# Supplementary material for: Global Transcriptome Analysis Reveals Distinct Phases of the Endothelial Response to TNF
Source: J Immunol. 2023 Nov 29;212(1):117–29. doi: 10.4049/jimmunol.2300419 (PMC10733583; doi:10.4049/jimmunol.2300419)
Supplement: Supplemental 2 (XLS) [file JI_2300419_Supplemental_2.xls]

## Sheet: Key
All_transcripts_mean_TPM (genes with max value <0.5 TPM are not included)
ENSIG_ID	ENSEMBL Gene ID
Gene symbol	Gene name (HUGO)
Female	Female samples, containing of donor pool D and E
Male	Male samples, containing of donor pool A,B and C
All	Set of all samples containing donor pools A,B,C,D,E and F
time	Timepoint post stimulation
UT	Untreated samples. Samples that were not stimulated with TNF. Each unstimlated sample has a corresponding TNF stimulated sample taken at the same timepoint
+TNF	TNF-Stimulated with 10ng TNF. Each TNF stimulated sample has a corresponding unstimulated sample taken at the same timepoint.
ENSIG_ID	ENSEMBL Gene ID
Gene symbol	Gene name (HUGO)
Biotype	Classification of a transcript based on its characteristics
TPM	Transcripts Per Million; Normalisation for RNA-seq data sets; describes relative abundance of transcripts in a sample
Sex_subset_analysis (genes with max value <0.5 TPM are not included)
ENSIG_ID	ENSEMBL Gene ID
Gene symbol	Gene name (HUGO)
Regulation	Differential expression subgroups: down regulated and up regulated
Sex	Regulation profile of a gene. Female only = genes that were only assigned as regulated in female samples, Male only = genes that were only assigned as regulated in male samples
Biotype	Classification of a transcript based on its characteristics
UT	Untreated samples. Samples that were not stimulated with TNF. Each unstimlated sample has a corresponding TNF stimulated sample taken at the same timepoint
+TNF	TNF-Stimulated with 10ng TNF. Each TNF stimulated sample has a corresponding unstimulated sample taken at the same timepoint.
0.5	Timepoint 0.5 hours post TNF stimulation
1	Timepoint 1 hour post TNF stimulation
2	Timepoint 2 hours post TNF stimulation
4	Timepoint 4 hours post TNF stimulation
6	Timepoint 6 hours post TNF stimulation
8	Timepoint 8 hours post TNF stimulation
12	Timepoint 12 hours post TNF stimulation
24	Timepoint 24 hours post TNF stimulation
36	Timepoint 36 hours post TNF stimulation
48	Timepoint 48 hours post TNF stimulation
72	Timepoint 72 hours post TNF stimulation

## Sheet: All_transcripts_mean_TPM
		A: ALL																						B: FEMALE																						C: MALE
		UT	+TNF	UT	+TNF	UT	+TNF	UT	+TNF	UT	+TNF	UT	+TNF	UT	+TNF	UT	+TNF	UT	+TNF	UT	+TNF	UT	+TNF	UT	+TNF	UT	+TNF	UT	+TNF	UT	+TNF	UT	+TNF	UT	+TNF	UT	+TNF	UT	+TNF	UT	+TNF	UT	+TNF	UT	+TNF	UT	+TNF	UT	+TNF
ENSIG_ID	Gene symbol	0.5	0.5	1	1	2	2	4	4	6	6	8	8	12	12	24	24	36	36	48	48	72	72	0.5	0.5	1	1	2	2	4	4	6	6	8	8	12	12	24	24	36	36	48	48	72	72	0.5	0.5	1	1
ENSG00000174672	BRSK2	0.229609	0.224771	0.208059	0.21557	0.253132	0.280562	0.15873	0.105624	0.157469	0.0943523	0.1209	0.126474	0.14943	0.107486	0.410533	0.18656	0.313865	0.141055	0.351704	0.218508	0.355803	0.223454	0.232455	0.188073	0.291275	0.220644	0.242141	0.200796	0.140835	0.118778	0.131399	0.0363062	0.0649201	0.187046	0.291728	0.192517	0.500063	0.169144	0.332053	0.142202	0.309048	0.161459	0.392068	0.138743	0.143366	0.253874	0.213307	0.147031
ENSG00000217414	DDX18P3	0.156837	0.128478	0.298023	0.0825325	0.237844	0.139641	0.213962	0.262312	0.23727	0.163626	0.191943	0.143158	0.148583	0.221446	0.243672	0.211878	0.373746	0.239919	0.179134	0.165761	0.176646	0.103414	0.119638	0.0825354	0.362467	0.0625733	0.158218	0.093613	0.383715	0.247477	0.161768	0.135832	0.268472	0.212129	0.162521	0.045219	0.351525	0.262078	0.466609	0.14882	0.0762915	0.199366	0.189687	0.0787403	0.241757	0.0958345	0.268388	0.0935506
ENSG00000270384	RNU1-154P	0	0	0	0	0.334875	0	0	0	0	0.166748	0	0	0	0	0	0	0	0	0	0	0	0	0	0	0	0	0	0	0	0	0	0.500243	0	0	0	0	0	0	0	0	0	0	0	0	0	0	0	0
ENSG00000226952	AC093019.1	0	0.198659	0.156662	0	0.194592	0.121887	0	0.0810301	0.0986468	0	0	0	0.101789	0.183626	0.25376	0	0.0796434	0.0761639	0.209007	0	0.16679	0.119282	0	0	0	0	0	0	0	0	0	0	0	0	0	0.328022	0.303801	0	0	0	0	0	0	0	0	0	0.469985	0
ENSG00000253771	TPTE2P1	0.208003	0.206206	0.120491	0.0965156	0.118469	0.165532	0.23129	0.0849022	0.144298	0.132007	0.222734	0.144155	0.226543	0.109823	0.239916	0.139997	0.308868	0.0826999	0.232872	0.1495	0.329105	0.198	0.334827	0.281726	0.0977529	0.0726755	0.0837844	0.215546	0.23278	0.0917174	0.292903	0.249439	0.469625	0.21495	0.276067	0.0872416	0.345451	0.211614	0.500378	0.0510732	0.381362	0.268876	0.485805	0.289988	0.176186	0.202997	0.0655027	0.0990797
ENSG00000224012	AC116917.1	0	0.166794	0	0	0	0	0	0	0	0	0	0	0	0	0	0	0	0	0	0	0	0	0	0	0	0	0	0	0	0	0	0	0	0	0	0	0	0	0	0	0	0	0	0	0	0.500381	0	0
ENSG00000272256	AC044849.1	0.168781	0.229553	0.288673	0.144112	0.267179	0.0819932	0	0.0339191	0.0320805	0.0495465	0.055941	0.0353655	0.044387	0.0263661	0.0359426	0.062345	0.0589137	0.0223729	0	0.127457	0.0238973	0.0753148	0	0.302651	0.260904	0.353759	0.447244	0.176414	0	0	0	0.148639	0.167823	0.106096	0.110967	0	0.107828	0	0	0	0	0	0	0.225944	0.328143	0.296665	0.500435	0.0785767
ENSG00000259305	ZHX1-C8orf76	0.233601	0.062677	0.10745	0.0610238	0.131749	0.180296	0.117052	0.12702	0.28852	0.0517133	0.18149	0.226913	0.0729755	0.0911203	0.0853624	0.123652	0.177224	0.10914	0.146621	0.176538	0.237117	0.29629	0.288393	0	0	0.0947808	0.0775062	0.238417	0.220396	0.168767	0.429425	0.0796483	0.500557	0.321315	0	0.068494	0.166761	0.121059	0.112383	0.169066	0.11556	0.129558	0.207654	0.300877	0.199383	0.131357	0.0979767	0.0421052
ENSG00000082074	FYB1	0.254207	0.256091	0.260419	0.335445	0.24176	0.227514	0.218666	0.0794837	0.198039	0.0737294	0.227693	0.100574	0.256798	0.126314	0.25502	0.17174	0.243586	0.183859	0.256611	0.240174	0.177322	0.270851	0.329844	0.370919	0.307765	0.500575	0.274776	0.292852	0.259295	0.109374	0.282921	0.0779756	0.212725	0.099143	0.228717	0.171725	0.333321	0.19836	0.386837	0.328295	0.337843	0.343277	0.205629	0.392444	0.134285	0.156214	0.19089	0.145066
ENSG00000234264	DEPDC1-AS1	0.148287	0.0841721	0.0729914	0.0783621	0.109892	0.221592	0.0724643	0.216201	0.170061	0.122161	0.110125	0.177132	0.18039	0.09399	0.438209	0.0639967	0.260306	0.152132	0.384786	0.220737	0.196223	0.164969	0.192552	0.0664189	0.159372	0.110441	0.127323	0.150667	0.05731	0.119549	0.173573	0.0669932	0.0727191	0.130659	0	0	0.0613936	0	0.119412	0.0953462	0.12114	0.0688311	0.0846509	0.062407	0.252308	0.186098	0	0.0610884
ENSG00000117600	PLPPR4	0.294957	0.389927	0.240114	0.184836	0.261861	0.212812	0.264203	0.114323	0.203873	0.0329084	0.174993	0.0240118	0.194873	0.0127637	0.309146	0.0260586	0.359638	0.0317107	0.322145	0.120357	0.3911	0.19737	0.367939	0.391113	0.159878	0.132345	0.160126	0.108642	0.160361	0.0717366	0.227363	0.0150795	0.157594	0.0271944	0.172649	0.0298417	0.311547	0.0515136	0.394673	0.0269569	0.428953	0.113464	0.282372	0.241821	0.237589	0.343315	0.330949	0.195986
ENSG00000252224	RNU4ATAC15P	0	0	0	0	0.166883	0	0	0	0	0	0	0	0	0.302246	0	0	0	0	0	0	0	0	0	0	0	0	0	0	0	0	0	0	0	0	0	0	0	0	0	0	0	0	0	0	0	0	0	0
ENSG00000119514	GALNT12	0.0399808	0.0145848	0.0267369	0.0445332	0.0599657	0.0390896	0.026747	0.00644965	0.0361197	0.0207167	0.0860537	0.0595492	0.121594	0.0447197	0.145963	0.119992	0.112838	0.202798	0.144448	0.348339	0.0601437	0.380649	0.0680943	0	0	0.0614165	0.179897	0.0395623	0.0225728	0	0	0.0333335	0.0572841	0.0276701	0.152796	0.0834399	0.225593	0.121067	0.0767351	0.131895	0.0954273	0.32187	0.0869052	0.500662	0.0318667	0	0.0802106	0.0721831
ENSG00000179256	SMCO3	0.276906	0.219996	0.0941808	0.162239	0.225722	0.0900756	0.122306	0.139093	0.0674528	0.116368	0.24156	0.204982	0.141255	0.298058	0.180762	0.187931	0.21658	0.246856	0.163832	0.145419	0.144261	0.275446	0.500669	0.475551	0.128857	0.125145	0.237464	0.150144	0.246552	0.0826067	0.0514366	0.169276	0.385393	0.369693	0.192475	0.160998	0.408093	0.317815	0.284936	0.283919	0.327973	0.29876	0.150513	0.374415	0.140392	0.0638422	0.0281455	0.178475
ENSG00000269356	AL356740.2	0	0.133981	0.0668826	0.064701	0.0651304	0.0254463	0	0	0.048857	0	0	0	0	0	0.0394424	0.0564617	0.0484474	0.31293	0.133042	0.304401	0.0761657	0.171805	0	0.16606	0	0.194103	0	0	0	0	0.146571	0	0	0	0	0	0.118327	0	0.145342	0.461642	0.11674	0.500732	0.131053	0	0	0.235883	0.200648	0
ENSG00000261045	LINC02129	0.159838	0.09165	0.0883168	0.066172	0.0888031	0.0983453	0.0351624	0.12514	0	0	0.0334521	0	0.0370677	0.0437161	0.0691496	0.109783	0.125772	0.1603	0	0.32299	0.0818933	0.188276	0.13805	0.27495	0	0	0.114719	0.0905016	0	0.286895	0	0	0	0	0	0.131148	0	0.115898	0	0	0	0.46817	0	0.22837	0.235972	0	0.264951	0.110083
ENSG00000271483	AC108676.2	0.166966	0	0	0	0	0	0	0	0	0	0	0	0	0	0	0	0	0	0	0	0	0	0	0	0	0	0	0	0	0	0	0	0	0	0	0	0	0	0	0	0	0	0	0	0.500899	0	0	0
ENSG00000271190	RPP40P2	0	0.0387754	0	0.126447	0.145191	0	0.0589422	0.151162	0	0.0604667	0	0.110318	0.037374	0.0576397	0	0.0668036	0.0611196	0.16699	0	0	0	0	0	0.116326	0	0	0.111497	0	0	0.453486	0	0.117332	0	0.123039	0	0	0	0.200411	0	0.500969	0	0	0	0	0	0	0	0.156712
ENSG00000211884	TRAJ5	0	0	0	0	0	0	0	0	0	0	0	0	0	0	0	0	0	0	0	0	0	0.500986	0	0	0	0	0	0	0	0	0	0	0	0	0	0	0	0	0	0	0	0	0	0	0	0	0	0
ENSG00000212567	AC008810.1	0	0	0	0	0	0.291714	0	0	0	0	0	0	0.200397	0.14625	0.15011	0.16733	0	0	0	0	0	0	0	0	0	0	0	0.489274	0	0	0	0	0	0	0	0	0	0	0	0	0	0	0	0	0	0	0	0
ENSG00000233647	NENFP1	0.104417	0.349631	0.0826092	0.0437738	0.0899669	0.0967495	0	0	0	0	0	0	0	0	0	0	0	0	0.0607785	0	0	0.166999	0.205001	0.177735	0	0	0	0	0	0	0	0	0	0	0	0	0	0	0	0	0	0	0	0.500997	0.108251	0.412747	0	0
ENSG00000224618	AC096921.1	0.112463	0	0.102656	0.192867	0.0562988	0.210909	0.112557	0	0.0607391	0.093808	0.114887	0.117995	0.136805	0.0599465	0	0.126838	0	0.0594275	0.0689657	0.0574648	0.0606291	0.144432	0	0	0	0.367254	0	0.501017	0	0	0	0.281424	0	0	0	0	0	0.380513	0	0	0.206897	0	0	0.213894	0	0	0	0
ENSG00000213667	PGGT1BP1	0.276006	0.298634	0.219948	0.116351	0.22355	0.160085	0.352348	0.225233	0.166031	0.21954	0.136824	0.112929	0.29018	0.177369	0.274498	0.317745	0.238381	0.167753	0.293882	0.215036	0.041086	0.262069	0.0933825	0.501064	0.194269	0	0.177988	0.1544	0.30353	0.072863	0	0.103161	0.293759	0.0736348	0.154031	0	0.215991	0.139484	0.348546	0.0729918	0.37921	0.158345	0	0.152144	0.387365	0	0.1269	0.0744645
ENSG00000264448	MIR378D2HG	0.0995256	0.126736	0	0.144388	0.027884	0.0647324	0.0529066	0.0453427	0.121518	0.0160226	0.11684	0.0529177	0.0395794	0.0328832	0.104502	0.116218	0.214402	0.286222	0.0742029	0.173425	0.169006	0	0.126508	0	0	0.204894	0.083652	0	0.0817995	0	0.213966	0	0.221112	0.158753	0	0	0.313505	0	0.375724	0.501145	0	0.170692	0.20058	0	0.172068	0.221952	0	0.080271
ENSG00000244050	DEFB109F	0.14604	0.140952	0.0465438	0	0.0884341	0.0673997	0.0728541	0	0.0374174	0.0287868	0.0982988	0	0.0512435	0.0253709	0.124484	0.133545	0.124011	0.105259	0.167095	0.0412761	0.163287	0.208222	0	0.174701	0.139632	0	0.129083	0.101833	0.116204	0	0	0	0.294896	0	0.128109	0	0.373453	0	0.273967	0	0.501284	0.123828	0	0.253078	0.0820244	0.248156	0	0
ENSG00000284829	AL662884.2	0.0760411	0	0	0.0793513	0	0	0	0	0	0	0	0	0	0	0.0734433	0	0	0	0	0	0	0.167105	0	0	0	0	0	0	0	0	0	0	0	0	0	0	0	0	0	0	0	0	0	0.501314	0	0	0	0.238054
ENSG00000259622	AC026956.1	0	0.053395	0	0.103023	0.106413	0.0519573	0.115045	0.384438	0.0575181	0.0831044	0.0922107	0.0582941	0.0647749	0.0788034	0	0.184499	0.050767	0	0.0653084	0	0.195815	0.0883387	0	0	0	0	0	0	0	0.501341	0	0	0	0	0	0	0	0	0	0	0.195925	0	0.428238	0	0	0	0	0
ENSG00000276809	AL138955.1	0.100356	0.174653	0.219742	0.130768	0.145902	0.108204	0.162222	0.20494	0.226057	0.102634	0.201534	0.0845231	0.0872899	0.120979	0.206165	0.193726	0.0402199	0.0973335	0.11477	0.0683591	0.134285	0.116231	0.230878	0.318555	0.28664	0.186966	0.175078	0.212095	0.0687169	0.501359	0	0.160655	0.114571	0	0	0.317929	0.22084	0.291438	0	0	0.294456	0	0.1015	0	0	0	0.30112	0.146495
ENSG00000254017	IGHEP2	0.226635	0.12501	0.164908	0.0968004	0.198998	0.240487	0.0653539	0.201012	0.161289	0.285244	0.0840444	0.1683	0.123262	0.177236	0.124062	0.209168	0.0515646	0.404394	0	0.231092	0.0795456	0.258682	0.267232	0.263772	0.0683705	0.0548249	0.144969	0.427135	0	0.415138	0.151005	0.150537	0	0.239899	0.0627284	0.289027	0.0609536	0.177464	0	0.283989	0	0.181897	0.0840443	0.501384	0.145332	0.0607548	0.150507	0.0606507
ENSG00000272844	AC074044.1	0.0344175	0	0.122857	0.0973975	0.0892247	0.101745	0.0731992	0.127666	0.0322166	0.157199	0.1643	0.125692	0.135341	0.0315693	0.285228	0.0238809	0.173882	0.110046	0.157362	0.335739	0.255606	0.16039	0	0	0.121462	0.292193	0	0	0.219598	0.280808	0	0.267432	0.168535	0	0.111438	0	0	0	0.266015	0.168171	0.213665	0.364211	0.119931	0.110073	0	0	0.0837597	0
ENSG00000280378	AL353898.3	0.0973617	0.122293	0.258633	0.0713805	0.308734	0.0820551	0.200275	0.0245186	0.260887	0.176702	0.230988	0.0880411	0.16726	0.167733	0.0644132	0.213272	0.183304	0.161083	0.26984	0.12157	0.126085	0.108835	0.19125	0.188773	0.445272	0.182353	0.2075	0.144317	0.21765	0	0.501575	0.323204	0.171234	0.0928387	0.189001	0.244726	0	0.497929	0.372864	0.330884	0.393194	0.146722	0.240592	0.0443427	0.0287436	0.0991725	0.245927	0.0317888
ENSG00000188163	FAM166A	0.0447028	0.087508	0.136213	0.207291	0.135072	0.127007	0.128959	0.0317335	0.0655466	0.0492628	0.0502819	0.105991	0.0322738	0.0422577	0.0434737	0.032176	0.107391	0.0434414	0.030086	0.0486267	0.0156933	0.0464922	0.0530429	0.0919759	0.0476809	0.50159	0.114043	0.158785	0.168989	0	0	0.0585975	0.0503502	0.0904675	0.0437462	0.100782	0.103852	0	0.04134	0.0414607	0.0430796	0	0.04708	0	0	0.128853	0.0720817	0.0422972
ENSG00000277467	RN7SL628P	0	0	0.139759	0	0	0	0	0.203229	0	0	0.0818343	0	0	0	0.107676	0.103874	0.272193	0.167225	0	0	0	0	0	0	0.419276	0	0	0	0	0	0	0	0	0	0	0	0.323029	0	0	0.501674	0	0	0	0	0	0	0	0
ENSG00000258159	IMMP1LP2	0	0	0	0	0	0	0.0371208	0	0	0	0	0	0	0	0	0.0543372	0	0.0775814	0	0.0631969	0	0.396486	0	0	0	0	0	0	0	0	0	0	0	0	0	0	0	0.163012	0	0	0	0	0	0.321203	0	0	0	0
ENSG00000104112	SCG3	0.0412951	0.045653	0.0288984	0.0406832	0.030397	0.0463604	0.0473181	0.0218696	0.048743	0.0350488	0.0491574	0.0938638	0.0669264	0.0857124	0.0432814	0.0851157	0.09106	0.229905	0.118757	0.41466	0.0975245	0.41363	0.0602525	0.0522386	0.0270809	0.0868622	0.0647718	0.0498112	0.0470177	0.0235064	0.0598116	0.0596262	0.0751525	0.150275	0.0762778	0.137996	0.0589836	0.140583	0.135924	0.34271	0.217614	0.501682	0.0998673	0.14951	0.0636329	0.0847203	0.0596144	0.0351873
ENSG00000257979	SNRPGP18	0	0.167354	0	0	0	0	0	0	0.107531	0	0	0	0	0	0	0	0	0	0	0	0	0	0	0.502061	0	0	0	0	0	0	0	0	0	0	0	0	0	0	0	0	0	0	0	0	0	0	0	0
ENSG00000249626	AC024560.2	0.0697453	0.198384	0.228491	0.181108	0.17478	0.161438	0.172011	0.238284	0.0911725	0.197971	0.16285	0.488004	0.208952	0.153503	0.15218	0.104556	0.175309	0.130494	0.234903	0.197856	0.0927059	0.222707	0	0.325966	0.0573636	0.0459987	0.15909	0.16734	0.103711	0.165894	0.135641	0.126302	0.200745	0.502075	0.108945	0.0552181	0.124941	0.095319	0.225103	0.0498802	0.358676	0.324623	0.113281	0.157551	0.0336974	0.269186	0.126277	0.403503
ENSG00000235724	AC009299.2	0.0162363	0.0717325	0.0819907	0.09925	0.0237113	0.184487	0.025857	0.106363	0.036922	0.106216	0.0402467	0.0845286	0.0378229	0.157837	0.059289	0.122622	0.0562466	0.25037	0.0445471	0.18595	0.0531174	0.0757051	0.0293038	0.0837698	0.166328	0.0981685	0	0.3191	0.0219219	0.114323	0	0.192874	0.100917	0.0999582	0	0.187424	0.127825	0.27349	0.109375	0.502144	0.117736	0.265869	0.110409	0.0238716	0	0.0234074	0.0796437	0.0404806
ENSG00000284138	ATP6V0CP4	0	0.120555	0.0563061	0	0	0	0.117618	0	0.0517663	0	0	0	0	0	0.220806	0	0	0.0996897	0	0	0	0	0	0.188237	0	0	0	0	0.352853	0	0	0	0	0	0	0	0.502178	0	0	0	0	0	0	0	0	0.173427	0	0
ENSG00000186715	MST1L	0.201871	0.200538	0.227695	0.23359	0.21746	0.184998	0.100014	0.0863271	0.203737	0.0941866	0.244214	0.0768215	0.303854	0.19057	0.0846546	0.105122	0.183564	0.127999	0.199056	0.260711	0.320317	0.186556	0.248782	0.206183	0.333436	0.332604	0.33928	0.261627	0.157686	0.154762	0.232487	0.131135	0.396065	0.0899435	0.502198	0.282044	0.0642039	0.129557	0.212261	0.20252	0.203471	0.325365	0.495163	0.209251	0.245691	0.228776	0.154975	0.146619
ENSG00000214111	PAFAH1B2P1	0.128343	0.0399538	0.20534	0.110258	0.0710189	0.175345	0.224612	0.0295508	0.170839	0.306247	0.0910967	0.167403	0.162942	0.0663598	0.200013	0.222381	0.147397	0.191764	0.236227	0.0986627	0.181045	0.130004	0.173743	0.119862	0.143804	0	0	0.275902	0.224682	0	0	0.426351	0	0	0.122002	0.131338	0.159883	0.322568	0	0.108062	0.327919	0	0	0	0	0	0.257097	0.242212
ENSG00000204528	PSORS1C3	0.24859	0.0857876	0.348601	0.145978	0.0446238	0	0.187107	0	0.314307	0.144673	0.165233	0.162543	0.143378	0.0315682	0.026898	0.0699863	0.0366924	0.165495	0	0.0726789	0	0	0	0	0.335138	0.116121	0.133871	0	0.361546	0	0.502336	0.177966	0	0.254059	0.142164	0	0	0	0	0.12592	0	0	0	0	0.392886	0.257363	0.209322	0.18816
ENSG00000279278	AC245060.6	0.194999	0.189417	0.13815	0.0394726	0.0890564	0.0395836	0.194892	0.0771392	0.31073	0.115877	0.292329	0.153601	0.345887	0.218081	0.204974	0.176729	0.245709	0.180972	0.292193	0.142252	0.277654	0.234056	0.242088	0.190611	0.18081	0.0639839	0.102588	0.071153	0.195509	0.103167	0.387441	0.196875	0.502427	0.207025	0.416113	0.32857	0.248376	0.228723	0.292261	0.251242	0.335078	0.182189	0.361508	0.263044	0.184548	0.118561	0.051259	0.0180944
ENSG00000283209	AC106858.1	0.280104	0.0492877	0	0	0	0	0	0.150455	0	0	0.144378	0.0538099	0	0.0524008	0.0371807	0.0787124	0	0	0.0989746	0.0552397	0	0.11084	0.502533	0	0	0	0	0	0	0	0	0	0	0	0	0	0	0	0	0	0.176062	0	0	0	0.190318	0	0	0
ENSG00000225978	HAR1A	0.0763881	0	0.098179	0.0790781	0.066261	0.036161	0.0431528	0.0222641	0.149241	0.0962321	0.210434	0.122483	0.109649	0.0411689	0.08773	0.0672313	0.0785084	0.0901772	0.132948	0.242712	0.119936	0.330714	0.10152	0	0.0912576	0.103318	0.0421816	0.0332769	0	0	0	0.0560755	0.174808	0.1266	0.0866578	0.0439221	0.0813579	0.0852303	0.139493	0.119029	0.203943	0.091214	0.0901074	0.502551	0.0268039	0	0.062931	0.0592874
ENSG00000112053	SLC26A8	0.23009	0.245573	0.278869	0.260081	0.211286	0.339198	0.18272	0.21948	0.22596	0.255415	0.29981	0.306723	0.301867	0.411427	0.178458	0.223692	0.146383	0.089388	0.153071	0.206386	0.131143	0.146749	0.241891	0.267383	0.33982	0.373806	0.226609	0.502613	0.250069	0.127528	0.237702	0.243308	0.293135	0.363115	0.241348	0.462366	0.191541	0.304222	0.145417	0.0865962	0.126155	0.318834	0.115821	0.224324	0.175072	0.274147	0.257528	0.164773
ENSG00000237303	HIGD1AP8	0.0769594	0	0	0.167543	0	0	0.0774645	0	0	0	0.0707837	0.0807446	0	0.246131	0	0	0	0	0	0	0	0.0946733	0	0	0	0.502628	0	0	0	0	0	0	0	0	0	0	0	0	0	0	0	0	0	0.28402	0	0	0	0
ENSG00000199202	RNA5SP289	0	0	0	0.167543	0	0	0	0	0	0	0	0	0	0	0	0	0	0	0	0	0	0	0	0	0	0.502628	0	0	0	0	0	0	0	0	0	0	0	0	0	0	0	0	0	0	0	0	0	0
ENSG00000285881	AC105206.3	0.0886735	0.0946103	0.16817	0.502642	0.181487	0.175398	0.124306	0.0760625	0.0553291	0.176403	0.128876	0.130145	0.116686	0.0728834	0.174827	0.1572	0.0549185	0.0846469	0.110584	0.0662854	0.0505578	0.0394739	0	0.134128	0.230454	0.259133	0	0.152131	0.0628565	0.0803769	0	0.220741	0.192962	0.0609947	0.132057	0.0734855	0	0.231081	0.0602862	0.0604621	0.062823	0.123327	0	0	0.147803	0.0469764	0	0.304058
ENSG00000168070	MAJIN	0.141881	0.152404	0.108362	0.111771	0.0602723	0.109017	0.064346	0.0775992	0.139638	0.155022	0.298876	0.149622	0.305911	0.208979	0.118995	0.0692927	0.0871725	0.09283	0.0784791	0.173854	0.108387	0.0204605	0.308849	0.209971	0.147803	0.113298	0	0.0538959	0.0334026	0.0427132	0.174745	0.208125	0.502723	0.0701084	0.418685	0.334047	0.0475384	0	0.128147	0	0.130886	0.143568	0.0908431	0	0.0351319	0.182618	0.0813413	0.16158
ENSG00000254707	AC104237.1	0.09029	0.0358787	0.259594	0.0490139	0	0	0.0338839	0	0.0586465	0	0	0	0	0	0	0	0	0	0	0	0.0524373	0	0	0	0.502997	0	0	0	0	0	0.175939	0	0	0	0	0	0	0	0	0	0	0	0.157312	0	0	0.107636	0	0
ENSG00000285788	AC099782.1	0.167676	0	0	0.0354643	0	0	0	0	0	0	0	0	0.0470967	0	0	0	0	0	0.0241386	0	0	0	0.503029	0	0	0	0	0	0	0	0	0	0	0	0.117742	0	0	0	0	0	0	0	0	0	0	0	0	0.106393
ENSG00000203864	LINC02868	0	0	0	0	0	0	0	0	0	0	0	0	0	0	0	0	0.0812058	0.296671	0	0	0	0	0	0	0	0	0	0	0	0	0	0	0	0	0	0	0	0	0.243617	0.386895	0	0	0	0	0	0	0	0
ENSG00000227730	MTND6P5	0	0	0.167721	0	0	0.0407728	0	0	0.0366358	0	0	0	0	0	0	0	0	0	0	0.0958644	0	0	0	0	0.503164	0	0	0.122319	0	0	0	0	0	0	0	0	0	0	0	0	0	0.148739	0	0	0	0	0	0
ENSG00000261433	AC002347.1	0.132222	0.113914	0.116951	0.0424276	0.267246	0.0766188	0.199289	0.0658724	0.0346719	0.135792	0.129288	0.0843542	0.206346	0.0703937	0.254149	0.27667	0.241248	0.0753696	0.248992	0.0966887	0.0388457	0.0555623	0	0	0	0.127283	0.336565	0.115762	0.143489	0	0	0.154419	0.387865	0.161929	0.155828	0	0.283023	0	0.485261	0.138023	0.286826	0.158655	0	0	0.279732	0.107238	0	0
ENSG00000273233	AC097724.1	0	0.117517	0.077753	0	0	0	0.210631	0	0	0.0415584	0.0505663	0.0385786	0	0.071013	0	0	0	0.0450547	0	0	0.214527	0.11162	0	0	0.233259	0	0	0	0.503278	0	0	0	0	0	0	0.213039	0	0	0	0	0	0	0.495585	0	0	0	0	0
ENSG00000244018	RPL35P6	0	0	0	0	0.056525	0.0605985	0	0	0.158203	0.0945645	0.0812551	0	0.0689539	0	0	0	0.111756	0.0599068	0	0	0	0.167762	0	0	0	0	0	0	0	0	0.290921	0.283694	0.243765	0	0	0	0	0	0	0	0	0	0	0	0	0	0	0
ENSG00000230228	H3P1	0	0.0574577	0.167791	0	0.0379417	0	0	0	0.147792	0.0481084	0	0	0	0.0610868	0.0522122	0	0	0	0.0702775	0	0.0617823	0.0745249	0	0	0.503374	0	0	0	0	0	0.257694	0	0	0	0	0	0	0	0	0	0.210833	0	0	0	0	0	0	0
ENSG00000223117	RN7SKP296	0	0.179618	0.145306	0.0774736	0.164522	0	0.0622442	0	0	0	0	0	0.0550746	0	0	0	0.176866	0	0.152052	0.167805	0	0	0	0.315076	0	0	0	0	0	0	0	0	0	0	0	0	0	0	0	0	0	0.503415	0	0	0	0.223777	0	0
ENSG00000275374	AC113385.3	0.156114	0.137062	0.0331656	0.0497898	0.124964	0.0495835	0	0.0238534	0.0921026	0.0407108	0.288823	0	0.191952	0.0250602	0.200712	0.0226022	0.196633	0.0256938	0.196687	0.031724	0.0605499	0.157588	0.383656	0	0	0	0.318818	0	0	0	0	0	0.15951	0	0.331182	0	0.443691	0	0.503541	0	0.101112	0	0.113509	0.211555	0	0.310661	0	0.149369
ENSG00000065621	GSTO2	0.118134	0.148459	0.146228	0.15315	0.140621	0.178919	0.105695	0.131589	0.159974	0.212979	0.231691	0.197624	0.246495	0.278207	0.197877	0.209378	0.219349	0.21404	0.216332	0.242937	0.272269	0.273517	0.125375	0.140043	0.0546273	0.128142	0.151005	0.25377	0.112343	0.235212	0.233229	0.296805	0.311362	0.233684	0.372902	0.503569	0.23383	0.273877	0.20725	0.249348	0.146442	0.301294	0.330539	0.253533	0.106461	0.187296	0.142951	0.210125
ENSG00000197361	FBXL22	0.313799	0.320453	0.305114	0.176823	0.326301	0.330569	0.172658	0.149057	0.352588	0.138967	0.40435	0.115906	0.372008	0.0955632	0.325831	0.24262	0.255071	0.179016	0.263168	0.190064	0.197425	0.175926	0.503659	0.253939	0.37509	0.110964	0.286777	0.357925	0.123763	0.171842	0.322291	0.139922	0.432979	0.117804	0.488768	0	0.275388	0.357661	0.134446	0.218852	0.170609	0.155538	0.18722	0.0874553	0.196708	0.233129	0.268471	0.223247
ENSG00000233319	PPIAP32	0	0.256925	0.0524887	0.0432174	0.0592416	0	0.0515517	0.102045	0.182199	0.0697232	0.0456383	0.166413	0.0714433	0.0472871	0	0.0566396	0.127778	0.167933	0.0533409	0.0537813	0	0.0549587	0	0	0	0	0	0	0	0	0.401828	0	0	0.185601	0.178608	0	0	0.169919	0	0.503799	0.160023	0.161344	0	0.164876	0	0	0	0
ENSG00000232626	AC099336.1	0.0515377	0.188721	0.122603	0.244837	0.199047	0.286507	0.0716872	0.145837	0.107788	0.174693	0.123401	0.182467	0.118399	0.124165	0.159366	0.144808	0.172059	0.159494	0.29277	0.31237	0.277368	0.113444	0.122318	0.190593	0.0549766	0.248969	0.248062	0.503834	0.0457526	0.11127	0	0.18861	0.134337	0.0560842	0.212353	0.0581015	0.0707293	0.0513455	0	0.0478045	0.149014	0.469769	0.257023	0.102702	0.0322951	0.246274	0.117379	0.227352
ENSG00000232792	FTH1P25	0.16855	0	0	0	0	0	0	0.0379925	0.0485654	0	0.128899	0	0.201587	0	0.0785211	0	0	0	0	0	0	0	0	0	0	0	0	0	0	0	0	0	0.386698	0	0.503967	0	0.235563	0	0	0	0	0	0	0	0.215117	0	0	0
ENSG00000214719	AC005562.1	0.237205	0.307762	0.278604	0.368885	0.32655	0.290484	0.353504	0.276308	0.347441	0.269883	0.277077	0.308072	0.290211	0.256767	0.358193	0.316892	0.33646	0.255797	0.358528	0.296668	0.322152	0.272064	0.258437	0.325184	0.29617	0.447568	0.360228	0.289471	0.469731	0.291986	0.464315	0.307345	0.291247	0.3654	0.354156	0.379007	0.503981	0.394884	0.36161	0.189735	0.369908	0.296331	0.289295	0.30504	0.225892	0.295969	0.301707	0.376006
ENSG00000198121	LPAR1	0.397939	0.281424	0.328219	0.309992	0.285395	0.285902	0.194683	0.18327	0.1487	0.151215	0.153774	0.200365	0.219631	0.168791	0.28867	0.0811658	0.307278	0.0826114	0.288272	0.0783417	0.31465	0.103078	0.415308	0.14532	0.504098	0.330187	0.2851	0.273044	0.165022	0.155183	0.0748441	0.116298	0.173163	0.400612	0.216339	0.188608	0.214606	0.107186	0.406053	0.0644958	0.146769	0.132829	0.132312	0.095281	0.503539	0.4132	0.274084	0.213601
ENSG00000169758	TMEM266	0.157455	0.301577	0.213324	0.172774	0.196214	0.200741	0.217252	0.240341	0.286032	0.286773	0.11495	0.26701	0.140373	0.329071	0.105318	0.203924	0.198859	0.189251	0.126342	0.233095	0.170826	0.164034	0.177177	0.252385	0.21082	0.177974	0.323103	0.300165	0.380385	0.2896	0.355266	0.411147	0.187355	0.406992	0.155307	0.504111	0.165224	0.369125	0.291739	0.286522	0.222647	0.418782	0.0780463	0.214122	0.10504	0.271795	0.183745	0.183545
ENSG00000225766	DHRS4L1	0.143676	0.0363015	0.208554	0.0857826	0.182845	0	0.13985	0.128276	0.112261	0.0643786	0.196663	0.0968801	0.242007	0.0637417	0.123973	0.0491221	0.200413	0.145009	0.253899	0.147128	0.135195	0.192993	0.244589	0	0.14563	0.19746	0.267966	0	0.234423	0.175799	0.170161	0	0.0712898	0.128091	0.504188	0.0649854	0.0601869	0	0.117065	0.152176	0.181371	0.11974	0.149647	0.372716	0.0793161	0	0	0.0598878
ENSG00000273813	AC123788.2	0	0	0	0	0	0	0	0	0	0	0.106809	0	0	0	0	0.168071	0	0	0	0	0	0.0660463	0	0	0	0	0	0	0	0	0	0	0.320426	0	0	0	0	0.504214	0	0	0	0	0	0	0	0	0	0
ENSG00000263080	AC009121.3	0.100652	0.162426	0.212381	0.0568811	0.131669	0.0382878	0.0770733	0.0871023	0.0803427	0.093784	0.0692307	0.0203567	0.105771	0.0275187	0.394966	0.0877461	0.323965	0.219454	0.0591631	0.344509	0.151722	0.191104	0.0842419	0.24082	0.227178	0.121446	0.321131	0.0552267	0.0630207	0.153267	0	0	0.105074	0	0.223024	0	0.464894	0.141449	0.29716	0.485236	0	0.504226	0.299087	0.137251	0.0889683	0.134582	0.104441	0.049197
ENSG00000253027	ENSG00000253027	0	0	0	0	0	0	0.12095	0	0	0	0	0	0	0	0	0	0	0	0	0.168111	0.139176	0	0	0	0	0	0	0	0	0	0	0	0	0	0	0	0	0	0	0	0	0.504333	0	0	0	0	0	0
ENSG00000176887	SOX11	0.118628	0.149673	0.0893665	0.119317	0.0700929	0.0677871	0.110948	0.133967	0.145551	0.161298	0.119687	0.364989	0.149648	0.411997	0.112056	0.146282	0.152497	0.15992	0.129406	0.171476	0.141255	0.193841	0.127631	0.183016	0.0808123	0.153897	0.0492722	0.115867	0.0793885	0.154419	0.165455	0.0884083	0.113386	0.221285	0.136184	0.248636	0.0670681	0.105984	0.141034	0.0976877	0.127912	0.160876	0.0728553	0.156404	0.114732	0.062067	0.047945	0.0772312
ENSG00000233661	SPIN4-AS1	0	0.168139	0.185177	0.12403	0	0	0.0492568	0	0.0540181	0	0.125295	0.0685473	0.124931	0	0.0599044	0	0.0510765	0.050653	0	0.0556287	0	0	0	0.504418	0.403161	0	0	0	0	0	0	0	0.212865	0.205642	0	0	0.179713	0	0	0	0	0	0	0	0	0	0.15237	0
ENSG00000231407	GORAB-AS1	0.16718	0.110769	0.194419	0.281122	0.149968	0.298425	0.254341	0.333798	0.200015	0.238132	0.26053	0.302321	0.185222	0.311036	0.202639	0.168917	0.161051	0.309319	0.161186	0.314165	0.268202	0.226602	0.0976819	0.14548	0.263842	0.35868	0.139262	0.504451	0.189179	0.452197	0.19126	0.401738	0.357882	0.476347	0.284229	0.440664	0.18956	0.190327	0.175931	0.430654	0.144869	0.356015	0.25916	0.19772	0.252592	0.0364307	0.200224	0.0764664
ENSG00000212138	RNA5SP372	0.183364	0.168162	0	0	0.183583	0	0	0	0	0	0.16865	0	0	0	0	0	0	0	0	0	0	0	0	0	0	0	0	0	0	0	0	0	0	0	0	0	0	0	0	0	0	0	0	0	0	0.504486	0	0
ENSG00000203414	BTBD7P1	0.290138	0.17823	0.118919	0.239355	0.0658525	0.124921	0.242917	0.0732597	0.0969213	0.242378	0.166083	0.153756	0.154783	0.130419	0.252488	0.205585	0.127976	0.0848501	0.328932	0.214361	0.326229	0.310135	0.24788	0.130947	0.136777	0.172862	0.125314	0.196815	0.209462	0	0	0.202759	0.124819	0.0602914	0.0542236	0.18181	0.286793	0.153403	0.11596	0	0.317555	0.216308	0.393016	0.162322	0.160345	0.264749	0.0893456	0.272471
ENSG00000140563	MCTP2	0.220116	0.206053	0.188975	0.213345	0.210632	0.195219	0.139607	0.0821686	0.152742	0.109298	0.251143	0.180382	0.220606	0.167038	0.333148	0.289868	0.35538	0.259043	0.391438	0.375379	0.406471	0.504787	0.272973	0.245032	0.254955	0.205951	0.209522	0.192973	0.091038	0.0544159	0.140165	0.109286	0.255786	0.153397	0.202667	0.15721	0.398199	0.330716	0.381275	0.287258	0.39853	0.410319	0.258714	0.495363	0.135542	0.130774	0.116142	0.119634
ENSG00000249149	AC099522.1	0	0.248724	0.0924933	0.0288223	0.0628195	0.11963	0.074675	0.068653	0.0668007	0.0316082	0.0921743	0.0662909	0	0.0212485	0.175303	0.1049	0.0984679	0.0998263	0.210377	0.134692	0.230637	0.053973	0	0	0.210263	0	0.116567	0.142173	0.0811186	0.0846071	0.122841	0.0948247	0	0.198873	0	0	0.125402	0.0910348	0.0845101	0.0847567	0.261866	0.0864408	0.504795	0	0	0.346461	0.0672169	0.0864668
ENSG00000196302	GUSBP15	0.181517	0.131943	0.0920955	0	0.202029	0	0.0569901	0.0576138	0	0.168316	0.0952129	0	0.0898586	0	0	0	0.110816	0.0516224	0.118026	0.206213	0.0405912	0.134147	0.228541	0.257036	0	0	0	0	0.17097	0	0	0.504947	0	0	0	0	0	0	0.178118	0	0.185613	0	0	0	0.316008	0.138794	0	0
ENSG00000237328	RAI1-AS1	0	0	0	0	0.0580864	0.12819	0.0714804	0.0589292	0	0.0244529	0	0.0346816	0	0.0258563	0	0.236324	0	0.0959404	0	0	0	0.0369292	0	0	0	0	0	0.0865015	0.214441	0.102954	0	0	0	0.104045	0	0	0	0.504954	0	0.103136	0	0	0	0.110788	0	0	0	0
ENSG00000216829	FGF7P4	0.0714809	0.224696	0.0669131	0.141903	0.11604	0.132225	0.164965	0.228851	0	0	0	0.0782524	0	0	0.0540695	0	0.0737579	0.13822	0.181355	0	0.119276	0.0929666	0	0.28076	0	0.42571	0.348121	0	0	0.505348	0	0	0	0	0	0	0	0	0	0.253121	0.256036	0	0.357829	0	0	0.393328	0.200739	0
ENSG00000188707	ZBED6CL	0.216479	0.210257	0.222905	0.180082	0.16249	0.159165	0.107642	0.0556151	0.132905	0.0626112	0.103547	0.108099	0.090848	0.149551	0.119969	0.244247	0.170426	0.222072	0.14937	0.325608	0.131872	0.41855	0.346928	0.227045	0.267111	0.126003	0.166883	0.158363	0.127835	0.0720043	0.0916068	0.109587	0.04054	0.138095	0.142323	0.181926	0.0147909	0.206664	0.0575374	0.232927	0.132524	0.347993	0.110327	0.505387	0.0900238	0.145106	0.165671	0.221585
ENSG00000286194	AC138207.9	0.181002	0.178858	0	0.163122	0.250394	0	0.231918	0.0306687	0.306042	0.0261712	0.285738	0.0432177	0.0646487	0.0268556	0	0.190422	0.125945	0.0701807	0.164536	0.0535162	0.165875	0.0321706	0	0	0	0	0.136636	0	0.256615	0	0.326442	0	0.312154	0.129653	0	0	0	0.138041	0.161853	0.128521	0.130001	0	0	0	0.434122	0.0998553	0	0.489365
ENSG00000224690	UBE2D3P3	0	0.214038	0.101819	0.0621612	0	0	0.0572527	0	0.0743775	0.0416562	0	0.0520565	0	0	0	0	0	0.22044	0.0406664	0.282407	0.149295	0.06291	0	0.505605	0	0	0	0	0	0	0.223133	0	0	0	0	0	0	0	0	0.279757	0	0.381145	0.447884	0.18873	0	0.136508	0.305457	0
ENSG00000207235	ENSG00000207235	0	0.505678	0	0	0	0	0	0	0	0	0	0	0	0	0	0	0	0	0	0	0	0	0	0	0	0	0	0	0	0	0	0	0	0	0	0	0	0	0	0	0	0	0	0	0	0	0	0
ENSG00000279568	AC093525.9	0.169323	0.190469	0.193923	0.111716	0.257568	0.196524	0.187438	0.172387	0.277392	0.22918	0.209453	0.220267	0.334609	0.195465	0.128895	0.175506	0.288174	0.204729	0.13732	0.130668	0.302432	0.160536	0.0547138	0.123071	0.310556	0.118316	0.435906	0.215213	0.129852	0.0995443	0.116297	0.156137	0.188425	0.193665	0.505844	0.311872	0.131543	0.25532	0.215433	0.0427667	0	0.0927759	0.497525	0.0891426	0.291594	0.2763	0.138925	0.17144
ENSG00000214561	RBBP4P4	0.16011	0.112797	0.168352	0.215209	0.160696	0.163209	0.170512	0.308537	0.241538	0.109925	0.202045	0.162229	0.316716	0.240976	0.122232	0.505905	0.266036	0.112387	0.305592	0.189045	0.300369	0.247384	0.167251	0.0642547	0.0666202	0.213685	0.123174	0.221856	0.115666	0.192664	0.167917	0.0648104	0.233139	0.0584394	0.122245	0.333199	0.118786	0.456541	0.173282	0.0922395	0.23917	0.125668	0.328903	0.120747	0.31308	0.0591994	0.380775	0.275504
ENSG00000260862	AC099506.1	0.0849615	0.0655492	0.184393	0.117714	0.150798	0.204025	0.28326	0.354127	0.326486	0.324507	0.128816	0.196079	0.0823882	0.116664	0.115057	0.0982258	0.118781	0.0673544	0.0478748	0.0630121	0.0689487	0.0992598	0.070991	0.0676467	0.282002	0.0822801	0.104097	0.139619	0.289348	0.172211	0.197876	0.270117	0.0449248	0.0837599	0.0794312	0.132879	0.0568921	0.229626	0.125209	0.0369931	0.0192188	0.0425228	0.0732996	0.155992	0.0404491	0.0574842	0.109731	0.103118
ENSG00000258558	AL121852.1	0	0.0832876	0.15406	0	0.130056	0	0	0.14501	0.0436221	0.168712	0	0	0.147004	0.165793	0	0	0.0467529	0	0	0.133073	0	0	0	0.249863	0.462179	0	0	0	0	0	0	0	0	0	0	0.211057	0	0	0	0	0	0.39922	0	0	0	0	0	0
ENSG00000251168	AC025174.1	0.057	0	0	0.086076	0.0897014	0	0.0619099	0	0	0	0.200383	0.0557101	0.0869521	0.169606	0	0.246678	0	0.168747	0.178542	0	0	0	0	0	0	0	0.269104	0	0	0	0	0	0.403913	0	0	0.280208	0	0.27187	0	0.506242	0	0	0	0	0.171	0	0	0.258228
ENSG00000259803	SLC22A31	0.224445	0.296246	0.454665	0.329577	0.306299	0.266488	0.112811	0.157356	0.278217	0.154038	0.193374	0.235279	0.274171	0.0714178	0.217405	0.193498	0.306727	0.2566	0.506263	0.404529	0.492537	0.315135	0.126849	0.175115	0.102462	0.272507	0.0776234	0.369478	0.115022	0.150197	0.143358	0.0631448	0.0342708	0.255585	0.395425	0.0967791	0.1736	0.181863	0.241372	0.134803	0.258461	0.187316	0.447333	0.267407	0.333137	0.462611	0.500099	0.385613
ENSG00000265626	AC139085.1	0	0	0	0	0	0.168767	0	0	0	0	0	0	0	0	0	0	0	0	0	0	0	0	0	0	0	0	0	0	0	0	0	0	0	0	0	0	0	0	0	0	0	0	0	0	0	0	0	0
ENSG00000237531	AL672277.1	0.13996	0.341113	0	0.134446	0.0582175	0.130714	0.159385	0.0985286	0.188532	0.150649	0.0985983	0.125882	0.159954	0.0644942	0.0868002	0.147718	0.218778	0.0733952	0.179149	0.0486578	0.0838082	0.0441165	0	0.506303	0	0.213579	0.174653	0.162116	0.26404	0.295586	0.322556	0.142076	0.202643	0	0.286745	0	0.260401	0.242674	0	0	0	0.145973	0.144202	0.132349	0.171582	0.389327	0	0.18976
ENSG00000145934	TENM2	0.0632896	0.0511591	0.0513903	0.0661634	0.0544129	0.339299	0.0980666	0.215526	0.114927	0.173377	0.107897	0.148692	0.0530355	0.144643	0.0697495	0.118381	0.0785424	0.0928345	0.0571324	0.145627	0.0714432	0.120466	0.0758758	0.0614234	0.0622158	0.0550267	0.0659596	0.506332	0.112259	0.247399	0.148327	0.148134	0.130445	0.156754	0.0718515	0.123442	0.0538881	0.115457	0.111782	0.0756347	0.0905996	0.138051	0.0575145	0.092919	0.0284938	0.0680191	0.0508441	0.0616031
ENSG00000197594	ENPP1	0.2066	0.171013	0.229117	0.172185	0.224021	0.192452	0.198438	0.16506	0.160665	0.12247	0.236346	0.0960756	0.202871	0.0810732	0.424004	0.1496	0.443771	0.203626	0.402917	0.243161	0.219979	0.192247	0.278954	0.24499	0.300317	0.200941	0.173469	0.193327	0.261678	0.226876	0.15359	0.153646	0.304084	0.104493	0.173334	0.0720899	0.419207	0.156668	0.448151	0.221298	0.393191	0.225771	0.172021	0.190898	0.166891	0.0959354	0.198048	0.130463
ENSG00000167995	BEST1	0.189579	0.225186	0.222328	0.171904	0.15065	0.160306	0.155042	0.198001	0.217624	0.28984	0.281648	0.3295	0.261114	0.361292	0.252437	0.233888	0.257969	0.213665	0.331131	0.244847	0.385475	0.274408	0.123775	0.256098	0.167466	0.133343	0.0967401	0.173959	0.127642	0.242949	0.193265	0.348714	0.272835	0.350668	0.334719	0.388762	0.333633	0.242169	0.333749	0.255591	0.290204	0.256572	0.506509	0.255205	0.154254	0.248096	0.309469	0.160663
ENSG00000267672	AC010632.2	0.0473555	0.168853	0.0878484	0.0354183	0.0400239	0	0.0570997	0	0.0959172	0.0124228	0.0598933	0.0238572	0	0	0.0784889	0	0.037844	0.0333129	0.0215154	0	0	0.0566765	0	0.50656	0	0.0562582	0	0	0	0	0.165894	0	0.0740855	0.0715715	0	0	0	0	0.060828	0.0610054	0	0	0	0.127159	0.0824265	0	0.202823	0
ENSG00000203952	CCDC160	0.037561	0.076651	0.0319826	0.0389779	0.0652964	0.00919763	0.0144558	0.0668632	0.0353189	0.0200226	0.0120342	0.0303411	0.017606	0.0125586	0.0901768	0.115088	0.0606355	0.274968	0.100476	0.223469	0.146704	0.266495	0.0670706	0.152564	0.0959479	0.0384693	0.101722	0	0.0433674	0.166367	0.105957	0	0	0.0910234	0.044015	0	0.0427697	0.124522	0	0.506674	0.0855403	0.31403	0	0.222716	0.0456126	0	0	0
ENSG00000274501	AL121845.4	0	0	0.189207	0.300105	0.182638	0.506696	0.256515	0.276359	0.0612991	0.257749	0.139031	0.364104	0.122748	0.26928	0.120348	0.0551759	0	0.202345	0	0.0704226	0	0.114321	0	0	0.324733	0	0	0.311517	0	0.243591	0	0	0	0.286286	0	0	0.361043	0	0	0.388551	0	0	0	0	0	0	0	0.182318
ENSG00000106013	ANKRD7	0.233233	0.188702	0.33957	0.220614	0.173654	0.187034	0.258632	0.137	0.188182	0.0733699	0.349607	0.146026	0.317474	0.0724794	0.268878	0.132638	0.174501	0.222171	0.339255	0.235569	0.295088	0.239162	0.363608	0.1639	0.427669	0.154975	0.334137	0.197595	0.340148	0.17197	0.245438	0.0623597	0.506699	0.202804	0.348722	0.0844583	0.101	0.0735139	0.17317	0.201565	0.406715	0.242012	0.216307	0.26297	0.194845	0.202376	0.163757	0.162422
ENSG00000237281	CATIP-AS2	0.0454825	0.0911262	0.240874	0.0493804	0.105022	0.0307734	0.0454811	0	0	0.108893	0.040264	0.0469336	0	0.0420186	0.029814	0.046015	0.0406702	0.0655665	0.0954001	0.127432	0.0953263	0	0	0.154812	0.506757	0	0	0	0	0	0	0.156151	0	0.140801	0	0	0	0	0	0	0.2862	0	0.158488	0	0	0	0	0
ENSG00000239322	ATP6V1B1-AS1	0.0637713	0.0314431	0.0189961	0	0.0492554	0.0183281	0.0681543	0	0	0.0155434	0.145261	0	0.029606	0	0.022405	0.125708	0.110868	0.180601	0.129292	0.15674	0.0646508	0.185332	0	0.0943292	0	0	0	0.0549843	0.204463	0	0	0	0.313839	0	0.074015	0	0.0672149	0.195693	0.165121	0.483106	0	0	0	0	0.0716826	0	0.0569882	0
ENSG00000198088	NUP62CL	0.0145771	0.0903539	0.0105728	0.0769278	0.0074786	0.00881829	0.0940606	0.0542702	0.0368509	0.0416583	0.13617	0.0909456	0.0406781	0.0322668	0.266722	0.0143192	0.146588	0.137448	0.155015	0.221219	0.0473336	0.197574	0	0.23019	0	0.147531	0	0	0.0382783	0.0399244	0	0.056526	0.145711	0.201737	0.0421997	0	0.418891	0.0429575	0.100735	0.167362	0.0404557	0.0459734	0.0565397	0.209693	0.0437314	0.040872	0.0317183	0.0408019
ENSG00000277146	AC013734.1	0	0	0	0	0	0.148322	0	0	0.168987	0	0	0	0	0	0.143698	0	0	0	0	0	0	0	0	0	0	0	0	0	0	0	0	0	0	0	0	0	0	0	0	0	0	0	0	0	0	0	0	0
ENSG00000286195	AC007666.2	0.125884	0.0981068	0.0263192	0.0247953	0.0421111	0.0451696	0.0626538	0.0767373	0.0210736	0.0343191	0.0695157	0.0718319	0.236684	0	0.0990836	0.0398135	0.0720212	0.0561352	0.0172414	0.232594	0.0113114	0.0116607	0.0636869	0	0	0	0	0	0	0.182047	0.0632209	0	0.0794362	0.116805	0.105049	0	0.124691	0	0.0496356	0.0792644	0.0517243	0.0572216	0	0	0.054431	0.244258	0.0789575	0.0743859
ENSG00000277129	AC012531.6	0	0	0	0	0	0	0	0	0	0	0	0	0	0	0.169002	0	0	0	0	0	0	0	0	0	0	0	0	0	0	0	0	0	0	0	0	0	0.507005	0	0	0	0	0	0	0	0	0	0	0
ENSG00000207762	MIR329-2	0	0	0	0	0	0	0	0	0	0.50712	0	0	0	0	0	0	0	0	0	0	0	0	0	0	0	0	0	0	0	0	0	0	0	0	0	0	0	0	0	0	0	0	0	0	0	0	0	0
ENSG00000275381	AC019206.1	0.272689	0.390727	0	0.0479967	0.115269	0.106083	0.110826	0.0985907	0.304152	0.0827718	0	0.146047	0.125225	0	0.184226	0	0.108991	0	0.190571	0.197024	0.102945	0.06291	0.507263	0.505605	0	0	0	0	0.182653	0	0.254642	0.248315	0	0.206126	0	0	0.440087	0	0.175185	0	0	0	0	0.18873	0.310804	0.136508	0	0
ENSG00000262316	AC025283.1	0.0545215	0.0834464	0.11973	0.0625432	0.118741	0	0.169958	0.2019	0.0313511	0.0833636	0.106959	0.180943	0.0255864	0.109162	0.0537498	0.0648013	0.0296438	0.0539948	0.0898269	0.0596572	0.140864	0.101208	0.163565	0.146377	0.270759	0.18763	0.356222	0	0.21152	0.507269	0	0.113815	0.162336	0.358052	0	0.236262	0	0.194404	0	0.161985	0.102903	0	0.143814	0.109278	0	0.103962	0.0884327	0
ENSG00000213091	PHBP1	0.163342	0.078847	0.0716553	0.0942921	0.0434092	0.155159	0	0.0605555	0.155587	0.227799	0.10863	0.148042	0.202951	0.259803	0.129757	0.198828	0.104994	0.0671675	0.0739398	0.133752	0.0349798	0.0970466	0.118231	0	0.122981	0	0	0	0	0.0922511	0.133939	0.234003	0	0.10842	0	0	0	0.198519	0	0	0.0934786	0.318684	0.104939	0.0963137	0.124864	0.143604	0	0.207139
ENSG00000242607	RPS3AP34	0.211085	0.0888614	0.177781	0.165191	0.0438309	0.0801883	0.171722	0.0423668	0.0780195	0	0.0233774	0.0283278	0.0340721	0.0575671	0.240817	0.127406	0.205907	0.132952	0.286832	0.0691364	0.146508	0.284595	0.122318	0	0.381697	0	0.131493	0.240565	0.1909	0.127101	0.138569	0	0	0	0	0	0.239484	0.205382	0.215736	0.191218	0.389473	0.207409	0	0.507393	0	0.0742841	0.151647	0.292614
ENSG00000232502	AC073464.1	0	0.169143	0.0575492	0	0	0	0	0	0	0	0	0	0	0	0	0	0	0	0	0	0	0	0	0	0	0	0	0	0	0	0	0	0	0	0	0	0	0	0	0	0	0	0	0	0	0.507428	0.172648	0
ENSG00000237483	RPS27AP8	0	0	0	0	0	0	0	0	0	0	0	0.0497169	0	0	0	0.169145	0	0	0.0565773	0	0	0.0616296	0	0	0	0	0	0	0	0	0	0	0	0	0	0	0	0	0	0	0.169732	0	0	0	0	0	0	0
ENSG00000282508	LINC01002	0.344615	0.386251	0.374214	0.326486	0.311317	0.302952	0.315165	0.250076	0.354157	0.257866	0.372316	0.308122	0.292186	0.251175	0.258143	0.1932	0.350138	0.214639	0.352212	0.298588	0.426992	0.365958	0.444554	0.362359	0.507452	0.321356	0.341512	0.247595	0.352435	0.239891	0.427162	0.28484	0.39068	0.372949	0.3186	0.222288	0.246363	0.21703	0.318413	0.234341	0.316296	0.262634	0.403364	0.458685	0.298501	0.282703	0.264424	0.212367
ENSG00000285080	AC068724.3	0	0	0.0914864	0	0	0	0.133087	0	0	0.0374289	0	0.0976087	0	0.0582533	0	0.0452816	0	0.0405778	0	0	0.228916	0.0790321	0	0	0	0	0	0	0	0	0	0	0	0	0	0.17476	0	0	0	0	0	0	0.179262	0	0	0	0.274459	0
ENSG00000162685	LSP1P3	0	0	0	0	0	0	0	0	0	0	0	0	0	0	0	0	0	0.076369	0	0	0.169166	0	0	0	0	0	0	0	0	0	0	0	0	0	0	0	0	0	0	0	0	0	0.507499	0	0	0	0	0
ENSG00000238140	AC104170.1	0.130792	0.109423	0.267405	0	0.143781	0.0635955	0.12891	0.204715	0.104546	0.197197	0	0.0363905	0.0875694	0.0331562	0.120295	0.174364	0.149093	0.0891672	0.0717548	0.234926	0.118965	0	0.317974	0.12216	0.146561	0	0.151469	0	0.105406	0	0	0.246432	0	0	0.124341	0	0.275866	0.210461	0.358323	0	0.111402	0.238918	0.155693	0	0.0744027	0.112549	0.0957368	0
ENSG00000275491	LINC01730	0.241507	0.263492	0.507621	0.263212	0.23073	0.33357	0.0534367	0.157097	0.169802	0.0390384	0.227351	0.194088	0.0631324	0.100703	0.18442	0.186965	0.17796	0.242797	0.0921207	0.133999	0.0518997	0.137941	0.113322	0.254902	0.407466	0.245054	0.0941705	0	0.0847752	0.176842	0	0	0	0.0893575	0	0	0.131055	0.338535	0.176639	0.459234	0.092036	0.0903373	0	0.187463	0.276372	0.15934	0.224243	0.0661796
ENSG00000102539	MLNR	0.0895088	0.0482822	0.0399914	0.033535	0	0.0908253	0.0513929	0.0410872	0.0183835	0.0122724	0.0400497	0.106877	0.0620706	0.125156	0.184718	0.058733	0.0497798	0.0179865	0.0694739	0.179346	0.150496	0.199394	0	0	0	0.0555771	0	0.178029	0	0.0801175	0	0	0.0731886	0.14141	0.0635891	0.146497	0.50763	0.064731	0	0	0.0609611	0.13074	0.290503	0.190358	0.0407143	0.0936496	0	0.0450278
ENSG00000078295	ADCY2	0.231557	0.160656	0.187919	0.17739	0.187211	0.172143	0.262383	0.187106	0.341773	0.195308	0.319619	0.176096	0.229929	0.115564	0.183323	0.129769	0.221817	0.114812	0.220537	0.102039	0.302152	0.102523	0.342646	0.199108	0.234959	0.19379	0.268067	0.232298	0.334707	0.176973	0.414453	0.280302	0.444313	0.212275	0.323497	0.143146	0.217215	0.150967	0.30944	0.124093	0.260394	0.120072	0.507654	0.16274	0.125046	0.0995673	0.0944123	0.0920075
ENSG00000227039	ITGB2-AS1	0.186773	0.208842	0.170094	0.16669	0.221052	0.22217	0.189177	0.228762	0.12185	0.275608	0.106041	0.138391	0.216186	0.263775	0.126912	0.377774	0.217176	0.292705	0.250647	0.401342	0.230144	0.283774	0.176855	0.122111	0.19272	0.108	0.224054	0.193227	0.242088	0.458459	0.155589	0.266925	0.246526	0.262286	0.32995	0.318427	0.125608	0.197379	0.215362	0.18942	0.349218	0.507722	0.286046	0.22932	0.133956	0.0312994	0.104162	0.0937374
ENSG00000270688	AL137849.1	0	0	0	0.110038	0	0	0	0	0	0	0	0	0	0	0	0	0	0	0	0.169295	0	0.153494	0	0	0	0	0	0	0	0	0	0	0	0	0	0	0	0	0	0	0	0.507884	0	0.460482	0	0	0	0.330115
ENSG00000144619	CNTN4	0.0688136	0.0555011	0.0771812	0.0706998	0.0949151	0.106408	0.105434	0.096748	0.0891007	0.0433199	0.0855896	0.0572368	0.11687	0.0962884	0.12892	0.0649624	0.193829	0.0775872	0.252284	0.0572181	0.43343	0.0742506	0.0813647	0.0561864	0.0861948	0.0226439	0.0798341	0.0728381	0.111696	0.0897961	0.0979564	0.0183143	0.0758207	0.0935178	0.14241	0.104104	0.118337	0.015641	0.23021	0.0212175	0.268989	0.028225	0.507964	0.0610209	0.0413275	0.0274423	0.0711494	0.0556263
ENSG00000184905	TCEAL2	0.18283	0.299317	0.166239	0.21055	0.118846	0.171702	0.221455	0.224001	0.208977	0.175286	0.147893	0.197138	0.214357	0.146848	0.353928	0.264049	0.379287	0.251046	0.316121	0.252951	0.405564	0.366423	0.212231	0.256179	0.140013	0.224128	0.0575661	0.0791996	0.284768	0.235545	0.128393	0.212696	0.0860076	0.13072	0.152941	0.193172	0.462338	0.453771	0.385265	0.278022	0.507968	0.249945	0.408131	0.350493	0.051626	0.139961	0.155175	0.160442
ENSG00000231533	AL391840.1	0.168856	0	0.139759	0	0.0558268	0.15385	0.109181	0.0453905	0	0	0	0	0.0561399	0	0	0	0.221726	0	0.210529	0.184748	0.218812	0.111133	0.506567	0	0.419276	0	0.167481	0.201106	0.327543	0	0	0	0	0	0	0	0	0	0.157075	0	0.163684	0.160663	0.401584	0.3334	0	0	0	0
ENSG00000124116	WFDC3	0.421227	0.256615	0.237228	0.200184	0.20741	0.224184	0.188656	0.167791	0.313708	0.162964	0.27838	0.23665	0.229139	0.352267	0.174575	0.346901	0.288718	0.200561	0.229364	0.202174	0.207267	0.232065	0.438007	0.227102	0.0770236	0.0858961	0.19412	0.288745	0.156264	0.0412746	0.123861	0.122498	0.384516	0.281197	0.371824	0.50811	0.23331	0.252055	0.342148	0.186289	0.224114	0.293033	0.29932	0.29619	0.382523	0.0964922	0.130214	0.101266
ENSG00000254396	AL355432.1	0.16938	0.0489505	0.0439267	0.0468413	0.0247563	0.0544601	0.0376335	0	0	0	0.17007	0.0437461	0.111754	0.12002	0	0.160883	0.0737117	0.039513	0	0.184577	0	0.0972523	0.50814	0.146852	0	0	0	0	0	0	0	0	0.160781	0	0.279386	0.160912	0	0	0	0	0	0.270051	0	0	0	0	0	0
ENSG00000279306	AL139288.2	0.186473	0.134336	0.263187	0.177192	0.0592274	0.11974	0.174544	0.0573506	0.153925	0.243494	0.189918	0.118865	0.257798	0.0806124	0.0988524	0.167662	0.230038	0.101636	0.0251585	0.0938657	0.149198	0.253849	0	0	0.106504	0.073805	0.11007	0.134249	0.153195	0.106394	0	0.202652	0.0971926	0.161476	0.422223	0.0972718	0.118413	0.238901	0.0798	0	0	0	0.09088	0.508141	0.491616	0.186546	0.196512	0.32659
ENSG00000227348	MTND5P25	0.0398541	0	0.0414553	0	0.0349963	0.0522546	0.0533114	0	0.200536	0	0.0289723	0.0830689	0	0.103859	0	0.0268062	0	0	0.0932564	0.0358082	0.0263023	0	0.119562	0	0.124366	0	0	0.156764	0	0	0.50827	0	0	0	0	0.22717	0	0	0	0	0.191636	0.107425	0	0	0	0	0	0
ENSG00000279030	AC007336.3	0.164584	0.275932	0.383565	0.105531	0.297172	0.152489	0.208929	0.0642115	0.277219	0.0420702	0.130663	0.0733602	0.0620917	0.0785676	0.0616997	0.10544	0.165555	0.0652961	0.0976692	0.0232223	0.120633	0.0460564	0.199617	0.291205	0.508313	0.15378	0.395524	0.0731256	0.491731	0.0690175	0.376026	0.126211	0.139128	0.110306	0.0364754	0.0840321	0.0511478	0.0742608	0.406359	0.138279	0.0359196	0.0397372	0.12738	0.0360285	0.0755986	0.186561	0.325288	0.0610957
ENSG00000235450	AC079760.1	0	0	0	0	0.169465	0	0	0.0882103	0	0	0.114598	0	0	0	0	0	0	0	0	0	0	0	0	0	0	0	0.508395	0	0	0	0	0	0	0	0	0	0	0	0	0	0	0	0	0	0	0	0	0
ENSG00000275334	MIR5787	0	0	0	0	0.5084	0	0	0	0	0	0	0	0	0	0	0	0	0	0	0	0	0	0	0	0	0	0	0	0	0	0	0	0	0	0	0	0	0	0	0	0	0	0	0	0	0	0	0
ENSG00000228307	OR2S1P	0.211435	0.290783	0.314533	0.2021	0.255426	0.15592	0.114301	0.113381	0.230344	0.143163	0.199831	0.091356	0.228934	0.0915523	0.223103	0.0648874	0.187375	0.0683382	0.121216	0.0495438	0.0960765	0.12335	0.450683	0.262491	0.49097	0.141638	0.110485	0.0673772	0.118644	0.13359	0.167443	0.283846	0.323309	0.128166	0.17546	0.0444655	0.182976	0.0767577	0.362539	0.0401671	0	0.0409652	0.159177	0.041862	0.0710551	0.218457	0.168459	0.365907
ENSG00000258745	AL358334.3	0	0	0	0.0347598	0	0	0.0890536	0	0	0	0.169497	0.0469336	0	0	0	0	0	0	0.0492241	0	0	0	0	0	0	0	0	0	0.267161	0	0	0	0.50849	0.140801	0	0	0	0	0	0	0	0	0	0	0	0	0	0.104279
ENSG00000180113	TDRD6	0.153784	0.160195	0.12068	0.142309	0.125125	0.120573	0.117563	0.089997	0.120884	0.0711994	0.164069	0.227373	0.142809	0.225582	0.192709	0.168732	0.181595	0.141804	0.224705	0.141044	0.175073	0.163733	0.307278	0.30305	0.228907	0.269727	0.157006	0.143381	0.162182	0.195015	0.151169	0.0719792	0.309765	0.289701	0.24322	0.321602	0.329178	0.271191	0.383554	0.258762	0.508531	0.209651	0.20346	0.278086	0.031349	0.0658458	0.0418178	0.0353636
ENSG00000223652	AC106786.1	0.165414	0.111667	0.0242889	0.181031	0.23911	0.100685	0.416663	0.13486	0.185206	0	0.0987528	0.134849	0.145046	0.03365	0.0617199	0	0.11988	0	0.119871	0	0.0188735	0.0183246	0.353107	0	0	0.123122	0.100682	0	0.508574	0.0730773	0.305173	0	0	0	0.077242	0	0	0	0	0	0	0	0	0	0	0.0748118	0	0
ENSG00000234457	AC006960.1	0	0	0	0	0	0	0	0	0	0	0	0	0	0	0	0	0	0	0.112962	0	0	0.169546	0	0	0	0	0	0	0	0	0	0	0	0	0	0	0	0	0	0	0	0	0	0.508637	0	0	0	0
ENSG00000274695	AC108704.1	0.0283426	0.163561	0.111226	0.11539	0.121177	0.346032	0.155549	0.322591	0.0986286	0.400193	0.188076	0.175146	0.212808	0.207992	0.114828	0.130703	0.0713764	0.19466	0.239681	0.226465	0.0973604	0.265605	0	0.28882	0	0.168796	0.138032	0.508776	0.29645	0.500933	0.127462	0.283694	0	0.336741	0.445828	0.243964	0	0	0.126393	0.301091	0.208566	0.33309	0	0.424816	0	0	0.333677	0.177375
ENSG00000118307	CFAP94	0.14646	0.0965587	0.119582	0.0492956	0.0509683	0.0646694	0.0455978	0.039006	0.11262	0.0720701	0.113728	0.0422992	0.237116	0.1014	0.208853	0.114384	0.218932	0.053989	0.201624	0.12538	0.159133	0.209884	0.396534	0.219993	0.148024	0.0223354	0.0848094	0.0203137	0.0755379	0.0563751	0.100966	0.122656	0.0588263	0.0244335	0.50881	0.0856862	0.353	0.138851	0.291054	0.0627854	0.420485	0.287411	0.16446	0.30678	0.0428451	0.0247512	0.0768318	0.0542875
ENSG00000258657	AL136018.1	0.0672512	0	0.0261612	0	0.050147	0.0555971	0.0273241	0.0524737	0.0667591	0	0.190095	0.0530295	0.0946566	0.0556827	0.0472369	0	0	0.0525665	0	0	0.0298455	0.126379	0.201753	0	0	0	0.0838287	0.166791	0.0819723	0.157421	0.200277	0	0.508846	0.159089	0.166392	0.0958338	0.0808424	0	0	0.157699	0	0	0.0895365	0	0	0	0	0
ENSG00000076864	RAP1GAP	0.144957	0.207433	0.159754	0.181388	0.194626	0.140949	0.135454	0.186427	0.227342	0.219136	0.168159	0.207371	0.208187	0.169044	0.281709	0.184133	0.280409	0.294612	0.211299	0.33792	0.199502	0.414708	0.0957827	0.25865	0.128752	0.20694	0.167938	0.164676	0.091209	0.103616	0.15761	0.358342	0.207959	0.191781	0.223835	0.147853	0.242316	0.164155	0.17226	0.240733	0.290879	0.38419	0.294073	0.509046	0.160667	0.140042	0.139702	0.156973
ENSG00000279862	AC092964.1	0.0488661	0.125524	0.0628178	0.0910652	0.0749653	0.217063	0.0446053	0.237787	0.15531	0.264369	0.142849	0.254184	0	0.20252	0.086499	0.154034	0.13228	0.243539	0.142822	0.220148	0.138706	0.225924	0	0.195203	0.142056	0.138988	0	0.45359	0.055488	0.443659	0.203355	0.509158	0.279626	0.232926	0	0.377656	0.133693	0.0573279	0.120436	0.24511	0.110917	0.231575	0.150907	0.225921	0.0944185	0	0.0463971	0.134207
ENSG00000259146	AC005476.2	0.146713	0.181556	0.0801384	0.124158	0.07175	0.101202	0.118691	0.192602	0.178254	0.0650099	0.187108	0.128077	0.0610196	0.0320721	0.23119	0.0802527	0.10494	0	0.222883	0.0671507	0.127513	0.194516	0.123388	0.36579	0	0.0707709	0	0	0.226679	0.178627	0.111226	0.0858587	0.186394	0.257488	0.0866424	0	0.113545	0.164854	0	0	0.159479	0	0.108489	0.159962	0.251736	0.178877	0.121723	0.0573375
ENSG00000226982	CENPCP1	0.316034	0.28154	0.297178	0.354883	0.347237	0.358475	0.370545	0.239858	0.246269	0.257856	0.277642	0.349231	0.288155	0.417751	0.468999	0.403809	0.332674	0.362941	0.423718	0.359946	0.26281	0.360772	0.223334	0.243989	0.31026	0.452548	0.470945	0.306345	0.18067	0.221438	0.467391	0.38377	0.360753	0.2725	0.255188	0.509216	0.451846	0.414931	0.326784	0.294991	0.324672	0.395283	0.0409464	0.34132	0.298151	0.341006	0.37636	0.299229
ENSG00000263603	AC127024.2	0.160114	0.0432632	0.172897	0.23243	0.0625135	0.141817	0.132926	0.111035	0.0658293	0	0.0783287	0.0891116	0.0562586	0.131215	0.154994	0	0.244455	0.0498553	0.267319	0	0.126886	0.0933164	0	0	0.207206	0.421425	0	0.246732	0.24671	0.333106	0.121054	0	0.101433	0	0.0881285	0.20303	0.0856351	0	0.105186	0	0.509217	0	0.118076	0.0870486	0.317032	0.12979	0.145212	0.187213
ENSG00000231760	AL355312.2	0.214094	0.204588	0.213201	0.197399	0.24189	0.139982	0.25875	0.151722	0.21616	0.095532	0.152651	0.132986	0.148687	0.110252	0.19322	0.0686083	0.163678	0.0723256	0.242001	0.14968	0.281408	0.104213	0.203672	0.269625	0.181379	0.195163	0.220528	0.16336	0.281707	0.117309	0.454277	0.168236	0.128504	0.165524	0.19911	0.0857389	0.228887	0.0674032	0.318356	0	0.359695	0.117061	0.50925	0.0367603	0.300681	0.0634501	0.0839179	0.0790592
ENSG00000253537	PCDHGA7	0.243191	0.225598	0.169619	0.164602	0.261524	0.145223	0.19685	0.125454	0.167755	0.169563	0.324813	0.154821	0.276696	0.152189	0.288006	0.246644	0.346033	0.222113	0.320751	0.179692	0.471476	0.302066	0.237823	0.190136	0.230963	0.180982	0.401724	0.185249	0.219295	0.146138	0.216612	0.14228	0.425344	0.117568	0.299853	0.130511	0.444013	0.308123	0.509338	0.194736	0.379103	0.164693	0.486145	0.290553	0.231387	0.282905	0.11097	0.201601
ENSG00000231449	AC097359.1	0.0687763	0.12302	0.0618239	0.0495753	0.178027	0	0	0	0	0	0.192958	0	0	0.0653381	0.110234	0	0	0.0880594	0.277963	0.0617943	0.0759969	0.266812	0.206329	0.232054	0.185472	0.148726	0.44361	0	0	0	0	0	0.453207	0	0	0.196014	0.330703	0	0	0	0.49828	0.185383	0.227991	0.509402	0	0	0	0
ENSG00000277135	AC012409.3	0.0944841	0.309241	0.130472	0	0.0564159	0.292079	0.0940811	0	0.0367729	0.0593861	0.354783	0.0532983	0.300831	0.155758	0.199842	0.181137	0.301848	0.0734615	0.350524	0.276925	0.270087	0.213966	0.0973805	0.219044	0.391415	0	0.104685	0.291511	0.151981	0	0.110319	0.0851586	0.462185	0.0893002	0.0859359	0.261037	0.381319	0.290912	0.343506	0.152234	0.470344	0	0.280471	0.240421	0.186072	0.373484	0	0
ENSG00000237186	AC092418.1	0.0642356	0.0339397	0.0397668	0.0424053	0	0	0.0340695	0	0	0.0564655	0	0	0	0	0.089383	0	0.169822	0	0.0422711	0.0499083	0.0873796	0	0.192707	0	0	0	0	0	0	0	0	0.169396	0	0	0	0	0	0	0.509465	0	0	0	0.169438	0	0	0	0	0
ENSG00000188263	IL17REL	0.12889	0.23152	0.14235	0.185331	0.149368	0.186658	0.149987	0.177946	0.214741	0.202207	0.358572	0.108734	0.227862	0.0985772	0.256534	0.165395	0.237271	0.272001	0.209867	0.337603	0.327487	0.222528	0.226683	0.373672	0.127124	0.281678	0.175579	0.204832	0.275705	0.107527	0.201344	0.124916	0.509539	0.138892	0.398627	0.163125	0.365772	0.108498	0.0911741	0.241657	0.185591	0.242361	0.360513	0.211849	0.0493876	0.170968	0.116775	0.203199
ENSG00000254974	AP001372.4	0.103107	0.112382	0.346427	0.255659	0.156676	0.0955196	0	0.173766	0.0764285	0.07685	0.109678	0.053198	0.0795782	0.106004	0.22611	0.100772	0.140659	0.331527	0.278992	0.230479	0.173072	0.113063	0	0.175475	0.392461	0.43767	0.33638	0	0	0.36823	0.229285	0	0.19212	0.159594	0	0.17513	0.324397	0.302315	0.15774	0.158201	0.160023	0.343192	0	0.164876	0	0.16167	0	0.161392
ENSG00000278924	AC078883.3	0	0	0	0	0.0761908	0	0.127682	0	0	0	0	0	0.145015	0	0.169879	0	0.0676234	0.0607229	0.0470932	0.129143	0.123901	0	0	0	0	0	0	0	0.21152	0	0	0	0	0	0	0	0.509637	0	0.20287	0	0	0	0	0	0	0	0	0
ENSG00000251445	AC021151.1	0	0	0	0	0	0	0	0	0	0	0	0	0	0.102295	0	0	0	0	0	0.169907	0	0	0	0	0	0	0	0	0	0	0	0	0	0	0	0	0	0	0	0	0	0	0	0	0	0	0	0
ENSG00000257763	OR5BK1P	0.237983	0.324712	0.377085	0.114686	0.13466	0.0653745	0.106492	0.0292619	0.253219	0.162727	0.0482602	0.209566	0.178947	0.125245	0.290976	0.106365	0.0624734	0.0302433	0.217383	0.128766	0.207671	0.120877	0.437629	0.331822	0.313026	0.0836695	0.096459	0.0760961	0.0868354	0	0.50972	0.432753	0.14478	0.106444	0.204868	0.100439	0.0930228	0	0.11426	0.0907298	0.374593	0	0	0.0945583	0.122588	0.396918	0.366685	0.0677879
ENSG00000259096	SHLD2P2	0.242365	0.208295	0.187314	0.274637	0.474997	0.40601	0.26387	0.248769	0.273243	0.24222	0.327462	0.153086	0.110285	0.159352	0.264932	0.257913	0.197672	0.269401	0.278736	0.159948	0.181802	0.307696	0.340241	0.197559	0.18476	0.245994	0.506583	0.447635	0.123218	0.261298	0.339676	0.263467	0.509721	0.0609947	0.063795	0.170607	0.199704	0.375303	0.158644	0.331375	0.215719	0.258408	0.171642	0.382916	0.246969	0.163147	0.0262792	0.343154
ENSG00000158813	EDA	0.295895	0.335865	0.385563	0.312396	0.336964	0.389449	0.293397	0.332372	0.154443	0.16338	0.200811	0.0955646	0.363762	0.147909	0.448609	0.281811	0.378271	0.423696	0.33422	0.381558	0.337887	0.413616	0.314163	0.373391	0.391051	0.323969	0.401401	0.287399	0.272408	0.386611	0.143085	0.15951	0.210526	0.0645488	0.47709	0.172211	0.510016	0.175678	0.229444	0.498014	0.405579	0.420565	0.3324	0.416001	0.307334	0.306938	0.341215	0.300017
ENSG00000207320	ENSG00000207320	0	0	0	0	0	0	0	0	0	0	0	0	0	0	0.170036	0	0	0	0	0	0	0	0	0	0	0	0	0	0	0	0	0	0	0	0	0	0	0	0	0	0	0	0	0	0	0	0	0
ENSG00000008300	CELSR3	0.311586	0.260622	0.30069	0.209573	0.308412	0.199986	0.207959	0.0946328	0.184068	0.139733	0.246368	0.209789	0.277818	0.295357	0.330586	0.315396	0.28431	0.265075	0.258269	0.401058	0.378334	0.498307	0.200585	0.147558	0.234901	0.220819	0.182053	0.20448	0.193767	0.0788909	0.197439	0.160963	0.266542	0.19455	0.283009	0.379971	0.305704	0.300588	0.210772	0.20006	0.24218	0.33778	0.424308	0.502568	0.469243	0.348731	0.38168	0.206678
ENSG00000178934	LGALS7B	0	0	0	0	0	0	0	0.0593759	0	0	0.200219	0	0.121355	0	0.0298355	0	0.127041	0	0	0.237988	0.139168	0.141276	0	0	0	0	0	0	0	0	0	0	0	0	0.130905	0	0	0	0	0	0	0.251532	0.327825	0.120841	0	0	0	0
ENSG00000229190	AC069542.1	0.071847	0.114378	0.0354387	0.17015	0.0614577	0.0404715	0	0.0798962	0.146971	0.0325612	0.171685	0.0921457	0	0	0.0344957	0	0.0891124	0.0400095	0.093711	0	0	0.0465718	0.215541	0	0	0	0.184373	0	0	0	0.194296	0	0.213922	0.157277	0	0	0	0	0.267337	0	0.139293	0	0	0.139715	0	0.208316	0.106316	0.510451
ENSG00000278743	AC087239.1	0.162498	0.0444686	0.170829	0.314682	0	0.0729919	0.276575	0.115356	0.128286	0.0744722	0.0339069	0.148125	0.124619	0.214887	0.055771	0.0831542	0.175556	0.150421	0.27562	0.292023	0.12303	0.182437	0.3769	0	0	0.339938	0	0.218976	0.510532	0	0.165789	0	0	0	0.147383	0.317324	0	0.249462	0	0	0	0.300113	0.36909	0.272103	0	0.133406	0.310584	0.390136
ENSG00000242634	RPS24P16	0	0	0	0	0	0	0	0	0	0	0	0	0	0	0	0	0	0	0.0642268	0.170197	0	0	0	0	0	0	0	0	0	0	0	0	0	0	0	0	0	0	0	0	0.19268	0	0	0	0	0	0	0
ENSG00000259354	AC025580.2	0.0211509	0.00544118	0.0137414	0.0280693	0	0.0358948	0.0108617	0.0416517	0.0145315	0.0356435	0.0309105	0.158614	0	0.131962	0.0192742	0.141955	0.00806625	0.226643	0	0.179676	0.00873243	0.31534	0.0308946	0	0.0220981	0.0323172	0	0.0728784	0	0.0639072	0.0244033	0.0271575	0.0466704	0.190255	0	0.114689	0	0.0779969	0.0241988	0.260438	0	0.294283	0	0.203335	0	0	0	0
ENSG00000187122	SLIT1	0.23566	0.266182	0.205597	0.350307	0.237295	0.272887	0.0958623	0.104745	0.128194	0.103121	0.136406	0.174134	0.208697	0.202661	0.2502	0.32047	0.241409	0.279307	0.166236	0.283187	0.11621	0.166886	0.120593	0.189021	0.179412	0.320368	0.249757	0.265711	0.0886862	0.0624836	0.154013	0.0875394	0.189852	0.205628	0.273799	0.27088	0.274342	0.335417	0.153444	0.265579	0.150964	0.318941	0.0670083	0.120743	0.280843	0.368357	0.24689	0.510747
ENSG00000207743	MIR495	0	0	0	0	0.170275	0	0	0	0	0	0	0	0	0	0	0	0	0	0	0	0	0	0	0	0	0	0	0	0	0	0	0	0	0	0	0	0	0	0	0	0	0	0	0	0	0	0	0
ENSG00000151963	ZNF37CP	0.112927	0	0	0.289504	0.116025	0.0683143	0.107369	0	0.077832	0	0	0	0.106435	0.170288	0.0661847	0	0	0	0	0	0	0.113797	0	0	0	0.285726	0	0	0.322107	0	0	0	0	0	0	0	0	0	0	0	0	0	0	0	0.338782	0	0	0
ENSG00000285437	POLR2J3_ENSG00000285437	0.330464	0.262218	0.31963	0.242874	0.253477	0.18389	0.288576	0.173733	0.24942	0.168399	0.247479	0.232493	0.272658	0.381857	0.252105	0.240374	0.204779	0.212872	0.252214	0.295019	0.211225	0.222396	0.339466	0.250756	0.356691	0.388469	0.249827	0.184328	0.451597	0.220893	0.334784	0.151558	0.379863	0.421728	0.355557	0.510888	0.322585	0.263902	0.22655	0.275578	0.288294	0.26344	0.261435	0.307497	0.238664	0.287227	0.222373	0.114969
ENSG00000223761	AL138767.2	0	0	0	0	0	0	0	0	0	0	0	0	0	0	0	0	0	0	0	0.170302	0	0	0	0	0	0	0	0	0	0	0	0	0	0	0	0	0	0	0	0	0	0.510907	0	0	0	0	0	0
ENSG00000104814	MAP4K1	0.220284	0.181321	0.163652	0.206075	0.210154	0.200584	0.137116	0.119089	0.26696	0.118984	0.292994	0.150199	0.308468	0.105872	0.177048	0.128945	0.228811	0.125134	0.257779	0.224247	0.174755	0.227848	0.213784	0.130796	0.163715	0.180893	0.179897	0.274491	0.0958954	0.139449	0.248813	0.129032	0.510949	0.179256	0.347395	0.153843	0.134521	0.113751	0.234953	0.110069	0.253171	0.216546	0.173087	0.101116	0.186309	0.190847	0.173477	0.24995
ENSG00000070388	FGF22	0.0894774	0.165403	0.142789	0.0543885	0.162356	0.0622628	0.0854044	0.0987499	0.153086	0.0846556	0.161761	0.0843532	0.299011	0.10989	0.300825	0.0965607	0.308036	0.197907	0.138841	0.122642	0.154593	0.182533	0.0343881	0.0983044	0.0666817	0.0495753	0.0941207	0.0225439	0.19117	0.0536637	0.21446	0.0379892	0.118427	0.0315347	0.496037	0.0950938	0.511065	0	0.181954	0.107517	0.109496	0.0926915	0.189992	0.256421	0.120184	0.152773	0.12995	0.0475042
ENSG00000274372	LINC02804	0	0.0359599	0	0.0390363	0	0	0	0	0.0782712	0.0308445	0.339732	0	0.0452556	0	0.0620264	0	0.0370044	0	0	0	0.0357407	0.0466414	0	0	0	0.117109	0	0	0	0	0	0	0.511081	0	0	0	0	0	0	0	0	0	0	0	0	0	0	0
ENSG00000267199	AP001029.2	0.234664	0.248993	0.256231	0.251646	0.25602	0.119377	0.199068	0.162363	0.333455	0.154936	0.232018	0.204424	0.320044	0.251931	0.298491	0.190586	0.220232	0.11896	0.233479	0.22714	0.165457	0.166532	0.255905	0.20578	0.365453	0.227621	0.299351	0.203695	0.148233	0.155544	0.511184	0.170114	0.232916	0.274984	0.346038	0.258569	0.281912	0.24312	0.337842	0.211426	0.168874	0.150997	0.171515	0.145571	0.252646	0.42743	0.298333	0.250634
ENSG00000219902	RPL35P3	0.164004	0.056993	0.207525	0.109965	0.0376349	0.25528	0.169996	0.0550393	0.287971	0.0477194	0.124792	0	0	0.0841137	0	0.0910179	0	0.051734	0.152683	0	0	0	0	0	0	0	0	0.168806	0.192629	0	0.51122	0	0	0	0	0	0	0	0	0	0	0	0	0	0.492012	0	0	0
ENSG00000278969	AC026310.2	0.191352	0.368616	0.32878	0.239938	0.340213	0.259995	0.18568	0.0819169	0.20956	0.112702	0.267313	0.170784	0.22137	0.130743	0.230881	0.195278	0.408521	0.187376	0.195258	0.324232	0.235303	0.134692	0.161029	0.345246	0.468374	0.35678	0.32073	0.437209	0.311548	0	0.182423	0.12415	0.377702	0.222208	0.208507	0.149568	0.379799	0.0337976	0.43427	0.213245	0.2555	0.172695	0.142926	0.0993903	0.328947	0.388527	0.361361	0.278059
ENSG00000228737	AC008781.1	0.250952	0.119466	0.229696	0.102434	0.192931	0.0989228	0.111722	0.147494	0.0947688	0.199325	0.0624629	0.0867535	0.189594	0.109004	0.148967	0.106325	0.233622	0.0255793	0.334463	0.034701	0.202518	0.0731527	0.386655	0.133372	0.48004	0	0.511341	0	0.115081	0.240061	0.174272	0.438994	0	0.141068	0.398378	0.146143	0.369844	0.129149	0	0	0.371503	0	0.13654	0.129163	0.162464	0.122879	0.209049	0.179676
ENSG00000260633	AC010207.1	0.251123	0.291967	0.167366	0.212577	0.1717	0.329723	0.169007	0.114304	0.0711933	0.103988	0.069193	0.0425522	0.191163	0.050821	0.304066	0.0619865	0.190381	0.0836782	0.150433	0.0865452	0.0516041	0.0578579	0.0616939	0.195545	0.095191	0.206076	0.0935671	0.177715	0.0766152	0.15303	0.111226	0.151392	0.0465985	0	0.329562	0.0466365	0.135455	0.0733261	0.153039	0.191857	0.236049	0.0882141	0	0	0.459116	0.511379	0.215939	0.192966
ENSG00000268322	BNIP3P25	0.0377225	0.0941667	0	0	0.047338	0	0.17046	0	0.0335555	0.104218	0.0828224	0.0522382	0	0.0279125	0.10272	0.0383152	0.0560742	0	0	0.111245	0.0813449	0	0	0.148165	0	0	0.142014	0	0.511381	0	0	0.149446	0	0.156715	0	0	0.136955	0	0.168222	0	0	0	0	0	0	0	0	0
ENSG00000222259	RN7SKP114	0	0	0	0	0	0	0	0	0	0	0	0	0.180269	0.2237	0	0.170481	0.0779877	0	0	0	0.129814	0	0	0	0	0	0	0	0	0	0	0	0	0	0.28239	0	0	0.511443	0	0	0	0	0	0	0	0	0	0
ENSG00000256844	MEF2BNBP1	0.20374	0.0586019	0.116654	0	0.0637191	0.249772	0.0784119	0.138175	0.170523	0	0.0701481	0.146042	0	0.0916713	0	0.0595361	0	0.125693	0	0.220547	0.102831	0.18825	0.363807	0	0	0	0	0.189779	0.235236	0	0	0	0	0.228268	0	0.275014	0	0	0	0	0	0.230771	0	0.235823	0.247414	0.175806	0	0
ENSG00000231386	MOB4P1	0.159121	0.0936806	0	0.067809	0.062119	0.0551543	0.170528	0.167123	0.046692	0.0978603	0.0341933	0.167807	0.0393062	0.203352	0.151005	0.221458	0.1423	0.0637465	0.0637302	0.0328494	0.0701841	0.0789859	0.141108	0.281042	0	0.203427	0	0.0925068	0	0.220203	0.140076	0	0	0.111268	0	0.244199	0	0	0.248877	0	0.114603	0	0.125245	0.236958	0.1206	0	0	0
ENSG00000229750	AC096649.1	0	0.0511791	0	0	0	0.0827972	0.0489586	0	0.113621	0.0707807	0.0433426	0.130037	0.0516114	0.116309	0.0707537	0.0339715	0.121283	0.0705796	0.0978869	0	0.170606	0.187079	0	0	0	0	0	0	0	0	0.190808	0.212342	0	0.151566	0	0.348926	0	0	0	0	0.151973	0	0.511817	0.161389	0	0.153537	0	0
ENSG00000196099	OR6M1	0	0	0	0	0	0	0	0	0	0	0	0.119228	0	0.208078	0	0.039413	0.0206634	0.210592	0	0.258846	0.0268411	0.330235	0	0	0	0	0	0	0	0	0	0	0	0.357685	0	0.40019	0	0	0	0.225825	0	0.443119	0.0805233	0.147809	0	0	0	0
ENSG00000179057	IGSF22	0.337306	0.300828	0.311314	0.310554	0.283747	0.321924	0.247954	0.201078	0.281478	0.409199	0.315075	0.2453	0.247021	0.348792	0.146863	0.297383	0.291565	0.311044	0.217274	0.287011	0.246481	0.309467	0.474669	0.48689	0.224016	0.148947	0.322113	0.32685	0.449754	0.292403	0.374736	0.486856	0.404045	0.281932	0.328917	0.511901	0.203788	0.296484	0.236344	0.261623	0.156448	0.236229	0.39356	0.343507	0.312071	0.186673	0.368854	0.290329
ENSG00000268987	AC011462.3	0.0503991	0.173758	0.153097	0.0489231	0	0.170642	0	0.0445974	0.0694723	0	0	0	0	0	0.141774	0	0.126073	0.046093	0.0320059	0.0529829	0	0	0	0.198965	0.184016	0	0	0	0	0	0	0	0	0	0	0	0.425321	0	0.137877	0.138279	0	0.158949	0	0	0.151197	0.322311	0	0
ENSG00000267373	AC008894.1	0	0.150453	0	0.173707	0.0575261	0.170646	0	0.0677011	0.0982949	0.0482395	0.108444	0.0895612	0	0	0.0523545	0	0.114066	0	0.0771737	0	0	0	0	0.451359	0	0.18763	0	0.511938	0	0.203103	0.294885	0	0	0	0	0	0	0	0	0	0	0	0	0	0	0	0	0
ENSG00000278966	AL031602.1	0.0416047	0.115493	0	0	0	0.0596239	0	0.116465	0.0795775	0.0500008	0	0.163398	0.0370156	0.114835	0.0754417	0	0	0.119216	0.0599974	0.198517	0	0.0623446	0	0.117937	0	0	0	0.104637	0	0.190784	0	0.091702	0	0.192324	0.092539	0.190358	0.121272	0	0	0.294443	0	0.0835942	0	0.0880463	0.0553732	0.0636838	0	0
ENSG00000205209	SCGB2B2	0.125496	0.205744	0.0952448	0.115722	0.274121	0.186445	0.175497	0.0608893	0.24783	0.0751711	0.335361	0.18961	0.221211	0.183428	0.172987	0.117865	0.177374	0.252057	0.136769	0.197993	0.266476	0.242368	0.0721026	0.262769	0.0574404	0.0460602	0.331035	0.211306	0.175554	0.0249294	0.30336	0	0.512057	0.134178	0.323581	0.168583	0.0625542	0.0954465	0.0812519	0.22937	0.204839	0.187998	0.197933	0.316322	0.122098	0.161344	0.189669	0.0950907
ENSG00000224251	AL391427.1	0.0437487	0	0.0448891	0.199562	0.072593	0.0809261	0	0.0369678	0.113759	0.0630932	0.191214	0	0.106435	0.0323715	0.116267	0.157312	0	0	0.0546367	0	0.166841	0.209474	0	0	0	0.142863	0	0	0	0	0.224528	0	0.188134	0	0	0	0.22921	0	0	0	0	0	0.394919	0	0	0	0.134667	0
ENSG00000232149	FERP1	0.249792	0.0266638	0.49676	0	0.0969917	0.112145	0.152791	0.0417257	0.199724	0.0702317	0.0500859	0.089212	0.0720878	0.135786	0.0780959	0.0270091	0.0253091	0.0972196	0.13785	0	0.055172	0.109527	0.423257	0	0.233596	0	0	0.15795	0.458373	0.125177	0.512116	0.210695	0.150258	0.205463	0.0993529	0.322922	0	0	0	0.149933	0	0	0	0.101148	0.166572	0	0.163706	0
ENSG00000237447	CDC27P2	0.21353	0.248784	0.117829	0.172572	0.123865	0.140541	0.148523	0.109843	0.336791	0.118303	0.219125	0.139358	0.226356	0.326906	0.216877	0.26927	0.151152	0.160767	0.328208	0.0746162	0.293876	0.211038	0.312321	0.340073	0.141059	0.244477	0.218647	0.097753	0.0775719	0.129211	0.316942	0.0434654	0.218351	0.136738	0.304165	0.184665	0.274292	0.44545	0	0.162572	0.438695	0.0792449	0.242192	0.0834654	0.163698	0.289068	0.135088	0.108295
ENSG00000229195	AC009495.1	0.180737	0.0568398	0.103484	0	0.169575	0.170832	0.0490952	0	0.0618595	0.0945645	0	0	0.0906485	0.0604299	0.194954	0.127861	0.084262	0	0	0.115856	0.0759777	0	0.322732	0	0	0	0	0.512496	0	0	0	0.283694	0	0	0.226621	0	0.2058	0.383582	0.252786	0	0	0	0.227933	0	0.21948	0	0	0
ENSG00000228819	AGKP2	0.11135	0.289798	0.170816	0.111691	0.115411	0.128069	0.21739	0.261438	0.11513	0.144736	0.328694	0.123764	0.355287	0.322025	0.22671	0.138793	0.202548	0.148057	0.168706	0.148512	0.145382	0.201665	0.0756975	0.367159	0	0.0545642	0.0629047	0.12516	0.184535	0.216379	0.246654	0.167249	0.359274	0	0.512554	0.209327	0.242655	0	0.357051	0.330887	0	0.241377	0.0671879	0.188781	0	0.442732	0.093848	0.120725
ENSG00000251634	NAIPP4	0.290166	0.307444	0.194371	0.251281	0.146016	0.205695	0.244861	0.0999813	0.129515	0.087453	0.305596	0.1279	0.118293	0.224282	0.300558	0.138342	0.2429	0.167239	0.250984	0.191775	0.294074	0.134041	0.46231	0.313265	0.229777	0.353781	0.135908	0.288479	0.456396	0.121925	0.180404	0.111049	0.37799	0.118604	0.145913	0.185318	0.512934	0.106312	0.401312	0.120277	0.349453	0.390933	0.341116	0.249855	0.309183	0.329803	0.19692	0.151281
ENSG00000264193	AC027229.1	0	0	0.17104	0	0	0	0	0	0	0	0	0	0	0	0	0	0	0	0	0	0	0	0	0	0	0	0	0	0	0	0	0	0	0	0	0	0	0	0	0	0	0	0	0	0	0	0.513119	0
ENSG00000234848	AC008758.2	0	0.103061	0.0411863	0	0	0	0.0262783	0.030957	0.0357683	0	0	0.146939	0	0	0	0.0308175	0	0.171074	0.111635	0	0	0	0	0.309183	0.123559	0	0	0	0	0	0	0	0	0	0	0	0	0	0	0.513223	0.334905	0	0	0	0	0	0	0
ENSG00000104974	LILRA1	0.145	0.12881	0.0970174	0.257654	0.144379	0.131433	0.108326	0.11285	0.0315693	0.206422	0.124385	0.203153	0.0935558	0.379551	0.106553	0.385456	0.228211	0.262839	0.111738	0.182968	0.166584	0.227144	0.226734	0.0599058	0.13475	0.216833	0.152285	0.210285	0.144618	0.186822	0.0566083	0.257424	0.216653	0.342383	0.134863	0.513271	0.137515	0.377774	0.18243	0.390074	0.233344	0.0903188	0.129772	0.265007	0.0508884	0.160864	0.0527007	0.256034
ENSG00000284686	AC119674.2	0.207595	0.294263	0.150909	0.165832	0.180887	0.205409	0.191667	0.359937	0.15715	0.473146	0.0990055	0.428943	0.0862618	0.445975	0.0620035	0.236566	0.12399	0.0960837	0.0879889	0.143514	0.0371756	0.104264	0.324801	0.408054	0.0374269	0.155616	0.107261	0.131299	0.249219	0.411675	0.224396	0.498502	0.0683094	0.311463	0.0317526	0.513389	0	0.181247	0.0280427	0.101031	0.145339	0.125669	0	0.030211	0.199008	0.274816	0.0733442	0.219833
ENSG00000143631	FLG	0.198589	0.170633	0.136703	0.200331	0.174108	0.155017	0.140592	0.100229	0.132092	0.0921351	0.188267	0.158095	0.20542	0.261956	0.293839	0.329733	0.265701	0.271164	0.24171	0.339227	0.315206	0.308189	0.0244071	0.0129951	0.0202103	0.0594226	0.0560502	0.0467828	0.0560646	0.0428727	0.0637182	0.0165583	0.0284555	0.071877	0.0935777	0.0784522	0.168093	0.0929877	0.05164	0.0351474	0.0725559	0.0807028	0.0581026	0.061613	0.377419	0.210058	0.207981	0.254777
ENSG00000235397	EPN2-AS1	0.105823	0.0623433	0.0994657	0.1794	0.134267	0.0705661	0.118556	0.0713991	0.0799665	0.0538824	0.0375547	0.0621649	0.0431107	0.189905	0.0197495	0.122303	0.127563	0.0657432	0.0661148	0.068792	0.0480954	0.0230464	0.0802775	0.0696003	0.144325	0.105533	0.0667107	0	0.0652334	0	0.181887	0.0702022	0	0	0	0.513448	0	0.134793	0	0	0.126942	0.12799	0	0	0	0.0641244	0.154072	0.0937637
ENSG00000206013	IFITM5	0.0928854	0.0900617	0.312498	0.055431	0.352998	0.197636	0.161833	0.149695	0.095989	0.140931	0.136858	0.0654809	0.0348517	0.0635995	0.0693458	0.152657	0.136574	0	0.0670312	0.156926	0.0845081	0.108981	0	0.112533	0.350027	0	0.431444	0.299699	0.4855	0.303827	0	0	0	0.102348	0	0	0.208037	0	0	0	0.105416	0.11662	0.115205	0.326944	0.179472	0.157652	0.32957	0
ENSG00000255680	AC091564.6	0	0.10507	0.0713853	0.111661	0.0601834	0	0	0.0519021	0.0535754	0	0.171199	0.159522	0.155175	0	0.0414097	0.0530561	0.0534867	0.246892	0.287866	0.185094	0.143292	0	0	0.178501	0.214156	0	0	0	0	0	0	0	0.513596	0	0	0	0	0	0.16046	0.256243	0.488345	0	0	0	0	0	0	0.164175
ENSG00000252797	RN7SKP272	0	0.166712	0	0	0.147551	0	0	0	0	0	0.171199	0.20585	0	0.0672547	0	0	0.0866541	0	0	0	0.0829782	0	0	0	0	0	0.442654	0	0	0	0	0	0.513596	0	0	0	0	0	0	0	0	0	0	0	0	0.500137	0	0
ENSG00000253737	AP003469.3	0.0355497	0	0.0417323	0.043126	0.163064	0.0476588	0	0	0.105112	0	0.127809	0	0.0542301	0	0.0539519	0	0.171207	0.100749	0	0	0	0.212907	0	0	0	0	0	0	0	0	0	0	0.383428	0	0	0	0.161856	0	0.513622	0	0	0	0	0.164527	0.106649	0	0.125197	0
ENSG00000277214	AC009159.2	0.153381	0.0319119	0	0	0	0	0.173265	0	0.111691	0.0459519	0.0498794	0.0380932	0.111291	0.121828	0	0	0	0	0.12846	0	0.130261	0.202068	0.355754	0	0	0	0	0	0.128099	0	0.335073	0.137856	0.149638	0	0.278228	0.27281	0	0	0	0	0.124638	0	0.174191	0.513673	0	0.0957358	0	0
ENSG00000260646	AL031705.1	0.195035	0.283433	0.0802923	0.252331	0.25137	0.167275	0.0890234	0	0.0803985	0.0515807	0.160066	0.315976	0.213482	0.129203	0.0539976	0.0937125	0.156579	0.176011	0.0723387	0.111936	0.172676	0.053053	0	0.315076	0.145701	0.469251	0.383383	0.2316	0	0	0.158684	0.154742	0.174713	0.513803	0.370835	0.121204	0.161993	0	0.109169	0.458158	0.113763	0	0.248654	0	0	0.111889	0.0951753	0.0818027
ENSG00000233286	MTND3P10	0.0933825	0	0	0	0	0	0	0	0.10579	0	0.116475	0.171268	0	0.065453	0	0.139484	0.145559	0.0729918	0.0506839	0	0	0	0.280147	0	0	0	0	0	0	0	0.317369	0	0.349426	0.513803	0	0	0	0.418453	0.436677	0.218976	0	0	0	0	0	0	0	0
ENSG00000249230	CDH12P2	0	0	0	0	0	0	0	0	0	0	0	0	0	0	0.235747	0	0.105186	0	0.176744	0	0	0	0	0	0	0	0	0	0	0	0	0	0	0	0	0	0.513811	0	0.315558	0	0	0	0	0	0	0	0	0
ENSG00000220685	AL139094.1	0.112117	0.28745	0.149483	0.120145	0.0858257	0.121043	0.0837349	0.0887075	0.0754545	0.252124	0.16705	0.196104	0.233617	0.263771	0.225007	0.116244	0.0561281	0.101181	0.260879	0.138862	0.104142	0.0218354	0	0.348587	0	0.115926	0.133646	0	0	0	0	0.0703203	0	0.337704	0.0709622	0.431107	0	0.0675098	0.0626712	0	0.513816	0.144499	0	0.0655063	0.274904	0.290367	0.254025	0.111083
ENSG00000143318	CASQ1	0.124812	0.0883042	0.212443	0.148109	0.138157	0.272211	0.116303	0.0780258	0.228294	0.162604	0.173599	0.085709	0.122262	0.0726019	0.0788286	0.144486	0.202771	0.104192	0.0973781	0.0288298	0.11517	0.056952	0.199895	0.0498104	0.0460679	0.223468	0.32685	0.513874	0.210219	0.10367	0.357924	0.126386	0.152522	0.0755363	0.187745	0.0383224	0.122204	0.281035	0.207103	0.0346178	0	0	0.245487	0.146529	0.0233867	0.116067	0.34264	0.0706326
ENSG00000206629	RNU1-63P	0.148373	0	0	0	0	0	0	0	0	0	0	0	0.205617	0	0	0	0.131117	0	0	0	0	0	0	0	0	0	0	0	0	0	0	0	0	0	0.514043	0	0	0	0	0	0	0	0	0	0	0	0	0
ENSG00000248564	AC079140.1	0.276194	0.258195	0.109649	0.0471321	0.212887	0	0.129504	0.0679435	0.0385165	0	0	0.0811477	0	0.0384393	0	0.0693381	0.123635	0.134829	0.157472	0	0.111781	0	0	0	0.176331	0.141396	0.16301	0	0.146746	0.203831	0	0	0	0	0	0	0	0	0	0.153328	0.310188	0	0.216755	0	0.438887	0.514078	0	0
ENSG00000267708	RDM1P3	0.0840524	0.171391	0.177804	0.0748738	0.143879	0	0.0420249	0.0371591	0.0397439	0	0.137908	0	0.0459591	0.0745369	0.0716231	0	0	0	0.185448	0.053701	0	0.0302091	0	0.514173	0.148313	0.118929	0.177367	0	0	0	0	0	0.313232	0	0	0.142766	0.132224	0	0	0	0.134001	0	0	0	0	0	0	0
ENSG00000184908	CLCNKB	0.212919	0.150626	0.231427	0.166752	0.116516	0.117193	0.107868	0.0778785	0.18148	0.115395	0.201811	0.0842402	0.063952	0.0889162	0.125404	0.0886831	0.283028	0.253172	0.281106	0.444063	0.385284	0.502597	0.0733537	0.137852	0.330588	0.230168	0.0349424	0.0537432	0.0507292	0.050724	0.165889	0.0852745	0.418692	0.0810685	0.0573685	0.115257	0.0636396	0.103129	0.249305	0.414907	0.207694	0.44093	0.381537	0.514478	0.383267	0.176592	0.209237	0.153688
ENSG00000183346	CABCOCO1	0.155666	0.093326	0.149892	0.0648048	0.0812397	0.179968	0.0555593	0.0138884	0.277238	0.00989597	0.374574	0.144195	0.153616	0.0251313	0.11543	0.056474	0.0987779	0.177057	0.181368	0.181895	0.321139	0.242392	0.321831	0.166409	0.199546	0.0384908	0.0443744	0.264871	0.166678	0.0416651	0.514499	0	0.335959	0.237978	0.320611	0	0.147342	0.169422	0.0525636	0.275154	0.344651	0.393932	0.260197	0.482506	0.0281973	0.042654	0.102485	0.155923
ENSG00000233208	LINC00642	0.136477	0.218324	0.200461	0.174281	0.118516	0.196381	0.164927	0.136747	0.181153	0.0513953	0.195949	0.0674662	0.126943	0.0436032	0.18269	0.0634216	0.264705	0.243804	0.414559	0.271395	0.4792	0.423645	0.138584	0.0920045	0.2622	0.282076	0	0.121136	0.109633	0.0840447	0.189902	0.0403968	0.175398	0.109277	0.15506	0.0438852	0.275544	0.0387822	0.162949	0.338297	0.442259	0.32268	0.235136	0.305671	0.0731794	0.289386	0.211457	0.181582
ENSG00000273102	AP000569.1	0.135427	0.0467142	0.07001	0	0	0.0537644	0.156837	0.0420411	0	0	0.0364488	0	0.0434025	0	0.124522	0	0.17384	0.147242	0.329642	0.0777274	0.176693	0.0760004	0.406282	0.140143	0	0	0	0.161293	0.362769	0.126123	0	0	0	0	0	0	0	0	0.411071	0	0.514685	0	0	0	0	0	0.21003	0
ENSG00000267270	PARD6G-AS1	0.266329	0.347927	0.235986	0.248343	0.216482	0.286521	0.240924	0.136286	0.230246	0.266211	0.301689	0.157129	0.419188	0.216185	0.360584	0.258181	0.337396	0.285178	0.389716	0.277204	0.382361	0.362848	0.15641	0.266815	0.18312	0.329259	0.136333	0.281275	0.241655	0.151497	0.215404	0.187804	0.2755	0.158435	0.514719	0.226737	0.374211	0.299147	0.372273	0.379626	0.46623	0.298986	0.470229	0.312016	0.327621	0.431091	0.222593	0.110586
ENSG00000272374	Z97832.2	0.244122	0.263518	0.190619	0.139547	0.143381	0.11195	0.464206	0.299854	0.478139	0.340291	0.358868	0.223516	0.33973	0.322472	0.221654	0.253375	0.358715	0.277328	0.309542	0.37533	0.286239	0.422724	0.213289	0.236924	0.257676	0.0779546	0.0799937	0.223064	0.473091	0.343726	0.514767	0.448894	0.485772	0.205988	0.325985	0.329386	0.123724	0.322175	0.346689	0.178476	0.359346	0.487396	0.12427	0.391946	0.218711	0.216375	0.145656	0.163162
ENSG00000225173	AL662890.1	0.261464	0.0818278	0.142695	0.0647485	0.165728	0.0766112	0.0664333	0	0.198336	0.0749107	0	0.0702148	0.0740503	0.0317065	0.31516	0.160344	0.265059	0.179011	0.266417	0.245555	0.207592	0.124208	0.269479	0	0.140153	0.194246	0.289692	0.134449	0.109489	0	0.401261	0	0	0.106246	0.118904	0	0.479764	0.201259	0.370277	0.335393	0.328292	0.363183	0.38807	0.219525	0.514913	0.245483	0.183102	0
ENSG00000253073	RN7SKP295	0.137823	0	0	0	0	0	0	0.133461	0	0	0	0	0.205979	0	0	0	0	0	0	0	0	0	0	0	0	0	0	0	0	0	0	0	0	0	0.514947	0	0	0	0	0	0	0	0	0	0	0	0	0
ENSG00000253512	AC008562.1	0.0509546	0.141153	0.217026	0.206909	0.186474	0.0962871	0	0.0729775	0.0690217	0.221239	0.255783	0.144719	0.215278	0.251159	0.0483349	0.155612	0.206302	0.171696	0.171653	0.163623	0.235411	0.244821	0	0	0.301116	0.380559	0.240563	0.288861	0	0	0	0	0.361074	0	0	0	0	0.243035	0.225616	0.226275	0	0.490869	0	0.235823	0.152864	0.231237	0	0
ENSG00000278071	AL161669.3	0.0216409	0	0.0254046	0	0.0340565	0.166293	0	0.0735548	0	0	0	0.0375819	0	0.0200812	0.0205283	0.0492947	0	0.139493	0.0332846	0.299414	0.027047	0.294168	0	0	0	0	0.10217	0.245365	0	0	0	0	0	0.112746	0	0	0	0	0	0.249121	0.0998538	0.514965	0	0.303543	0.0649228	0	0.0762138	0
ENSG00000231527	FAM27C	0.307323	0.301117	0.301543	0.272287	0.279634	0.209035	0.289859	0.15542	0.297063	0.175343	0.333628	0.230532	0.368272	0.254444	0.337154	0.229506	0.276528	0.193124	0.369635	0.231682	0.328363	0.240841	0.19919	0.218988	0.212048	0.30636	0.138221	0.179176	0.165639	0.14354	0.190809	0.119468	0.347205	0.35717	0.279957	0.210968	0.239623	0.166308	0.117977	0.116345	0.286443	0.23187	0.35174	0.151352	0.358192	0.343249	0.352006	0.306074
ENSG00000229921	KIF25-AS1	0	0.0206309	0.00700665	0	0	0.0174233	0.00787967	0.35056	0.0116821	0.169736	0.0097885	0.037909	0	0.011115	0.0350089	0.0394632	0.0230372	0.0268098	0.0690403	0.097549	0.0190913	0.179997	0	0	0	0	0	0.0202808	0	0.361957	0.0350462	0.217862	0.0293655	0.028369	0	0	0	0.118389	0.0482211	0.0385028	0.0244594	0.21923	0	0.154302	0	0.0375751	0.0210199	0
ENSG00000258636	AL121821.2	0.120164	0.171754	0.180651	0	0	0.0425333	0.0344593	0.0454388	0.259996	0	0.131972	0	0.150624	0.0519883	0.116964	0.0404117	0	0.0420478	0.0971921	0.17711	0.14894	0.107162	0.360492	0.515263	0.32405	0	0	0	0	0	0.357854	0	0.395915	0	0	0.155965	0.144449	0	0	0	0.142511	0.287375	0.199169	0.15134	0	0	0	0
ENSG00000255129	AP000880.1	0.0284087	0.057637	0	0.0212929	0.0495712	0.0871637	0	0	0	0	0.020245	0	0.0813278	0.023298	0.0768818	0.077092	0.089784	0.183605	0.0539919	0.200614	0.066232	0.276808	0	0.172911	0	0	0.0828661	0.261491	0	0	0	0	0	0	0	0	0.230645	0	0	0.155889	0.161976	0.258684	0.198696	0.162467	0.085226	0	0	0
ENSG00000280245	AC079336.7	0.149648	0.371525	0.0867663	0.144614	0.15477	0.111693	0.0801002	0.124544	0.146921	0.179276	0.125823	0.193836	0.22083	0.11102	0.27127	0.13095	0.116112	0.116635	0.110791	0.044178	0.085733	0.197787	0.11137	0.352997	0.0796599	0.116498	0.0736417	0.146523	0.0720109	0.207437	0.376724	0.0774959	0.194652	0.151143	0.156406	0	0.142037	0.264736	0.0690662	0.289855	0.140131	0.0706441	0.0979218	0.0744065	0.0757389	0.515388	0.180639	0
ENSG00000260088	DDX59-AS1	0.0543733	0.135359	0.206559	0.434408	0	0.196726	0.117897	0.0675171	0.203062	0.0955924	0.113423	0.0335228	0.411181	0.0586371	0.0927109	0.128441	0.0886898	0.0598961	0.238301	0.176185	0.217114	0.15706	0.16312	0.112533	0.116676	0.341262	0	0.129517	0.0970999	0.202551	0.515388	0.286777	0	0	0.321142	0.112312	0.104019	0.217939	0	0.101455	0.421665	0	0.230411	0.323698	0	0.207359	0.0881924	0.414007
ENSG00000131471	AOC3	0.240528	0.267307	0.272566	0.220109	0.176584	0.217064	0.207861	0.169452	0.255669	0.211549	0.224268	0.363568	0.263667	0.252129	0.138232	0.0644282	0.222273	0.116975	0.148198	0.10849	0.134884	0.172422	0.0898866	0.217709	0.210698	0.260567	0.0980435	0.17457	0.236141	0.0768366	0.221459	0.297417	0.159192	0.515434	0.282303	0.286599	0.197292	0.102453	0.22779	0.125314	0.185469	0.200142	0.159122	0.210119	0.308994	0.14037	0.274885	0.145852
ENSG00000253708	AC026979.1	0	0.0436295	0.156703	0.147191	0.144415	0.0352918	0.164479	0.115799	0.0618769	0	0.20877	0.115493	0.110071	0	0	0	0	0.0382252	0.0863702	0.102408	0	0	0	0	0.170443	0	0	0	0.399457	0.255708	0.185631	0	0.515464	0	0	0	0	0	0	0	0.259111	0.147225	0	0	0	0.130889	0.101575	0.0956937
ENSG00000266356	AC090615.1	0	0	0	0	0.171831	0	0	0	0	0	0	0	0	0	0	0	0	0	0.167936	0	0	0.113578	0	0	0	0	0.515492	0	0	0	0	0	0	0	0	0	0	0	0	0	0.503808	0	0	0	0	0	0	0
ENSG00000267518	AC090699.1	0	0.172013	0	0	0	0	0	0	0	0	0	0	0	0	0.0496901	0	0	0	0.0820402	0	0	0.0936423	0	0.516039	0	0	0	0	0	0	0	0	0	0	0	0	0	0	0	0	0	0	0	0	0	0	0	0
ENSG00000217824	SNRPEP6	0	0	0	0.134271	0	0	0	0	0	0	0	0	0	0	0	0.0888738	0	0.172037	0	0	0	0	0	0	0	0	0	0	0	0	0	0	0	0	0	0	0	0	0	0	0	0	0	0	0	0	0	0.402812
ENSG00000241593	AC099542.1	0.143781	0.228229	0.314818	0.134548	0.277633	0.0662195	0.0385922	0.12993	0.0787432	0.157858	0.169983	0.0740626	0.0995777	0.186845	0.0657728	0.269063	0.0993412	0.0985086	0.102102	0.290152	0.173721	0.23095	0.0757576	0.216566	0.225702	0.163822	0.333258	0.198658	0	0.118222	0.23623	0.29988	0.310227	0.0694714	0.196188	0.327761	0.121424	0.516235	0.0590432	0	0.182953	0.249243	0.0837111	0.0617141	0.104751	0.0605139	0.299821	0.176969
ENSG00000187151	ANGPTL5	0.204133	0.184542	0.100777	0.0264296	0.169198	0.133587	0.158054	0.122819	0.103201	0.068086	0.167413	0.136865	0.0938208	0.0311772	0.100546	0.01426	0.126044	0	0.206037	0.0680924	0.0725088	0.1662	0.516265	0.443325	0.270945	0	0.374619	0.0931497	0.443334	0.209598	0.251592	0.204258	0.330402	0.270039	0.135415	0.0698154	0.143645	0	0.276341	0	0.225011	0.164886	0	0.394366	0.0344791	0.0567246	0	0.0792889
ENSG00000202368	ENSG00000202368	0	0	0.377411	0	0	0	0	0	0	0	0	0	0	0	0	0	0	0	0.51637	0	0	0	0	0	0	0	0	0	0	0	0	0	0	0	0	0	0	0	0	0	0	0	0	0	0	0	0	0
ENSG00000276768	AL121890.2	0.172124	0.0993021	0	0	0	0	0	0	0	0	0	0	0	0	0	0.105884	0	0.0464047	0	0	0	0.0646434	0.516371	0	0	0	0	0	0	0	0	0	0	0	0	0	0	0	0	0	0	0	0	0	0	0	0	0
ENSG00000254929	AL591684.2	0.198539	0.212461	0.352963	0.221691	0.200548	0.0495121	0.263212	0.036097	0.350867	0.179707	0.306209	0.316701	0.241712	0.110881	0.167539	0.138454	0.166853	0.231953	0.259548	0.290513	0.283682	0.136992	0.265337	0.183204	0.403135	0.196941	0.0977055	0.0385397	0.0917497	0	0.491585	0.064944	0.111607	0.516437	0.145453	0.111698	0.319061	0.0987098	0.115737	0.0459512	0.236197	0.10564	0.325855	0.194501	0.162574	0.283685	0.355997	0.268723
ENSG00000143194	MAEL	0.129944	0.0992264	0.107641	0.105026	0.0977103	0.143539	0.148194	0.125648	0.116707	0.0482466	0.135866	0.14615	0.126341	0.145441	0.109867	0.156598	0.0816265	0.149114	0.0865356	0.218401	0.0800959	0.160455	0	0.0341299	0	0	0.0326225	0.0198942	0	0	0	0	0	0.0278283	0	0	0	0	0	0.02372	0	0.0483827	0	0	0.213601	0.243399	0.262627	0.214373
ENSG00000224121	ATG12P2	0.167676	0.172181	0	0	0	0	0	0	0.0547528	0.0845625	0	0.115851	0	0.0375074	0.0613444	0	0	0	0	0	0	0	0	0.516543	0	0	0	0	0	0	0	0.253688	0	0.181078	0	0	0.184033	0	0	0	0	0	0	0	0	0	0	0
ENSG00000261898	AC091153.4	0.0506941	0	0.149206	0.0774853	0	0	0	0	0	0.0755691	0.0808114	0.0961852	0	0.172211	0.109213	0	0.0418128	0.0399861	0.202707	0	0	0.0389398	0	0	0.207017	0	0	0	0	0	0	0	0	0	0	0.516634	0	0	0	0	0.314711	0	0	0	0	0	0	0.232456
ENSG00000274428	RNVU1-25	0	0	0	0	0	0	0	0	0	0	0	0	0	0.172211	0	0	0	0	0	0	0	0	0	0	0	0	0	0	0	0	0	0	0	0	0	0.516634	0	0	0	0	0	0	0	0	0	0	0	0
ENSG00000187984	ANKRD19P	0.3055	0.237617	0.105253	0.174501	0.207188	0.17794	0.259792	0.129278	0.19177	0.158567	0.254574	0.269638	0.369158	0.327142	0.297153	0.291089	0.24155	0.227036	0.185359	0.256477	0.261316	0.381961	0.495437	0.20204	0.0965762	0.155327	0.343774	0.171887	0.384664	0.0842699	0.105625	0.185012	0.123082	0.297833	0.385515	0.20733	0.432758	0.302537	0.388239	0.273062	0.313137	0.180889	0.200821	0.485053	0.189877	0.352225	0.104334	0.165284
ENSG00000176490	DIRAS1	0.14301	0.0594616	0.119237	0.153192	0.0642403	0.125423	0.32179	0.154741	0.300957	0.102803	0.131848	0.0827069	0.134806	0.0694366	0.20532	0.104668	0.186764	0.0835473	0.18466	0.160677	0.394992	0.250893	0.215845	0.0937258	0.153747	0.12014	0.0828082	0.211436	0.433537	0.180482	0.433099	0.121461	0.0873846	0.207846	0.238722	0.103206	0.306595	0.222912	0.325874	0.0868516	0.242191	0.2327	0.516772	0.183811	0.0914882	0.044378	0.127157	0.137272
ENSG00000228275	ARMCX3-AS1	0.182552	0.0510838	0.266104	0.132275	0.183992	0.0755895	0.098274	0.136965	0.0469627	0.0568303	0	0.102488	0.0643158	0.031843	0.047963	0.14078	0.0410281	0.0832142	0.0513815	0.172296	0.106436	0.0713921	0	0	0.175252	0.396826	0.209583	0	0.145848	0	0	0.170491	0	0.307463	0.160789	0	0	0.291209	0	0.152389	0.154144	0	0.215428	0	0.269574	0	0	0
ENSG00000154485	MMP21	0.153507	0.146789	0.232594	0.105962	0.144393	0.154257	0.235504	0.144222	0.164851	0.137451	0.280506	0.136779	0.204106	0.182815	0.116378	0.136074	0.246245	0.251064	0.309582	0.175491	0.161796	0.200395	0.0975423	0.158727	0.211413	0.113016	0.151972	0.246106	0.284321	0.238073	0.298943	0.184017	0.313179	0.167509	0.138982	0.20394	0.165599	0.264251	0.516982	0.294119	0.423626	0.318278	0.227309	0.184399	0.1466	0.105565	0.109873	0.0929156
ENSG00000267509	AC010511.1	0.0694771	0.0479307	0	0	0	0	0	0.207787	0.125258	0	0.102626	0	0.0461985	0	0	0	0.0804185	0.0374621	0.124077	0	0.0490689	0.247212	0.208431	0.143792	0	0	0	0	0	0.517008	0.375773	0	0.206865	0	0	0	0	0	0.129259	0	0.134699	0	0.147207	0	0	0	0	0
ENSG00000261481	AC022167.4	0.0826268	0.0424587	0	0	0	0	0.042621	0.0664428	0.083403	0	0	0.0463543	0.0377117	0.062663	0	0.254075	0.161476	0.154163	0.174224	0.258897	0.158966	0.290472	0	0	0	0	0	0	0	0.199328	0	0	0	0	0	0	0	0.322095	0	0	0.155796	0.517062	0.170263	0.156268	0.101295	0	0	0
ENSG00000149294	NCAM1	0.0919241	0.112316	0.0883874	0.0811195	0.117702	0.0878162	0.115775	0.0907786	0.0805872	0.0500851	0.146571	0.0715666	0.105809	0.0492233	0.312146	0.0297996	0.283553	0.115607	0.207429	0.156004	0.318959	0.204821	0.0488525	0.0961307	0.0560554	0.0620173	0.108874	0.0842398	0.0707169	0.0272913	0.0712136	0.00828563	0.0850207	0.0364486	0.102435	0.034991	0.195615	0.0125935	0.194118	0.0583987	0.198757	0.129358	0.357042	0.209611	0.147067	0.195079	0.147522	0.118015
ENSG00000266809	PPIAP57	0	0.100932	0	0	0	0	0	0	0.127462	0	0.0736198	0	0.206862	0	0	0	0	0	0	0	0	0	0	0	0	0	0	0	0	0	0.382385	0	0	0	0	0	0	0	0	0	0	0	0	0	0	0	0	0
ENSG00000241652	RN7SL253P	0	0.0714338	0	0.0775451	0.0893984	0.166862	0	0	0	0	0.134456	0	0.0634475	0.128117	0.0793982	0.0903172	0.145292	0	0.230818	0	0.233516	0.101551	0	0	0	0.232635	0.268195	0	0	0	0	0	0	0	0	0	0	0.270952	0	0	0.517288	0	0.356621	0	0	0	0	0
ENSG00000151715	TMEM45B	0.256016	0.252126	0.113293	0.238485	0.117039	0.162136	0.190822	0.106432	0.155582	0.112124	0.136255	0.134162	0.163749	0.217589	0.209219	0.281646	0.133567	0.159145	0.177337	0.151215	0.349046	0.188459	0.395768	0.286918	0.0895656	0.287714	0.094079	0.114249	0.0985089	0.0820427	0.169914	0.167055	0.228514	0.115763	0.135607	0.147235	0.300621	0.468308	0.111325	0.0639469	0.279229	0.157345	0.517364	0.210408	0.116655	0.215833	0.124901	0.248108
ENSG00000254856	NDUFA3P2	0.172495	0	0	0	0	0	0	0	0	0	0	0	0	0	0	0	0	0.107285	0	0	0	0	0.517484	0	0	0	0	0	0	0	0	0	0	0	0	0	0	0	0	0.321856	0	0	0	0	0	0	0	0
ENSG00000228008	AC105935.1	0.202284	0.236359	0.190025	0.150583	0.0819232	0.28401	0.137908	0.14694	0.259867	0.106947	0.198863	0.133169	0.0611741	0.0830894	0.14133	0.241141	0.334769	0.271865	0.283118	0.130318	0.156363	0.346681	0.260709	0.0899287	0.215784	0.136357	0.0861952	0.517504	0	0.0809325	0	0.114586	0.0984589	0.16358	0	0.188291	0.0831246	0	0.242519	0.291246	0.412279	0.175881	0.229228	0.340581	0.198194	0.374545	0.192893	0.143286
ENSG00000175920	DOK7	0.116228	0.21821	0.18025	0.163388	0.17	0.124295	0.287426	0.0968309	0.149675	0.0680394	0.143198	0.0875496	0.124719	0.0617568	0.160699	0.0714402	0.307859	0.0525258	0.215671	0.0754297	0.171266	0.0966828	0.0236695	0.153625	0.0425537	0.0963551	0.109898	0.0701698	0.109296	0.061532	0.0771251	0	0	0.0807393	0.204778	0.106416	0.185369	0.110453	0.203882	0.029459	0.168938	0.103936	0.198945	0.17768	0.273168	0.219373	0.105528	0.265299
ENSG00000272362	AL160408.5	0	0	0	0	0.0530895	0	0	0	0	0	0	0	0.0487659	0.172537	0	0	0	0	0	0	0	0	0	0	0	0	0	0	0	0	0	0	0	0	0	0.517612	0	0	0	0	0	0	0	0	0	0	0	0
ENSG00000214362	RPS3AP36	0.103873	0.220817	0.214824	0.0867793	0.330524	0.106202	0.0581253	0	0.184556	0	0.0667976	0.204392	0.0435113	0.188828	0.141555	0.122746	0.032023	0.145313	0.230149	0.0688154	0.187436	0.0920882	0.24653	0.138634	0.495456	0.162045	0.367455	0.0808091	0.0922136	0	0.279284	0	0.117007	0.517667	0.108778	0.234205	0.197568	0.368239	0.0960689	0.0963492	0.489948	0	0.408618	0.203912	0.0650903	0.24818	0	0.0982932
ENSG00000270585	SNX2P1	0.196874	0.158313	0.161669	0.28271	0.0209963	0.136153	0.0868453	0.0575009	0.0655887	0	0.220294	0.149653	0.192141	0.112859	0.0767496	0.0665639	0.174476	0	0.0396013	0	0.0920869	0.0780165	0.467845	0.249096	0.387399	0.517745	0	0	0	0	0	0	0	0.24501	0.380315	0.136473	0.230249	0	0.33588	0	0	0	0	0.23405	0.122777	0	0.0976084	0
ENSG00000272506	AL357078.2	0	0	0.0350106	0.215364	0	0.033293	0.0385467	0	0	0.0696639	0	0.0779837	0.152984	0.0445854	0	0.0635823	0.155683	0	0	0	0	0	0	0	0	0.517847	0	0	0.11564	0	0	0.135179	0	0.121891	0.38246	0.133756	0	0	0.361424	0	0	0	0	0	0	0	0.105032	0
ENSG00000229673	Z73495.1	0	0	0	0	0	0	0	0	0	0	0	0	0	0	0	0	0	0	0	0.172686	0	0	0	0	0	0	0	0	0	0	0	0	0	0	0	0	0	0	0	0	0	0.518057	0	0	0	0	0	0
ENSG00000229391	HLA-DRB6	0.124648	0.145123	0.259016	0.146758	0.171835	0.131781	0.205495	0.131491	0.154372	0.112886	0.186631	0.0696363	0.0200681	0.132987	0.112654	0.201711	0.140006	0.178572	0.173894	0.32291	0.10333	0.514453	0.216132	0.187385	0.51809	0	0.119737	0	0.107791	0.0562133	0.214551	0	0.17972	0	0	0	0.0577359	0.0604839	0.0561489	0.168938	0.117023	0.129461	0.12789	0.410822	0	0	0.146854	0.0574489
ENSG00000230155	CEP250-AS1	0.17273	0.032906	0.110701	0.046478	0.0917179	0	0.0505966	0.0424755	0.0519863	0.0211012	0.185439	0.049516	0	0.0266025	0.0304163	0.031864	0.0591604	0.018933	0	0.114537	0	0.103532	0	0.0987179	0.102352	0	0	0	0	0	0	0	0.108082	0.0897836	0	0	0.0912488	0.095592	0.177481	0	0	0.102303	0	0.18551	0.51819	0	0.141164	0.0664951
ENSG00000280255	AC004947.2	0.238995	0.0894384	0.080277	0.0369688	0.0282662	0.0552213	0.0322818	0.0123881	0.0086154	0.0218112	0.0543803	0	0.139595	0	0.0453059	0.0270244	0.171834	0.0325001	0.298755	0.0768315	0.266565	0.231384	0.485247	0.201125	0.138706	0.0515612	0.0297214	0.117235	0.0558193	0.0371642	0	0.0312769	0.0785605	0	0.179048	0	0.0700251	0.0534229	0.378487	0.07247	0.518241	0.0606465	0.364104	0.44419	0.113317	0.0434413	0.0464724	0
ENSG00000217195	AL513475.1	0.172797	0	0	0	0.0840061	0.0653178	0	0	0	0	0	0	0	0	0	0	0	0	0	0	0	0	0	0	0	0	0.252018	0	0	0	0	0	0	0	0	0	0	0	0	0	0	0	0	0	0.51839	0	0	0
ENSG00000227304	AC067942.1	0.148307	0.177592	0.120413	0.0414926	0.06518	0.0277634	0.116964	0.115889	0.0549884	0.049451	0.200672	0.0673004	0.128634	0.0630157	0.125762	0.0179062	0.071399	0.227812	0.124615	0.123552	0.0378616	0.116888	0.127971	0.310352	0.19063	0.0461219	0.0687848	0.0419471	0.155983	0.232826	0.0724867	0.11191	0.3609	0.109131	0.278633	0	0.102556	0.0537185	0.0498683	0.5186	0.153147	0	0.113585	0.159573	0.189837	0.179938	0.0434759	0.0373673
ENSG00000015413	DPEP1	0.0300302	0.0813846	0.0553478	0.0803204	0.0125071	0.0288969	0.0154215	0.00907793	0	0.0184922	0.0568446	0.0150191	0.083825	0	0.0284769	0.0556149	0.045732	0.0456623	0.176286	0.169591	0.334934	0.267059	0.0438642	0.030261	0.0990556	0.213129	0.0375213	0.068645	0	0.0272338	0	0	0.0331314	0	0.209563	0	0.0279714	0.0293028	0.0272026	0.0707224	0.308815	0.177552	0.456478	0.518778	0	0.112668	0.0669879	0.0278324
ENSG00000259178	AC023906.2	0	0	0.0427259	0	0	0	0	0	0	0	0	0	0	0	0	0	0	0.192946	0	0.0481365	0	0.238003	0	0	0	0	0	0	0	0	0	0	0	0	0	0	0	0	0	0	0	0	0	0	0	0	0.128178	0
ENSG00000231105	ECE1-AS1	0.139439	0.106507	0.161716	0.150622	0.069964	0.139493	0.126565	0.16799	0.220381	0.174053	0.138044	0.229014	0.159671	0.192265	0.054836	0.218083	0.143754	0.274101	0.175596	0.309248	0.138717	0.341016	0.154143	0.110161	0.114808	0.133991	0.0320233	0.0757891	0.24057	0.210332	0.240327	0.253639	0.267543	0.227561	0.258704	0.173253	0.0754485	0.287803	0.158068	0.319053	0.124361	0.518844	0.179397	0.2236	0.213137	0.20936	0.124031	0.0839628
ENSG00000130751	NPAS1	0.172732	0.128356	0.119025	0.160242	0.254587	0.13669	0.1945	0.301744	0.358867	0.421526	0.282608	0.30569	0.375913	0.195861	0.21479	0.180594	0.227952	0.190203	0.361463	0.225713	0.301581	0.265771	0.18599	0.12831	0.105002	0.0266693	0.251332	0.0970211	0.221427	0.375154	0.314569	0.36614	0.197657	0.39288	0.407363	0.23037	0.302893	0.234776	0.130511	0.184193	0.117807	0.121726	0.286845	0.491492	0.251162	0.178539	0.194501	0.290869
ENSG00000101311	FERMT1	0.0635061	0.0614963	0.0721619	0.0953523	0.109846	0.0709933	0.0943553	0.381695	0.108993	0.338732	0.115325	0.414458	0.140573	0.349995	0.19356	0.284843	0.183255	0.1776	0.236192	0.367487	0.191459	0.350701	0.0178261	0.0618207	0.0370847	0.0876814	0.156835	0.035059	0.110135	0.268753	0.0934763	0.207586	0.112154	0.233752	0.10703	0.197179	0.0967483	0.186387	0.0665353	0.0861738	0.172583	0.300464	0.0907373	0.19101	0.125474	0.0569569	0.11475	0.134539
ENSG00000158296	SLC13A3	0.245867	0.293449	0.293858	0.22955	0.243912	0.279341	0.185307	0.135597	0.163401	0.184501	0.281296	0.365267	0.234855	0.50896	0.182073	0.376241	0.232031	0.358208	0.266046	0.384531	0.125496	0.380318	0.351572	0.309062	0.374614	0.327143	0.340045	0.396234	0.232394	0.0943395	0.172098	0.214951	0.412893	0.482328	0.242413	0.436571	0.273844	0.357795	0.284734	0.469943	0.356065	0.519068	0.171188	0.47988	0.25663	0.267245	0.2507	0.196152
ENSG00000136634	IL10	0.227289	0.118251	0.120991	0.372657	0.0661252	0.322554	0.0366484	0.00826844	0.0441579	0.0425057	0.00999594	0.0658534	0.00871482	0.0548995	0.0668952	0.0505598	0.141905	0.00890641	0.0823285	0.0342728	0.0168065	0.0346593	0.188699	0.153734	0.0796969	0.328964	0.168985	0.0732953	0	0	0.100439	0.0387659	0	0.19756	0	0.164698	0.0355256	0	0.250931	0	0.0700981	0.0398294	0	0.0361121	0.192816	0.0538431	0.14532	0.0706981
ENSG00000252002	RNA5SP154	0	0	0	0	0	0	0	0	0	0	0.174727	0	0	0	0.1731	0	0	0	0.211467	0	0	0	0	0	0	0	0	0	0	0	0	0	0	0	0	0	0	0	0	0	0	0	0	0	0	0	0	0
ENSG00000168743	NPNT	0.0279451	0.0646462	0.0255003	0.0098836	0.0424994	0.0647494	0.016416	0.227653	0.0494912	0.269067	0.0407892	0.414369	0.0201967	0.461878	0.0650177	0.28623	0.050481	0.196126	0.0215071	0.166315	0.0616737	0.153701	0.0704877	0.0486687	0.0465277	0.0205304	0.0725108	0.062334	0.025381	0.263746	0.0707685	0.301181	0.0444731	0.323644	0.0137818	0.43054	0.0430922	0.295933	0.0672606	0.155968	0.0377151	0.107508	0.0690271	0.195519	0.0133475	0.0688677	0.0299732	0.00912039
ENSG00000267302	RNFT1-DT	0.0881981	0.0593559	0.136566	0.205229	0.100155	0.0782262	0.0961856	0.102761	0.227752	0.0669122	0.0362431	0.126061	0.0747412	0.078406	0.0670416	0.0347675	0.0450963	0.0651533	0.0715168	0.0208133	0.0881273	0.051177	0.234992	0.178068	0.300233	0.343093	0.0742965	0.0586122	0.106093	0.10464	0.519467	0.0390924	0	0.122981	0.0737359	0.116043	0.123348	0.104302	0.0788441	0.146216	0.0706886	0	0.0890738	0.0728325	0	0	0.0554217	0.178234
ENSG00000278570	NR2E3	0.175961	0.146878	0.215802	0.137617	0.1989	0.181863	0.168888	0.114238	0.159189	0.109771	0.162187	0.262628	0.117478	0.315659	0.046625	0.327712	0.111963	0.307045	0.0949355	0.363678	0.101016	0.26504	0.199371	0.109715	0.110046	0.204787	0.0978863	0.116686	0.17814	0.145487	0.158548	0.149101	0.16772	0.290002	0.0259874	0.348721	0.0235998	0.519495	0.0809267	0.202026	0.139699	0.308556	0.123758	0.268301	0.231008	0.147744	0.300847	0.0704475
ENSG00000286256	AC084871.3	0	0.0796423	0.015622	0.0317609	0.0152434	0.0499019	0.0373659	0.0872062	0	0.0127826	0.0682247	0.162986	0.0866023	0.0713681	0.0184255	0.200884	0.0759804	0.23786	0	0.125422	0.166121	0.287604	0	0.155149	0	0	0	0.114044	0.112098	0.215016	0	0	0.086032	0.289669	0.182606	0.12521	0.0552764	0.276749	0.053757	0.451212	0	0.226928	0.28987	0.519497	0	0.0837775	0.0468661	0.0952828
ENSG00000231201	AF127577.2	0	0	0.0934367	0.0555716	0.05114	0.0372761	0.02891	0.114499	0.0682919	0.05528	0.0280933	0.0604154	0	0.0637998	0	0.173171	0.0789083	0.0302066	0	0.0994451	0.0700884	0.0866121	0	0	0	0	0	0	0.08673	0.120468	0	0.101384	0	0.091418	0	0.110139	0	0.519512	0	0.0906197	0	0.104165	0	0.191786	0	0	0	0.0924481
ENSG00000258604	AL161668.4	0	0.120788	0	0	0.208639	0	0	0	0	0	0.0327061	0	0	0	0.026898	0	0.105718	0	0.0395832	0	0.0593365	0	0	0.362364	0	0	0.51954	0	0	0	0	0	0	0	0	0	0	0	0.317155	0	0	0	0.17801	0	0	0	0	0
ENSG00000197249	SERPINA1	0.221821	0.205979	0.247226	0.229881	0.265517	0.19286	0.243285	0.216844	0.192458	0.239456	0.185837	0.270182	0.108467	0.364536	0.183143	0.369183	0.101826	0.387741	0.220592	0.284355	0.18072	0.221461	0.332872	0.221009	0.188945	0.21733	0.329544	0.198872	0.209132	0.146867	0.182304	0.15877	0.189723	0.130447	0.118133	0.347162	0.223789	0.260072	0.118303	0.304066	0.265293	0.229341	0.332184	0.306507	0.0744743	0.165052	0.193978	0.245352
ENSG00000270923	TAS2R6P	0.223866	0.167694	0.104098	0.0225139	0	0.0756541	0.0766472	0.209613	0.0873468	0.0640217	0.159342	0.0571834	0.228255	0.207325	0.11157	0.123491	0.176139	0.0192309	0.263406	0.0653699	0.117184	0.225227	0.290693	0.230345	0.240601	0	0	0.115405	0.08652	0.360529	0.26204	0.127765	0.329349	0.0911966	0.197445	0.209947	0	0.0970965	0.29412	0	0.185372	0.19611	0.205305	0.37686	0.380906	0	0.0716926	0.0675417
ENSG00000238222	MKRN4P	0.209545	0.179374	0.265647	0.101366	0.201151	0.165612	0.157286	0.314725	0.30356	0.317648	0.275659	0.247791	0.0974278	0.287325	0.133417	0.184191	0.329037	0.316821	0.275759	0.413578	0.128995	0.316139	0.28348	0.195731	0.291165	0	0.119712	0.290044	0.196046	0.310296	0.258196	0.234159	0.0783395	0.156647	0.107225	0.217387	0.223637	0.146545	0.270502	0.283603	0.201337	0.519775	0	0.258964	0.153177	0.152573	0.408046	0.183397
ENSG00000278291	AL161772.1	0.141003	0.188217	0.315735	0.211179	0.223525	0.17876	0.195539	0.0777248	0.21296	0.141169	0.351268	0.121369	0.209739	0.154571	0.26153	0.170891	0.152415	0.212683	0.192079	0.156326	0.156583	0.183971	0.11938	0.333837	0.281666	0.303897	0.309024	0.206764	0.0999813	0.0393936	0.162599	0.0807243	0.321205	0.127861	0.276613	0.099181	0.237004	0.187916	0.0719394	0.155444	0.15687	0.161927	0.172575	0.106914	0.229731	0.165375	0.317737	0.230045
ENSG00000256779	AP002383.3	0.125353	0.226643	0.210992	0.137646	0.104089	0.144343	0.208428	0.0623695	0.305322	0.159774	0.371556	0.282969	0.10414	0.154876	0.20853	0.0869767	0.294568	0.0919295	0.199388	0.131873	0.389175	0.097266	0.123504	0.36897	0.175252	0.170203	0	0.102102	0.289127	0	0.323813	0.108003	0.40692	0.194773	0.0544946	0.106867	0.0494879	0	0.157041	0	0.146472	0.307875	0.52014	0.10061	0.170771	0.124331	0.313593	0.242736
ENSG00000229212	AC044860.1	0.133285	0.0908834	0.0950538	0.0699631	0.0885597	0.093216	0.0846283	0.114596	0.139045	0.154809	0.0610575	0.131106	0.251017	0.118571	0.141248	0.0448314	0.192617	0.154314	0.222969	0.159873	0.214172	0.108435	0.0964303	0.0723022	0.0288941	0.0231696	0.0534224	0	0.100332	0.0752411	0.236875	0.239674	0	0.113775	0.520389	0.261213	0.125866	0.0749981	0.0751549	0.145142	0.127762	0.115521	0.412818	0.21189	0.211728	0.0256757	0.181243	0.063175
ENSG00000200783	RN7SKP180	0	0	0.173482	0	0	0	0.0553437	0	0.056841	0	0	0.0498015	0.0777299	0.0472821	0	0	0.0659351	0.0754249	0.0783701	0	0	0	0	0	0.520445	0	0	0	0	0	0	0	0	0	0	0	0	0	0	0.226275	0.23511	0	0	0	0	0	0	0
ENSG00000236830	CBR3-AS1	0.19708	0.276754	0.307595	0.235905	0.296977	0.379814	0.340501	0.24628	0.190443	0.163797	0.195135	0.301547	0.149353	0.312526	0.335826	0.359882	0.340565	0.368696	0.184226	0.334082	0.218095	0.298331	0.206788	0.276793	0.43319	0.306	0.468563	0.481622	0.355422	0.28473	0.20483	0.111759	0.251427	0.365966	0.186095	0.385688	0.44222	0.520599	0.41643	0.339987	0.190183	0.368269	0.239759	0.280231	0.20669	0.307825	0.266151	0.137361
ENSG00000187775	DNAH17	0.384009	0.422277	0.391444	0.332599	0.389274	0.235498	0.305836	0.202514	0.396071	0.278029	0.383719	0.303124	0.30222	0.326047	0.299618	0.307397	0.407667	0.379037	0.477845	0.41577	0.520619	0.407406	0.32578	0.483872	0.350026	0.453419	0.429271	0.215383	0.363885	0.197378	0.520298	0.383531	0.383405	0.354786	0.448327	0.482058	0.442316	0.32654	0.465356	0.430895	0.518633	0.421084	0.509321	0.50607	0.359784	0.307796	0.291413	0.23945
ENSG00000263887	AC053481.2	0.196457	0.152679	0.0495494	0.103462	0.162975	0.227234	0.21832	0.269277	0.19623	0.257217	0.37178	0.184122	0.150541	0.205635	0.324205	0.0552744	0.230244	0.264259	0.205332	0.227305	0.203343	0.14079	0.240113	0.292492	0	0	0.0684638	0.188804	0.103504	0.314401	0.342887	0.337118	0.378199	0.0584023	0.105049	0.0551076	0.328845	0.0534678	0.112327	0.228606	0.201415	0.107991	0.324174	0.212301	0.209752	0.0386773	0	0.175956
ENSG00000272417	AC034229.4	0.0722073	0	0	0	0	0	0	0	0	0	0.0685417	0.108293	0.0581652	0.0509749	0.1736	0	0	0	0.138098	0	0.0992096	0	0.216622	0	0	0	0	0	0	0	0	0	0.205625	0	0	0	0.520801	0	0	0	0	0	0	0	0	0	0	0
ENSG00000268049	AC012313.2	0.200545	0.165381	0.0791664	0.138475	0.126283	0.0361797	0.0935809	0.0308813	0.193838	0.0442339	0.29579	0.100101	0.143063	0.110582	0.0887137	0.119486	0.236583	0.168257	0.214455	0.0621399	0.0823477	0.0456475	0.290852	0	0.0861078	0.0596707	0.0687918	0.108539	0.185786	0	0.246529	0	0.520824	0.0759129	0.146106	0.0786435	0.0663412	0.138998	0.227492	0.297148	0.330819	0.0743781	0.146952	0.136943	0.255966	0.201095	0.0513155	0.0966888
ENSG00000233033	CASK-AS1	0.138897	0	0	0.120893	0.0408297	0.0639369	0.214745	0.0835538	0.159181	0.175243	0	0.312088	0	0.0605945	0.0715075	0.137862	0.0481899	0.216889	0.184456	0.0555549	0	0.211674	0	0	0	0.243854	0	0	0.277536	0	0.368277	0	0	0.170104	0	0	0.214523	0.155731	0.14457	0.52085	0.150653	0.166665	0	0.155748	0.293854	0	0	0
ENSG00000266710	RN7SL48P	0.0719688	0.173625	0	0	0	0.142496	0	0	0	0	0	0	0.107559	0	0	0	0	0	0	0	0	0	0	0	0	0	0	0.427489	0	0	0	0	0	0	0.268897	0	0	0	0	0	0	0	0	0	0	0.520874	0	0
ENSG00000275178	AC018529.1	0.104991	0	0	0.103028	0	0.0880187	0.0659885	0.234254	0	0.0421204	0	0	0.0520234	0.0763263	0	0	0.233932	0	0	0.200329	0.251921	0.255492	0	0	0	0	0	0.264056	0.197965	0.206479	0	0	0	0	0	0.228979	0	0	0.520977	0	0	0.421908	0	0	0.139737	0	0	0.309083
ENSG00000239809	AC008026.2	0	0	0	0	0	0	0.0602971	0	0	0	0.173718	0	0	0	0	0	0	0	0.0496644	0	0	0	0	0	0	0	0	0	0	0	0	0	0.521153	0	0	0	0	0	0	0	0	0	0	0	0	0	0	0
ENSG00000162391	FAM151A	0.150335	0.114618	0.113238	0.147139	0.0749364	0.170172	0.255197	0.239157	0.404881	0.193465	0.174986	0.277177	0.152218	0.342636	0.237908	0.427475	0.169289	0.366637	0.114713	0.301942	0.115794	0.288394	0.107471	0.160679	0.270304	0.165586	0.130343	0.157479	0.222971	0.0866423	0.310346	0.199473	0.149808	0.275099	0.0420255	0.391036	0.169568	0.373322	0.251979	0.0592705	0	0.20429	0	0.395088	0.166436	0.11412	0.0323577	0.065786
ENSG00000207180	RNU6-411P	0	0	0	0.173799	0	0	0.512059	0	0	0	0	0	0	0	0	0	0	0	0	0	0	0	0	0	0	0	0	0	0	0	0	0	0	0	0	0	0	0	0	0	0	0	0	0	0	0	0	0.521396
ENSG00000228997	AL136452.1	0	0.336983	0.0492859	0.162719	0.0318053	0	0.0416023	0	0	0.0346366	0.225786	0	0	0.0355423	0.138232	0	0	0	0.0573506	0	0.0517902	0.271805	0	0.489481	0	0	0	0	0	0	0	0	0	0	0	0	0.174391	0	0	0	0.172052	0	0	0.35454	0	0.521467	0.147858	0.127083
ENSG00000169385	RNASE2	0.50693	0.290624	0.0688186	0.380529	0.240875	0.442418	0.219785	0.190802	0.222096	0.23687	0.0673397	0.0307278	0.0617101	0.0953418	0.158323	0	0.0860173	0.0266574	0.165373	0	0.155099	0	0.132681	0.413481	0	0	0.110258	0	0	0.137869	0	0.262604	0.125945	0	0	0	0.21266	0	0	0	0.104904	0	0.146611	0	0.0700625	0.105983	0	0.521545
ENSG00000253398	AC021733.2	0	0	0	0	0	0	0	0	0	0	0	0	0	0	0	0	0	0	0	0	0.17393	0	0	0	0	0	0	0	0	0	0	0	0	0	0	0	0	0	0	0	0	0	0.521791	0	0	0	0	0
ENSG00000076641	PAG1	0.262274	0.219737	0.219809	0.194103	0.25582	0.249605	0.279995	0.288003	0.221999	0.292911	0.262434	0.377729	0.305851	0.30169	0.367296	0.245349	0.309017	0.283447	0.223961	0.23185	0.1909	0.305815	0.3805	0.245512	0.222583	0.210936	0.252862	0.306596	0.325734	0.319868	0.227225	0.429205	0.283913	0.521792	0.39383	0.348311	0.383401	0.254746	0.368624	0.321609	0.15965	0.249821	0.224491	0.423686	0.223106	0.211567	0.221909	0.212283
ENSG00000286219	NOTCH2NLC	0.276273	0.235728	0.248742	0.224892	0.199976	0.267437	0.317293	0.452862	0.349497	0.361869	0.138074	0.303885	0.178368	0.233681	0.241743	0.175911	0.23178	0.199564	0.175912	0.13925	0.22328	0.185739	0.300325	0.260166	0.330628	0.241859	0.155535	0.260459	0.327244	0.436832	0.521823	0.364563	0.0509156	0.365933	0.233576	0.111326	0.218016	0.260247	0.338825	0.217369	0.215124	0.107017	0.197566	0.251631	0.258903	0.143406	0.210152	0.176709
ENSG00000224893	LINC02840	0	0.0272555	0	0	0	0	0	0	0	0.0134733	0.0377638	0.0191092	0	0.0847268	0	0.19683	0	0.251179	0.038321	0.18362	0	0.296891	0	0.0817664	0	0	0	0	0	0	0	0	0.0690112	0.0573276	0	0.131976	0	0	0	0.521931	0.114963	0.261286	0	0.29976	0	0	0	0
ENSG00000253793	AC008066.1	0.0194844	0.0609956	0.0670886	0.0215486	0.160918	0	0.0521983	0.0911555	0.0706063	0.0407625	0.0479798	0	0.0365177	0.0970767	0.174056	0	0.0827279	0.12006	0.0856648	0	0.115491	0.15236	0	0.0959726	0.115143	0	0.0919881	0	0.0828106	0	0.125403	0.122287	0	0	0.0912941	0.105162	0.522169	0	0.172546	0	0	0	0.220569	0.183119	0.0584531	0	0	0.0646459
ENSG00000269242	AC010422.3	0.175871	0.0658142	0.0918757	0.172054	0.0418551	0	0.0250399	0.0500414	0.135902	0.27747	0.0963424	0.132445	0.140498	0.36232	0.0629796	0.259109	0.328648	0.237916	0.0506684	0.216249	0.127926	0.271512	0.257263	0.128211	0	0.449587	0	0	0	0	0	0.377807	0	0	0.295218	0.52218	0.131837	0	0.467601	0.356423	0.0901322	0.0908763	0.227149	0.287149	0.19486	0.0692314	0	0.0665745
ENSG00000159674	SPON2	0.226427	0.319114	0.216684	0.202801	0.37396	0.193446	0.392708	0.114384	0.505089	0.210171	0.522195	0.134416	0.311449	0.14407	0.244262	0.0814125	0.355747	0.0990359	0.408034	0.124595	0.283407	0.203955	0.196067	0.204581	0.138152	0.136038	0.403288	0.178813	0.404342	0.132806	0.452423	0.161632	0.414207	0.123531	0.409668	0.171146	0.227337	0.064043	0.297232	0.0646841	0.203981	0.0795793	0.283058	0.196239	0.201068	0.318838	0.309195	0.222106
ENSG00000231801	ANP32BP2	0	0	0.213774	0	0.0387377	0.17102	0.0474787	0.0850668	0.0997938	0	0.145755	0.118584	0.0470658	0.0412476	0	0	0.0854612	0	0	0	0.0311323	0.0475972	0	0	0.52222	0	0	0.174907	0.142436	0.136769	0.174002	0	0.437264	0.138217	0	0	0	0	0.136612	0	0	0	0	0.142792	0	0	0.1191	0
ENSG00000261096	AC073476.2	0.218779	0.20645	0.116631	0.162986	0.127254	0.0442522	0.159829	0.0701853	0.190814	0.141537	0.184268	0.0800059	0.200838	0.122318	0.307006	0.102436	0.286512	0.0754801	0.259776	0.13851	0.154882	0.0735396	0.315653	0.11875	0.14778	0.305402	0.113593	0	0.178412	0.108923	0.27547	0.226256	0.119871	0.134878	0.130108	0.138345	0.522241	0.152891	0.336039	0.13678	0.183228	0.0911301	0.118034	0.0620834	0.0728107	0.314181	0.0967546	0.127532
ENSG00000124107	SLPI	0.220782	0.0426779	0.0831365	0.114041	0.0352807	0.195986	0.160891	0.0298968	0.289529	0.123876	0.0325415	0.0835273	0.142173	0.0636285	0.0267626	0	0.109095	0.0266523	0	0	0.0474223	0.182906	0.402874	0	0	0.115537	0	0.31988	0.390744	0	0.522276	0.280337	0	0.12639	0.132193	0	0	0	0	0	0	0	0.142267	0.134581	0.136991	0.128034	0	0.0936064
ENSG00000254231	AC103760.1	0.297898	0.238965	0.169291	0.167904	0.241824	0.271324	0.222813	0.142506	0.308867	0.0693098	0.429856	0.219554	0.347754	0.137261	0.236886	0.109246	0.226935	0.147635	0.269289	0.218191	0.231051	0.196482	0.361355	0.324931	0.252757	0.280304	0.222251	0.345735	0.290093	0.180858	0.478896	0.0926524	0.522286	0.342282	0.298425	0.0902269	0.303033	0.057985	0.320089	0.212928	0.498712	0.230512	0.275502	0.0816011	0.242437	0.21918	0.0983545	0.0884783
ENSG00000224066	AL049795.1	0.0798692	0.183954	0.101774	0.276403	0.117433	0.139894	0.14853	0.0177469	0.16164	0.140947	0.280688	0.128567	0.262622	0.282641	0.224921	0.0937175	0.240545	0.237293	0.341256	0.122077	0.185051	0.0919189	0.0884719	0.0610349	0	0.522416	0.0585009	0.138453	0.224281	0	0.139766	0.262458	0.175614	0.111022	0.240368	0.493283	0.413494	0	0.124163	0.285287	0.279815	0.126503	0.233367	0.173805	0.0973408	0.38015	0.135111	0.261698
ENSG00000259416	LINC02883	0.248647	0.138697	0	0.192826	0.112688	0.0744945	0.0800839	0.0281668	0	0.14212	0.11076	0.0918675	0.0614055	0.179383	0.0224726	0.0229789	0.108951	0.191322	0.0616021	0.103236	0.156177	0.0927557	0.223463	0.125662	0	0.146883	0.0928488	0	0.0907927	0	0	0.195417	0	0.10246	0.0986001	0.4834	0	0	0.17416	0.0873341	0	0	0.198342	0.182039	0.522479	0.0678549	0	0.195752
ENSG00000143632	ACTA1	0.268915	0.395589	0.388367	0.441344	0.209152	0.365859	0.290431	0.345442	0.264563	0.454914	0.308759	0.380025	0.306275	0.173383	0.256704	0.327466	0.401187	0.190913	0.335687	0.241005	0.185941	0.18662	0.0803053	0.420738	0.0574404	0.176124	0.121794	0.273217	0.10385	0.215975	0.217169	0.491174	0.318808	0.46057	0.376281	0.171289	0.125108	0.16094	0.29881	0.0499469	0.356406	0.287065	0.170149	0.104109	0.459523	0.488051	0.522554	0.502357
ENSG00000279594	AL049780.3	0.188548	0.282426	0.199955	0.142185	0.234558	0.112457	0.214016	0.0602711	0.152132	0.0287749	0.237764	0.379067	0.104746	0.181375	0.140892	0.189605	0.291526	0.230023	0.181341	0.1051	0.259174	0.120836	0.24139	0.156963	0.325483	0.130499	0.424669	0.0997797	0.327698	0.0627072	0.188178	0.0527736	0.301085	0.253438	0.0532553	0.161767	0.187944	0.37175	0.438119	0.422713	0.242464	0.0481076	0.307177	0.0998305	0.238175	0.522663	0.201425	0.118608
ENSG00000233473	RAD1P2	0.041049	0.038365	0.140656	0.256114	0.0317154	0.11433	0.0390285	0.0363236	0.151803	0	0.185416	0.145011	0.193374	0.103701	0.230638	0	0.234103	0.132318	0.0787285	0.253132	0.0924313	0.36899	0	0	0.149877	0.415445	0	0	0.117086	0	0.143034	0	0.273547	0	0.118834	0.124678	0.282107	0	0.141835	0	0.117023	0.129461	0	0.241961	0.123147	0.115095	0.0979028	0.168294
ENSG00000133328	PLAAT2	0.274921	0.24403	0.225923	0.262128	0.244972	0.227891	0.277866	0.205293	0.0991126	0.0206036	0.0262801	0.0668639	0.15622	0.135955	0.18084	0.0846657	0.167238	0.101526	0.300882	0.0679676	0.113845	0.290229	0.517779	0	0.11636	0.170169	0.278308	0	0.30721	0.471015	0.128498	0	0	0	0.213514	0	0	0	0	0	0.522868	0.116304	0	0.210898	0.221264	0.442634	0.248436	0.508824
ENSG00000285165	AC124014.1	0	0	0.17433	0	0	0	0.0480616	0	0	0	0	0	0	0.0410607	0.0671559	0	0	0	0	0	0	0	0	0	0.522991	0	0	0	0	0	0	0	0	0	0	0	0.201468	0	0	0	0	0	0	0	0	0	0	0
ENSG00000280168	AC005274.1	0.228704	0.0951331	0.0539564	0.109245	0.138646	0.144513	0.255692	0.0522457	0.210582	0.172623	0.418774	0.146443	0.165434	0.0194552	0.228354	0.0640298	0.0781682	0.0310352	0.297539	0	0.217678	0.0716762	0.299392	0.133966	0	0	0.12805	0.356574	0.282695	0	0.118244	0.394766	0.523279	0.0939257	0.413586	0	0.233213	0.100002	0.234505	0.0931055	0.483706	0	0	0	0.125798	0.072339	0.161869	0
ENSG00000167244	IGF2	0.298981	0.269325	0.359653	0.20522	0.293831	0.256057	0.284476	0.263953	0.325055	0.295044	0.351666	0.251206	0.295324	0.145224	0.179912	0.0703523	0.199108	0.0933505	0.14981	0.0658718	0.156958	0.0294566	0.199033	0.190838	0.181932	0.0690672	0.244199	0.257533	0.182028	0.181516	0.219172	0.186492	0.2502	0.152629	0.236058	0.170459	0.2144	0.0229837	0.0752332	0.0812323	0.132522	0.068245	0.26382	0.0223016	0.460137	0.298815	0.523305	0.332981
ENSG00000248790	AC097103.1	0	0	0	0	0.125392	0	0.174519	0	0	0	0	0	0	0	0	0	0	0	0	0	0	0	0	0	0	0	0.376175	0	0.523557	0	0	0	0	0	0	0	0	0	0	0	0	0	0	0	0	0	0	0
ENSG00000248874	C5orf17	0.124021	0.164466	0.116065	0.163371	0.105812	0.0817101	0.0978755	0.051237	0.0918264	0.227608	0.168358	0.144652	0.180178	0.0896787	0.132191	0.184333	0.363786	0.130493	0.177737	0.20158	0.143612	0.155692	0.0605123	0	0	0.0347077	0	0	0.114275	0	0.102346	0.0531925	0	0.0821229	0.124694	0.083328	0.0556851	0.224692	0.179719	0.0975642	0.077176	0.278446	0.0959429	0.117674	0.184009	0.193891	0.119391	0.199546
ENSG00000218632	RPL7P28	0.157591	0.126797	0.0447605	0.0251304	0.269154	0.0956502	0.0986177	0.193556	0.0564449	0.0490178	0	0.0610925	0.0815291	0.244585	0.0646643	0.0289435	0.153218	0.0861675	0	0.0686075	0.0704779	0.0850255	0.387285	0.145191	0.134282	0	0.523612	0.128817	0.209805	0.134143	0	0	0	0	0.113923	0.111705	0	0	0.127076	0	0	0.205823	0.142648	0.108392	0	0.2352	0	0.0753911
ENSG00000249661	TNRC18P1	0.162285	0.184142	0.114348	0.212335	0.236641	0.269226	0.0980015	0.246697	0.207753	0.22735	0.0914992	0.1083	0.269238	0.0867819	0.173945	0.257729	0.175454	0.146863	0.212995	0.275423	0.137456	0.123789	0.183914	0.185818	0.1052	0.285228	0.180382	0.458101	0.0604271	0.394687	0.140913	0.259006	0.06529	0.130554	0.523668	0.119887	0.286483	0.310187	0.0923232	0.106064	0.250573	0.422935	0.144602	0.106605	0.182943	0.153076	0.13603	0.219573
ENSG00000173258	ZNF483	0.268247	0.22855	0.303099	0.239403	0.388615	0.254546	0.279028	0.132719	0.200991	0.096945	0.219105	0.161351	0.229677	0.111096	0.419473	0.344525	0.371389	0.177248	0.315259	0.278477	0.405518	0.307275	0.200233	0.30701	0.295254	0.316985	0.392978	0.352156	0.264131	0.168813	0.150886	0.175483	0.236136	0.295234	0.217497	0.0892567	0.514272	0.523683	0.319589	0.119522	0.359707	0.390167	0.486747	0.247871	0.272892	0.14738	0.225654	0.158374
ENSG00000269583	L34079.3	0	0	0	0	0.0511448	0.174586	0.0388741	0.045506	0.0343544	0.0510016	0	0.045988	0	0.298419	0	0	0	0	0	0.0464923	0	0	0	0	0	0	0	0.523759	0	0.136518	0	0.153005	0	0.137964	0	0.483829	0	0	0	0	0	0.139477	0	0	0	0	0	0
ENSG00000255478	AP000944.1	0	0	0	0	0	0.0399692	0	0.0586676	0.0639614	0.02696	0	0.0955212	0	0	0.08334	0.174596	0.0381263	0	0.13392	0.0507283	0.0300835	0	0	0	0	0	0	0	0	0.176003	0.191884	0	0	0.155325	0	0	0	0	0	0	0.401759	0.152185	0	0	0	0	0	0
ENSG00000178623	GPR35	0.31367	0.326221	0.312342	0.429869	0.426742	0.432972	0.234337	0.283469	0.235013	0.304694	0.269166	0.223592	0.278759	0.32695	0.217069	0.188733	0.227271	0.181724	0.301776	0.161235	0.28173	0.147191	0.320071	0.347858	0.280541	0.280938	0.37332	0.438693	0.229489	0.214664	0.228833	0.346408	0.176088	0.172439	0.523804	0.488449	0.203723	0.166365	0.161663	0.143427	0.315659	0.189046	0.37397	0.172404	0.368529	0.412072	0.312553	0.484595
ENSG00000262294	AC129507.2	0.157912	0.033464	0.077403	0.0818125	0.169121	0.0279087	0.028376	0.0238215	0.0964552	0	0.14166	0.167187	0	0.214318	0.0213242	0.113796	0.230201	0.351259	0.0691501	0.253991	0.0257366	0.254552	0.255429	0	0.132845	0	0	0.0837261	0	0	0.289366	0	0	0.435647	0	0.22102	0	0.107222	0.523864	0.317906	0.20745	0.203621	0	0.211272	0.218306	0	0	0
ENSG00000280388	AC006330.1	0.241099	0.0598513	0.0877247	0.255783	0.112093	0.207702	0.16442	0.142689	0.204456	0.054643	0.179638	0.0800569	0.152079	0.103726	0.151345	0.0809318	0.115392	0.189456	0.146664	0.154697	0.110154	0.072325	0.0961553	0.0833662	0.0932269	0.523947	0.0399526	0.174048	0.264171	0.124984	0.306574	0.137199	0.256845	0.132265	0.0820785	0.220225	0.0770587	0.143626	0.187351	0.150318	0.117141	0.12472	0.138471	0.0795328	0.174046	0.0583955	0.095137	0.13283
ENSG00000279179	AL662907.2	0.328621	0.174618	0.349177	0.375718	0.45199	0.154614	0.252204	0.119008	0.310256	0.278634	0.13383	0.195789	0.228664	0.0997327	0.107674	0.057786	0.22873	0.137171	0.215277	0.153682	0.221882	0.188147	0.472495	0.0792023	0.339424	0.523992	0.362895	0.146109	0.255869	0.194354	0.392497	0.432309	0.184096	0.261677	0.193999	0.14619	0.0961245	0.0232603	0.201143	0.108281	0.243943	0.143747	0.227346	0.252427	0.297428	0.173565	0.303523	0.300274
ENSG00000242113	RN7SL124P	0	0	0	0	0	0	0	0	0	0	0	0.169101	0	0	0	0	0	0.174668	0.0907443	0	0	0.0613721	0	0	0	0	0	0	0	0	0	0	0	0.26431	0	0	0	0	0	0.524005	0.272233	0	0	0	0	0	0	0
ENSG00000172828	CES3	0.0888517	0.13168	0.0679947	0.0805479	0.0453675	0.0612395	0.0510451	0.0218317	0.0755663	0.0751603	0.0829501	0.0387371	0.102692	0.0549095	0.135075	0.0565704	0.153522	0.103357	0.320358	0.195459	0.237439	0.364027	0.126265	0.142625	0.0724409	0.139732	0.0805456	0.090082	0.0460067	0.0151256	0.0824083	0.124028	0.121963	0.0330625	0.18258	0.0552483	0.169119	0.0777795	0.19322	0.124015	0.24815	0.197224	0.193132	0.351295	0.0701764	0.0861208	0.0612382	0.0113209
ENSG00000115252	PDE1A	0.125994	0.119334	0.118987	0.0711632	0.0595593	0.134633	0.0718604	0.0363306	0.0602537	0.0249218	0.074812	0.100472	0.170511	0.102748	0.155406	0.118081	0.153175	0.0576754	0.31698	0.0703944	0.299645	0.100647	0.174385	0.189782	0.210153	0.0326764	0.118892	0.12536	0.165083	0.0353712	0.0771193	0.0431217	0.118421	0.0853486	0.277661	0.118957	0.282363	0.191772	0.237378	0.0424293	0.524138	0.0753372	0.42153	0.111542	0.117384	0.112519	0.0580025	0.0987712
ENSG00000279518	AC083843.3	0.164095	0.046173	0.0401842	0.020123	0.0630093	0.144889	0.296301	0.282016	0.236448	0.174086	0.161618	0.257387	0.0709323	0.350908	0.123314	0.100673	0.141042	0.14959	0.206221	0.26567	0.228628	0.171149	0.109841	0	0.0392833	0	0.0832944	0.144512	0.524213	0.454261	0.266413	0.25948	0.137473	0.3959	0.0746065	0.434466	0.252697	0.146755	0.111136	0.279573	0.245626	0.514286	0.406099	0.144585	0.204355	0.0698152	0.0812691	0.060369
ENSG00000213440	H2AZP1	0	0	0	0.0581097	0.0866631	0.104178	0.10747	0	0.174773	0.04482	0.256683	0	0.150309	0.103897	0.0923329	0.220714	0.142185	0.0564185	0.109229	0.0599945	0	0.0656721	0	0	0	0.174329	0.259989	0	0	0	0	0	0.459143	0	0.213426	0	0	0	0.426556	0	0.196421	0	0	0.197016	0	0	0	0
ENSG00000267143	AP001120.2	0.107579	0	0.0967043	0.260822	0	0	0.174837	0.218058	0	0.0513698	0.102118	0	0.0634475	0.0527131	0.124413	0.0903172	0	0.0648422	0.0583892	0.158561	0	0	0.322737	0	0.290113	0	0	0	0.524512	0	0	0	0.306354	0	0	0	0.37324	0.270952	0	0	0	0.257278	0	0	0	0	0	0.514711
ENSG00000270277	AC009948.1	0.173858	0.186387	0.143256	0.118187	0.225443	0.121836	0.149925	0.173322	0.131872	0.0678226	0.239511	0.104564	0.0915274	0.109573	0.222021	0.247412	0.245308	0.13965	0.106397	0.185142	0.266339	0.382095	0.253448	0.119512	0.198548	0.0382981	0.360923	0.0878483	0.0794945	0.276044	0.173124	0.0929261	0.400548	0.0974455	0.0438192	0.201901	0.354654	0.42636	0.311646	0.190717	0.170319	0.318016	0.317604	0.221725	0.192341	0.202029	0.0658711	0.316264
ENSG00000128886	ELL3	0.114237	0.195561	0.117803	0.177638	0.190485	0.147057	0.187011	0.148233	0.101871	0.130974	0.192649	0.189332	0.115478	0.139669	0.243039	0.218459	0.319629	0.239836	0.263322	0.220495	0.362601	0.226208	0.0764242	0.175495	0.0794947	0.132866	0.168096	0.150305	0.236084	0.0894466	0.0812216	0.0334162	0.0953234	0.370725	0.197914	0.135496	0.220958	0.0320807	0.255469	0.0774269	0	0.194384	0.524675	0.410405	0.178688	0.214918	0.125266	0.172521
ENSG00000270661	Z99289.2	0.351908	0.408457	0.106411	0.179288	0.349442	0.311583	0.156899	0.199308	0.182523	0.0673249	0.0960888	0.0986599	0.0772626	0.0242409	0.22209	0.0659596	0.218784	0.07258	0.114958	0.114772	0.0998013	0.107068	0.433879	0.171568	0.102919	0.100696	0.471469	0.294758	0.11422	0.102813	0.30853	0	0.061706	0.0907338	0.0436577	0	0.255447	0.0738957	0.338879	0.0615726	0.196639	0	0	0.162442	0.241307	0.524825	0.100843	0.291698
ENSG00000078725	BRINP1	0.0931564	0.109056	0.113086	0.0990356	0.104251	0.0951222	0.0778817	0.0167583	0.0834637	0.0143763	0.193097	0.0174909	0.151374	0.0282588	0.17818	0.0110574	0.161632	0.0382081	0.248818	0.0567252	0.354647	0.0492381	0.129628	0.134632	0.15865	0.230054	0.22053	0.196135	0.153942	0	0.129308	0.0431288	0.379155	0.0226132	0.255439	0.0702798	0.19537	0	0.260955	0.0806567	0.456917	0.022156	0.52485	0.0200881	0.0681939	0.143415	0.150797	0.0196637
ENSG00000278599	TBC1D3E	0.24496	0.26394	0.155559	0.229733	0.157802	0.0839572	0.193953	0.315551	0.287406	0.27751	0.162728	0.155872	0.156023	0.130822	0.10549	0.133907	0.122933	0.129512	0.16913	0.151041	0.211608	0.121711	0.092033	0.09165	0.130595	0.220496	0.0989362	0.0918345	0.218421	0.502498	0.33266	0.372764	0.215869	0.151054	0.119168	0.0796353	0	0.0386328	0.0905938	0	0.112119	0.151395	0.12253	0.152246	0.490484	0.524925	0.24465	0.401048
ENSG00000285212	AL009178.3	0.0204811	0.0772634	0.0937781	0.0309286	0.178466	0.0936175	0.189091	0.07274	0.23989	0.0740027	0.163978	0.150454	0.0636555	0.0335613	0.212765	0.174326	0.348379	0.0840119	0.209115	0.0880863	0.22786	0.144285	0	0	0	0	0.125086	0.116107	0.1816	0	0.379143	0.101755	0	0.367008	0	0.100684	0.134567	0.293063	0.524989	0.181902	0.278499	0.185516	0.128575	0	0.0614434	0	0	0.0927859
ENSG00000226345	AC083822.1	0.10491	0	0.107644	0	0.170308	0	0.181726	0	0.114486	0.175015	0	0.0817636	0.13239	0	0.0793558	0.0977459	0	0	0	0.126292	0	0	0	0	0	0	0.510924	0	0	0	0	0.525045	0	0	0	0	0	0	0	0	0	0.378877	0	0	0	0	0.322933	0
ENSG00000229937	PRPS1L1	0.185068	0.12573	0.218644	0.132885	0.192283	0.0362176	0.103635	0.236418	0.126292	0.0877725	0.108367	0.0534278	0.0732326	0.173106	0.152412	0.195516	0.145382	0.210675	0.106222	0.278515	0.192779	0.348384	0.0887003	0.0769028	0.251732	0.233212	0.14742	0	0	0.253547	0.188537	0.0775678	0	0	0	0.168532	0.10258	0.132491	0.0873132	0	0.0701307	0.0796958	0.176742	0.516893	0.263163	0.0538681	0.33519	0.0518008
ENSG00000277851	LINC02391	0	0.0976281	0.312734	0.0254982	0.142022	0.0257189	0.0323449	0.109615	0.0450928	0	0.12942	0	0	0	0.0293773	0.0307726	0.0889236	0.0622255	0.161638	0.133297	0.0686872	0.172075	0	0.134301	0.12421	0	0.426066	0	0.0970347	0.248164	0.135278	0	0.226702	0	0	0	0	0	0.186134	0.186677	0.484915	0.202483	0	0.100263	0	0	0.525273	0
ENSG00000105261	OVOL3	0.189092	0.152498	0.0289646	0.112079	0.16856	0.0970106	0.250255	0.240497	0.30341	0.0474	0.340914	0.0592343	0.113819	0.0208877	0.28912	0.227392	0.16543	0.0885526	0.200971	0	0	0	0.288603	0.28766	0	0.336237	0	0.167676	0.19134	0.365555	0.525725	0	0.478531	0	0.112856	0	0.443691	0.191021	0	0	0	0	0	0	0.109299	0	0.0868937	0
ENSG00000223012	RN7SKP264	0	0	0.0683023	0	0	0	0	0	0	0	0	0.0568667	0	0	0	0.175265	0	0	0	0	0.199837	0	0	0	0	0	0	0	0	0	0	0	0	0	0	0	0	0	0	0	0	0	0	0	0	0	0.204907	0
ENSG00000235262	KDM5C-IT1	0	0.036567	0.0438712	0	0.0927372	0	0.102818	0.254402	0	0	0.0256884	0.0550251	0	0	0.0931513	0	0.153678	0	0.0348806	0.0378951	0.0652705	0.0247564	0	0.109701	0.131614	0	0	0	0.308455	0.52591	0	0	0	0.0997727	0	0	0	0	0.295841	0	0	0.113685	0.112306	0	0	0	0	0
ENSG00000222320	RNU6-1050P	0	0	0	0	0	0	0	0	0.175304	0	0	0	0	0	0	0	0	0	0	0	0	0	0	0	0	0	0	0	0	0	0	0	0	0	0	0	0	0	0	0	0	0	0	0	0	0	0	0
ENSG00000248245	AC010307.2	0.241647	0.177024	0.157396	0.191758	0.451651	0.0252146	0.0540923	0	0.266721	0.10848	0.0845789	0.0628985	0	0	0.330871	0	0.311823	0.0273104	0.206175	0.11127	0.14432	0.226667	0	0.304501	0.210474	0.253162	0.223139	0	0.095132	0	0.381467	0	0.111128	0.107357	0	0	0.281462	0	0.321723	0	0.0925622	0.105187	0.207821	0.39026	0.200114	0.0710979	0.0795461	0
ENSG00000266126	AC005730.3	0.0743593	0.12827	0	0.0627141	0.115135	0	0.115324	0	0.1486	0.29158	0	0.0898059	0.302387	0.526023	0.139449	0.0672624	0.0856433	0	0.0687894	0.380096	0.103778	0	0	0.226296	0	0.188142	0	0	0	0	0.259102	0.228253	0	0	0.230336	0.473814	0.418348	0	0.25693	0	0.206368	0.416144	0	0	0.223078	0.158513	0	0
ENSG00000228939	AKT3-IT1	0	0	0.111987	0	0	0.0403785	0	0.0344652	0	0	0.175398	0	0.0363258	0.0532956	0.142346	0.0414278	0	0	0.100047	0	0.0846256	0.0530467	0	0	0.192202	0	0	0.121136	0	0	0	0	0.526193	0	0	0.159887	0	0	0	0	0.300141	0	0	0	0	0	0	0
ENSG00000253093	RNA5SP179	0	0	0	0	0	0	0.175416	0	0	0	0	0	0	0	0	0	0	0	0	0	0	0	0	0	0	0	0	0	0	0	0	0	0	0	0	0	0	0	0	0	0	0	0	0	0	0	0	0
ENSG00000179412	HNRNPCL4	0.0275886	0	0.0490624	0.0462553	0.0792365	0.0186664	0	0.108039	0.071679	0.0521354	0.0549712	0.175452	0.0638791	0	0	0	0.0471354	0.077952	0	0	0	0.0303138	0	0	0	0	0	0	0	0.169022	0.215037	0.0947172	0.102813	0.526355	0	0	0	0	0	0.0846606	0	0	0	0.0909413	0	0	0.147187	0
ENSG00000177699	AC011944.1	0	0	0	0	0.011067	0	0	0	0	0	0.0204155	0	0	0.014502	0.0202254	0.0338182	0.013062	0.108749	0.0247083	0.276454	0.0185192	0.145688	0	0	0	0	0	0	0	0	0	0	0	0	0	0.043506	0	0	0.039186	0.187732	0	0.0852562	0.0555577	0.0819174	0	0	0	0
ENSG00000267064	UXT-AS1	0.313029	0.135697	0.0964384	0.0726412	0.122321	0.239138	0.185721	0.171053	0.223107	0.113514	0.142638	0.152436	0.144945	0.127411	0.0579568	0.0916849	0.138835	0.106086	0.0668195	0.14447	0.12774	0.191478	0.526404	0.26804	0.128632	0	0	0.470634	0.235269	0.208985	0.446992	0.136614	0.117386	0.105458	0.0509947	0.277989	0	0.0519105	0.21811	0.202242	0.149323	0.154137	0	0.256488	0.236293	0.0493903	0.160683	0.0361097
ENSG00000279660	AC005703.5	0.100051	0.157804	0.0722051	0.0344552	0.145128	0.191174	0.0846244	0.168478	0.177376	0.354804	0.140187	0.187467	0.0237131	0.218238	0.0513433	0.21005	0.129083	0.388993	0.170927	0.187961	0.130457	0.245069	0.252553	0.143164	0	0	0.119467	0.165973	0.116821	0.224076	0.0713554	0.347396	0.294354	0.122597	0.0592828	0.254883	0.0576055	0.301737	0.0560221	0.52641	0.172045	0	0	0.236023	0	0	0.0488409	0.0573192
ENSG00000270512	AC005377.1	0.175521	0	0	0	0	0	0	0	0	0	0	0	0	0	0	0	0	0	0	0	0	0	0.526563	0	0	0	0	0	0	0	0	0	0	0	0	0	0	0	0	0	0	0	0	0	0	0	0	0
ENSG00000234943	AC092839.1	0	0	0	0	0	0	0	0.175536	0	0	0	0	0.0835935	0.0802428	0	0	0	0	0	0	0	0.0495785	0	0	0	0	0	0	0	0.526608	0	0	0	0	0.208984	0.240728	0	0	0	0	0	0	0	0	0	0	0	0
ENSG00000131730	CKMT2	0.239162	0.245061	0.210224	0.221016	0.18054	0.153348	0.0962864	0.122872	0.206626	0.122878	0.428834	0.263924	0.313631	0.303273	0.214043	0.212197	0.215947	0.152001	0.271163	0.157942	0.346115	0.282671	0.221209	0.140833	0.200677	0.139435	0.114022	0.175372	0.141368	0.0827597	0.215536	0.17087	0.488977	0.20878	0.245519	0.415676	0.125889	0.270605	0.104407	0.214916	0.311294	0.218782	0.289479	0.20603	0.0604341	0.263266	0.0939848	0.293042
ENSG00000254459	AP002812.2	0.0465222	0.123731	0	0.0392365	0.247726	0.141992	0.112459	0.126282	0.042494	0.0310027	0.139952	0	0.0321033	0.116537	0.0436227	0	0.113926	0.0380946	0.0926237	0	0.107696	0.0319506	0	0.14158	0	0.117709	0.526645	0.162947	0.122163	0	0	0	0	0	0	0.155136	0.130868	0	0.127271	0	0.132626	0	0	0	0.139567	0.229614	0	0
ENSG00000197847	SLC22A20P	0.299896	0.413247	0.320462	0.361156	0.242936	0.270192	0.113311	0.146163	0.105209	0.159389	0.136875	0.19474	0.369327	0.212903	0.217121	0.109047	0.238334	0.227401	0.22678	0.232239	0.327005	0.258697	0.246649	0.211872	0.229152	0.365113	0.264957	0.253662	0.0569222	0.155922	0.0952361	0.136889	0.0227669	0.22961	0.526765	0.269796	0.247687	0	0.183959	0.299234	0.191181	0.145988	0.366252	0.258197	0.374465	0.512034	0.448311	0.434492
ENSG00000198353	HOXC4	0.119583	0.106905	0.0609127	0.0931735	0.0171933	0.0648481	0.137155	0.0671011	0.159625	0.0739263	0.10721	0.114414	0.160166	0.0617753	0.102633	0.059699	0.243678	0.106298	0.246089	0.0731287	0.152921	0.18372	0.172624	0.146421	0.129016	0.194704	0.0286902	0.136801	0.243585	0.107624	0.332649	0.106472	0.108607	0.172216	0.203303	0.131196	0.175119	0.0579701	0.412093	0.171878	0.526815	0.0860647	0.221391	0.255714	0.0911547	0.09709	0	0.0275306
ENSG00000231704	AC004895.1	0.0205061	0.101005	0.0771593	0.0869501	0	0	0.114905	0.0838116	0.296781	0.116719	0.132603	0.127475	0.125069	0.153315	0.165508	0.163203	0.179763	0.083846	0.0286254	0.245451	0	0.099927	0	0.303016	0	0.167951	0	0	0	0.121056	0.363275	0	0.255896	0.382425	0.0960815	0.100807	0.321457	0.195614	0.387069	0.0910618	0	0.395089	0	0.189809	0.0615183	0	0	0.0928991
ENSG00000240280	TCAM1P	0.0581976	0.104024	0.0470389	0.0656801	0.0608161	0.11442	0.106076	0.0684083	0.113699	0.0539993	0.0733712	0.0456515	0.0963129	0.0973027	0.353148	0.176878	0.398548	0.238221	0.272503	0.144642	0.123014	0.186156	0.0607971	0.184326	0.024217	0.0582572	0.0223874	0.0883067	0.0823532	0.0420411	0.206085	0.0235591	0.0511453	0	0.0682112	0.0466223	0.508327	0.206197	0.527099	0.28541	0.300523	0.112839	0.101504	0.0678597	0.0602758	0.0430389	0.1169	0.0372156
ENSG00000275450	PTGER4P2-CDK2AP2P2	0.145129	0.141655	0.0566118	0.11783	0.0962535	0.039228	0.0287712	0.00771136	0.145603	0.0276093	0.25204	0.0133026	0.171534	0.0176457	0.170219	0.170538	0.186073	0.144238	0.259597	0.262911	0.431372	0.473255	0.29101	0.121848	0.0824912	0.260706	0.167446	0.080214	0.0457672	0	0.216846	0.0337925	0.317716	0.0241205	0.20359	0.0529372	0.217837	0.265477	0.233375	0.0858911	0.196774	0.286829	0.291456	0.425915	0.100745	0.153468	0.0397463	0.0535921
ENSG00000242675	RPS16P9	0.0787588	0.0948081	0	0	0.0326992	0	0.111578	0	0.175714	0	0.0427581	0.0769765	0	0	0	0	0	0	0	0	0	0	0	0	0	0	0	0	0.334733	0	0	0	0	0	0	0	0	0	0	0	0	0	0	0	0.236276	0.135869	0	0
ENSG00000261173	AC018845.3	0.126887	0.0492946	0.0937283	0	0.107256	0.0404568	0.0882901	0.064125	0.0481763	0.218903	0.175738	0.0964772	0	0.0435658	0	0.070796	0.120089	0.0679807	0.206305	0.045926	0.0847896	0.0582542	0.185136	0	0.166421	0	0.199023	0.12137	0	0.192375	0	0.409047	0.527213	0.145985	0	0	0	0	0	0	0	0	0	0	0.195523	0.147884	0.114764	0
ENSG00000267443	AC010641.1	0.0514471	0.036557	0	0.225711	0	0.0777886	0.0396662	0	0	0	0	0	0	0	0	0	0	0.0300279	0.0475934	0	0	0	0	0	0	0	0	0	0	0	0	0	0	0	0	0	0	0	0	0	0.14278	0	0	0	0.154341	0.109671	0	0.52731
ENSG00000272323	TTC23L-AS1	0.263404	0.255739	0.13092	0.254453	0.128879	0.246822	0.128943	0.111493	0.228416	0.0681905	0.251358	0.0705845	0.107829	0.173945	0.136208	0.0735581	0.27652	0.0325641	0.152673	0.174997	0.198952	0.0974228	0.444608	0.137305	0.118365	0.292492	0.131241	0.161837	0.0496024	0.0634285	0.198899	0.0533805	0.40224	0.0481332	0.154554	0.289951	0.195675	0	0.358045	0	0.19699	0.352995	0.527428	0.100979	0.0844035	0.220419	0.0793148	0.0843237
ENSG00000236719	OVAAL	0.051302	0.0120565	0.0511369	0	0.112505	0.107948	0.0543989	0.0412575	0.0197073	0	0.0685488	0.0102459	0.0392952	0.0655499	0.112548	0.0787019	0.133566	0.0138936	0.161491	0.0649512	0.252262	0.128629	0.0595575	0	0.107074	0	0.0494924	0.0780886	0.0445546	0.123772	0.0591218	0	0.0565341	0	0.098238	0.11316	0.116607	0.150003	0.16367	0	0	0.0535114	0.527552	0.197047	0.0943485	0.0361695	0	0
ENSG00000213658	LAT	0.259623	0.318081	0.145132	0.0886226	0.128663	0.0989063	0.346602	0.226587	0.349844	0.248309	0.236927	0.224014	0.168982	0.306223	0.198022	0.139503	0.179211	0.178607	0.193734	0.218029	0.0908734	0.153062	0.275382	0.332481	0.138738	0.172831	0.0822038	0.135239	0.418606	0.34752	0.369712	0.407947	0.317525	0.254684	0.203104	0.527555	0.303201	0.177044	0.114101	0.232218	0.206918	0.21721	0.0238284	0.107558	0.264014	0.38592	0.168119	0.0377806
ENSG00000126010	GRPR	0.205053	0.25927	0.315129	0.167642	0.229718	0.300645	0.277202	0.41145	0.346832	0.349963	0.226797	0.305943	0.162537	0.128234	0.20683	0.306973	0.247793	0.175257	0.232387	0.214982	0.221841	0.222182	0.223522	0.111396	0.318615	0.172195	0.123462	0.279548	0.34621	0.5276	0.519377	0.444479	0.235046	0.376908	0.163373	0.132751	0.308467	0.388224	0.164539	0.232257	0.239195	0.286385	0.296035	0.0819242	0.146929	0.229495	0.0920966	0.0394905
ENSG00000228879	RPL35AP6	0	0.0857395	0.0888958	0.057753	0	0.0638978	0.08036	0.102759	0	0	0	0	0.0978719	0.13863	0.0792524	0.0764535	0	0	0.175918	0.0888534	0.119571	0.373406	0	0.257218	0.266688	0	0	0	0.24108	0.308278	0	0	0	0	0.24468	0	0.237757	0	0	0	0	0.26656	0	0	0	0	0	0.173259
ENSG00000268758	ADGRE4P	0.192934	0.143595	0.262641	0.164237	0.150161	0.144667	0.172828	0.0837578	0.181646	0.0993248	0.217671	0.0903641	0.087251	0.123467	0.159371	0.119313	0.155018	0.187543	0.0933238	0.184958	0.226095	0.0869502	0.165983	0.239281	0.527868	0.200039	0.229175	0.151696	0.130971	0.112115	0.154872	0.184044	0.326079	0.0717435	0.198096	0.131764	0.225278	0.163716	0.25957	0.287279	0.139555	0.232226	0.33765	0.117885	0.198873	0.0698776	0.0586356	0.152809
ENSG00000228238	AL096803.1	0.0391957	0.0599899	0.0211915	0.085963	0.0273869	0.0728485	0	0.017452	0.0662925	0.0718879	0.0627668	0.0406895	0.0868563	0.066929	0.0860577	0.181078	0.212177	0.213648	0.175969	0.0422122	0.051081	0.265107	0.117587	0.105231	0	0.257889	0	0.061339	0	0	0.198878	0.163645	0	0.0737791	0.154333	0.088888	0.258173	0.139758	0.218766	0.40899	0.527907	0	0.103389	0.388123	0	0.0747385	0.0635745	0
ENSG00000226649	AC019118.1	0.174441	0	0	0.14068	0.0929298	0.222245	0.103557	0.040962	0.200205	0.0979267	0.102736	0.0577229	0.20704	0.21665	0.175995	0.14364	0	0.139476	0	0.107894	0	0	0	0	0	0	0.182496	0.14397	0.164289	0	0	0	0	0.173169	0.1938	0	0.527985	0	0	0	0	0.175067	0	0	0.187693	0	0	0
ENSG00000278931	CR381670.1	0.0496604	0.16123	0.0978228	0.039096	0.137012	0	0.0281416	0.0405939	0.0560695	0.0669866	0.0802704	0.0687423	0.0934578	0	0.0498069	0.0637167	0.0732954	0.101968	0.162717	0.379361	0.137621	0.166657	0	0.415153	0.293468	0	0.26199	0	0.0844247	0.0586329	0.127847	0.174016	0.0703806	0.147983	0.0995902	0	0	0.0473725	0.219886	0.114334	0.364194	0.484118	0.174785	0.282854	0.148981	0.0685362	0	0.0449954
ENSG00000230068	CDC42-IT1	0.152978	0	0.0698899	0.0698638	0.0798543	0.138393	0.140172	0.0621824	0.0913597	0.0219732	0.14884	0.130712	0.108557	0.0647391	0.110633	0.176102	0	0.0818782	0.164636	0.0342454	0.0573743	0.0792635	0.276099	0	0.124094	0.0995087	0.148404	0.228253	0	0	0.274079	0	0.262083	0	0	0	0.331898	0.528305	0	0.107906	0.221268	0	0	0	0	0	0.0855753	0.110083
ENSG00000238133	MAP3K20-AS1	0.202291	0.140957	0.282742	0.224511	0.307411	0.336206	0.398307	0.267802	0.321655	0.207199	0.203039	0.137109	0.103266	0.151054	0.173014	0.148337	0.277717	0.120676	0.080816	0.196957	0.0905251	0.149547	0.110083	0.187208	0.238594	0.382639	0.34302	0.414434	0.367754	0.309466	0.528383	0.275447	0.128303	0.110902	0	0.0866417	0.20914	0.073104	0.282726	0.0489804	0.151331	0.222034	0.0624306	0.179449	0.150435	0.120166	0.311865	0.0865639
ENSG00000249752	AC108156.1	0	0	0	0	0	0	0.0974206	0	0	0	0	0	0	0	0	0	0	0	0	0	0.176281	0.036364	0	0	0	0	0	0	0.161388	0	0	0	0	0	0	0	0	0	0	0	0	0	0.528842	0	0	0	0	0
ENSG00000240350	SOCAR	0.123069	0.226983	0.136673	0.0700339	0.118213	0.186358	0.13452	0.0372199	0.12704	0.0199144	0.127904	0.150107	0.0587865	0.0842293	0.139075	0	0.247573	0.0608041	0.167392	0.125168	0.14999	0.256679	0.135047	0.372663	0.193191	0.141265	0	0.24812	0.167709	0.11166	0.213344	0	0.102003	0	0	0	0.0861167	0	0.528888	0	0.254884	0	0.095378	0.267989	0.0918408	0.236931	0.133224	0
ENSG00000224786	CETN4P	0.255786	0.215804	0.174277	0.157607	0.204742	0.142381	0.155165	0.166751	0.29095	0.130171	0.277695	0.162393	0.257641	0.222164	0.289638	0.214104	0.260896	0.275555	0.266564	0.230363	0.27186	0.322472	0.471138	0.169419	0.236577	0.142789	0.271091	0.139774	0.213347	0.160881	0.294682	0.239341	0.373347	0.28608	0.147241	0.293222	0.185129	0.182505	0.290482	0.528976	0.255043	0.18518	0.323397	0.470754	0.110802	0.204161	0.15792	0.136824
ENSG00000277287	AL109976.1	0.100822	0.114252	0.0619815	0.0730754	0.0487643	0.0186955	0.054088	0.0483263	0.135297	0.0488467	0.167205	0.0474642	0.0600506	0.0343621	0.0834396	0.0969328	0.176747	0.158743	0.243179	0.198163	0.399935	0.335941	0.113906	0.186468	0.0827495	0.119138	0.0501545	0.0278181	0.0651025	0.0918304	0.276659	0.0480125	0.295646	0.0595525	0.069379	0.0465253	0.0793645	0.0533808	0.158717	0.238635	0.336541	0.189699	0.305678	0.306155	0.162846	0.0607531	0.0770153	0.036658
ENSG00000246100	LINC00900	0.0540988	0.0771079	0.0636627	0.043142	0.0612003	0.0290675	0.0677543	0.0343771	0.0532719	0.113022	0.109685	0.13871	0.0484088	0.14713	0.106167	0.158074	0.0484603	0.253928	0.0910565	0.299382	0.155281	0.499192	0.0503803	0.142307	0.0208494	0	0.0382043	0.0200009	0.0449846	0.0312794	0.0198975	0.122699	0.208189	0.149975	0.0495931	0.126502	0.0803166	0.168279	0.0394613	0.359745	0.113091	0.31984	0.159757	0.529027	0.0700528	0.0441947	0.10776	0.0319669
ENSG00000267437	AC012309.2	0.132206	0	0	0.0582962	0	0	0	0	0.247805	0	0	0	0.0588729	0	0.0602322	0	0	0	0	0	0	0	0	0	0	0	0	0	0	0	0	0	0	0	0	0	0	0	0	0	0	0	0	0	0	0	0	0.174888
ENSG00000201913	ENSG00000201913	0	0	0	0	0	0	0	0.176421	0	0	0	0	0	0	0	0	0	0	0	0.234632	0	0	0	0	0	0	0	0	0	0	0	0	0	0	0	0	0	0	0	0	0	0	0	0	0	0	0	0
ENSG00000093100	AC016026.1	0.188547	0.165681	0.317062	0.231255	0.210907	0.146993	0.188041	0.147539	0.188196	0.281094	0.17686	0.201183	0.15312	0.120675	0.0572229	0.133254	0.151869	0.151797	0.0454083	0.0894587	0.1453	0.177769	0.0220726	0.139646	0.240081	0.233047	0.249222	0.218971	0.203844	0.120474	0.212671	0.529318	0.209521	0.272418	0.249397	0.154664	0.0962824	0.183379	0.138518	0.168679	0.0537798	0.0770914	0.225101	0.199998	0.308569	0.194669	0.221019	0.176996
ENSG00000254610	AC004923.1	0	0	0	0	0.275737	0	0	0.0310342	0	0	0.104811	0	0.0812236	0	0	0	0.053574	0.0614101	0	0.0610768	0	0.02254	0	0	0	0	0.52936	0	0	0	0	0	0	0	0.203059	0	0	0	0	0	0	0	0	0	0	0	0	0
ENSG00000212445	AC130462.1	0	0	0.285155	0.195693	0	0	0.176458	0	0	0	0.143665	0	0	0	0	0	0	0	0	0	0	0	0	0	0	0	0	0	0.529374	0	0	0	0	0	0	0	0	0	0	0	0	0	0	0	0	0	0	0
ENSG00000227054	FDX1P2	0.0648884	0	0	0	0	0	0	0.176472	0	0	0	0	0	0	0.0680514	0	0	0	0.0671384	0	0.0560414	0	0	0	0	0	0	0	0	0.529416	0	0	0	0	0	0	0.204154	0	0	0	0.201415	0	0	0	0	0	0	0
ENSG00000254449	SF3A3P2	0.224719	0.269375	0.192261	0.29153	0.379858	0.248947	0.119047	0.199951	0.146059	0.156781	0.294995	0.318769	0.308994	0.151857	0.268745	0.251396	0.332588	0.309769	0.259957	0.200862	0.381343	0.314372	0.0796658	0.0712946	0.179904	0.250002	0.498763	0.16623	0.146356	0.230663	0	0	0.259586	0.316205	0.156842	0.0548516	0.349827	0.467223	0.174204	0.177995	0.203208	0.158023	0.11253	0.26137	0.100421	0.269483	0.172288	0.299728
ENSG00000258388	PPT2-EGFL8	0.342853	0.395373	0.325808	0.168243	0.225322	0.357723	0.42705	0.297088	0.327815	0.323643	0.263232	0.167387	0.324386	0.260231	0.269766	0.202763	0.397343	0.330006	0.455501	0.385676	0.376011	0.337271	0.299082	0.16366	0.318042	0.133017	0.34051	0.47629	0.529797	0.382935	0.38316	0.517721	0.407471	0.288914	0.32547	0.36401	0.23911	0.278155	0.472025	0.372745	0.502257	0.319756	0.226354	0.374016	0.386921	0.52617	0.225195	0.132554
ENSG00000222920	RNA5SP29	0	0	0	0	0	0	0	0	0	0	0	0	0	0.176603	0	0	0	0	0	0	0	0	0	0	0	0	0	0	0	0	0	0	0	0	0	0	0	0	0	0	0	0	0	0	0	0	0	0
ENSG00000226088	HHLA3-AS1	0.0473313	0.0960282	0.106287	0.176643	0	0.0363056	0.135005	0.111617	0.17422	0.0315419	0.140268	0.169555	0.164425	0.105048	0.0334158	0.0959754	0.075682	0.0865747	0	0.0497579	0.0669598	0.0464987	0	0.288085	0	0	0	0.108917	0.405014	0.129633	0.164924	0	0.207225	0.152354	0.411062	0	0	0	0	0.259724	0	0.149274	0	0.139496	0.141994	0	0.318862	0.529929
ENSG00000239856	RN7SL225P	0	0	0	0	0	0.176679	0	0.0685221	0	0	0	0	0.0892964	0.137716	0.0788653	0.0718731	0.0730153	0.0533045	0.0883721	0	0	0	0	0	0	0	0	0.530038	0	0	0	0	0	0	0	0	0	0	0	0	0	0	0	0	0	0	0	0
ENSG00000243167	RPS10P28	0.137276	0	0.11626	0.0840593	0.0687388	0.168925	0.218859	0.0410032	0.0634748	0.133035	0.0822008	0	0.0892195	0	0.0640583	0.0339032	0.15647	0.207623	0.16031	0	0.208266	0.142499	0	0	0.199535	0.252178	0.206216	0.382828	0	0	0.190424	0	0	0	0	0	0	0	0.338333	0.238748	0.151668	0	0.38223	0.322129	0.265244	0	0	0
ENSG00000250031	AC009927.1	0.20434	0.271355	0.270422	0.207536	0.259436	0.235243	0.179326	0.26301	0.16788	0.141245	0.0726361	0.17218	0.126014	0.214262	0.149857	0.359552	0.181208	0.25202	0.269105	0.211345	0.169891	0.223862	0.121184	0.213901	0.312381	0.141186	0.530171	0.408729	0.164151	0.265093	0.0608334	0.212563	0.0509728	0.317102	0.139063	0.0974795	0.167238	0.446129	0.220264	0.30156	0.260519	0.35878	0.17801	0.0888318	0.251107	0.324351	0.285494	0.17972
ENSG00000252917	ENSG00000252917	0.176724	0	0	0	0	0	0	0	0	0	0	0	0	0	0	0	0	0	0	0	0	0	0	0	0	0	0	0	0	0	0	0	0	0	0	0	0	0	0	0	0	0	0	0	0.530172	0	0	0
ENSG00000233121	VN1R20P	0.161438	0.139798	0.0256467	0.130639	0.0563012	0.076685	0.0456929	0.040718	0.0778747	0.0690312	0.364393	0.0744371	0.147084	0.242648	0.179906	0.138127	0.156349	0.153723	0.0957353	0.144809	0.0828299	0.0374556	0.0988926	0	0	0	0.0821799	0	0.08036	0	0.0981691	0	0.404965	0.0779797	0	0.530181	0.307988	0.29543	0	0.246163	0.160634	0.0888534	0	0	0.188961	0.0789938	0	0.309871
ENSG00000255277	ABCC6P2	0.0567369	0.017956	0	0	0.162512	0.0418619	0.0221187	0.0868819	0.0546438	0.0732324	0.104446	0.0366935	0	0	0.0762937	0.0640505	0.0430093	0	0.108704	0.170324	0.342638	0.0985575	0.111473	0	0	0	0	0	0.0663561	0.161378	0.100485	0	0.194833	0	0	0	0	0.132491	0.0691304	0	0.0720394	0.0796958	0.530225	0	0	0.0538681	0	0
ENSG00000248098	BCKDHA	0.253462	0.379382	0.254251	0.356279	0.329173	0.266962	0.269418	0.139117	0.324514	0.189867	0.242393	0.276667	0.296671	0.290307	0.234906	0.224676	0.477686	0.326103	0.290706	0.322931	0.328585	0.252322	0.213339	0.43356	0.285028	0.442689	0.28829	0.393194	0.129731	0.132455	0.306798	0.296901	0.0805692	0.372816	0.38746	0.50615	0.298352	0.324822	0.34118	0.24445	0.103403	0.207287	0.150673	0.106899	0.324365	0.530326	0.191738	0.322196
ENSG00000261240	AC009065.6	0.0965581	0.0557807	0.217322	0.130249	0.146681	0.0451208	0.0460162	0	0.100929	0.11049	0	0.192353	0.367966	0.0946423	0.0807596	0.171241	0.308536	0.0894188	0	0	0	0.113774	0	0	0	0	0.348183	0	0	0	0	0.231434	0	0.165194	0.530431	0.181275	0.242279	0.351762	0	0.163751	0	0	0	0.341322	0.289674	0.167342	0	0.122345
ENSG00000201545	RNU4-85P	0	0	0	0	0	0	0	0	0	0	0	0	0	0	0.382144	0.174132	0.176899	0	0	0	0	0	0	0	0	0	0	0	0	0	0	0	0	0	0	0	0	0	0	0	0	0	0	0	0	0	0	0
ENSG00000222208	RNA5SP129	0	0.35838	0	0	0	0.176913	0	0	0	0.12886	0	0	0	0.381016	0	0	0	0	0	0	0	0	0	0	0	0	0	0.530738	0	0	0	0	0	0	0	0	0	0	0	0	0	0	0	0	0	0	0	0
ENSG00000239203	AC093484.1	0.0923071	0	0.129449	0.0962404	0.0585431	0.241385	0.146013	0.203917	0.0521153	0.107015	0	0.0463816	0	0	0.183459	0	0.0421462	0	0.0492093	0.0532176	0	0.0758536	0	0	0.388347	0.288721	0	0.530976	0	0.36437	0	0	0	0	0	0	0.320997	0	0	0	0	0.159653	0	0	0.276921	0	0	0
ENSG00000241678	AC091564.1	0.150025	0	0	0	0	0	0.103753	0	0.0475515	0	0.0631042	0	0	0	0.0332996	0.0513947	0.044892	0.0827395	0.0539919	0.105991	0.177017	0.0541555	0.450076	0	0	0	0	0	0.311259	0	0	0	0.189312	0	0	0	0	0	0	0.248218	0.161976	0.317972	0.531051	0.162467	0	0	0	0
ENSG00000255559	ZNF252P-AS1	0.0472896	0.10529	0.111368	0.00709312	0.0624675	0.0115388	0.225305	0.0938816	0.261152	0.14189	0.145561	0.100381	0.223619	0.0947579	0.113195	0.0859056	0.181205	0.154856	0.127425	0.116323	0.128499	0.0814044	0.103722	0.102379	0.0879512	0.0212794	0.0317354	0.0193532	0.254355	0.0460685	0.531293	0.233714	0.15771	0.139669	0.430945	0.188814	0.173396	0.0247842	0.277293	0.198267	0.0952688	0.203221	0.0786073	0.0984092	0.0155887	0.0886712	0.118593	0
ENSG00000260378	AC109597.1	0.0928747	0.0993671	0.042141	0.106518	0.0268601	0.0496264	0	0.38789	0	0.308054	0	0.271266	0	0.17099	0.0488908	0.0585703	0	0.108578	0	0.137561	0.06476	0.04756	0	0.136693	0.126423	0.319554	0	0	0	0.315958	0	0	0	0.0958377	0	0	0	0	0	0	0	0	0	0	0	0	0	0
ENSG00000257169	AC125612.1	0.0645442	0.0732311	0	0.0541077	0.140382	0.0597948	0.177143	0.0472639	0	0.121972	0.105353	0.117369	0.230615	0	0.0509657	0.0709122	0.131659	0	0.0667823	0.0628589	0	0	0	0.219693	0	0	0.421145	0	0	0	0	0.221593	0.316059	0	0.223616	0	0	0.212737	0.394978	0	0.200347	0	0	0	0	0	0	0
ENSG00000215477	RCN1P1	0	0.164357	0.0603739	0.0509888	0.0280743	0.113538	0.0213105	0.146765	0.116019	0.0635746	0.0584179	0.133404	0.0784664	0.100308	0.125868	0.100196	0.0806029	0.0416452	0.0866372	0.360539	0.21587	0.161789	0	0.166314	0	0	0	0	0	0.149676	0.20387	0	0	0.226893	0.0846416	0.165987	0	0.0805238	0	0	0.155796	0.315558	0.531642	0.161065	0	0.251361	0.0651703	0.152966
ENSG00000225365	AC078942.1	0.0462063	0.0424976	0.17723	0.115396	0.163738	0	0	0.151111	0	0	0.0619956	0	0.0754351	0.0378939	0.0597022	0	0.070583	0.026969	0	0	0	0	0	0	0	0.11691	0.134781	0	0	0	0	0	0	0	0	0	0	0	0	0	0	0	0	0	0.138619	0	0.531689	0.0947189
ENSG00000237323	AC245036.3	0	0	0	0	0	0	0.177232	0	0	0	0	0	0	0	0	0	0	0	0	0	0	0	0	0	0	0	0	0	0.531697	0	0	0	0	0	0	0	0	0	0	0	0	0	0	0	0	0	0	0
ENSG00000232627	AC021876.1	0	0	0	0	0	0.177279	0	0	0	0.143395	0	0.192906	0.0741234	0.0767516	0	0	0.174626	0.104354	0	0	0	0	0	0	0	0	0	0	0	0	0	0	0	0	0	0.230255	0	0	0.523879	0	0	0	0	0	0	0	0	0
ENSG00000232642	AC008073.2	0.0531602	0.0634438	0.105057	0.173091	0.0517114	0.0723463	0.0708353	0.0904432	0.125591	0.207123	0.0579969	0.160822	0.147582	0.173741	0.0950463	0.13903	0.116771	0.0508028	0.117165	0.052257	0.0461763	0.0483062	0	0	0.155665	0	0.0667107	0.160209	0.0600551	0.27133	0.318761	0.532104	0.0762022	0.189904	0.203258	0.0694634	0.185679	0.11991	0.299632	0	0.130397	0	0	0	0	0.0641244	0	0.349822
ENSG00000248733	AC008852.1	0.224223	0	0	0	0	0	0	0	0	0	0	0	0.0590029	0	0	0	0.0482452	0	0	0	0	0	0.532401	0	0	0	0	0	0	0	0	0	0	0	0	0	0	0	0	0	0	0	0	0	0	0	0	0
ENSG00000219095	DHFRP6	0.0907954	0	0	0	0	0.0767727	0.0907926	0	0.0927574	0.0660593	0.112787	0	0	0	0.0876935	0.177478	0	0.142426	0	0.171406	0.12662	0	0	0	0	0	0	0	0	0	0	0	0.338361	0	0	0	0	0.532435	0	0	0	0	0	0	0	0	0	0
ENSG00000267662	AC025809.1	0	0.257296	0.0511151	0.0364261	0.0611284	0	0.215394	0.0384198	0.18962	0.0628179	0.28112	0.0962035	0.067073	0.218069	0.0911402	0	0.0443175	0.171944	0.1361	0.0794252	0.0678261	0	0	0.295801	0.153345	0	0.183385	0	0.532476	0	0.169342	0.188454	0.32386	0.156435	0	0.14761	0.273421	0	0.132953	0.212315	0.4083	0	0	0	0	0.136264	0	0
ENSG00000255450	AC110056.1	0.0483321	0.0852582	0.250225	0.0820683	0.0462562	0.0864876	0.115427	0.0272736	0.109648	0.0773271	0.0200414	0.0551251	0	0.0302457	0.14622	0.0810693	0.0934034	0.0174366	0.0276366	0.0821968	0.175613	0.109795	0	0.0909158	0.218152	0.0755873	0	0.137491	0.156895	0.0818209	0	0.091702	0	0.165375	0	0.090737	0.168074	0	0	0	0.0829097	0	0	0	0.144996	0	0.532522	0.0836193
ENSG00000235299	MRPL53P1	0.066103	0	0	0	0.0659163	0	0.0572521	0.0778881	0.0714018	0.133536	0	0	0.0834179	0.07047	0.0500016	0.0771725	0	0	0.177572	0.0974699	0	0.0813182	0	0	0	0	0	0	0	0.233664	0	0	0	0	0	0	0	0	0	0	0	0	0	0.243955	0	0	0	0
ENSG00000255286	AP000907.1	0.364907	0.221254	0.109054	0	0.235994	0.0582864	0.253854	0	0.065189	0.120674	0	0	0.191055	0	0.0544308	0	0.234546	0	0.29346	0.0671326	0.059534	0.0776917	0.270624	0.304365	0	0	0.290923	0	0.404904	0	0	0	0	0	0.477638	0	0	0	0.532784	0	0	0	0	0	0.231293	0	0	0
ENSG00000257927	MRPS36P5	0	0.0853558	0.0662395	0	0.177597	0	0.0868319	0	0	0	0	0	0	0	0.230629	0	0	0	0	0.0795229	0	0	0	0	0	0	0.53279	0	0.260496	0	0	0	0	0	0	0	0.370735	0	0	0	0	0	0	0	0	0.256067	0.198718	0
ENSG00000111834	RSPH4A	0.252033	0.274848	0.297151	0.377491	0.170117	0.255698	0.122643	0.11758	0.273384	0.135954	0.273503	0.162324	0.199246	0.237944	0.348711	0.130089	0.328342	0.231247	0.307557	0.331051	0.201701	0.217868	0.168187	0.192317	0.45183	0.233919	0.236708	0.311648	0.0798313	0.0524922	0.362205	0.199727	0.327472	0.141265	0.172278	0.247098	0.533002	0.207212	0.335278	0.162607	0.268849	0.419262	0.126737	0.279066	0.312026	0.303106	0.108265	0.373629
ENSG00000227356	LINC00866	0.0582133	0	0.0592696	0.148948	0.212007	0.0991646	0.288615	0	0.210246	0.203819	0.101779	0.0945429	0.0449293	0.0746559	0.0610509	0.271751	0.19222	0	0.0630021	0	0	0.0639635	0	0	0	0.300442	0.435602	0.149826	0.34194	0	0.226869	0	0	0	0	0	0.183153	0.53324	0	0	0	0	0	0.19189	0	0	0	0
ENSG00000224358	TMCO1-AS1	0.1083	0.158086	0.101071	0.0660372	0.0605292	0.0651604	0.12676	0.0759625	0.133968	0.152833	0.210942	0.165267	0.0872243	0.13975	0.239502	0.162131	0.201885	0.14261	0.197907	0.288051	0.0812435	0.172179	0.100273	0.0499726	0.0924357	0.0320279	0.0738472	0.0582578	0.105452	0.0808393	0.0944437	0.116568	0.306037	0.373202	0.112501	0.168846	0.225373	0.17004	0.200473	0.180063	0.178521	0.0753426	0.0490975	0.147006	0.131826	0.0539683	0.0879243	0.0354313
ENSG00000227536	SOCS5P4	0.300124	0.430964	0.137311	0.322386	0.258844	0.294475	0.273438	0.131568	0.288402	0.1927	0.420892	0.232099	0.379864	0.216828	0.250333	0.316084	0.24304	0.381834	0.263067	0.222293	0.289172	0.223202	0.442681	0.448821	0.11829	0.175888	0.414394	0.340813	0.239984	0.126776	0.319885	0.280777	0.344077	0.208087	0.204766	0.115906	0.238872	0.375786	0.167641	0.533307	0.338934	0.419939	0.256367	0.203354	0.168699	0.343101	0.15126	0.119895
ENSG00000233203	DHCR24-DT	0.0523121	0.162419	0.153092	0.0631971	0.191249	0.220178	0.284117	0.169845	0.0826417	0.163237	0.175907	0.021483	0.387419	0.104948	0.391884	0.0671267	0.149751	0.0250893	0.107853	0.0581413	0.0813045	0.0228641	0.156936	0.108267	0.129893	0.0900131	0.134243	0	0.186838	0	0.247925	0.218407	0.274294	0	0.426379	0.226688	0.533327	0.104839	0.122923	0	0.10142	0	0.110838	0	0	0.0997491	0.232228	0.0995781
ENSG00000087116	ADAMTS2	0.236313	0.129171	0.20085	0.18959	0.141817	0.129247	0.21885	0.25164	0.20496	0.273537	0.267028	0.255982	0.257557	0.247738	0.135358	0.200045	0.168522	0.278119	0.156156	0.196864	0.12796	0.135513	0.426137	0.22602	0.326763	0.276217	0.235754	0.232956	0.368735	0.46818	0.380514	0.425906	0.502467	0.445433	0.424216	0.46614	0.23898	0.383794	0.28553	0.533515	0.281469	0.328473	0.258923	0.320543	0.114939	0.114024	0.10796	0.109557
ENSG00000254744	AC084855.1	0	0.22614	0.0811385	0	0.156453	0.149612	0.0733686	0.08554	0.0398202	0	0	0.0386783	0.0930431	0.112893	0.0278855	0.111734	0.0726808	0.221248	0.135765	0.0500188	0.101263	0.0959323	0	0.144798	0	0	0.359076	0.276139	0	0.130313	0	0	0	0	0	0.158662	0	0	0	0.261086	0.135641	0.150057	0.184545	0	0	0.533623	0.113478	0
ENSG00000237731	RNGTTP1	0.103733	0.156278	0	0	0.067293	0.499796	0.0334236	0.0330805	0	0	0	0.034491	0	0	0	0.067632	0	0.0778293	0.0237407	0	0	0	0	0	0	0	0	0.347906	0	0	0	0	0	0.103473	0	0	0	0	0	0.10257	0	0	0	0	0.224304	0.159384	0	0
ENSG00000271283	AC011458.2	0.285309	0	0	0.233554	0.232823	0	0.117548	0	0	0	0	0	0	0	0.177905	0	0	0.120243	0	0.122632	0.0819668	0	0.461499	0	0	0.332657	0.496115	0	0	0	0	0	0	0	0	0	0.533716	0	0	0.360728	0	0.367895	0	0	0.394427	0	0	0.368006
ENSG00000168852	TPTE2P5	0.193885	0.200527	0.221928	0.148972	0.167514	0.0765988	0.176713	0.0988964	0.115736	0.126523	0.235034	0.057932	0.0975266	0.079056	0.292373	0.117011	0.312276	0.107774	0.204211	0.165253	0.43015	0.23236	0.259581	0.235539	0.231207	0.135767	0.23726	0.0902733	0.223792	0.143085	0.180519	0.1743	0.171754	0.0315688	0.117542	0.0327044	0.352368	0.218448	0.369962	0.182354	0.385501	0.147678	0.533791	0.255837	0.181784	0.1309	0.134192	0.137256
ENSG00000267088	AC087683.1	0.13392	0.0479465	0.0561784	0.0421689	0.231288	0.0473372	0.117351	0.0404047	0.0521808	0.0344795	0.151343	0.0874342	0.178847	0.213339	0.389479	0.169809	0.112552	0	0.122868	0.115124	0.251945	0	0.216622	0	0	0	0.360026	0.142012	0.352053	0	0	0	0.205625	0	0	0	0.42412	0.363726	0.337657	0	0.175933	0.345371	0.239364	0	0.185139	0	0	0.126507
ENSG00000201078	RN7SKP214	0	0	0	0.0590364	0	0.533915	0	0	0	0	0	0	0	0	0	0	0.0682643	0	0	0	0	0.286278	0	0	0	0	0	0	0	0	0	0	0	0	0	0	0	0	0	0	0	0	0	0	0	0	0	0.177109
ENSG00000171817	ZNF540	0.431234	0.414932	0.224094	0.156694	0.196183	0.0764759	0.290684	0.0861901	0.327174	0.181004	0.410638	0.151479	0.391406	0.148614	0.460124	0.302543	0.284391	0.181748	0.425518	0.279776	0.393573	0.229857	0.431783	0.42053	0.14936	0.195799	0.238456	0.0142789	0.357629	0.0509842	0.497043	0.297757	0.533953	0.200117	0.521837	0.099769	0.408986	0.453337	0.414523	0.166449	0.35051	0.36712	0.318786	0.233384	0.439183	0.40719	0.266912	0.042808
ENSG00000238285	MRPL50P2	0.0830265	0.13158	0.0687195	0.0912632	0.0579359	0	0.150387	0.0446371	0	0.340614	0.158161	0.125897	0.225815	0.199475	0.0764033	0.203767	0.144618	0.215419	0.21204	0.224215	0.0907706	0.072577	0.24908	0.394741	0.206158	0	0	0	0.148269	0	0	0.173321	0.247208	0	0.174903	0.342993	0.22921	0.296043	0.308935	0.154918	0.313406	0.534226	0	0	0	0	0	0.27379
ENSG00000232466	H3P31	0	0	0.231142	0	0	0	0.0570572	0	0	0	0	0	0	0	0	0	0	0	0	0	0	0	0	0	0.534239	0	0	0	0	0	0	0	0	0	0	0	0	0	0	0	0	0	0	0	0	0	0.159188	0
ENSG00000236938	AC003092.2	0.109117	0.0433602	0.111097	0	0.0767532	0	0	0	0.0510699	0.0793896	0.230011	0.0368486	0	0.0769575	0.0526948	0.135654	0	0	0	0	0	0	0	0	0	0	0.23026	0	0	0	0	0	0.534324	0	0	0	0	0.179824	0	0	0	0	0	0	0	0.130081	0	0
ENSG00000229912	AC128709.1	0.0530724	0.12583	0	0.267691	0.0698743	0.147216	0	0	0.185174	0	0.183041	0.157271	0.38798	0.099599	0.0425321	0.0281397	0	0.069131	0	0	0	0	0.159217	0	0	0.324074	0	0	0	0	0.180371	0	0.151134	0.125547	0.534439	0	0.127596	0	0	0	0	0	0	0	0	0.12718	0	0.346906
ENSG00000200118	ENSG00000200118	0	0	0	0	0	0	0	0.178185	0	0	0	0	0	0	0	0	0	0	0	0	0	0	0	0	0	0	0	0	0	0	0	0	0	0	0	0	0	0	0	0	0	0	0	0	0	0	0	0
ENSG00000125414	MYH2	0.346746	0.270452	0.301073	0.337376	0.339795	0.335183	0.239253	0.234661	0.146347	0.123599	0.226242	0.0558833	0.192542	0.0941365	0.327378	0.109244	0.259857	0.106954	0.17714	0.102752	0.162722	0.104309	0.162026	0.154715	0.273257	0.373535	0.25742	0.311845	0.142457	0.2223	0.114794	0.102225	0.207543	0.0610929	0.205818	0.111507	0.229716	0.0602101	0.123107	0.042136	0.155856	0.0793773	0.229152	0.0863223	0.418013	0.262316	0.340777	0.352409
ENSG00000258771	BCAR1P2	0.251861	0.144216	0.0605282	0.255884	0.120081	0.190271	0.0659856	0	0.0390864	0	0.13019	0.113747	0.029529	0.141456	0.119377	0.0387076	0.130127	0.195654	0.0957568	0.19648	0.16257	0.0851602	0.527741	0.130227	0	0.10827	0.161471	0	0	0	0	0	0.18735	0.236882	0	0.129971	0	0	0.295712	0	0	0.239479	0.165974	0.126117	0.128375	0.302421	0	0.534765
ENSG00000225316	LINC00350	0.168284	0.0898624	0.06231	0.0786479	0.225202	0.0470772	0.173301	0.105041	0.100884	0.0523901	0.165227	0.151344	0.110073	0.198997	0.0978573	0.120741	0	0.087618	0.29113	0.0428272	0.025417	0.11677	0.171817	0.0966196	0	0.185773	0.184705	0.0857232	0.273695	0.134063	0	0.0751264	0.163095	0.203224	0.217515	0.230285	0.198703	0.144248	0	0.0671499	0.0697719	0.0684841	0.076251	0	0.136093	0.172968	0.0532537	0.0501703
ENSG00000077616	NAALAD2	0.256962	0.242127	0.220713	0.209215	0.127111	0.130596	0.18635	0.200037	0.114952	0.112817	0.256523	0.196358	0.250674	0.230416	0.341291	0.254936	0.297118	0.19793	0.338297	0.230241	0.388464	0.350401	0.324355	0.233277	0.278624	0.250913	0.120506	0.171723	0.211437	0.26327	0.0831154	0.157647	0.317306	0.246376	0.269182	0.155561	0.534979	0.350771	0.49089	0.373814	0.351456	0.269833	0.333394	0.497553	0.221135	0.227425	0.187783	0.193388
ENSG00000204118	NAP1L6P	0.138814	0.0689884	0.0646876	0.00909808	0.0719436	0.0486132	0.129455	0.0806255	0.113702	0.0807707	0.0210776	0.0221176	0.102955	0.135195	0.169322	0.0954829	0.0642914	0.151539	0.0732781	0.226204	0.191712	0.315649	0.0934739	0	0.0486147	0	0	0.061279	0	0.20653	0.145737	0.0516311	0	0	0.0797896	0.246606	0.166415	0.109048	0.0364254	0.174506	0.0749105	0.1585	0.217575	0.268849	0.153928	0.0657162	0	0.0272942
ENSG00000259033	AL356804.1	0	0	0	0	0	0	0	0	0	0	0	0	0	0	0	0	0	0	0	0	0	0.178345	0	0	0	0	0	0	0	0	0	0	0	0	0	0	0	0	0	0	0	0	0	0	0	0	0	0
ENSG00000243607	RPL35AP26	0	0	0.255525	0.12148	0.106641	0	0.0653689	0	0.0709569	0	0	0	0.286125	0.0486077	0.0496901	0	0.077314	0.127025	0	0	0	0	0	0	0.535037	0	0.319924	0	0	0	0	0	0	0	0.508068	0	0	0	0.231942	0.232619	0	0	0	0	0	0	0	0.173799
ENSG00000279028	AC010223.1	0.174403	0	0	0.0946899	0.150733	0	0.0853829	0	0.312663	0	0	0.0792975	0	0	0	0.170481	0.112349	0.235359	0	0.182258	0	0.062692	0.342402	0	0	0	0	0	0.256149	0	0	0	0	0	0	0	0	0.511443	0.337048	0.535273	0	0.307643	0	0	0.180807	0	0	0
ENSG00000252639	RNU2-24P	0	0	0	0	0	0	0	0	0	0	0	0	0	0	0.178456	0	0	0	0	0	0	0.420408	0	0	0	0	0	0	0	0	0	0	0	0	0	0	0.535369	0	0	0	0	0	0	0	0	0	0	0
ENSG00000259414	AC242376.1	0.168335	0.137224	0	0	0	0	0.100519	0.0980822	0.365397	0.148697	0.0934977	0.133029	0.0517368	0.0724119	0.149698	0	0.059941	0.182894	0.324744	0.108111	0.151512	0.116955	0.330734	0.114083	0	0	0	0	0.213851	0.205341	0.261243	0	0.124905	0.103758	0	0.125006	0.210903	0	0	0.102852	0.534342	0	0.116792	0	0	0.210215	0	0
ENSG00000280247	AC005578.1	0.165538	0.180463	0.331359	0.136457	0.299403	0.179689	0.230245	0.233434	0.302501	0.267369	0.162042	0.326843	0.0368244	0.23634	0.0517421	0.260408	0.139556	0.180588	0.0246832	0.128378	0	0.116983	0.187314	0.0812003	0.168379	0	0.178511	0.0613991	0.14617	0.535431	0.517375	0.495761	0	0.491246	0	0.243122	0.108313	0.157258	0	0.366033	0.0740497	0.223983	0	0.152591	0.247279	0.188569	0.121694	0.109391
ENSG00000283528	TCAF2C	0.208899	0.159366	0.194607	0.172738	0.249246	0.101539	0.198121	0.102488	0.110336	0.112226	0.156363	0.15848	0.152826	0.0367998	0.291911	0.187419	0.34969	0.199768	0.236233	0.180818	0.235243	0.20959	0.130246	0.0738321	0.0771194	0.0974657	0.184833	0.110971	0.118102	0.115699	0.0787947	0.0409523	0.20909	0.0632254	0.0632867	0.0320766	0.158322	0.124488	0.196146	0.167389	0.177453	0.0999212	0.0819245	0.245296	0.232074	0.0817354	0.330547	0.226487
ENSG00000268615	AL353803.5	0	0.14996	0	0	0	0	0	0	0	0	0	0	0	0	0	0	0	0	0.17856	0	0	0	0	0	0	0	0	0	0	0	0	0	0	0	0	0	0	0	0	0	0.535679	0	0	0	0	0	0	0
ENSG00000218682	AC064847.1	0.207779	0.224276	0.254679	0.0975728	0.0551879	0.0607026	0.0831725	0.0916233	0.0491284	0.0850836	0.0425717	0.0943819	0.150091	0.0811056	0.0928928	0	0.0430011	0.0313928	0.0995135	0.136706	0	0	0.237266	0.376018	0.535801	0.136087	0	0	0.141236	0.14731	0	0.1651	0	0	0.155705	0	0	0	0	0	0.29854	0.150503	0	0	0.26105	0	0	0
ENSG00000183798	EMILIN3	0.11099	0.0723662	0.0639882	0.132423	0.0454094	0.0474755	0.101315	0.0639105	0.0919094	0.043747	0.049526	0.0177611	0.049757	0.0120957	0.39602	0.106726	0.24682	0.13197	0.206017	0.206045	0.378504	0.170704	0.176395	0	0.078635	0.153873	0.0418812	0.11637	0.0377027	0.124495	0.078577	0	0.0314308	0	0.0207826	0.0239395	0.412592	0.0423116	0.371054	0.16121	0.181482	0.211093	0.535888	0.124428	0.101376	0.19729	0.0937242	0.157919
ENSG00000215914	MMP23A	0	0.043628	0.0519785	0.0225697	0.178643	0.0707315	0.067982	0.024431	0.06797	0.0448539	0.111069	0.103497	0	0.142745	0.11578	0.0790157	0.0395023	0.14426	0.163992	0.113567	0.0724567	0.0900138	0	0	0.0977074	0.067709	0	0	0.0702709	0.0732929	0.0932462	0	0	0	0	0.170517	0.18391	0	0	0	0.224826	0.0843976	0.103795	0.0788694	0	0.0570461	0.0582282	0
ENSG00000223006	RN7SKP137	0	0	0	0	0	0	0	0	0	0	0	0	0	0	0	0	0	0	0	0.0701932	0	0.178666	0	0	0	0	0	0	0	0	0	0	0	0	0	0	0	0	0	0	0	0	0	0	0	0	0	0
ENSG00000277938	AL035252.3	0.195797	0.368745	0.152664	0.25194	0.149226	0.228402	0.196492	0.203126	0.214573	0.0898064	0.276966	0.242804	0.243425	0.267214	0.465767	0.227948	0.451804	0.311963	0.188717	0.351299	0.348538	0.212024	0.18038	0.282212	0.189919	0.238624	0.085545	0.282683	0.184117	0.294385	0.189555	0.0758147	0.313604	0.193812	0.258662	0.278853	0.525278	0.342697	0.53626	0.481749	0.27721	0.321755	0.501608	0.369397	0.221731	0.324599	0.131714	0.284411
ENSG00000257846	AL512310.6	0.210969	0.0216477	0.271258	0.136095	0.0523715	0.0532996	0.0798614	0.209847	0.536288	0.114102	0.0943668	0.266536	0.0428044	0.117888	0.11515	0.121164	0.240054	0.128704	0.0975172	0.0649702	0.130486	0.0979443	0.102176	0	0.399874	0.213761	0.0675623	0.159899	0.192954	0.0634373	0.426331	0.0710983	0.178583	0.256437	0.0670526	0.154476	0.0651556	0	0.463519	0.190648	0.128563	0	0.28865	0.134495	0.112418	0.064943	0.160883	0.142441
ENSG00000224712	NPIPA3	0.270073	0.234864	0.318898	0.072616	0.0619811	0.315601	0.110392	0.204012	0.245477	0.252985	0.104296	0.3308	0.228466	0.211933	0.262268	0.235319	0.163374	0.194905	0.202211	0.294359	0.176769	0.415194	0.129708	0.0562283	0.184056	0.0467482	0	0.362331	0.097034	0.117993	0.0643797	0.355218	0.184686	0.536395	0.167952	0.0616121	0.253954	0.30264	0.279316	0.101386	0.105345	0.206801	0.301917	0.533185	0.379883	0.142995	0.128335	0.0757494
ENSG00000275367	AC092111.1	0.183314	0.25842	0.171203	0.242828	0.128199	0.171043	0.213738	0.0967934	0.0952417	0.121941	0.170469	0.0824654	0.318726	0.102735	0.142138	0.122788	0.115238	0.195893	0.296196	0.151453	0.274498	0.251664	0.221051	0.534608	0.322948	0.23162	0.165486	0.224625	0.326573	0.214504	0.11695	0.212124	0.0624881	0.160683	0.361793	0.150108	0.202592	0.180522	0.200703	0.257773	0.229825	0.167396	0.536445	0.39682	0.228896	0.142728	0.0898696	0.267423
ENSG00000252707	RNU11-2P	0	0	0	0.17882	0	0	0	0	0	0	0	0	0	0	0	0	0	0	0	0	0	0	0	0	0	0	0	0	0	0	0	0	0	0	0	0	0	0	0	0	0	0	0	0	0	0	0	0.536459
ENSG00000239953	RN7SL273P	0.0813818	0	0	0.0682227	0.114488	0	0	0	0	0	0	0.0772055	0.0628109	0.149831	0	0.178822	0	0	0	0.268145	0	0.0867575	0	0	0	0	0.343464	0	0	0	0	0	0	0	0	0	0	0.536466	0	0	0	0.254697	0	0.260273	0	0	0	0
ENSG00000251299	SLC25A15P3	0.0727133	0	0	0.0791495	0	0.0567716	0	0	0.109002	0	0.141159	0	0.0884512	0	0	0	0.0750296	0	0	0	0	0.1789	0	0	0	0.237448	0	0	0	0	0.327005	0	0	0	0	0	0	0	0	0	0	0	0	0.5367	0	0	0	0
ENSG00000275839	AC243654.2	0.0759142	0	0.0445584	0	0	0	0.0479126	0	0.168345	0.0628597	0.126208	0	0.0711394	0	0.166259	0	0	0.265578	0	0.106988	0	0	0	0	0	0	0	0	0	0	0	0.188579	0	0	0.177848	0	0.498777	0	0	0.536779	0	0	0	0	0.227743	0	0.133675	0
ENSG00000167895	TMC8	0.348636	0.485594	0.42828	0.513552	0.40814	0.302346	0.368947	0.169971	0.35374	0.169902	0.368106	0.279356	0.258531	0.192789	0.278554	0.304307	0.493399	0.291085	0.415068	0.360397	0.269112	0.47111	0.170975	0.287847	0.192813	0.463048	0.201858	0.132184	0.271986	0.191095	0.260373	0.0926317	0.350198	0.0779891	0.316218	0.178425	0.0825484	0.28257	0.208878	0.286192	0.264767	0.268833	0.181955	0.403971	0.37839	0.53693	0.332732	0.415477
ENSG00000213857	ACTBP15	0.141519	0.104121	0.126846	0.119895	0.191348	0.239027	0.104562	0.0563392	0.120341	0.0406154	0.205039	0.0232762	0.115473	0.194283	0.103556	0.0411488	0.197003	0.160607	0.0818523	0.0720189	0.0758654	0.0705324	0	0.257632	0	0.129925	0.0968828	0.536961	0.134841	0	0.102097	0.0788118	0.395915	0	0.228186	0.233947	0.104226	0.075662	0.229192	0.112167	0.0731947	0	0.179576	0	0.35569	0.054732	0.0612355	0.22976
ENSG00000226553	IMPDH1P7	0.29873	0.339291	0.271033	0.286338	0.275064	0.201195	0.279499	0.0995481	0.17703	0.203762	0.17651	0.111756	0.0999691	0.205219	0.314696	0.219002	0.208658	0.127211	0.278156	0.350472	0.203036	0.325326	0.207135	0.275713	0.532524	0.129457	0.47568	0.230248	0.155049	0.0496264	0	0.125882	0.139704	0.100304	0.0561272	0.110068	0.226466	0.148398	0.237392	0.0994283	0.0516554	0.387131	0.126732	0.519709	0.452531	0.35772	0.0826416	0.290729
ENSG00000267173	AC245748.1	0	0	0	0	0	0	0	0	0	0	0	0.179034	0	0	0	0	0	0	0	0	0	0	0	0	0	0	0	0	0	0	0	0	0	0.537101	0	0	0	0	0	0	0	0	0	0	0	0	0	0
ENSG00000255353	ASS1P13	0.270369	0.295532	0.0397987	0.200779	0.0993819	0.247027	0.216933	0.182703	0.313118	0.388892	0.262043	0.190066	0.150004	0.206287	0.183857	0.296526	0.156115	0.217307	0.2241	0.0203894	0.236376	0.300596	0.537118	0.505224	0	0.110619	0.14625	0.126869	0.124703	0.199473	0.173852	0.254299	0.337084	0.0605047	0.0677133	0.430871	0	0.343837	0.270666	0.0954993	0.245971	0.0611681	0.136211	0.125014	0.121554	0.107891	0	0.0896216
ENSG00000233820	AL589843.2	0.137193	0.228866	0.316091	0.172606	0.180503	0.0572377	0.0616821	0.051155	0.150487	0.0544517	0.164364	0.0658073	0.247797	0.123198	0.314621	0.062304	0.238225	0.142755	0.126592	0.11411	0.225708	0.17626	0.161366	0.200071	0.440251	0.130675	0.160052	0.126264	0.148225	0.0667107	0.191192	0	0.182824	0.117747	0.385466	0.121982	0.537298	0	0.302822	0	0.310085	0.160041	0.17095	0.161714	0.122672	0.207239	0.358174	0.0749858
ENSG00000236969	GGT8P	0.153471	0.171109	0.186276	0.157374	0.154791	0.0701869	0.247771	0.0808838	0.0594181	0.0661241	0.131476	0	0	0.155379	0.0992047	0.328096	0.235043	0.173762	0.252316	0.18193	0.313382	0.132654	0	0.513326	0	0.472122	0.149221	0.11772	0.537335	0	0.178254	0.198372	0.394427	0	0	0.466136	0.207668	0.150755	0	0	0.437517	0.161339	0.357802	0.292562	0.460412	0	0	0
ENSG00000167046	AL357033.1	0.122137	0.192849	0.112264	0.122476	0.171036	0.193176	0.168237	0.0639253	0.142445	0.0825338	0.166729	0.190199	0.164885	0.167862	0.170295	0.221706	0.389916	0.140437	0.219922	0.172212	0.23944	0.220365	0.11153	0.0555825	0.0444249	0.178117	0.176334	0.114112	0.0803184	0.0771225	0.147177	0.054596	0.202378	0.291839	0.25026	0.136664	0.215577	0.124472	0.407438	0.100138	0.197499	0.295806	0.316911	0.164745	0.146625	0.307973	0.253916	0.125994
ENSG00000278498	AL356608.2	0	0	0	0	0	0	0	0	0	0	0.118986	0.179148	0	0	0	0	0.38016	0.235501	0	0	0.139484	0	0	0	0	0	0	0	0	0	0	0	0	0.537445	0	0	0	0	0	0	0	0	0	0	0	0	0	0
ENSG00000251893	ENSG00000251893	0	0	0	0	0	0	0	0	0	0	0	0	0	0	0	0	0	0	0	0	0.137356	0.179249	0	0	0	0	0	0	0	0	0	0	0	0	0	0	0	0	0	0	0	0	0	0	0	0	0	0
ENSG00000244286	ITGB5-AS1	0	0	0	0	0.0457115	0	0	0	0	0.0330554	0.0421625	0	0.215124	0.0339197	0.034675	0	0	0	0	0	0.0418499	0	0	0	0	0	0	0	0	0	0	0	0	0	0.537811	0	0	0	0	0	0	0	0	0	0	0	0	0
ENSG00000261723	AC008870.4	0.0992584	0.0748752	0.201497	0.120878	0.042204	0.0665891	0.259342	0.0343144	0.0575347	0.0282359	0.18135	0.291393	0.378769	0.15504	0.0581683	0.254737	0.254701	0	0.0695663	0.181338	0.161131	0.165151	0	0.132096	0.136959	0.109825	0.126612	0.199767	0.22796	0	0.172604	0	0.144626	0.240282	0.537819	0.144744	0	0.22758	0.149978	0	0	0.395246	0	0.124117	0.0804546	0.0925294	0.28334	0
ENSG00000257569	GSTP1P1	0.17063	0.19885	0.0678261	0.131227	0.0829527	0.23762	0.162231	0.288273	0.130203	0.19829	0	0.308961	0	0.227316	0.215446	0	0.155598	0	0	0.253666	0.0531885	0	0	0	0	0.393682	0.248858	0	0.486694	0.233664	0	0.261883	0	0.510758	0	0.259127	0.34633	0	0.466793	0	0	0.538134	0	0	0.51189	0	0.203478	0
ENSG00000129226	CD68	0.200801	0.194084	0.179875	0.228841	0.268473	0.340605	0.294246	0.163663	0.20846	0.150013	0.316051	0.290646	0.249367	0.170778	0.320843	0.104799	0.304081	0.278854	0.157875	0.227695	0.11618	0.280424	0.0555046	0.214219	0.131581	0.185402	0.300019	0.307213	0.206787	0.0689217	0.281628	0.231735	0.152099	0.347483	0.22875	0.11839	0.208336	0.111237	0.130425	0.434708	0.248238	0.193936	0.156803	0.257371	0.328665	0.239946	0.144783	0.10317
ENSG00000219253	RPS6P7	0.0381318	0.21442	0.0874572	0	0	0	0	0	0	0	0.184196	0	0	0	0.0347452	0	0	0	0	0	0	0	0	0.538348	0.155286	0	0	0	0	0	0	0	0.327959	0	0	0	0	0	0	0	0	0	0	0	0	0.104911	0.107085	0
ENSG00000259704	AC124248.1	0	0	0.082395	0	0.139115	0	0	0	0.179474	0	0	0	0	0	0	0	0	0	0	0	0	0	0	0	0.247185	0	0	0	0	0	0.538421	0	0	0	0	0	0	0	0	0	0	0	0	0	0	0	0	0
ENSG00000237512	UNC5B-AS1	0.0713508	0.134712	0.210977	0.15239	0.274281	0.186444	0.212965	0.265994	0.0447107	0.424608	0.0327424	0.22705	0	0.0926116	0.0792652	0.0656023	0.146088	0.0891942	0.381012	0.249289	0.444587	0.38573	0	0	0	0.0973975	0.257541	0.0885815	0.202166	0	0.134132	0.534864	0	0.247817	0	0.116919	0.156265	0.113439	0	0.105616	0.213665	0.364211	0.538475	0.330218	0.214052	0.297924	0.259329	0.186657
ENSG00000227009	FUNDC2P4	0	0	0	0.0926249	0	0	0	0.078595	0	0	0	0.119285	0	0.143474	0	0.37296	0	0.1745	0	0.286979	0.0457267	0.204415	0	0	0	0	0	0	0	0.235785	0	0	0	0.357855	0	0	0	0.381006	0	0	0	0	0	0.184849	0	0	0	0.132516
ENSG00000121690	DEPDC7	0.15108	0.212717	0.184324	0.11988	0.16201	0.122811	0.149632	0.0850077	0.108941	0.0709052	0.175095	0.121237	0.195651	0.0679688	0.330616	0.122405	0.275369	0.226939	0.331265	0.176738	0.279921	0.238579	0.173734	0.287063	0.107721	0.158904	0.219772	0.0188977	0.221226	0.0823989	0.0326562	0.100834	0.244679	0.170225	0.169747	0.0249431	0.148844	0.153373	0.31096	0.171068	0.323422	0.0948387	0.204168	0.191465	0.131189	0.225687	0.213734	0.18227
ENSG00000216480	AL078604.1	0.212613	0.109167	0.217223	0.111182	0.208731	0.154863	0	0.0382371	0.0402522	0.22808	0.0959016	0.135689	0.0953461	0.169446	0.230326	0.0362314	0.179522	0.0926102	0.209878	0.156671	0.172569	0	0.462632	0	0.397514	0	0.220377	0.134393	0	0	0	0.179272	0	0	0	0	0.23708	0	0	0	0.166494	0.326843	0.408478	0	0.175207	0.327502	0.254155	0.16347
ENSG00000202205	RNU6-1034P	0	0	0	0	0	0	0	0	0	0.17957	0	0	0	0	0	0	0	0	0	0	0	0	0	0	0	0	0	0	0	0	0	0	0	0	0	0	0	0	0	0	0	0	0	0	0	0	0	0
ENSG00000271587	AC004805.3	0	0	0	0	0	0	0	0	0	0.179657	0.0694879	0	0	0	0	0	0	0	0	0	0.0620998	0	0	0	0	0	0	0	0	0	0	0.538971	0	0	0	0	0	0	0	0	0	0	0	0	0	0	0	0
ENSG00000248449	PCDHGB8P	0.121177	0.184778	0.162571	0.15614	0.23439	0.199111	0.111637	0.102276	0.140036	0.0808103	0.33511	0.239234	0.197923	0.185671	0.280043	0.385172	0.368795	0.401215	0.271094	0.423203	0.361133	0.346771	0	0.236073	0.0943666	0.159328	0.154385	0.252127	0.132954	0.0518892	0.1697	0.0948887	0.229021	0.418927	0.113533	0.115087	0.224986	0.266827	0.384607	0.538997	0.186891	0.411078	0.287304	0.275029	0.177209	0.199749	0.26121	0.183734
ENSG00000243870	RN7SL236P	0	0	0	0.1474	0.0983278	0	0	0	0	0	0.17072	0	0.0661283	0.0549404	0.13531	0.0754162	0.212245	0.0759795	0.179715	0	0.0739983	0.317527	0	0	0	0.442199	0	0	0	0	0	0	0.319298	0	0	0	0	0	0	0	0.539145	0	0	0	0	0	0	0
ENSG00000224919	AL591684.1	0	0	0	0	0.17972	0	0	0	0	0	0	0	0	0	0	0	0	0	0	0	0	0	0	0	0	0	0	0	0	0	0	0	0	0	0	0	0	0	0	0	0	0	0	0	0	0	0	0
ENSG00000267652	NPM1P1	0	0	0	0	0.17972	0	0	0	0	0	0	0	0	0	0	0	0	0	0	0	0	0	0	0	0	0	0	0	0	0	0	0	0	0	0	0	0	0	0	0	0	0	0	0	0	0	0	0
ENSG00000237952	RPL7AP73	0.0476346	0	0	0.0650236	0.0395539	0	0.0689303	0.100955	0	0.101531	0.0610234	0	0	0.126456	0	0	0.179506	0	0	0.0810504	0.179746	0	0	0	0	0.195071	0	0	0	0	0	0	0	0	0	0	0	0	0	0	0	0.243151	0.539237	0	0.142904	0	0	0
ENSG00000233998	SETP5	0.0299199	0.0344104	0.163514	0	0	0	0.0460425	0.1129	0	0	0.0649741	0.122635	0.0912842	0.0797143	0	0	0	0	0	0.0553254	0.179767	0.0487992	0	0	0.1528	0	0	0	0.138128	0	0	0	0	0	0	0	0	0	0	0	0	0	0	0	0.0897598	0.103231	0	0
ENSG00000223534	HLA-DQB1-AS1	0	0	0	0.0415821	0.0382465	0	0	0.179829	0	0	0	0.0454882	0	0.113066	0	0	0	0	0	0.0402882	0	0	0	0	0	0.124746	0	0	0	0.539487	0	0	0	0.136465	0	0	0	0	0	0	0	0	0	0	0	0	0	0
ENSG00000185078	RPL9P14	0.165912	0	0	0.0801944	0.179852	0	0.0843332	0.132668	0.106713	0.0487686	0	0.0439746	0.179691	0	0.0858514	0	0.0925547	0	0.123963	0.0415023	0	0.0468244	0.210256	0	0	0	0.539557	0	0.125159	0.304386	0.189532	0.146306	0	0.131924	0	0	0.134077	0	0.164687	0	0.132278	0	0	0.140473	0.17669	0	0	0.13341
ENSG00000227910	AC092634.3	0.111092	0.0600904	0	0.0767739	0	0.0238307	0	0.0203407	0.0283778	0.0401575	0.0855217	0.0286638	0.215854	0	0	0.0305181	0.122845	0.0852405	0	0	0.0401673	0	0.218106	0.0945483	0	0.143361	0	0.0714921	0	0	0	0.120473	0.103517	0.0859913	0.539636	0	0	0.0915544	0.299687	0.255721	0	0	0.120502	0	0.115171	0	0	0.0869603
ENSG00000249621	AC113349.1	0.28913	0.0792032	0	0.219534	0.0360674	0.0773332	0.0781435	0.0674676	0	0.0260814	0	0.0281895	0.0578409	0	0.0273594	0	0	0.0382252	0	0	0	0	0.32772	0	0	0	0	0	0	0	0	0	0	0	0.144602	0	0	0	0	0	0	0	0	0	0.539671	0	0	0.522657
ENSG00000142675	CNKSR1	0.313114	0.368949	0.257227	0.27469	0.213088	0.181399	0.235896	0.157176	0.336406	0.151653	0.329772	0.202614	0.384091	0.299966	0.24477	0.347364	0.370717	0.320495	0.221227	0.296518	0.233533	0.353511	0.168867	0.221585	0.187113	0.210733	0.0400938	0.11966	0.358451	0.125426	0.365697	0.116588	0.280652	0.307033	0.433132	0.404346	0.259892	0.306157	0.250342	0.488806	0.134033	0.276885	0.229853	0.180486	0.47185	0.539689	0.319784	0.261451
ENSG00000227267	AC072039.1	0.37919	0.0696782	0.12496	0.276578	0.23698	0.116617	0	0.0613373	0.220674	0.0312162	0.0333816	0.179913	0.181966	0.0858404	0.158132	0.0368644	0.106099	0.175534	0.189496	0	0.16692	0.204766	0.206637	0	0.17103	0.35556	0.530271	0	0	0	0.349491	0	0	0.53974	0.1451	0.142274	0	0	0	0.333162	0.390004	0	0	0.138055	0.227352	0.0998553	0.203849	0.0960231
ENSG00000165646	SLC18A2	0.281516	0.303504	0.264581	0.341127	0.256327	0.206063	0.214921	0.340276	0.326648	0.425497	0.406641	0.368419	0.334575	0.405419	0.295103	0.327343	0.242523	0.380762	0.203361	0.309129	0.155736	0.392845	0.277807	0.231677	0.226708	0.367456	0.241073	0.167535	0.200062	0.227552	0.349375	0.385075	0.384381	0.456485	0.259077	0.418374	0.297395	0.337722	0.180558	0.474335	0.167471	0.489668	0.112302	0.49506	0.205134	0.190025	0.30221	0.317079
ENSG00000220614	AL583834.1	0.168989	0.104413	0	0.0740303	0	0.0599857	0	0	0	0	0	0	0.0775811	0	0.212662	0	0	0	0.539866	0.0906498	0	0.0779497	0	0.313239	0	0	0	0	0	0	0	0	0	0	0	0	0	0	0	0	0.220206	0	0	0.233849	0.29414	0	0	0.222091
ENSG00000236776	RPL21P23	0.045841	0	0.0720061	0.133034	0.0575259	0.23285	0.0456161	0.179959	0	0.110969	0.147476	0	0	0.0339197	0	0	0	0	0	0.102031	0.0988518	0	0	0	0.216018	0	0.172578	0.136146	0	0.539877	0	0	0	0	0	0	0	0	0	0	0	0.165553	0	0	0	0	0	0
ENSG00000233351	AL356124.2	0.151046	0	0.098455	0.129884	0.0676775	0.254227	0.093419	0	0.122431	0.0463851	0.0933899	0.168235	0.473946	0.0574934	0.0652666	0	0.0556485	0.0551871	0.0600329	0	0.179982	0.0447342	0.244323	0	0	0	0.203033	0.243796	0	0	0	0	0	0	0	0	0.1958	0	0	0	0	0	0.539947	0	0.208815	0	0	0.389653
ENSG00000228714	AL691420.1	0.011255	0.0119858	0	0.038972	0.0114565	0	0.0244301	0.00805977	0.0105791	0	0.0154946	0.0156616	0.0112856	0.0782189	0.0138788	0.15923	0.0217396	0.305004	0.0181342	0.370273	0.080176	0.244222	0	0.0359575	0	0	0.0343694	0	0	0	0.0317374	0	0	0	0.0282139	0.113366	0.0256217	0.3193	0.0249175	0.264703	0.025966	0.315558	0.0706558	0.266043	0.0337651	0	0	0.0373423
ENSG00000237899	AL031289.1	0.0676081	0	0.310567	0.250777	0.188229	0.163185	0.23532	0.0527522	0.0483592	0.0375879	0.438389	0.164321	0.112995	0.0397451	0.259572	0.104535	0.128049	0.105691	0.383326	0.0944334	0.180023	0.262076	0.202824	0	0.364643	0.292399	0.386585	0.202387	0.303463	0.158257	0	0	0.252982	0.345928	0	0	0.234563	0	0	0.317073	0.489816	0	0.54007	0.340595	0	0	0.251457	0.161735
ENSG00000230176	LINC01433	0.222805	0.103323	0.0593628	0.0585326	0.171105	0.327204	0.123885	0.0345518	0.195482	0.0913735	0.0540207	0.122938	0	0.166787	0.100793	0.193556	0.284704	0.227291	0.182097	0.0728401	0.136609	0.138877	0.172247	0	0	0	0	0.406321	0.111374	0	0.291326	0.119857	0	0	0	0.130207	0.219678	0	0.134916	0.170583	0.445259	0.21852	0	0.223304	0.496169	0.218961	0.178088	0
ENSG00000237356	AL365295.1	0.136612	0.0969442	0.118244	0.15597	0.146466	0.179228	0.108512	0.0567792	0.124484	0.118724	0.11519	0.0746423	0.096687	0.0659826	0.203661	0.0991877	0.134633	0.200363	0.378906	0.258396	0.289815	0.373849	0.200011	0.164618	0.0969598	0.167511	0.246839	0.265141	0.154465	0.123423	0.159425	0.192176	0.109832	0	0.128048	0.138273	0.169166	0.100313	0.102552	0.300346	0.540172	0.331552	0.260405	0.394471	0.121948	0.0703083	0.117424	0.142078
ENSG00000267206	LCN6	0.155333	0.0796884	0.214647	0.233137	0.174108	0.247188	0.0771195	0.225439	0.0854045	0.292227	0.112986	0.205623	0.0655905	0.121727	0.102867	0.0307129	0.151837	0.176566	0.210413	0.214498	0.105215	0.212158	0	0	0.205439	0.0751104	0.170321	0.188937	0.0464281	0.133742	0.129453	0.213012	0	0.292342	0.0975418	0	0	0.0479675	0	0.11577	0	0.154005	0.0631338	0.237006	0.195327	0.0803373	0.30036	0.540298
ENSG00000104140	RHOV	0.169335	0.125668	0.0906269	0.125164	0.0758235	0.076011	0.106309	0.107531	0.0470508	0.204545	0.144141	0.228671	0.167547	0.143568	0.110202	0.314461	0.206413	0.170997	0.240417	0.364998	0.20182	0.222568	0	0.130232	0.112268	0.201312	0.0622399	0	0.0433124	0.165497	0.0574736	0.293141	0.199387	0.204933	0.293184	0.155198	0.113356	0.54035	0.284959	0.117314	0.416969	0.306252	0.166753	0.334495	0.171774	0.162817	0.114568	0.126148
ENSG00000223575	RBMX2P3	0.169369	0.109296	0.0346111	0.091551	0.0717723	0.118722	0.041263	0.0411009	0.0330308	0.103308	0.0820351	0.0781994	0.0866788	0.20674	0.0266659	0.0429103	0.302863	0.066629	0.121294	0.0794215	0.0237575	0.192025	0	0	0.103833	0	0.0829527	0.130882	0	0	0.0990923	0.19757	0.124508	0.183079	0	0.362416	0.0799977	0	0.233396	0	0	0.089689	0	0.411583	0.223342	0.261605	0	0
ENSG00000206559	ZCWPW2	0.23646	0.172149	0.182361	0.196704	0.17258	0.184945	0.13709	0.136737	0.23339	0.0820197	0.303442	0.194128	0.287637	0.147792	0.207699	0.15925	0.362091	0.18981	0.314762	0.208641	0.369517	0.379551	0.359401	0.173324	0.144517	0.277917	0.29049	0.174834	0.178859	0.241041	0.352449	0.0785695	0.43778	0.204459	0.274097	0.231323	0.315123	0.175086	0.37516	0.28244	0.540453	0.208005	0.279822	0.382961	0.20398	0.173759	0.25147	0.0873373
ENSG00000286164	AC034222.2	0.278822	0.121465	0	0.147733	0	0	0	0	0	0	0	0	0	0	0.0225608	0	0	0	0	0	0	0	0.540482	0.151967	0	0.17763	0	0	0	0	0	0	0	0	0	0	0	0	0	0	0	0	0	0	0	0	0	0.265567
ENSG00000260064	AC092332.1	0	0	0.029885	0	0	0.126659	0.230816	0.021494	0.0277584	0.0554686	0.202218	0.0198245	0	0.0364916	0.0439946	0	0.102642	0	0.0629638	0.0268264	0.0424446	0	0	0	0	0	0	0.305519	0.18728	0	0	0.100773	0.540583	0	0	0.109475	0	0	0	0	0.0935903	0	0.127334	0	0	0	0	0
ENSG00000225767	FAF1-AS1	0	0.126087	0.0784865	0	0.0680555	0.218303	0.0514432	0.0354244	0	0.0604591	0.259403	0	0	0.106732	0.127132	0	0.0432576	0.0787917	0.0523556	0	0	0.0545232	0	0.378261	0	0	0.204167	0.373521	0.154329	0	0	0	0.540839	0	0	0	0.152202	0	0	0.236375	0	0	0	0	0	0	0.23546	0
ENSG00000069764	PLA2G10	0.0698214	0.0189466	0.203283	0.0822701	0.0751336	0.0848143	0.110164	0.137983	0.0714075	0.194205	0.158329	0.154937	0.0947332	0.109905	0.25689	0.0793279	0.120727	0.236117	0	0.0648019	0.184711	0.151303	0.107577	0	0.0769475	0.24681	0	0	0.208677	0.356112	0.0969737	0.338843	0.16251	0.145996	0.0755404	0	0.0686002	0	0.200144	0.520342	0	0.136477	0.246543	0.209198	0.0452016	0	0.222451	0
ENSG00000139269	INHBE	0.328004	0.281188	0.266892	0.298122	0.355246	0.290152	0.199602	0.149039	0.15763	0.252453	0.308375	0.27927	0.439496	0.37395	0.272649	0.158904	0.345983	0.137063	0.309164	0.158563	0.261285	0.29048	0.369144	0.249856	0.304074	0.458805	0.347907	0.247634	0.24069	0.179297	0.199988	0.538452	0.433755	0.411804	0.540856	0.452802	0.390697	0.131651	0.375621	0.18612	0.30161	0.22543	0.416426	0.206743	0.260193	0.290673	0.285257	0.184921
ENSG00000285672	AL160396.2	0.206774	0.332511	0.165726	0.0897297	0.115909	0.0518523	0.256521	0.146942	0.108127	0.13369	0.0671672	0.25555	0.153062	0.154264	0.301322	0.149494	0.185477	0.183414	0.0964669	0.131595	0.124035	0.321541	0.179357	0.206716	0.165338	0.171864	0.0854374	0.104205	0.193746	0	0.0900355	0.0695013	0	0.489746	0.275953	0.13754	0.466814	0	0.185824	0.248488	0.129095	0.206172	0.08782	0.200192	0.177819	0.540922	0.270007	0.0464138
ENSG00000268931	AC136469.1	0.13015	0.103805	0.0560166	0.0819208	0.174906	0.180326	0.0772773	0	0	0.0354924	0.0421551	0.208059	0	0	0	0.0481762	0.206844	0.0797944	0.0974711	0.203827	0.121718	0.0523224	0	0.162083	0.16805	0.245762	0.155354	0	0	0	0	0	0	0.171435	0	0	0	0	0.368048	0.146127	0	0.484969	0.165932	0.156967	0	0.149331	0	0
ENSG00000205560	CPT1B	0.12758	0.250863	0.118829	0.104429	0.0657655	0.070031	0.132398	0.0756584	0.189929	0.0956429	0.249077	0.225898	0.220756	0.283575	0.236392	0.10366	0.193128	0.153417	0.236082	0.309103	0.303689	0.375458	0.128402	0.39126	0.153121	0.111592	0.0387059	0.122814	0.219581	0.13314	0.339979	0.158646	0.306926	0.430936	0.400276	0.400635	0.366897	0.128228	0.218752	0.206958	0.277701	0.369254	0.495677	0.541104	0.101296	0.186792	0.0302603	0.0779431
ENSG00000199483	RNU4-15P	0	0.180397	0	0	0	0	0	0	0	0	0	0	0	0	0	0	0	0	0	0	0	0	0	0	0	0	0	0	0	0	0	0	0	0	0	0	0	0	0	0	0	0	0	0	0	0.541192	0	0
ENSG00000253105	AP003548.1	0.311925	0.311139	0.144828	0.246193	0.227123	0.344148	0.173987	0.0862721	0.183824	0.0917781	0.222656	0.027917	0.0803216	0.0429827	0.209663	0	0.259557	0	0.146382	0.0212611	0.0200913	0.111012	0.182658	0.158364	0.0949985	0.197495	0.379473	0.361883	0.21675	0.0949001	0.206927	0.100893	0.346771	0.0837509	0.155918	0	0.178812	0	0.250981	0	0.0722091	0	0	0.0743991	0.222736	0.29481	0.118669	0.179499
ENSG00000285812	AL390719.3	0.142416	0.156631	0.221471	0.0790546	0.180476	0.192431	0.122367	0.200191	0.161177	0.224981	0.178177	0.168008	0.165907	0.140505	0.259482	0.198875	0.134991	0.189694	0.178636	0.173833	0.060719	0.252999	0.109641	0	0.272242	0.0628859	0.541429	0.228775	0.201424	0.29487	0.284271	0.0762927	0.24844	0	0.148941	0.0828809	0.380557	0.260626	0.171756	0.108581	0.14171	0.147933	0	0.286461	0.184274	0.158948	0.113359	0.101898
ENSG00000265272	RN7SL693P	0	0	0	0	0.0500449	0	0	0	0	0.0998095	0	0	0	0	0	0	0	0	0.18048	0	0	0.0958306	0	0	0	0	0	0	0	0	0	0.299429	0	0	0	0	0	0	0	0	0.541439	0	0	0.287492	0	0	0	0
ENSG00000263063	AC024361.2	0.110369	0.0398816	0.182637	0.192346	0.0155485	0.160909	0.0559113	0.0276685	0.10466	0.0169326	0.264337	0.0833984	0.319554	0.0894045	0.204733	0.178973	0.255008	0.315283	0.0857155	0.0742953	0.282021	0.193044	0	0.119645	0	0.279698	0	0.106152	0.0864451	0.0830054	0.105603	0	0.233669	0.167769	0.375515	0.193114	0.454338	0	0.0829103	0.264803	0.08411	0	0.541494	0	0.168525	0	0.216847	0.209082
ENSG00000236216	PPP1R11P1	0.251196	0.185896	0.234163	0.18556	0.350003	0.246834	0.125269	0.057221	0.487115	0.227794	0.0971155	0.200452	0.0838158	0.171741	0.289879	0	0.0534674	0.21687	0.0687823	0.295927	0.255671	0.189809	0.319299	0.220277	0	0.183138	0.211132	0.166561	0.206457	0	0.252211	0.222182	0	0.232988	0.209539	0.241369	0.203611	0	0	0	0.206347	0.202538	0.225508	0.420297	0.43429	0	0	0
ENSG00000213264	NIP7P2	0.205734	0	0.0362856	0.102554	0.0629263	0.153246	0.047566	0.172679	0.0456967	0.258825	0.0356521	0.165227	0.097832	0.207652	0.03532	0	0.136676	0.185372	0.0317706	0.0571561	0	0	0.175607	0	0	0	0.188779	0.290352	0.142698	0.182473	0	0.54156	0	0.161036	0	0	0	0	0.172861	0.43712	0	0	0	0	0.0927298	0	0.108857	0.307662
ENSG00000252220	RNU6-977P	0	0	0	0.180548	0	0	0	0	0	0	0	0	0	0	0	0	0	0	0	0	0	0	0	0	0	0	0	0	0	0	0	0	0	0	0	0	0	0	0	0	0	0	0	0	0	0	0	0.541645
ENSG00000261476	AC009163.4	0.02856	0.0916375	0.0915195	0.169227	0.0949365	0.0751097	0	0.0282659	0.0291772	0.201917	0.108175	0.0806574	0.157643	0.0439436	0.0840799	0	0.132331	0.0261565	0.203443	0	0.105193	0.160946	0	0.0972116	0	0.442199	0.186352	0.073506	0	0	0	0.541889	0.106433	0.102821	0.283893	0	0	0	0.174773	0	0.357017	0	0.247793	0	0	0.0895634	0.13901	0.0654805
ENSG00000257221	AC007569.1	0.214449	0.101781	0.214787	0.0721169	0.0245775	0.125269	0.0703983	0.0798425	0.157535	0.0824395	0.306846	0.165209	0.349389	0	0.0999389	0.214465	0.319618	0	0.329645	0.0904463	0.341203	0.267246	0	0.0964195	0.299907	0.080163	0	0.145814	0	0	0	0	0.422262	0.495626	0.37972	0	0.217738	0	0.45617	0	0.541931	0.188576	0.296127	0.0905954	0.411077	0.135078	0.0755641	0.0649469
ENSG00000226539	MLXP1	0	0	0.0602689	0	0	0.0442545	0	0.0299653	0	0.124005	0.0254286	0.12142	0	0.0861795	0.0489758	0.0807088	0.0299488	0.0300532	0.0350653	0.030013	0	0.218841	0	0	0	0	0	0.132764	0	0	0	0.232704	0	0.226925	0	0.115127	0	0	0	0	0.105196	0	0	0.541932	0	0	0.180807	0
ENSG00000197540	GZMM	0.0950334	0.103083	0.0457916	0.108726	0.183386	0.202969	0.0930282	0.103553	0.0819041	0.0701073	0.110563	0.0408026	0.195351	0.290297	0.0789598	0.0260508	0.13762	0.0396433	0.0266422	0.117751	0.10056	0.0459593	0.10109	0.0876448	0	0.0728678	0.0840061	0.132544	0	0.157754	0.100351	0	0	0	0.339327	0.541963	0	0	0.157573	0	0.0799267	0	0.179452	0.0823508	0.106762	0.142142	0.137375	0.0590364
ENSG00000087510	TFAP2C	0.318722	0.365002	0.274724	0.324699	0.250094	0.239115	0.228622	0.203203	0.207816	0.137398	0.16286	0.135919	0.263912	0.0912579	0.244673	0.210187	0.308989	0.176485	0.308248	0.18665	0.376423	0.24178	0.359191	0.278211	0.227285	0.407661	0.189788	0.442854	0.202832	0.13243	0.369911	0.257867	0.279687	0.22126	0.275402	0.145814	0.237996	0.32972	0.318583	0.139147	0.42992	0.177634	0.542036	0.239755	0.0440158	0.108852	0.22844	0.0947421
ENSG00000186234	FAM86MP	0.167728	0.108743	0.219245	0.12102	0.267335	0.0849639	0.0746108	0	0.110739	0.149647	0.279036	0.267663	0.271159	0.302914	0.233024	0.138966	0.0485949	0.0685558	0.0850491	0.384532	0.0838426	0.191465	0	0	0.500409	0.155616	0.232081	0.178476	0.080752	0	0.107154	0.0943961	0.134638	0.098987	0.0952577	0.503593	0	0.0906234	0	0	0	0.527236	0	0.0879339	0.206256	0	0.0733442	0
ENSG00000238658	RNU6-625P	0	0.180735	0	0	0	0	0	0	0	0	0	0	0	0	0	0	0	0	0	0	0	0	0	0	0	0	0	0	0	0	0	0	0	0	0	0	0	0	0	0	0	0	0	0	0	0.542205	0	0
ENSG00000167183	PRR15L	0.267425	0.229477	0.350949	0.27256	0.135332	0.130545	0.232431	0.117659	0.456665	0.164487	0.19709	0.109982	0.387813	0.268569	0.273233	0.123798	0.431248	0.070302	0.204619	0.250017	0.234761	0.135523	0.125368	0.304039	0.495054	0.271103	0.171566	0.18583	0.0937868	0.0651349	0.20425	0.262561	0.334876	0	0.542311	0.22758	0.373901	0.0526258	0.393376	0.0489965	0.250502	0.0999401	0.388334	0.315788	0.36717	0.176278	0.286937	0.246399
ENSG00000104432	IL7	0.0764236	0.11646	0.106578	0.0420396	0.10228	0.0802331	0.187391	0.404588	0.099597	0.292223	0.134084	0.329502	0.082913	0.284487	0.120935	0.229236	0.116403	0.478787	0.122229	0.403829	0.12277	0.411439	0.0635574	0.122088	0.0292949	0.0812029	0.282143	0.186263	0.326933	0.336702	0.151631	0.408334	0.158851	0.432307	0.0232273	0.404228	0.195423	0.315357	0.22064	0.521718	0.203436	0.53387	0.155601	0.467304	0.0538138	0.0792004	0.0349163	0.0449158
ENSG00000234120	AF228730.2	0	0	0	0.111468	0	0.114075	0	0.180812	0.172735	0	0	0	0	0	0	0	0	0	0	0	0.114839	0	0	0	0	0	0	0.342225	0	0.542435	0.518204	0	0	0	0	0	0	0	0	0	0	0	0	0	0	0	0	0
ENSG00000239739	AC026316.2	0.0801782	0	0	0	0	0.199049	0	0	0	0	0	0	0	0	0.0606484	0.255556	0.0763123	0	0.0983351	0	0	0	0	0	0	0	0	0.362449	0	0	0	0	0	0	0	0	0	0.542557	0	0	0.295005	0	0	0	0	0	0	0
ENSG00000254693	AC010768.1	0.134437	0	0	0	0	0.0378915	0	0.0985416	0	0.24606	0	0.0908758	0	0.0574699	0	0	0.045705	0.0458383	0	0	0.031247	0	0	0	0	0	0	0	0	0.182809	0	0.542557	0	0	0	0	0	0	0.137115	0.137515	0	0	0	0	0	0	0	0
ENSG00000230047	HIGD2AP1	0	0.126115	0.346098	0	0	0.0702263	0.220944	0	0.0716876	0	0.180862	0	0.0585061	0	0.14907	0.24725	0	0	0.155164	0	0	0.108979	0	0	0.309559	0	0	0	0.464465	0	0	0	0	0	0	0	0	0	0	0	0	0	0	0	0	0.180735	0.36896	0
ENSG00000227513	ILRUNP1	0.382818	0.356542	0.345236	0.283543	0.245763	0.365262	0.28977	0.348739	0.178581	0.160438	0.194101	0.173664	0.223138	0.272977	0.149347	0.400519	0.17015	0.427461	0.27843	0.310011	0.238349	0.26873	0.496743	0.49512	0.312345	0.158664	0.30123	0.542727	0.178866	0.171749	0.233933	0	0.104471	0.201851	0.375783	0.418224	0.12728	0.533985	0	0.395056	0.17877	0.274356	0.121613	0.27172	0.326528	0.355267	0.286008	0.368344
ENSG00000225155	TOMM22P5	0.0554286	0.241451	0.234507	0.141113	0.155778	0.05135	0	0	0.0821737	0.12046	0.0490689	0.0748724	0.0427801	0	0.0437678	0	0	0.18092	0.117823	0	0.10358	0	0	0	0.195611	0.156857	0.180833	0	0	0	0.246521	0.240396	0	0	0	0	0	0	0	0	0.353469	0	0	0	0	0.264309	0	0.127083
ENSG00000270300	PHACTR2P1	0.184435	0.270702	0.36228	0.127565	0.242712	0.0392405	0.200435	0.0613507	0.191358	0.0890402	0.148428	0.0428051	0.102266	0.00991931	0.0931541	0.0917049	0.25903	0.175021	0.147706	0.135973	0.125734	0.224162	0.258517	0.446824	0.542804	0.0798376	0.166222	0	0.185648	0.0631059	0.326974	0.0531091	0.288241	0	0	0	0.167575	0.0907136	0.33379	0.0755859	0.146665	0.24822	0.107808	0.302914	0.167949	0.269805	0.281617	0.096856
ENSG00000271151	AC016737.1	0.0793761	0	0.102698	0.113486	0.206647	0.152395	0.338149	0.0191195	0.264991	0.0782047	0.249497	0.0447165	0.249667	0.190755	0.125783	0.208974	0.276636	0	0.152272	0.19381	0.104033	0.147224	0.178896	0	0	0	0.266645	0.0586396	0.334576	0	0.367712	0	0.084907	0	0.305412	0.162375	0.278573	0.208702	0.542999	0	0.0726464	0.151673	0.0988387	0.441673	0	0	0.0607768	0.208949
ENSG00000128617	OPN1SW	0.170446	0.283405	0.0951722	0.246825	0.0851718	0.0906618	0.0638825	0.0635769	0.20461	0.0300268	0.0865426	0.205868	0.241222	0.192927	0.260285	0.0801849	0.0849053	0.125061	0.0601578	0.10477	0.0496693	0.0433853	0	0.249169	0.0906646	0.240241	0.217297	0.114283	0.141656	0	0.197487	0	0.0827378	0.297321	0.0718858	0	0.310358	0.0731767	0.0857996	0.244743	0.0689149	0	0.0963136	0	0.453617	0.543168	0.0592241	0.500232
ENSG00000246477	AF131216.1	0.168891	0.380943	0.239021	0.241984	0.231539	0.273587	0.309834	0.358051	0.390199	0.259291	0.259514	0.184522	0.241542	0.234469	0.162155	0.195512	0.15308	0.136287	0.149797	0.151016	0.195048	0.139379	0.159384	0.243111	0.214516	0.371465	0.213672	0.291115	0.330979	0.368824	0.543172	0.222256	0.29242	0.261175	0.259395	0.335717	0.28315	0.261815	0.124459	0.144969	0.195927	0.121998	0.231083	0.149036	0.164469	0.491602	0.203798	0.206299
ENSG00000221962	TMEM14EP	0.0643457	0.107807	0.0684853	0.107611	0.0756746	0.141592	0.128431	0.0648113	0.250235	0.0684172	0.0561501	0.0701308	0.0944456	0.0212607	0.190106	0.0985848	0	0.0589044	0.0736217	0.0539066	0.111894	0	0.0737116	0.229712	0.0662603	0.0969017	0	0.0735526	0.174939	0.153188	0.543205	0.0644603	0.0699697	0.0581238	0.186633	0.063782	0.144319	0.295754	0	0	0	0.0587611	0.0654252	0	0.0629988	0.0447654	0.0500846	0.117557
ENSG00000204644	ZFP57	0.0332861	0.028313	0.0725348	0.0550258	0.103509	0.0737827	0.0308512	0.0266036	0	0.0198223	0.0107719	0.0620005	0.036255	0.0104606	0.0178819	0.0569338	0.0245922	0.16965	0.048358	0.317607	0.124723	0.378653	0	0.0499958	0.0799194	0	0.0847285	0.147	0	0.0461915	0	0	0	0.163059	0	0	0	0.0746409	0.0437582	0.415619	0.10831	0.301511	0.118368	0.184399	0.0704211	0	0.0302046	0.0259606
ENSG00000255553	LINC02733	0	0	0	0	0	0	0	0	0	0	0.0492252	0	0	0.073357	0	0.181082	0	0.0502947	0	0.0926505	0	0.104995	0	0	0	0	0	0	0	0	0	0	0	0	0	0.220071	0	0.543246	0	0.150884	0	0.193285	0	0.200548	0	0	0	0
ENSG00000223142	RN7SKP252	0	0	0.181095	0.0807905	0	0.137875	0	0	0	0	0	0	0	0	0	0	0	0	0	0	0	0	0	0	0	0	0	0	0	0	0	0	0	0	0	0	0	0	0	0	0	0	0	0	0	0	0.543285	0
ENSG00000196933	RPS26P11	0.188142	0.102913	0.0567223	0.197541	0.236635	0.0599876	0.187829	0.117354	0.185478	0.181106	0.34613	0.135728	0.147419	0.117929	0.0675341	0	0.061791	0.282629	0.075675	0.255849	0.0812175	0.160919	0.274512	0.308739	0	0.197874	0.22812	0.179963	0.223068	0	0	0.543318	0.342397	0.216461	0	0	0	0	0	0.214571	0	0	0.243652	0.223625	0.289914	0	0.170167	0.2189
ENSG00000252393	RNU6-1004P	0	0	0	0	0	0	0	0	0	0	0	0	0	0	0	0	0.543345	0	0	0	0	0	0	0	0	0	0	0	0	0	0	0	0	0	0	0	0	0	0	0	0	0	0	0	0	0	0	0
ENSG00000278084	AC069503.3	0	0	0	0	0	0.14397	0	0	0	0	0	0	0.217343	0	0	0.16978	0	0	0	0	0	0	0	0	0	0	0	0.431911	0	0	0	0	0	0	0.543358	0	0	0	0	0	0	0	0	0	0	0	0	0
ENSG00000250600	ROPN1L-AS1	0	0	0	0	0.181121	0	0	0	0.241028	0	0.159931	0	0	0.165112	0	0.141449	0	0	0	0	0	0.137251	0	0	0	0	0.543364	0	0	0	0	0	0.479792	0	0	0	0	0.424348	0	0	0	0	0	0.411754	0	0	0	0
ENSG00000244021	AC093591.1	0.0349584	0	0.0449824	0	0.23933	0.0342282	0.0495257	0.118859	0.12284	0.0368064	0	0.0512948	0.0655192	0.10402	0.0888066	0	0.0515963	0.0399029	0.0537674	0.158492	0.0837141	0	0	0	0	0	0.543591	0	0.148577	0.206373	0.224995	0	0	0	0.163798	0.171853	0	0	0.154789	0	0.161302	0.336771	0	0	0.104875	0	0.134947	0
ENSG00000276535	AL353726.1	0.404591	0.224059	0.129083	0.333664	0.178775	0.225986	0.173873	0.0463614	0.225369	0.301937	0.503369	0.160719	0.433524	0.226579	0.390012	0.322741	0.419794	0.302054	0.141074	0.140219	0.172715	0.257174	0.215587	0	0.0993684	0.502338	0.284777	0.375763	0.0776277	0.0745389	0.108223	0.294609	0.510351	0.0876035	0.48927	0.0907546	0.450632	0.543701	0.317397	0.193567	0	0	0.169582	0	0.516408	0.308372	0.0649096	0.278947
ENSG00000224980	RPL23AP85	0.0486995	0	0	0	0.170984	0.0475175	0	0	0	0.273962	0	0.0674392	0	0.181246	0	0	0	0.0733707	0.0542098	0	0.039185	0	0	0	0	0	0.366678	0	0	0	0	0	0	0.202317	0	0	0	0	0	0	0	0	0	0	0	0	0	0
ENSG00000213994	AL157395.1	0.086534	0	0.130705	0	0.229254	0	0.0543878	0.081363	0.105076	0.0404198	0.0906806	0	0	0.0356235	0	0	0	0.0871463	0	0	0.0803346	0.167903	0	0	0.392116	0	0.543738	0	0.163163	0	0	0	0.272042	0	0	0	0	0	0	0	0	0	0.241004	0	0.115171	0	0	0
ENSG00000253492	CDH12P3	0	0	0	0	0.0712789	0	0	0	0	0	0	0	0	0	0	0	0.0680344	0.0538466	0.0853455	0	0.0770709	0.244626	0	0	0	0	0	0	0	0	0	0	0	0	0	0	0	0	0	0	0.256036	0	0	0.543798	0	0	0	0
ENSG00000213157	RPL32P10	0	0	0	0.104916	0.255634	0	0.0989692	0.172244	0	0.115247	0	0.0411892	0	0	0.0914073	0	0	0.0398114	0	0	0	0.181307	0	0	0	0.314748	0.397924	0	0	0.248786	0	0.209375	0	0	0	0	0	0	0	0	0	0	0	0	0	0	0	0
ENSG00000164440	TXLNB	0.0645333	0.0527993	0.00902274	0.0412733	0.040101	0.0396859	0.0363915	0.0176326	0.0297544	0.0289934	0.0195085	0.00823998	0.0426771	0.038277	0.0775579	0.0525697	0.118954	0.161541	0.127907	0.324449	0.110191	0.434655	0.150196	0.0396717	0	0.0549009	0.0807909	0.0857437	0.0447032	0.0155419	0.059319	0.0394234	0	0	0.069161	0.0361585	0.109923	0.046475	0.136442	0.180484	0.271585	0.3753	0.198447	0.543936	0.0170239	0.0477323	0.0270682	0.0433995
ENSG00000274835	AC100757.2	0	0	0	0	0	0	0	0	0	0	0	0	0	0	0	0	0	0.0685475	0	0.18132	0	0	0	0	0	0	0	0	0	0	0	0	0	0	0	0	0	0	0	0	0	0.54396	0	0	0	0	0	0
ENSG00000255079	LINC02704	0.104173	0	0	0.0334835	0.070037	0	0	0	0.171571	0	0.10068	0	0.066542	0	0.0323438	0	0.0906029	0.0315465	0.40807	0	0.145023	0.214955	0.152163	0	0	0	0.130159	0	0	0	0.514712	0	0.302039	0	0.106848	0	0.0970314	0	0.119184	0.0946396	0.390735	0	0	0.39756	0	0	0	0
ENSG00000282408	AL109920.1	0	0	0.0689746	0	0	0	0	0	0	0	0	0	0	0	0	0.31021	0	0.0382765	0	0.189679	0	0	0	0	0.206924	0	0	0	0	0	0	0	0	0	0	0	0	0.386514	0	0	0	0.183504	0	0	0	0	0	0
ENSG00000264057	AC103810.1	0.189476	0.221384	0.190326	0.187735	0.150104	0.0402959	0.336321	0.0959108	0.33994	0.0622954	0.194901	0.0736347	0.178157	0.106162	0.163424	0.114827	0.23262	0.0803743	0.209739	0.166573	0.0797702	0.163243	0.346739	0	0.191365	0.142273	0.0820101	0	0.31441	0.102547	0.321567	0	0.281035	0.0778186	0.244174	0.179149	0.272309	0.082853	0.19429	0.122827	0.318481	0.403357	0.109049	0.0828618	0.156338	0.198698	0.183527	0.193963
ENSG00000256975	AC092821.2	0.202226	0.270976	0.250302	0.256932	0.368554	0.294485	0.225116	0.131289	0.248225	0.0689831	0.153422	0.104738	0.298628	0.152551	0.394662	0.23602	0.279913	0.338253	0.252648	0.33959	0.286376	0.329763	0.0935654	0.198407	0.243311	0.224167	0.128045	0.13869	0.336104	0.133727	0.351315	0	0.10276	0.165592	0.206423	0.161922	0.462243	0.327465	0.320458	0.488874	0.371899	0.228503	0.331348	0.420384	0.308157	0.281038	0.208575	0.193879
ENSG00000199377	RNU5F-1	0	0	0	0	0	0	0.181413	0	0	0	0	0	0	0	0	0	0	0	0	0.202545	0	0	0	0	0	0	0	0	0	0	0	0	0	0	0	0	0	0	0	0	0	0	0	0	0	0	0	0
ENSG00000081377	CDC14B	0.149531	0.131487	0.153127	0.157925	0.146294	0.148092	0.257367	0.205771	0.204368	0.179144	0.164076	0.166417	0.146874	0.0822112	0.214028	0.282297	0.186375	0.254108	0.233103	0.339916	0.295723	0.439942	0.139558	0.106765	0.22502	0.19244	0.185665	0.117127	0.296325	0.280125	0.236745	0.138697	0.217904	0.240966	0.108594	0.0757515	0.228425	0.357907	0.186143	0.264847	0.211135	0.389737	0.272753	0.544248	0.181583	0.140931	0.0994893	0.15188
ENSG00000235042	SMARCAL1-AS1	0	0.0537743	0.0429797	0	0	0	0	0.0373067	0.0373258	0.0766456	0.385391	0.185469	0.115474	0.0337537	0	0	0	0.0647993	0	0.0647126	0.0254762	0	0	0.161323	0.128939	0	0	0	0	0.11192	0	0	0.544629	0.452423	0.118299	0	0	0	0	0	0	0	0	0	0	0	0	0
ENSG00000259342	AC025580.1	0	0	0	0.0510191	0	0	0.0291156	0.0280104	0.0774615	0.110829	0	0.0225439	0	0.0214034	0	0	0.027531	0.0217898	0	0.330253	0	0.486475	0	0	0	0	0	0	0	0	0.130084	0.144765	0	0	0	0	0	0	0	0	0	0.417856	0	0.543585	0	0	0	0.153057
ENSG00000243173	RN7SL861P	0	0	0.135073	0.214722	0	0	0.181585	0.062521	0	0	0.211687	0.0809981	0	0	0	0	0	0	0	0	0	0	0	0	0	0	0	0	0.544756	0	0	0	0	0	0	0	0	0	0	0	0	0	0	0	0	0	0	0
ENSG00000223842	AL360093.1	0.221868	0.125663	0.339521	0.176018	0.0621817	0.0960218	0	0.0452105	0.219387	0.155754	0.250532	0.0455819	0.21833	0.10629	0.186585	0.118358	0.27509	0.185051	0.514588	0.24328	0.198808	0.275166	0.319866	0.242531	0.0762641	0.233841	0	0.140276	0	0.0881577	0.192225	0.187449	0.2416	0.0778006	0.14484	0.227422	0.0679909	0.142454	0.215758	0.066315	0.335394	0.0762277	0.0753029	0.20734	0	0.0677691	0.268012	0.0990931
ENSG00000148082	SHC3	0.258389	0.278865	0.206118	0.232413	0.195319	0.194107	0.126737	0.0528549	0.132298	0.0561738	0.232825	0.128357	0.287552	0.189084	0.389005	0.21824	0.388254	0.208809	0.473615	0.251973	0.50698	0.287791	0.307083	0.329932	0.255802	0.246781	0.227838	0.221298	0.149392	0.069697	0.158743	0.0462615	0.270479	0.095327	0.286808	0.214193	0.53417	0.261747	0.350613	0.167078	0.444106	0.242497	0.328751	0.412903	0.262316	0.263688	0.157467	0.23393
ENSG00000234235	BOK-AS1	0.129692	0.0556978	0.0385298	0.0578428	0.206592	0	0	0.0317567	0.130552	0	0.0618958	0	0.308382	0.0242661	0.0298819	0.0415768	0.160681	0.177343	0.249715	0.224025	0.26674	0.0698542	0.14857	0.167093	0	0	0	0	0	0	0.168309	0	0	0	0.12253	0	0	0.12473	0	0.116129	0.361989	0.236872	0.263736	0	0.126977	0	0	0.173529
ENSG00000239857	GET4	0.281817	0.328012	0.329866	0.294499	0.290365	0.283777	0.247151	0.187902	0.328237	0.224327	0.334295	0.340684	0.280387	0.276167	0.272062	0.287561	0.350011	0.3773	0.464595	0.370563	0.329553	0.240993	0.270882	0.251665	0.294287	0.288601	0.305787	0.298085	0.220145	0.179712	0.545007	0.179474	0.256665	0.369575	0.402852	0.384582	0.33442	0.322518	0.157018	0.204712	0.326497	0.369616	0.255234	0.264761	0.283855	0.321161	0.437983	0.353121
ENSG00000228341	AC002381.1	0.0753103	0.181686	0.0772733	0	0	0	0	0	0	0	0	0	0	0	0	0	0	0.0685475	0	0	0	0	0	0	0	0	0	0	0	0	0	0	0	0	0	0	0	0	0	0	0	0	0	0	0	0.545057	0.23182	0
ENSG00000237307	SRRM1P3	0.432407	0.38426	0.374354	0.377985	0.345523	0.309707	0.343404	0.320767	0.289838	0.186291	0.271132	0.164391	0.287762	0.196088	0.394342	0.345776	0.291613	0.485379	0.310995	0.328006	0.329407	0.392262	0.545203	0.478948	0.313792	0.444712	0.360897	0.25931	0.28527	0.324638	0.308293	0.172401	0.112216	0.276076	0.14916	0.228156	0.403131	0.439493	0.140458	0.494595	0.198964	0.17785	0.260411	0.530208	0.439457	0.359111	0.485622	0.299268
ENSG00000279373	AC027228.3	0.065005	0.0398634	0.0155919	0.0748013	0	0.0501971	0.0637174	0.1143	0.110334	0.286206	0.143956	0.257677	0	0.178092	0.0387213	0.0155189	0.193335	0.0625289	0.0335388	0.201594	0	0.0730383	0	0	0	0.0991979	0	0.150591	0.0613173	0.0784088	0	0.197963	0.286511	0.545206	0	0.143372	0.0604722	0	0.427138	0.0589816	0.0596609	0.248259	0	0	0.079692	0.0602749	0.0467757	0
ENSG00000269755	AC008758.6	0.17277	0.0609076	0	0.0979448	0.080764	0.0349917	0.229157	0.0303035	0.188953	0.0473586	0.0675478	0.0279498	0.250078	0.127911	0.155111	0.0454658	0.0370044	0	0.275328	0.0834738	0.0886967	0.088233	0.324933	0.182723	0	0	0.13501	0	0.25356	0	0.184052	0.142076	0.202643	0	0.545346	0.154345	0.18789	0.136397	0	0	0.385361	0.129514	0.179523	0.264699	0.0857908	0	0	0.18976
ENSG00000224349	FAM135A-AS1	0.0697225	0	0.11312	0	0	0	0.0608174	0	0	0.0507275	0	0	0	0	0	0	0.0711112	0	0.0672575	0	0.181806	0	0	0	0	0	0	0	0	0	0	0	0	0	0	0	0	0	0.213334	0	0	0	0.545418	0	0	0	0.339359	0
ENSG00000046653	GPM6B	0.290749	0.328434	0.261627	0.224706	0.217603	0.227482	0.356455	0.325185	0.34782	0.281712	0.437539	0.335185	0.393307	0.342238	0.399567	0.209806	0.289997	0.256995	0.358367	0.354247	0.284838	0.265735	0.311375	0.340014	0.415233	0.220554	0.262308	0.411312	0.513851	0.387379	0.422326	0.338528	0.494584	0.441397	0.343184	0.449653	0.545467	0.224135	0.476974	0.366821	0.424809	0.469115	0.249352	0.192648	0.278193	0.416081	0.226493	0.185668
ENSG00000226582	UBE2V1P5	0	0	0	0	0	0	0.0588194	0	0	0	0	0	0.0657045	0	0.181859	0.0416884	0	0	0	0	0	0	0	0	0	0	0	0	0.176458	0	0	0	0	0	0	0	0.545576	0	0	0	0	0	0	0	0	0	0	0
ENSG00000245598	DACT3-AS1	0.282923	0.200928	0.0913973	0.113811	0.0563934	0.122369	0.16507	0.201207	0.173743	0.168313	0.174104	0.149749	0.171004	0.107191	0.0654307	0.0959322	0.219089	0.253984	0.122645	0.12859	0.176722	0.385445	0.485958	0.0907664	0.0470539	0.0688135	0.0997707	0.104465	0.127607	0.136079	0.170563	0.356583	0.310848	0.267833	0.135558	0.135882	0.0838989	0	0.276969	0.293959	0.1678	0.0470314	0.231364	0.389013	0.189496	0.167251	0.227138	0.0417409
ENSG00000081148	IMPG2	0.262119	0.352574	0.273318	0.228948	0.142599	0.167114	0.14368	0.142489	0.180539	0.187986	0.22639	0.312718	0.238256	0.34277	0.196976	0.343466	0.177886	0.263623	0.255506	0.325534	0.146197	0.249004	0.332627	0.545665	0.336509	0.27015	0.145893	0.214534	0.162136	0.160515	0.24312	0.235323	0.357033	0.408201	0.267434	0.35803	0.25446	0.414157	0.212066	0.389045	0.357862	0.394548	0.167203	0.378714	0.189787	0.232106	0.261108	0.205408
ENSG00000177757	FAM87B	0.251988	0.120323	0.339865	0.119678	0.18979	0.18187	0.105186	0.0785276	0.315151	0.0507783	0.217239	0.154944	0.268017	0.0913829	0.15247	0.0994551	0.149016	0.228706	0.216359	0.106859	0.189281	0.0677387	0.406442	0.250627	0.505954	0.199738	0.32133	0.0489595	0.153152	0.20412	0.299116	0.0971107	0.32332	0.206057	0.545887	0.0849116	0.253348	0.0411924	0.134836	0.221551	0.311403	0.0831981	0.195532	0.122364	0.219556	0.0391926	0.20003	0.0964335
ENSG00000088320	REM1	0.0702807	0	0.109663	0.0932941	0.0719507	0.0636193	0.0282285	0.151578	0.0138625	0.24159	0.0505724	0.0677957	0.0724067	0.148728	0.0912215	0.118355	0.0891035	0.128396	0.196256	0.300248	0.157085	0.377105	0	0	0.239442	0.0756533	0	0.0574242	0.0467637	0.0449029	0	0.1139	0	0	0.142386	0.0546715	0.0461191	0	0	0.0449823	0.0455004	0.195165	0.12718	0.383677	0.128758	0	0	0.0458899
ENSG00000224425	SSBP3P2	0.0738828	0.0247914	0.098936	0.0670023	0.168994	0.0890411	0.107027	0.24813	0.168841	0.194863	0.114279	0.233966	0.0797368	0.144949	0.13328	0.0804746	0.186583	0.188856	0.120041	0.277117	0.173601	0.0267302	0	0	0	0.067115	0.200187	0.0929086	0.0756606	0.38735	0.184856	0.0814235	0	0.476409	0.153581	0.249588	0	0	0.0725667	0.231767	0.222854	0.0836573	0.102885	0	0.0983334	0.0743743	0.184247	0.0742468
ENSG00000272056	AC013472.2	0.211072	0.196824	0.0375944	0.0978804	0.0320365	0.12444	0.283725	0.181616	0.0832045	0.0812509	0.0326878	0.0710118	0.0389239	0.163477	0	0.0730684	0.14561	0.0668946	0.200674	0	0.306875	0.0924471	0.509322	0.4144	0	0.208983	0	0	0.108445	0.451892	0.164223	0	0	0	0	0.26315	0	0.121702	0.338938	0.113309	0.353201	0	0.54618	0.11809	0.123895	0.176073	0	0.0846577
ENSG00000267694	AP005131.5	0.122702	0.0927219	0.0497484	0	0.190459	0.106944	0	0.043203	0.1876	0.182094	0.0606966	0.383333	0.143137	0.0751805	0.111251	0.252691	0.0436919	0.0956913	0.051932	0.312286	0.186625	0.0926029	0.241077	0	0	0	0.318818	0	0	0	0	0	0.18209	0.302524	0.169283	0	0	0	0	0	0.155796	0	0.211967	0	0	0	0	0
ENSG00000235400	AC104837.1	0.153344	0.28711	0.354761	0.339593	0.267491	0.230399	0.190031	0.350413	0.210454	0.288058	0.272634	0.40634	0.249524	0.24691	0.397768	0.289355	0.242335	0.225255	0.243563	0.18022	0.329492	0.443006	0	0.0677007	0.179338	0.331827	0.100045	0.217916	0.236808	0.140905	0.196142	0.476558	0.0571397	0.0552007	0.102766	0.260433	0.235711	0.331437	0.259252	0.282309	0.146666	0.102071	0.54629	0.349279	0.23004	0.375118	0.312861	0.201464
ENSG00000285637	AL161449.2	0.00985547	0	0.0366026	0.00826189	0.0214353	0.0373692	0	0.00975398	0	0.0172532	0	0.0101699	0.0103892	0.0265844	0.0310386	0.0385291	0.00814247	0.152315	0.0541552	0.250083	0.145946	0.39783	0	0	0.109808	0	0.064306	0	0	0	0	0	0	0.0305097	0	0.0334797	0.0310076	0.115587	0	0.0783991	0.0314242	0.397569	0.265631	0.546473	0	0	0	0
ENSG00000257941	AC011611.5	0.262252	0.408949	0.18275	0.4069	0.226289	0.274324	0.219746	0.364787	0.205049	0.100006	0.0400499	0.0399385	0	0.0865636	0.044151	0.122239	0.182868	0.0373325	0	0.132076	0	0.0520055	0.20771	0.329179	0	0.434549	0.31502	0.546544	0	0.515219	0	0	0	0	0	0.143013	0.132453	0	0.325385	0	0	0	0	0	0.141257	0.528083	0.419661	0.131795
ENSG00000188993	LRRC66	0.174747	0.202603	0.131462	0.062616	0.0747293	0.0898932	0.158275	0.160532	0.0854087	0.0634441	0.126168	0.063855	0.277169	0.0674486	0.220808	0.134057	0.259463	0.228251	0.232431	0.220123	0.245909	0.485223	0.179654	0.156767	0.206488	0.0998391	0.0855958	0.132599	0.0896262	0.298579	0.0325286	0.0568303	0.0903263	0.116897	0.292463	0.0769695	0.0460221	0.0723189	0.326237	0.183693	0.16077	0.188936	0.241857	0.546606	0.215867	0.300055	0.108506	0.0457933
ENSG00000284707	AC079781.5	0.2742	0.258605	0.296733	0.266683	0.252221	0.260138	0.156649	0.137651	0.151357	0.115072	0.202242	0.152759	0.136838	0.200149	0.251842	0.139886	0.231099	0.138974	0.175353	0.200529	0.271191	0.139177	0.362185	0.171466	0.186228	0.266903	0.208744	0.190202	0.265371	0.138755	0.157674	0.137187	0.322101	0.116664	0.128407	0.236605	0.298964	0.137015	0.283724	0.190569	0.214379	0.224038	0.546736	0.238885	0.186225	0.285729	0.309955	0.196092
ENSG00000196329	GIMAP5	0.220588	0.241884	0.153497	0.176469	0.126633	0.312753	0.229288	0.302067	0.163556	0.189225	0.204216	0.193655	0.187643	0.146022	0.214177	0.203122	0.287226	0.157408	0.424748	0.315715	0.404934	0.261044	0.385504	0.300258	0.137098	0.161204	0.0944378	0.372998	0.210641	0.353962	0.219955	0.21216	0.109099	0.228616	0.302949	0.172525	0.217088	0.369581	0.378134	0.19762	0.48306	0.442371	0.546886	0.222529	0.161679	0.213103	0.105739	0.1473
ENSG00000278576	AL162171.3	0.312922	0.265173	0.222748	0.355206	0.288187	0.123045	0.267884	0.301172	0.331034	0.219084	0.276644	0.181472	0.220134	0.163821	0.17172	0.162303	0.246091	0.241185	0.151488	0.151082	0.170248	0.140339	0.203512	0.138055	0.299937	0.392594	0.229177	0.119109	0.167108	0.546899	0.515363	0.283633	0.339096	0.287772	0.258328	0.194807	0.283594	0.159937	0.24044	0.294963	0.0957139	0.146823	0.372449	0.198155	0.392245	0.332379	0.118966	0.452051
ENSG00000251128	WWC2-AS1	0	0.0683369	0	0	0.0520477	0	0	0	0.0892927	0	0	0.0547624	0	0	0.182309	0	0	0	0	0	0	0	0	0.205011	0	0	0	0	0	0	0.267878	0	0	0	0	0	0.546926	0	0	0	0	0	0	0	0	0	0	0
ENSG00000227338	AL139280.1	0.0687763	0.0596287	0.0467312	0	0.14969	0.163717	0.228217	0.0977665	0	0	0	0	0.072832	0.0889846	0.0795386	0.0956047	0.147592	0.0855987	0.163133	0.244137	0.0906843	0.118467	0.206329	0.178886	0	0	0.221805	0	0.154353	0.160991	0	0	0	0	0.18208	0	0.238616	0	0.160807	0.256796	0.4894	0.185383	0	0	0	0	0.140193	0
ENSG00000108309	RUNDC3A	0.267516	0.190774	0.197999	0.222109	0.281589	0.231745	0.234517	0.130175	0.382148	0.185803	0.441002	0.259282	0.419353	0.251554	0.206515	0.193623	0.291716	0.450309	0.202053	0.335437	0.185209	0.406009	0.254291	0.138303	0.226642	0.275077	0.331338	0.237667	0.254022	0.126639	0.356268	0.183806	0.409394	0.206855	0.547045	0.247535	0.296423	0.243612	0.244497	0.355242	0.185661	0.334262	0.159497	0.486299	0.342846	0.253976	0.19901	0.159268
ENSG00000236003	AC007731.3	0.0515798	0	0.17561	0.0405192	0.0537954	0.0471097	0.0676984	0.0973156	0	0.0271532	0	0.0354056	0.0288044	0.0584095	0.197283	0.0895486	0.125874	0.216537	0.0403909	0.223953	0	0.0573346	0	0	0.526831	0	0	0	0.119061	0	0	0	0	0	0	0	0	0	0	0.547071	0	0.467205	0	0	0.154739	0	0	0
ENSG00000160318	CLDND2	0.188079	0.0954055	0.31425	0.2362	0.269333	0.0323006	0.101781	0.0824883	0.356049	0.117997	0.239328	0.144299	0.208721	0.0624962	0.346059	0.323614	0.332932	0.251017	0.347271	0.250991	0.328731	0.333577	0.186494	0	0.14857	0.178703	0.226183	0.0541757	0.257947	0	0.164068	0.0912924	0.363036	0.260652	0.286934	0	0.228023	0.0693786	0.291505	0.064594	0.199571	0.337759	0.255978	0.410117	0.0872751	0.166384	0.26598	0.355462
ENSG00000254996	ANKHD1-EIF4EBP3	0.331849	0.506907	0.341561	0.338875	0.19871	0.256395	0.272722	0.174995	0.235084	0.174154	0.307186	0.24433	0.344763	0.335177	0.321154	0.293377	0.36599	0.253929	0.38399	0.391321	0.38977	0.406663	0.437683	0.547169	0.336188	0.387116	0.200938	0.218863	0.302822	0.189772	0.379341	0.230571	0.420293	0.335919	0.404144	0.295957	0.379383	0.348469	0.477017	0.229048	0.484707	0.523777	0.480914	0.416421	0.272333	0.404632	0.314477	0.193942
ENSG00000108950	FAM20A	0.257339	0.284019	0.190761	0.15303	0.184744	0.250501	0.220595	0.150375	0.146462	0.108939	0.213163	0.0962294	0.163777	0.124894	0.289434	0.143543	0.284941	0.105682	0.291045	0.139278	0.237986	0.142412	0.302423	0.547195	0.2471	0.228062	0.180521	0.291677	0.26633	0.184775	0.181766	0.183538	0.237639	0.0629214	0.154744	0.153655	0.376916	0.193281	0.375294	0.10603	0.394693	0.0801874	0.287523	0.102656	0.244416	0.162016	0.0994899	0.103453
ENSG00000227491	CCNJP1	0.0423554	0.112578	0.0603035	0.121378	0.0183743	0.137949	0.236791	0.147367	0.0693566	0.235708	0.277342	0.0977276	0.138333	0.106329	0.255589	0.210363	0.186265	0.139676	0.236714	0.15678	0.347635	0.202393	0	0	0	0.109299	0	0.220431	0.0675611	0.302532	0.0941886	0.218122	0.41481	0.207363	0	0	0.296042	0.372565	0.341036	0.0649875	0.200786	0	0.516569	0.0698087	0	0.116905	0.0515388	0.132597
ENSG00000256538	AC046130.2	0.210435	0.338975	0.352326	0.0702638	0.307422	0.112003	0.339324	0	0.0313085	0.061143	0.222385	0.20247	0.330858	0.306793	0.174514	0.313215	0.330568	0.255885	0.202522	0.266064	0.247843	0.0723984	0.151204	0.208625	0.432611	0	0.0999821	0.157751	0.547803	0	0	0	0.264276	0.110332	0.205403	0.208215	0.0964204	0	0.424407	0.376175	0.388274	0.420216	0.533949	0	0.308488	0.169174	0.156332	0.210791
ENSG00000231299	SEPTIN14P24	0	0	0	0	0	0	0	0	0	0	0	0.182605	0	0	0	0	0	0	0	0	0	0	0	0	0	0	0	0	0	0	0	0	0	0	0	0	0	0	0	0	0	0	0	0	0	0	0	0
ENSG00000223718	AC093107.1	0.281824	0.257156	0.0972383	0.0376902	0.158335	0	0.156465	0.0743282	0.0592352	0.13677	0.103363	0.199742	0.0862096	0.111152	0.229435	0.0716219	0.0357284	0.0354321	0.112188	0.221535	0.260932	0.120758	0.394274	0.544002	0	0.113071	0.33726	0	0.469396	0.122396	0.177706	0.173291	0	0.26754	0.138429	0.149022	0	0.131694	0	0	0.251424	0.547868	0.173333	0	0.33133	0	0.291715	0
ENSG00000227401	RPL37P1	0	0	0	0	0	0.0793755	0	0	0	0	0.0758495	0	0.110967	0	0	0	0	0	0	0	0	0.18268	0	0	0	0	0	0	0	0	0	0	0	0	0.277418	0	0	0	0	0	0	0	0	0.548039	0	0	0	0
ENSG00000235635	AC016644.1	0.20847	0.295247	0.0498538	0	0.112879	0.0379349	0.16286	0.0762408	0.182683	0.0350356	0.183219	0.05319	0.0613141	0.0873792	0.132305	0.316886	0.118547	0	0	0.175471	0	0.129032	0	0.190839	0	0	0	0	0.343533	0.228722	0	0	0.274549	0	0	0	0.1764	0	0.216674	0	0	0.526413	0	0.179312	0.188126	0.175825	0.149561	0
ENSG00000284690	CD300H	0	0.0590985	0	0.182709	0	0	0	0.0294034	0	0.0292143	0	0.0271196	0	0	0	0.119113	0	0	0	0.0839106	0	0	0	0.177295	0	0.548127	0	0	0	0	0	0	0	0	0	0	0	0.235466	0	0	0	0.141638	0	0	0	0	0	0
ENSG00000260698	AL591848.2	0.279505	0.248002	0.312322	0.244539	0.218992	0.206036	0.138702	0.078888	0.214816	0.140112	0.321789	0.150129	0.260767	0.19538	0.126492	0.128913	0.113273	0.233999	0.251543	0.164109	0.235463	0.236445	0.427559	0.276034	0.385224	0.405348	0.253247	0.255074	0.227089	0.0836736	0.100366	0.277048	0.548178	0.0844122	0.414909	0.178013	0.177624	0.150198	0.132025	0.31119	0.260024	0.105895	0.271111	0.187565	0.29454	0.324023	0.0817264	0.177853
ENSG00000246214	AC024588.1	0.0854469	0.224201	0.0847658	0.0875719	0.161938	0.0374116	0.110416	0.0843175	0.0473397	0.0999093	0.0662371	0.0432156	0.0903336	0.0587004	0.21168	0.0559142	0.107844	0.0318684	0.127537	0.0698784	0.0395737	0.0942428	0.0717183	0.548229	0.102597	0	0.184043	0.112235	0.228182	0.118597	0.0566496	0.063043	0.125349	0.0899981	0.147786	0.148139	0	0.0852405	0.213	0	0.0451199	0	0.0506518	0.0479153	0.109042	0.0346571	0.151701	0.178814
ENSG00000230863	AL137803.1	0.271204	0.18814	0.328184	0.240897	0.154506	0.320072	0.216661	0.156892	0.330785	0.122504	0.20838	0.336406	0.307455	0.286561	0.282469	0.236934	0.366416	0.250978	0.275494	0.182875	0.316395	0.141764	0.355172	0.230174	0.548323	0.121957	0.084336	0.380942	0.20717	0.103574	0.332276	0	0.291572	0.359498	0.307268	0.23347	0.0709197	0.140387	0.121596	0.413694	0.0359363	0.114784	0.333426	0.0371516	0.192459	0.19512	0.172479	0.242007
ENSG00000082929	LINC01587	0.0288918	0.123785	0.177649	0.0642305	0.125007	0.15684	0.20462	0.0360264	0.190028	0.263852	0.148077	0.208059	0.0669347	0.1285	0.209304	0.345994	0.176034	0.266021	0.148567	0.340707	0.155258	0.253165	0	0.14231	0.306691	0.0591581	0.176453	0	0.0666905	0	0.16294	0.287081	0.0779044	0	0	0.148983	0	0.520783	0.161574	0.294595	0.194667	0.548341	0.163532	0.273584	0.0866753	0.0655567	0.162403	0.0654444
ENSG00000186765	FSCN2	0.306974	0.330655	0.265363	0.205249	0.231849	0.461522	0.350799	0.336367	0.249845	0.365061	0.35474	0.307158	0.272611	0.242182	0.276451	0.223115	0.173318	0.12565	0.288802	0.205832	0.246127	0.162053	0.20141	0.21286	0.0425326	0.102318	0.259007	0.358773	0.398518	0.159922	0.154174	0.176402	0.356704	0.360107	0.314914	0.208717	0.261114	0.0706749	0.0931514	0.073968	0.114266	0.193388	0.272553	0.274545	0.548379	0.18147	0.336729	0.36188
ENSG00000277144	AC092757.3	0.127789	0.32393	0.0398463	0.114085	0.129032	0.19142	0.161187	0.363272	0.18432	0.371316	0.190675	0.144653	0.301745	0.0968159	0.0939936	0	0.177469	0.0458383	0.192521	0.263261	0.100253	0.105864	0	0.305062	0	0.126814	0	0.290886	0	0.548428	0.174643	0.3077	0.333999	0.161332	0.30035	0.167136	0.281981	0	0.173179	0.137515	0.421083	0.420742	0.194401	0	0.150362	0.528435	0.119539	0.102743
ENSG00000261360	AC010491.1	0.042338	0.117513	0.194597	0.102905	0.13286	0.0931799	0.195648	0.174085	0.360295	0.215632	0.243032	0.3042	0.161453	0.258072	0.179674	0.170676	0.257034	0.315874	0.207517	0.482554	0.271231	0.197007	0	0.0976366	0.224563	0.134699	0.11353	0	0.294277	0.204228	0.290388	0.330132	0.375107	0.533049	0.235208	0.496006	0.282726	0.325094	0.368438	0.426117	0.274452	0.548457	0.0680553	0.254679	0	0.0753064	0.129067	0.0671277
ENSG00000237541	HLA-DQA2	0.134276	0.0458043	0.0809731	0.0843605	0.0899723	0.0834923	0.073688	0.0409149	0.046203	0.0786062	0.0699662	0.118212	0.1708	0.372381	0.146969	0.457156	0.0274687	0.548521	0.0727234	0.354191	0.159059	0.295267	0.31342	0	0	0.172772	0.104181	0.125097	0	0	0	0	0	0.0988562	0.0516974	0.162719	0.200939	0.304133	0	0.146989	0.0509097	0.0563204	0.249804	0.153192	0	0.0881391	0.0425916	0
ENSG00000178127	NDUFV2	0.439485	0.310748	0.287678	0.267913	0.23073	0.277396	0.254246	0.249014	0.140014	0.169547	0.167662	0.174178	0.0950755	0.210671	0.155487	0.137117	0.199505	0.174075	0.27834	0.245363	0.205367	0.133728	0.548563	0.350914	0.341648	0.274926	0.134328	0.291316	0.272705	0.347917	0.19466	0.100559	0.211198	0.212615	0.0601586	0.2499	0.166223	0.141386	0.226931	0.214202	0.310261	0.379461	0.148089	0.14441	0.220603	0.255644	0.189445	0.25645
ENSG00000259709	AC023906.4	0.189943	0.325935	0.250274	0.219545	0.1627	0.0892275	0.127541	0	0.15798	0.0395034	0.179081	0.0326521	0.160536	0.014512	0.126017	0.0977672	0.15581	0.0743449	0.0960109	0.161053	0.161991	0.169811	0.0621133	0.54869	0.417164	0.252854	0.118389	0	0.100946	0	0.202391	0.0543177	0.17688	0.0979563	0.212081	0	0.248887	0.0521467	0.061142	0.154612	0.0504463	0.0495152	0.1924	0.0505991	0.131196	0.0873368	0.0385033	0.171608
ENSG00000112293	GPLD1	0.166845	0.143392	0.206072	0.188557	0.181781	0.118321	0.190843	0.0853324	0.209822	0.0970631	0.175836	0.108704	0.244095	0.126155	0.291328	0.151945	0.282694	0.0888366	0.36059	0.135994	0.17017	0.166252	0.198799	0.17979	0.223403	0.19971	0.263149	0.109369	0.135487	0.120346	0.224959	0.168673	0.241087	0.137082	0.296667	0.169229	0.275525	0.125923	0.370621	0.125998	0.548753	0.141122	0.199381	0.219843	0.117751	0.0608719	0.221103	0.179931
ENSG00000169436	COL22A1	0.0134597	0.00947119	0	0.00614695	0.00336452	0	0	0.0175868	0.00289602	0.00447273	0	0.0323482	0.00978418	0.0174098	0.0093195	0.0919876	0.00969701	0.168901	0.0128917	0.270457	0.0328173	0.316609	0.0242925	0.0136606	0	0.00875525	0.0100935	0	0	0.0189546	0	0.0134182	0	0.0383107	0	0.0220491	0.0140469	0.182489	0.0214227	0.264734	0.038675	0.548867	0.0510452	0.442958	0	0.0147529	0	0.0096856
ENSG00000011590	ZBTB32	0.386617	0.341515	0.381473	0.349203	0.252294	0.203974	0.311752	0.298215	0.548928	0.359239	0.430973	0.341936	0.422766	0.328825	0.24069	0.404928	0.40498	0.380495	0.276165	0.249993	0.188855	0.253751	0.262993	0.108692	0.437139	0.304674	0.27442	0.173003	0.418375	0.21758	0.47454	0.460743	0.372655	0.342858	0.529851	0.253255	0.487209	0.286348	0.273243	0.494696	0.111055	0.20876	0.262194	0.232532	0.436696	0.372295	0.28522	0.363114
ENSG00000233472	AL390866.1	0	0	0	0	0	0	0.0389412	0	0	0	0.0846868	0	0	0	0.0777644	0	0	0	0	0.183011	0	0.0640921	0	0	0	0	0	0	0	0	0	0	0.25406	0	0	0	0	0	0	0	0	0.549034	0	0	0	0	0	0
ENSG00000162526	TSSK3	0.233484	0.18075	0.282934	0.0749133	0.103973	0.0979154	0.166454	0.109001	0.320111	0.101031	0.25076	0.185974	0.187993	0.146879	0.224846	0.0965253	0.219785	0.111196	0.316777	0.105603	0.121589	0.232486	0.129861	0.263911	0.447182	0.0744835	0.14141	0.13698	0.28722	0.147685	0.549092	0.249697	0.276014	0.169599	0.349834	0.317319	0.303467	0	0.262783	0.209375	0.291505	0.169981	0.0917156	0.508937	0.241601	0.237726	0.236502	0.0411991
ENSG00000176700	SCAND2P	0.423739	0.475076	0.3806	0.346602	0.310057	0.204375	0.352738	0.250405	0.417295	0.29089	0.339559	0.344414	0.367372	0.364576	0.289808	0.317529	0.357014	0.283891	0.336846	0.31113	0.37259	0.290726	0.549286	0.496479	0.445171	0.50989	0.349382	0.199977	0.320547	0.203874	0.468675	0.4025	0.439213	0.44464	0.395665	0.397738	0.318934	0.316931	0.527953	0.326934	0.472824	0.339516	0.463899	0.295141	0.401352	0.467162	0.255342	0.246275
ENSG00000242252	BGLAP	0.0564637	0.0419949	0.184143	0.133824	0.149394	0.186265	0.0911947	0.257019	0.0717069	0.0288868	0.383623	0.0563388	0.0521734	0.0803734	0.137261	0.169012	0.170557	0.158884	0.305528	0.210333	0.241883	0.145996	0	0	0.178161	0.285726	0.164701	0.098884	0	0.30929	0.0983728	0.0866603	0.494416	0.169016	0.0817291	0.0857484	0.0794168	0.379239	0.252016	0.0774592	0.239319	0.0890377	0.549289	0.325389	0.169391	0.0601825	0.134667	0.115746
ENSG00000281691	RBM5-AS1	0.25791	0.267438	0.54946	0.370108	0.332231	0.316542	0.157102	0.35857	0.309378	0.212988	0.38311	0.293114	0.330948	0.199838	0.200292	0.146327	0.249131	0.138051	0.231067	0.120536	0.133274	0.115954	0.224471	0.0597578	0.515135	0.429632	0.451393	0.389068	0.163579	0.41214	0.49827	0.272835	0.347675	0.307173	0.231359	0.387038	0.300657	0.218684	0.392955	0.193534	0.273961	0.0549454	0.0611768	0.0561483	0.285912	0.442716	0.478198	0.205138
ENSG00000159713	TPPP3	0.176272	0.124352	0.30308	0.260082	0.336519	0.220927	0.147838	0.240844	0.25348	0.2076	0.330023	0.212117	0.253469	0.232313	0.242367	0.128696	0.475718	0.263568	0.329299	0.424528	0.41703	0.397174	0	0.197074	0.175454	0.228939	0.420027	0.229274	0.197072	0.296084	0.265514	0.177505	0.471079	0.255287	0.462848	0.260468	0.330114	0.0925048	0.533289	0.137136	0.235474	0.249114	0.512286	0.549578	0.3361	0.0739484	0.413305	0.405895
ENSG00000163273	NPPC	0.0226355	0.0895234	0.0541723	0.038651	0.136019	0	0.0221599	0	0	0.153211	0	0.206671	0.048615	0.173079	0.124633	0.484121	0.0838079	0.264442	0.206523	0.465594	0	0.272071	0	0	0	0.0640558	0.0955309	0	0.0664796	0	0	0.40902	0	0.280292	0	0.307577	0.308314	0.489293	0.069259	0.388446	0	0.443053	0	0.294012	0	0	0.0550866	0.0518971
ENSG00000182667	NTM	0.0206775	0.022136	0.0185662	0.0350461	0.0158958	0.0180743	0.0186119	0.0307867	0.038474	0.0174625	0.0393346	0.0627036	0.0810804	0.115885	0.0358661	0.149464	0.0155667	0.17061	0.0334788	0.227669	0.0537581	0.549751	0.0412005	0.0119069	0.0370357	0.0494969	0.0114126	0.0180066	0.0102739	0.0571336	0.0856485	0	0.0130363	0.0450818	0.0566323	0.0724643	0.033018	0.0922389	0	0.19281	0.0440245	0.262935	0.0243793	0.445248	0.0117376	0.0329103	0.0186629	0.0328539
ENSG00000166796	LDHC	0.239429	0.199479	0.29635	0.222171	0.166449	0.259017	0.279684	0.183299	0.250896	0.144278	0.374994	0.207381	0.121474	0.113752	0.534908	0.23089	0.498961	0.250483	0.260698	0.272498	0.29581	0.371218	0.0574707	0.0396478	0	0.126043	0.0380018	0	0	0	0.0907912	0	0	0.0360596	0.0377151	0	0.109944	0	0.0806557	0.0357447	0.0371404	0	0.121768	0.037253	0.241479	0.194405	0.371243	0.276822
ENSG00000121552	CSTA	0.230731	0.288585	0.212364	0.367649	0.126997	0.160573	0.288228	0.431734	0.210664	0.127607	0.135926	0.3133	0.0888264	0.283805	0.303631	0.272093	0.10507	0.122495	0.112972	0.112444	0.123112	0.194403	0.297692	0.181898	0.0628648	0.091936	0.0581155	0.161478	0.165974	0.454377	0.208268	0.0772577	0.0872286	0.220581	0.057677	0.199315	0.273846	0.117426	0	0.163991	0.0567982	0.0557499	0	0.22963	0.073858	0.265921	0.410996	0.549798
ENSG00000234710	AC060834.2	0	0.0342143	0	0	0.0340247	0	0	0.0660828	0.0372358	0	0	0	0.0415062	0	0.0310908	0	0	0	0.183319	0.0759451	0.0623008	0.0865267	0	0	0	0	0	0	0	0	0	0	0	0	0	0	0	0	0	0	0	0.123227	0	0.25958	0	0	0	0
ENSG00000278413	AL159159.1	0.484756	0	0	0	0	0	0	0	0	0	0	0.127149	0.1938	0	0.183339	0	0	0	0	0	0	0.153659	0	0	0	0	0	0	0	0	0	0	0	0	0.4845	0	0	0	0	0	0	0	0	0.460978	0	0	0	0
ENSG00000224566	FAM96AP2	0.203045	0.141132	0.0807042	0.139005	0.0554757	0.112165	0.100952	0.207659	0.302384	0.232997	0.121979	0.112943	0.0706944	0	0.114001	0.0707917	0.0657137	0.0521807	0.220595	0	0.19736	0.348563	0.503381	0	0	0.288721	0.166427	0	0.149823	0	0.226882	0.396383	0	0.183655	0.176736	0	0	0	0.197141	0.156542	0.483655	0	0.221299	0	0.105755	0	0	0
ENSG00000272255	AC113361.1	0.108635	0.113494	0	0.191753	0.11447	0.109726	0.142961	0.152376	0.272048	0.0886093	0.220985	0.0962903	0.179838	0.138511	0.105746	0.0394442	0.0766243	0.183353	0.0432281	0.0436424	0.031247	0	0	0	0	0.462558	0.189127	0	0.428883	0	0.174643	0	0	0.161332	0	0.167136	0.14099	0	0	0.55006	0	0	0	0	0.0929006	0.106843	0	0
ENSG00000272049	AC091965.4	0.186429	0.12701	0.0422056	0.172496	0.179397	0.190599	0.148025	0.0910655	0.0388027	0.073343	0.321927	0.095321	0.252449	0.158574	0.200367	0.229828	0.260831	0.190286	0.311037	0.037886	0.349523	0.550064	0	0.282195	0	0.213943	0	0.162392	0.243494	0	0	0.142318	0	0	0.277836	0.14082	0	0	0.253674	0.456964	0.264349	0	0.144448	0.269219	0.343748	0.0988346	0	0.0950416
ENSG00000213754	KPNA4P1	0.301398	0.220041	0.306268	0.218631	0.284573	0.204996	0.337509	0.257354	0.0869087	0.0710946	0.28433	0.108603	0.212416	0.317736	0.325163	0.24361	0.145775	0.306556	0.299159	0.392922	0.242552	0.383363	0.233735	0.380348	0.257997	0.174909	0.341343	0.0663818	0.423884	0.224848	0.0660386	0	0.458202	0.157371	0.28201	0.241527	0.183562	0.310438	0.16918	0.207996	0.106628	0.471435	0.25065	0.55025	0.297685	0.227482	0.218081	0.144947
ENSG00000182103	FAM181B	0.364074	0.380278	0.364578	0.382691	0.402796	0.192371	0.286275	0.0734861	0.25496	0.0879027	0.295619	0.0976371	0.241097	0.0618228	0.355056	0.0840929	0.295523	0.122987	0.288549	0.149159	0.421777	0.110036	0.0917628	0.248648	0.163465	0.256976	0.315263	0.208132	0.191498	0.0505812	0.210346	0.0694561	0.27456	0.0669581	0.332413	0	0.277274	0.0772219	0.109813	0.136682	0.174239	0.143214	0.463367	0.122006	0.529322	0.368728	0.339173	0.434349
ENSG00000254649	AP003086.2	0	0	0	0	0.057609	0	0	0	0	0	0	0	0	0.183448	0	0	0	0	0	0	0	0	0	0	0	0	0	0	0	0	0	0	0	0	0	0	0	0	0	0	0	0	0	0	0	0	0	0
ENSG00000189068	VSTM1	0.034638	0	0	0	0	0.0671899	0	0.0596456	0	0.228148	0	0.143244	0	0.286262	0.0227054	0.103758	0.0176639	0.0153581	0	0.0741507	0.0911371	0.120602	0	0	0	0	0	0.20157	0	0	0	0.419372	0	0.124702	0	0.193782	0	0.203121	0.0529918	0	0	0.0610906	0.0603495	0.055389	0	0	0	0
ENSG00000275265	AC127002.2	0.119629	0.158193	0.236531	0.331048	0.0770871	0.13566	0.0984731	0.146771	0.129344	0.183606	0	0.183542	0.130488	0.0342925	0.0701122	0.047073	0.0545446	0.0349115	0	0	0	0	0	0.182031	0.436784	0.427351	0	0	0.157067	0.163822	0.237852	0.550817	0	0.550627	0.185281	0	0	0	0.163634	0	0	0	0	0	0.358886	0.127507	0.272808	0.122614
ENSG00000267253	WHSC1L2P	0.324557	0.279814	0.357912	0.240575	0.365554	0.259102	0.263065	0.147261	0.352769	0.25933	0.191045	0.182151	0.314321	0.202886	0.257519	0.292316	0.33694	0.159107	0.359717	0.237767	0.235406	0.254268	0.518081	0.245672	0.234028	0.188895	0.413397	0.313002	0.424268	0.245602	0.280627	0.335521	0.170854	0.11801	0.227863	0.209929	0.212262	0.0672127	0.387596	0.0703445	0.254851	0.305203	0.219262	0.25772	0.219483	0.444375	0.256404	0.222363
ENSG00000255458	AC108471.2	0.261128	0.272684	0.205986	0.19007	0.203746	0.171088	0.127203	0.127823	0.299324	0.119262	0.322217	0.152668	0.327445	0.235861	0.177596	0.171702	0.203689	0.148392	0.207287	0.241438	0.214533	0.216127	0.364235	0.341293	0.201022	0.27915	0.240667	0.0938233	0.142406	0.134749	0.550879	0.108557	0.487747	0.221014	0.415097	0.235236	0.154592	0.26364	0.203042	0.165802	0.227634	0.178411	0.361491	0.108156	0.153785	0.213687	0.224295	0.0771354
ENSG00000224965	LINC02586	0.41733	0.363448	0.202527	0.261654	0.195656	0.0961683	0.390856	0.232748	0.452211	0.199649	0.531882	0.0829815	0.25629	0.3145	0.393747	0.0554838	0.335997	0.0212363	0.235019	0	0.0991988	0.101839	0.321006	0.430913	0.132845	0.0920589	0.137294	0	0.199323	0.265416	0.398243	0.22337	0.121231	0.117117	0.225409	0.363989	0.295399	0	0.350971	0	0.302931	0	0	0	0.20232	0.489823	0.165946	0.529278
ENSG00000188820	CALHM6	0	0.0211055	0	0.0171995	0	0.0176018	0.0218178	0	0	0.0128208	0.018163	0.116063	0	0.103147	0.0162007	0.178879	0.0520043	0.289004	0	0.478751	0.0324637	0.448665	0	0	0	0	0	0.0528053	0.0654534	0	0	0	0	0.0635147	0	0	0	0.0676237	0	0.10025	0	0.329216	0	0.198864	0	0	0	0
ENSG00000199357	ENSG00000199357	0	0	0	0	0	0	0	0.183696	0	0	0	0	0	0	0	0	0	0	0	0	0	0	0	0	0	0	0	0	0	0	0	0	0	0	0	0	0	0	0	0	0	0	0	0	0	0	0	0
ENSG00000185345	PRKN	0.346406	0.343087	0.273794	0.202298	0.279799	0.364645	0.291117	0.318672	0.211907	0.158737	0.207146	0.139063	0.154907	0.0859013	0.159582	0.127671	0.172086	0.128671	0.327673	0.194095	0.354366	0.229394	0.551186	0.388352	0.348687	0.221445	0.325818	0.334145	0.45094	0.475839	0.311816	0.250417	0.26412	0.180765	0.216461	0.132193	0.197262	0.103442	0.144642	0.0943006	0.33589	0.273052	0.323642	0.335021	0.258789	0.24631	0.205779	0.232913
ENSG00000235964	FXYD6P2	0	0	0	0	0.183763	0.0571658	0	0	0	0.0527968	0	0.0801543	0	0.10504	0	0	0	0	0	0	0	0	0	0	0	0	0.55129	0	0	0	0	0	0	0	0	0.31512	0	0	0	0	0	0	0	0	0	0	0	0
ENSG00000254648	AP000911.1	0.0427455	0.148553	0.0340672	0.0541556	0.110716	0.139918	0.0323246	0	0.163434	0.0947688	0.13813	0.0516835	0.0525417	0.0745568	0.0519172	0.0189542	0.0455005	0.0559972	0.0902697	0	0.235023	0.0472262	0	0.190161	0	0	0.0908812	0.0554222	0	0	0.263615	0	0.105446	0.15505	0.0746045	0	0	0	0.083218	0.0660802	0.0686605	0	0.0934157	0.0688686	0.0722535	0	0	0
ENSG00000073737	DHRS9	0.205839	0.226327	0.163438	0.189732	0.180213	0.158108	0.110754	0.0767119	0.233198	0.0984953	0.327894	0.184422	0.193756	0.197546	0.152099	0.332733	0.169055	0.303318	0.123619	0.318075	0.152533	0.314329	0.267828	0.48351	0.160297	0.314347	0.300068	0.260703	0.115988	0.13245	0.39361	0.11257	0.473232	0.127072	0.196443	0.409724	0.0816616	0.446902	0.140014	0.174766	0.123042	0.297214	0.186426	0.189957	0.053808	0.127808	0.200122	0.21258
ENSG00000231868	AL031848.1	0	0	0	0	0	0	0	0	0.0900583	0	0	0	0	0	0	0	0	0.183825	0	0	0	0	0	0	0	0	0	0	0	0	0.270175	0	0	0	0	0	0	0	0	0.551474	0	0	0	0	0	0	0	0
ENSG00000179593	ALOX15B	0.242919	0.0921166	0.131996	0.190873	0.154534	0.134131	0.102307	0.135184	0.148718	0.413392	0.208169	0.248107	0.17833	0.311398	0.206285	0.508865	0.205848	0.357571	0.179668	0.408185	0.182427	0.240294	0.285544	0.0275072	0.180083	0.266373	0.184557	0.146515	0.0773441	0.0247555	0.170817	0.356327	0.299418	0.31652	0.18866	0.260518	0.361441	0.423406	0.105412	0.302168	0.228495	0.373374	0.245976	0.289856	0.279971	0.101372	0.043115	0.0623567
ENSG00000224031	TCEAL3-AS1	0	0.0535696	0.059935	0.0515138	0.0584822	0	0.0587958	0.0688263	0	0	0.1147	0.311748	0	0.0432218	0	0	0.318314	0	0	0	0	0	0	0	0	0	0	0	0	0.206479	0	0	0	0	0	0	0	0	0.412484	0	0	0	0	0	0	0.160709	0.179805	0.154541
ENSG00000253457	SMIM18	0.0775049	0.160575	0.168608	0.188755	0.174438	0.16412	0.137969	0.188858	0.463143	0.167574	0.225208	0.115213	0.303949	0.114528	0.108707	0.0773342	0.102609	0.117417	0.116053	0.106169	0.0599304	0.266365	0.100032	0.086727	0.298021	0.131502	0.0831264	0.131156	0.0812856	0.207886	0.538566	0.197984	0.46926	0	0.170775	0.095031	0.276015	0	0.176429	0.234567	0.0812423	0.16962	0	0.0814885	0	0.262153	0.129977	0.159533
ENSG00000207286	ENSG00000207286	0	0	0	0	0	0	0	0	0.183897	0	0	0	0	0	0	0	0	0	0	0	0	0	0	0	0	0	0	0	0	0	0	0	0	0	0	0	0	0	0	0	0	0	0	0	0	0	0	0
ENSG00000270980	AC060764.1	0.140279	0	0.0729577	0	0.0463156	0	0.247722	0.193154	0	0.233466	0.0427197	0.232678	0.0742758	0.182429	0.147553	0	0.0952904	0.047529	0	0.0474654	0.042403	0.123509	0.420838	0	0.218873	0	0	0	0.341972	0.437293	0	0.232454	0	0.55184	0.18569	0.3998	0.337259	0	0	0	0	0	0	0	0	0	0	0
ENSG00000188095	MESP2	0.132512	0.172912	0.138946	0.180953	0.178974	0.0561821	0.0810272	0.0266253	0.162482	0.0643263	0.105626	0.0545091	0.145118	0.0433827	0.28951	0.176343	0.296469	0.235543	0.233117	0.182688	0.135822	0.24447	0.0528083	0.183138	0.24481	0	0.188421	0.103859	0.042912	0	0.179474	0.0461805	0.115995	0	0.17726	0	0.291426	0.157758	0.0519825	0.0657251	0.0846419	0.363529	0.163577	0.301133	0.0730191	0.0421824	0.130941	0.272231
ENSG00000260795	AC093519.1	0	0.0853558	0.0960552	0	0	0	0	0.0685221	0	0.0934458	0	0.160259	0	0.243334	0.0856351	0	0	0.205404	0.0950428	0	0	0.184061	0	0	0.288166	0	0	0	0	0	0	0.280337	0	0	0	0.277387	0.256905	0	0	0.398982	0	0	0	0	0	0.256067	0	0
ENSG00000254636	ARMS2	0.163498	0.243534	0.269088	0.38806	0.224654	0.345622	0.136889	0.136977	0.0458619	0.0216429	0.312388	0.254635	0.178461	0.167393	0.2132	0.174366	0.166802	0.0956453	0.400378	0.0573766	0.215009	0.16109	0.146768	0.303757	0.524898	0	0.416691	0.426161	0.0873662	0.182247	0	0	0.443426	0.199183	0.192633	0.212	0.13506	0.0980461	0.205978	0.0912844	0.376883	0.0930982	0.103657	0.0980565	0.0998123	0.257496	0	0.552187
ENSG00000261393	AC007493.2	0.171951	0	0.0412957	0	0.115782	0.172177	0.184118	0.0900213	0.0754691	0.185131	0	0.0343818	0	0.109981	0	0	0	0	0.0491064	0.0598552	0	0	0.251164	0	0	0	0.214845	0	0	0	0.226407	0.441565	0	0	0	0.189863	0	0	0	0	0	0.179566	0	0	0	0	0.123887	0
ENSG00000226491	FTOP1	0.152057	0	0.118945	0.0989703	0.11041	0.0611503	0.10913	0.11684	0.213066	0.0937616	0.056312	0	0.0950173	0.137291	0.174685	0.0725706	0.0288244	0.346844	0.0894617	0.0636361	0.0684715	0.206547	0.361344	0	0.11541	0.225836	0.184404	0.183451	0.18032	0.288436	0.487224	0.219599	0.10532	0	0.183012	0.201412	0.0889173	0	0.0864732	0.552365	0.0877244	0	0	0.183544	0.0948275	0	0.0687783	0
ENSG00000228125	AKIRIN1P2	0.118	0.251268	0.161219	0.287792	0.290637	0.173798	0.353387	0.269424	0.176116	0.334437	0.161693	0.28908	0.151268	0.196911	0.130907	0.252737	0.151796	0.218783	0.360664	0.143618	0	0.130328	0	0	0.150655	0	0.319441	0.109872	0.261567	0.26154	0.189864	0.439687	0.159089	0.418001	0.2958	0	0	0.140705	0	0.262002	0.408349	0.267208	0	0.14072	0.354	0.267748	0	0.23152
ENSG00000207386	ENSG00000207386	0	0.184177	0	0	0	0	0	0.1697	0	0	0	0	0	0	0	0	0	0	0	0.225693	0	0	0	0	0	0	0	0	0	0	0	0	0	0	0	0	0	0	0	0	0	0	0	0	0	0.552532	0	0
ENSG00000243370	RN7SL775P	0.175771	0.0757024	0	0	0	0.0612354	0.0708983	0.162511	0.0940787	0	0.179922	0	0	0.0557142	0	0.0795652	0.184223	0.117953	0	0	0.202999	0.111257	0.284316	0	0	0	0	0	0.212695	0.295433	0.282236	0	0.539766	0	0	0	0	0.238695	0	0.353859	0	0	0	0	0.242995	0.227107	0	0
ENSG00000258131	AC007656.2	0.0293456	0.115681	0	0	0.0461814	0.0574651	0	0	0	0	0	0	0	0	0	0	0.0379731	0	0	0	0.184223	0	0	0.144545	0	0	0.138544	0	0	0	0	0	0	0	0	0	0	0	0	0	0	0	0.552669	0	0.0880367	0.202499	0	0
ENSG00000219806	ATP5PBP6	0.300818	0.142891	0.216189	0.259823	0.358701	0.478086	0.0901404	0.23445	0.133596	0.167392	0.161955	0.488918	0.22252	0.236372	0.231537	0.291026	0.39318	0.281628	0.277654	0.251879	0.453567	0.215265	0.124551	0.248064	0.11196	0.417248	0.474789	0.454498	0.0931754	0	0.141099	0.137593	0	0.491059	0.205442	0.118324	0	0.209131	0.291213	0.349724	0	0.323102	0.552745	0.104577	0.435295	0	0.386037	0.0993184
ENSG00000277173	AC004241.4	0.0884622	0.0223492	0.213292	0.301146	0.0874479	0.251826	0.153169	0.330031	0.0449714	0.214945	0.117753	0.0484916	0.156112	0.272188	0.109213	0.0764935	0.179027	0.16339	0.0154314	0.129971	0.0608997	0.145845	0.192488	0	0.153345	0	0	0.111834	0.127617	0.310365	0.0846709	0.376907	0.187353	0.145475	0.0752706	0.552764	0.166997	0	0.367351	0.200011	0	0.153272	0	0.0694835	0.0728986	0	0.110828	0.408092
ENSG00000253320	MAILR	0.215554	0.154079	0.154046	0.216008	0.161187	0.263431	0.209795	0.181867	0.188933	0.148994	0.386733	0.285035	0.305565	0.253682	0.300379	0.326112	0.262462	0.380619	0.218184	0.362044	0.328005	0.419124	0.326113	0.162038	0.175042	0.265371	0.222767	0.263929	0.167706	0.129976	0.236952	0.229523	0.447897	0.315214	0.289413	0.359489	0.279744	0.391952	0.31354	0.552995	0.205188	0.387644	0.313427	0.308343	0.226654	0.209581	0.178499	0.180689
ENSG00000171476	HOPX	0.271701	0.241189	0.304803	0.233523	0.342464	0.291276	0.407425	0.309765	0.350066	0.204593	0.281974	0.318235	0.243752	0.247335	0.336981	0.196836	0.34914	0.192432	0.391536	0.350511	0.478021	0.49812	0.206638	0.202677	0.268044	0.175559	0.265571	0.187574	0.299263	0.128128	0.235713	0.0918756	0.171092	0.134225	0.14725	0.0852949	0.236869	0.0574988	0.204693	0.140169	0.17854	0.249473	0.245297	0.327057	0.316603	0.268579	0.411129	0.259744
ENSG00000267151	MIR2117HG	0.20783	0.0884875	0.30559	0.110256	0	0	0.0470787	0.0828084	0	0	0.124243	0	0.103758	0	0.0968797	0.0388279	0.0430011	0.0379314	0	0.226933	0.0415326	0	0	0	0.19638	0	0	0	0.141236	0	0	0	0.235483	0	0.166607	0	0.1513	0	0	0	0	0	0	0	0.498469	0.265462	0.117032	0.330767
ENSG00000201301	RNA5SP130	0	0	0	0	0	0	0	0	0	0	0	0	0	0	0	0	0	0	0	0	0.184347	0	0	0	0	0	0	0	0	0	0	0	0	0	0	0	0	0	0	0	0	0	0	0	0	0	0	0
ENSG00000273100	AL596442.2	0.0806633	0.357113	0.127128	0.256749	0.226675	0.0824059	0.168027	0.0852081	0.0423823	0.146288	0.275589	0.0779945	0.305564	0.130062	0.0585921	0.170717	0.178012	0.204693	0	0.122391	0.144134	0.080014	0	0.447692	0.0876259	0.351327	0.0810059	0.12781	0.36462	0.0760601	0	0	0.214117	0.166257	0.338465	0.253045	0.0781202	0.245515	0.287866	0.121323	0	0.233126	0	0.0794097	0.102949	0.470396	0.0662343	0.113856
ENSG00000233403	AC121342.1	0.0578971	0.045511	0	0	0	0.0938022	0.223045	0	0.114947	0	0.0744291	0	0	0	0	0.0754579	0.0364912	0.0577627	0	0.0430869	0.03821	0	0.173691	0	0	0	0	0.113867	0.553361	0	0.344841	0	0	0	0	0	0	0	0	0	0	0	0	0	0	0	0	0
ENSG00000255445	AP003072.2	0.223849	0.48757	0.0686556	0.0275096	0.0919482	0.268031	0.0735174	0.215767	0.068082	0.0486825	0.0342439	0.0608096	0.0498835	0.155773	0.321743	0.195632	0.188922	0	0.155342	0	0.131631	0.178709	0	0.245042	0	0	0.151917	0.0926436	0.220552	0.110265	0	0	0	0	0.124709	0.268505	0.553364	0.329725	0.278214	0	0.223464	0	0.125431	0.115121	0.390803	0.338645	0.0960201	0.0825287
ENSG00000259381	AC090695.1	0.0943007	0.168332	0.159866	0.10657	0.245745	0.0709744	0.23296	0.181895	0.258326	0.143963	0.213113	0.112636	0.227605	0.20961	0.0888178	0.201989	0.299758	0.138737	0.311813	0.185483	0.265759	0.261353	0.156351	0.291255	0.140546	0.15912	0.427933	0.0512497	0.355937	0.081232	0.321372	0.136728	0.343429	0.0716886	0.257895	0.141912	0.0626496	0.364802	0.336688	0.0972968	0.43771	0.265117	0.553692	0.387967	0.0668138	0.109921	0.150037	0.0456542
ENSG00000224086	PPM1F-AS1	0.393484	0.364494	0.41432	0.312346	0.370794	0.278125	0.330596	0.274834	0.385075	0.28642	0.443329	0.294404	0.354708	0.261803	0.361608	0.304304	0.441523	0.336903	0.403299	0.315342	0.30823	0.262	0.346438	0.392959	0.421486	0.304893	0.317117	0.254691	0.280407	0.266971	0.398086	0.305165	0.553743	0.298717	0.359551	0.279467	0.40252	0.336063	0.451546	0.330652	0.416488	0.350594	0.244263	0.269192	0.425179	0.353334	0.445593	0.35921
ENSG00000170482	SLC23A1	0.290593	0.339717	0.217613	0.278713	0.23495	0.191143	0.116395	0.154184	0.164924	0.186857	0.143625	0.303657	0.100853	0.14942	0.227413	0.0604555	0.232313	0.165816	0.158034	0.114821	0.216118	0.184335	0.553776	0.382272	0.160862	0.328823	0.252174	0.344331	0.165804	0.240212	0.321156	0.352799	0.0938232	0.285525	0.0772379	0.188233	0.13797	0.0250396	0.349884	0.284055	0.189934	0.0981253	0.197739	0.171567	0.196458	0.310691	0.339897	0.206005
ENSG00000225051	HMGB3P22	0	0.1494	0.289721	0.220351	0.139537	0.2325	0.133832	0.0971791	0.0935331	0.0398901	0.170485	0.0199206	0.216713	0.170531	0.183247	0.111603	0.240996	0.163371	0.251816	0.323802	0.185844	0.241457	0	0.100393	0.328624	0.23569	0.31693	0.227735	0.180719	0	0.114947	0	0.219832	0	0.29987	0.210201	0.133914	0	0.498707	0.432351	0.373685	0.55385	0.411108	0.388898	0	0.347806	0	0.277008
ENSG00000143847	PPFIA4	0.331357	0.360066	0.341756	0.242717	0.34317	0.190737	0.227114	0.138773	0.33004	0.0821517	0.3584	0.197837	0.265816	0.0498861	0.409941	0.267793	0.475275	0.320289	0.42188	0.396571	0.357591	0.501627	0.328353	0.23521	0.312284	0.266252	0.33764	0.175337	0.160321	0.112562	0.287338	0.0561688	0.320778	0.251602	0.395114	0.0629445	0.518544	0.275547	0.489247	0.306807	0.489202	0.353431	0.26366	0.497407	0.291231	0.478081	0.38386	0.22006
ENSG00000104043	ATP8B4	0.095512	0.102993	0.138257	0.0812278	0.0734754	0.131322	0.0708644	0.0365703	0.0808386	0.0500743	0.132638	0.0634896	0.123294	0.110588	0.146172	0.112983	0.125788	0.269518	0.178492	0.323568	0.121683	0.251074	0.0927105	0.112735	0.183885	0.068624	0.11219	0.171505	0.081797	0.0480078	0.0648185	0.0870429	0.107571	0.108556	0.173955	0.126245	0.183987	0.137903	0.172092	0.554024	0.32198	0.504304	0.130489	0.357694	0.048648	0.0725211	0.0750729	0.0742854
ENSG00000224227	OR2L1P	0.0681849	0.0683255	0.132378	0.078734	0.135374	0.0909502	0.0670842	0.0242877	0.159494	0.0886734	0.115767	0.0651549	0.0568182	0.0925958	0.0249455	0.0645433	0.129453	0.346901	0.123521	0.234052	0.140513	0.111824	0	0.0809622	0.251828	0.0673119	0.0776009	0.122438	0.139718	0.072863	0.278098	0	0.293759	0.14727	0.0770155	0	0.0748365	0.0783985	0.329403	0.554175	0.149675	0.31669	0.248654	0.232886	0	0	0	0.10907
ENSG00000266934	AC005746.1	0.167738	0.185921	0.127968	0.18546	0.118828	0.18906	0.0987748	0.232975	0.144419	0.0585223	0.243586	0.13968	0.294475	0.233085	0.221162	0.183648	0.0814296	0.149122	0.342233	0.218272	0.0896948	0.138866	0.0718813	0.205485	0.12923	0.240804	0.119467	0.0942469	0.165958	0.392335	0.325727	0.0794086	0.426861	0.188514	0.554299	0.267062	0.140735	0.335431	0.0560221	0.168557	0.460849	0.129168	0.0794279	0.292782	0.336132	0.0873076	0	0.209892
ENSG00000280044	AC099506.2	0	0	0	0	0	0	0	0.184793	0	0.068803	0	0	0.0849794	0	0	0	0	0	0	0	0	0	0	0	0	0	0	0	0	0	0	0	0	0	0	0	0	0	0	0	0	0	0	0	0	0	0	0
ENSG00000257884	AL512310.7	0.346345	0.193971	0.298102	0.271616	0.187763	0.198155	0.296569	0.554832	0.225765	0.222518	0.244114	0.353792	0.223323	0.406709	0.335711	0.327104	0.278344	0.195866	0.305071	0.174162	0.283403	0.212019	0.327288	0.12041	0.256929	0.20718	0.220293	0.138067	0.231441	0.492507	0.262686	0.213264	0.277559	0.36461	0.319943	0.448067	0.232447	0.259471	0.264332	0.164618	0.203442	0.0335778	0.186929	0.244403	0.213936	0.204642	0.21892	0.413924
ENSG00000274583	FAM74A4	0.189556	0.192455	0.17141	0.0792351	0.0989905	0.0867431	0.12174	0	0.0691177	0.00927229	0.160166	0.0336084	0.142679	0.0308806	0.148487	0.146895	0.249481	0.121082	0.266048	0.0740246	0.284902	0.130888	0.440872	0.18196	0.226412	0.134614	0.0930887	0.0807522	0.079374	0	0	0	0.278162	0	0.0402796	0	0.191244	0.205015	0.554904	0.152701	0.43212	0.126697	0.205251	0.120579	0.0257899	0.21537	0.0937351	0
ENSG00000121594	CD80	0.0249105	0.0421532	0.0509964	0.0786722	0.0651514	0.0663387	0.0734599	0.249695	0.0596458	0.318229	0.0922085	0.336171	0.112318	0.371536	0.0528097	0.29427	0.105232	0.361396	0.0914229	0.234786	0.108778	0.23868	0.0747316	0.0592173	0.0267269	0.142468	0.0319626	0.0686518	0.0222426	0.324676	0.126395	0.392772	0.0935312	0.402383	0.104952	0.298112	0.0925976	0.554981	0.10488	0.551681	0.118179	0.361553	0.191194	0.148299	0	0.0474996	0.0184308	0.0173637
ENSG00000231226	TRIM31-AS1	0	0	0.0394108	0.185008	0.0384555	0.0599772	0.0857945	0	0.131418	0.147835	0.190058	0	0.0951934	0	0.0664326	0.0665405	0	0.121778	0	0	0.0414133	0.0547526	0	0	0	0	0	0	0.141398	0	0.394254	0.344398	0.217039	0	0	0	0	0	0	0	0	0	0	0	0	0	0.118232	0.555025
ENSG00000222177	RNU4-30P	0	0	0	0	0.185048	0	0	0	0	0	0	0	0	0	0	0	0	0	0	0	0	0	0	0	0	0	0.555145	0	0	0	0	0	0	0	0	0	0	0	0	0	0	0	0	0	0	0	0	0
ENSG00000266155	AC103810.4	0	0	0	0.079372	0	0	0	0	0	0	0.117614	0	0	0	0	0.185075	0.0846637	0.154211	0	0	0	0	0	0	0	0	0	0	0	0	0	0	0.352843	0	0	0	0	0.555224	0	0.462633	0	0	0	0	0	0	0	0
ENSG00000234219	CDCA4P4	0.181001	0.0716949	0.210504	0.127336	0.0721135	0.148577	0.124143	0.125485	0.0917265	0.151408	0.060892	0.072567	0.225135	0.0850079	0	0.0288925	0.105126	0.207781	0.32123	0.137175	0.134873	0.14193	0	0.1218	0	0	0	0.0920987	0	0.219232	0	0	0	0	0.355701	0.255024	0	0	0.138289	0	0.555373	0	0.40462	0.34333	0.34262	0	0.182541	0.112025
ENSG00000227416	AL929472.1	0.0567207	0	0.0504348	0.0591898	0.0650934	0.145665	0	0.0830699	0.0579463	0.0422764	0	0.185128	0.124057	0.0520268	0	0	0.0468619	0.12941	0.100572	0	0.08202	0	0	0	0	0	0	0.222201	0	0	0	0	0	0.555385	0	0	0	0	0	0.277148	0.180854	0	0.24606	0	0	0	0.151304	0.177569
ENSG00000165917	RAPSN	0.322821	0.422358	0.478285	0.38505	0.281292	0.204711	0.241187	0.145659	0.239827	0.246923	0.352199	0.331236	0.371927	0.433569	0.147037	0.352705	0.286148	0.320536	0.266822	0.321883	0.262072	0.247863	0.0639959	0.423589	0.33481	0.53118	0.206542	0.2003	0.349421	0.238206	0.057688	0.257827	0.28722	0.3941	0.512788	0.418134	0.0996998	0.128254	0.198437	0.166559	0.120785	0.294476	0.382809	0.338228	0.362314	0.514306	0.47956	0.278514
ENSG00000262905	AC015853.1	0.151714	0.314602	0.3352	0.555492	0.351641	0.160489	0.252393	0.170549	0.0769499	0.0984084	0.102118	0.188956	0.247982	0.124001	0.0793982	0.191878	0.23065	0	0.252528	0.128639	0.162879	0.260436	0	0.279812	0.145056	0.465271	0.520418	0.211578	0.251847	0.293589	0	0.141116	0.306354	0.254488	0.399258	0.292932	0	0.376511	0.284611	0	0.38623	0.385917	0.17831	0.402436	0.0852112	0.196	0.219289	0.282717
ENSG00000232907	DLGAP4-AS1	0.179419	0.29901	0.311993	0.257682	0.394824	0.24679	0.230951	0.241776	0.218925	0.207848	0.15524	0.288764	0.252377	0.24183	0.286473	0.131137	0.227418	0.162919	0.301951	0.210293	0.197671	0.160363	0.166864	0.0679724	0.187262	0.249325	0.555583	0.388883	0.430782	0.336302	0.372198	0.34462	0.0977877	0.55066	0.198504	0.2168	0.418735	0.124373	0.323175	0.225793	0.220327	0.26985	0.234326	0.224513	0.229613	0.36953	0.376171	0.210444
ENSG00000260156	AC020763.1	0.0746791	0.130701	0.21961	0.244116	0.101496	0	0.033146	0.0450931	0.133556	0.154621	0.205132	0	0.0465533	0.109806	0.317641	0.161644	0.208839	0.085618	0.0938734	0.0564299	0	0.0545539	0	0	0.541026	0.455842	0	0	0	0.135279	0.196411	0	0.380826	0	0	0.329418	0.555773	0.25897	0.170665	0.135518	0.28162	0	0	0	0.0915518	0.27698	0.117803	0.276505
ENSG00000123977	DAW1	0.108808	0.103199	0.0927483	0.18644	0.208385	0.185614	0.0963208	0.141281	0.119727	0.12699	0.0855136	0.069561	0.180269	0.0446481	0.302257	0.0780272	0.237915	0.108253	0.259133	0.194483	0.207466	0.125773	0.0818659	0.141194	0.087835	0.194749	0.259493	0.0640577	0.0730981	0.0254139	0.101563	0.179908	0.143086	0.0256831	0.136192	0.0563665	0.153642	0.0759953	0.0574462	0.0914552	0.18447	0.162387	0.0289093	0.185731	0.201421	0.0915949	0.151034	0.173024
ENSG00000213130	EEF1DP5	0	0	0.0560532	0.0657834	0.0817123	0.0397869	0.0274939	0	0	0.046986	0.139516	0.028658	0.0332265	0.0289113	0	0.0637773	0.0281847	0	0	0	0.185311	0	0	0	0	0	0	0	0	0	0	0	0	0	0	0	0	0	0	0	0	0	0	0	0	0	0.16816	0.19735
ENSG00000101162	TUBB1	0.367679	0.402488	0.3501	0.18075	0.291777	0.259106	0.28018	0.329238	0.3088	0.377634	0.472309	0.284545	0.370776	0.327711	0.426453	0.218559	0.455361	0.228627	0.437824	0.366104	0.245058	0.233044	0.20531	0.189529	0.297217	0.0950128	0.178956	0.225111	0.191029	0.234328	0.270944	0.348395	0.472027	0.136305	0.373203	0.280925	0.141095	0.13258	0.555934	0.178755	0.352146	0.261763	0.211852	0.319158	0.485682	0.35806	0.280789	0.139328
ENSG00000171219	CDC42BPG	0.212243	0.263841	0.305619	0.197193	0.220549	0.232552	0.209879	0.0806759	0.172963	0.165967	0.12584	0.120554	0.148707	0.0824545	0.250988	0.228311	0.384862	0.351847	0.327692	0.436001	0.415478	0.514931	0.117412	0.267337	0.192345	0.124665	0.240209	0.227253	0.201683	0.0494384	0.103692	0.253818	0.105912	0.0979103	0.198084	0.092315	0.308493	0.244324	0.283783	0.271406	0.267253	0.404059	0.528066	0.388618	0.259267	0.226238	0.421097	0.280588
ENSG00000277741	GOLGA6L17P	0.336902	0.281223	0.349165	0.215286	0.19801	0.202407	0.109685	0.140214	0.137254	0.181994	0.171962	0.126339	0.115775	0.0838497	0.161716	0.141297	0.120963	0.142621	0.112721	0.222644	0.238619	0.146642	0.555994	0.38389	0.550503	0.457072	0.33716	0.182595	0.1001	0.160118	0.183426	0.107725	0.212114	0.194271	0.206746	0.111809	0.191822	0.19542	0.20464	0	0.0987216	0.473101	0	0.10189	0.137807	0.273632	0.156392	0.0982298
ENSG00000236155	ZPLD2P	0.15576	0.158511	0.13364	0.208233	0.119428	0.140083	0.130463	0.0522146	0.130395	0.0825885	0.205472	0.111896	0.294431	0.0693455	0.260524	0.151003	0.277584	0.200703	0.377359	0.16886	0.386546	0.211002	0.255678	0.178877	0.169925	0.208188	0.081939	0.188617	0.136307	0.0778262	0.224815	0.0592525	0.179429	0.153179	0.385913	0	0.410297	0.0251337	0.187874	0.238323	0.336533	0.337148	0.344897	0.17296	0.146024	0.150197	0.207704	0.163739
ENSG00000101470	TNNC2	0.214992	0.321381	0.250166	0.381989	0.227969	0.435163	0.209234	0.163447	0.0919049	0.107635	0.370957	0.155497	0.214256	0.0871636	0.261724	0.126438	0.443291	0.141338	0.290916	0.0808541	0.26306	0.304257	0.33836	0.224634	0.218703	0.540436	0.187452	0.556183	0.0916502	0.117197	0.127772	0.0986311	0	0.384727	0	0.195186	0.271161	0.0946891	0.444091	0	0.0916014	0.0899107	0.300323	0.373156	0.0595573	0.501067	0.356295	0.533281
ENSG00000269124	AC007193.2	0.214247	0.175475	0.060645	0.144661	0.115305	0	0	0	0.0526673	0	0.0410905	0.053198	0	0	0.132088	0	0.270443	0.182417	0.156629	0.207977	0.0598807	0.238991	0.508713	0.526426	0.181935	0.266069	0.16819	0	0	0	0	0	0	0.159594	0	0	0.396265	0	0.556199	0.4101	0	0.322688	0.179642	0.494628	0	0	0	0
ENSG00000273975	ENSG00000273975	0	0	0	0	0	0.123902	0	0	0	0	0	0	0	0	0	0.0768215	0	0.185409	0	0.14612	0.20694	0.12907	0	0	0	0	0	0	0	0	0	0	0	0	0	0	0	0.230465	0	0.556228	0	0.246645	0.243652	0	0	0	0	0
ENSG00000243977	H3P13	0.220573	0.149536	0.291575	0.228751	0.346107	0.215795	0.167425	0.300256	0.377475	0.282879	0.543754	0.188612	0.201307	0.156787	0.371224	0.138161	0.331864	0.139261	0.221831	0.19677	0.20709	0.202576	0.169811	0	0.140549	0.0973975	0	0.0885815	0	0.140404	0.268264	0	0.384784	0.230455	0.119241	0.245284	0	0	0.399023	0.336341	0	0.121404	0	0.110073	0.285403	0	0.418798	0.502298
ENSG00000261266	AC008870.3	0	0.0787318	0.060056	0	0.117709	0	0	0	0.141126	0.071062	0.171081	0.0648112	0.0708124	0.106356	0.114903	0	0.286457	0.0336633	0.115333	0.173586	0.0876787	0	0	0	0	0	0.123847	0	0	0	0.316777	0.130328	0.513244	0.117517	0	0.141583	0.344709	0	0.55626	0	0	0.118806	0.16468	0	0	0.119045	0	0
ENSG00000211452	DIO1	0.290511	0.18423	0.157631	0.170776	0.103606	0.111278	0.179967	0.0892703	0.134527	0.145959	0.0606761	0.0960485	0.0958836	0.111961	0.168313	0.232569	0.406207	0.148564	0.178838	0.0843327	0.28957	0.213101	0.304913	0.282492	0.237612	0.230767	0.0347878	0.0692162	0.193303	0.0761632	0.189698	0.314086	0.0397374	0.104409	0.103576	0.257109	0.167743	0.187589	0.556348	0.345333	0.235293	0.0667435	0.333656	0.241857	0.212623	0.176587	0.0543943	0.246831
ENSG00000225726	AC007000.2	0.168986	0	0.185568	0.0521405	0	0.0652459	0.221685	0	0.0740744	0	0.163279	0	0.0526712	0.0781992	0	0.0439799	0.0412808	0	0	0	0.136029	0	0	0	0.556705	0	0	0.195738	0.1594	0	0.222223	0	0.24467	0	0	0	0	0	0	0	0	0	0.174109	0	0.207166	0	0	0.156421
ENSG00000169181	GSG1L	0.0201119	0.0101781	0.0342655	0	0.0249903	0.0192717	0.0208806	0.110567	0.0498584	0.118346	0.089339	0.348305	0.0374907	0.177285	0.0076442	0.0649933	0	0.0846532	0.0752394	0.0593731	0.155087	0.0426083	0.0352185	0.0305343	0.0890962	0	0.0439	0	0.0274826	0.118969	0.0723902	0.150755	0.166184	0.556752	0.0591085	0.249761	0.014112	0.149562	0	0.13457	0.0846731	0.043897	0.230301	0.0443559	0	0	0	0
ENSG00000188801	ZNF322P1	0.167483	0.166799	0.0962875	0.104496	0.35273	0.213368	0.22642	0.260972	0.329128	0.336766	0.278954	0.296336	0.156184	0.159185	0.354805	0.269655	0.247645	0.245086	0.43836	0.273083	0.348198	0.193544	0.0790159	0.177735	0.0710284	0.0569562	0.536758	0.340138	0.256833	0.287518	0.414342	0.276396	0.445678	0.414451	0.139459	0.218503	0.555492	0.199012	0.385693	0.185287	0.0624737	0.330958	0.31489	0.199033	0.250347	0.270193	0.156358	0.155299
ENSG00000254515	AP001124.1	0	0	0	0	0.109673	0	0.185625	0.0625522	0.0821051	0	0	0	0	0	0	0	0	0	0	0	0	0.0780758	0	0	0	0	0	0	0.556874	0	0.246315	0	0	0	0	0	0	0	0	0	0	0	0	0	0	0	0	0
ENSG00000122432	SPATA1	0.201716	0.212494	0.303906	0.446064	0.256867	0.375894	0.228628	0.410042	0.320871	0.361443	0.306649	0.460055	0.270908	0.306568	0.165998	0.18413	0.217139	0.230716	0.289264	0.248029	0.192377	0.261572	0.251854	0.172066	0.360004	0.281092	0.324	0.552275	0.310634	0.556881	0.404826	0.362652	0.35107	0.453558	0.282566	0.26242	0.190652	0.304192	0.305783	0.310142	0.408771	0.169182	0.212266	0.368117	0.198663	0.323856	0.189177	0.522911
ENSG00000253697	AC103834.1	0	0	0	0	0	0.156546	0	0	0	0	0	0	0	0	0	0.185652	0	0	0.163006	0	0	0	0	0	0	0	0	0	0	0	0	0	0	0	0	0	0	0.556956	0	0	0	0	0	0	0	0	0	0
ENSG00000227590	ATP5MC1P5	0	0.252838	0	0.154772	0.151323	0.149467	0.118406	0	0.148256	0.179636	0.18568	0	0.153356	0.121737	0.232343	0.12324	0.161536	0.0542222	0.145361	0.0617635	0.0412825	0.379618	0	0	0	0	0.249868	0	0	0	0.263316	0.406523	0	0	0.383391	0.201123	0.268806	0	0.181152	0	0.183773	0.18529	0	0.189347	0	0.141158	0	0.271481
ENSG00000286248	AC069209.2	0.104933	0.0761929	0.110501	0.0643398	0.0745244	0.0660415	0.025652	0.0360935	0.0353387	0.0176788	0.0613664	0.0197723	0.0212258	0	0.0965411	0.054824	0.102435	0.270881	0.225859	0.273195	0.226808	0.181605	0.18076	0.0900847	0.246177	0.0192454	0.0887488	0.0175034	0.061643	0.090241	0.106016	0.0233484	0.0839898	0.0455371	0.0220198	0	0.125945	0.164472	0.146745	0.557205	0.366335	0.284807	0.313397	0.154253	0.0456381	0.085308	0	0.0680675
ENSG00000213386	AC022217.1	0.216206	0.265827	0.251706	0.166862	0.159101	0.280213	0.340619	0.166447	0.0899643	0.393704	0.0830073	0.190624	0.180368	0.166633	0.246288	0.33357	0.121732	0.0812578	0.102063	0.206741	0.191338	0.145732	0.129445	0.436752	0	0.0933063	0.278308	0.557218	0.517583	0.101001	0	0.286	0.161456	0	0.213514	0	0.299401	0.302025	0.100885	0.10118	0	0.219494	0	0.214135	0.136707	0.157225	0.240724	0.0755954
ENSG00000272209	AL023583.1	0.129198	0.0483081	0.0336797	0.0541981	0.0299492	0.0828108	0.13183	0.0396027	0.0217489	0.119273	0.0550725	0.0399262	0	0.145527	0.046174	0.0969631	0.0380727	0.124847	0.169081	0.132344	0.0615688	0.225037	0.105036	0.144924	0	0.060245	0.0898476	0	0.203747	0.0652134	0	0	0	0.0766435	0	0.0794004	0.0966572	0.195008	0	0.0653287	0.264325	0.0666267	0.184706	0.557222	0.0441339	0	0	0.0488096
ENSG00000270624	AC008555.3	0.129663	0.0440688	0.101932	0.118337	0.0931758	0.0869564	0.0373685	0	0.0802013	0	0.104072	0	0	0	0.0280819	0	0.0731926	0.0279661	0.156252	0.0391533	0.245588	0	0.211367	0	0.174944	0	0.279527	0	0	0	0	0	0.209779	0	0	0	0	0	0	0	0.136596	0	0.557534	0	0.177623	0	0	0
ENSG00000229795	RPS21P1	0	0	0	0.28866	0	0	0.0859323	0	0	0	0	0	0	0.0631704	0.103317	0	0	0	0	0	0	0	0	0	0	0.557571	0	0	0	0	0	0	0	0	0	0	0.309951	0	0	0	0	0	0	0	0	0	0	0.30841
ENSG00000254252	RPL7P20	0.0878944	0.28944	0.213733	0.244882	0.150484	0.201507	0.24379	0.0562882	0.248447	0.348295	0.0289144	0.252661	0.349735	0.0905232	0.230722	0.319248	0.0808644	0.348083	0.266559	0.138468	0.0941642	0.148281	0	0.144216	0	0.16857	0	0	0.0959269	0	0.12729	0.424969	0	0.470354	0.536175	0	0	0	0	0.100229	0.104143	0.230422	0	0.107665	0.0677114	0.282728	0.087127	0.401792
ENSG00000200391	ENSG00000200391	0	0	0	0	0	0	0	0	0	0	0	0.218343	0	0	0	0.189542	0	0	0	0	0.185978	0	0	0	0	0	0	0	0	0	0	0	0	0	0	0	0	0	0	0	0	0	0	0	0	0	0	0
ENSG00000231888	MTND5P15	0.0604208	0.134518	0.185987	0	0.060493	0	0	0	0	0.095536	0	0	0.0762473	0	0	0	0	0.113559	0.0495221	0.067902	0	0	0	0.237319	0	0	0	0	0	0	0	0	0	0	0	0	0	0	0	0.340678	0	0	0	0	0	0.166235	0.557962	0
ENSG00000273973	AC025162.2	0.0786259	0	0.086364	0.0364261	0.100031	0.0969953	0.107766	0.0384198	0.212382	0.159205	0.14929	0.21283	0.114591	0.159425	0.0740532	0.31082	0.153595	0.317177	0.211922	0.0384809	0.200643	0.203199	0	0	0.153345	0	0	0.170222	0.127617	0	0.169342	0.188454	0.32386	0	0	0	0.13671	0	0	0.557971	0.543176	0	0.376999	0	0.235878	0	0.105747	0
ENSG00000264653	MIR5194	0	0	0	0	0	0	0	0	0	0	0	0.205607	0	0.185996	0	0	0.181321	0	0	0	0	0	0	0	0	0	0	0	0	0	0	0	0	0	0	0	0	0	0	0	0	0	0	0	0	0	0	0
ENSG00000254557	AC091047.1	0	0	0	0	0.186043	0	0	0	0.0900688	0.0641445	0	0.181162	0	0	0	0	0	0	0	0	0	0	0	0	0	0	0.558129	0	0	0	0	0	0	0.409394	0	0	0	0	0	0	0	0	0	0	0	0	0	0
ENSG00000275468	AC004678.1	0.167156	0.224774	0.0893541	0.0219576	0.166762	0.0626643	0.11455	0.0267452	0.0247704	0.155302	0.0231876	0.0778718	0.0202158	0	0.07398	0.0642844	0.26762	0.177187	0.0820409	0.131926	0.166785	0.17297	0.102831	0.115652	0	0	0.341812	0.134827	0	0.0802356	0	0.269776	0	0.162171	0	0	0.118923	0	0	0.255967	0.246123	0.184784	0.273814	0.0837691	0.162901	0.558669	0.0637439	0
ENSG00000253263	AP003354.1	0.179231	0.0793412	0	0	0	0	0.0398223	0	0.279574	0.066	0	0	0.0632668	0.0516957	0.0478785	0.0401842	0	0	0.0944725	0	0.132032	0.142918	0.537694	0	0	0	0	0	0	0	0.558884	0.198	0	0	0.158167	0.155087	0.143636	0	0	0	0.283417	0	0.396096	0	0	0	0	0
ENSG00000168995	SIGLEC7	0.296687	0.457581	0.418377	0.312273	0.303053	0.150448	0.223629	0.230623	0.321033	0.237294	0.272274	0.246548	0.203498	0.27151	0.225092	0.323253	0.186322	0.234715	0.240355	0.166167	0.294293	0.111776	0.327319	0.477701	0.21677	0.319233	0.395356	0.215936	0.326891	0.340293	0.232088	0.288408	0.466586	0.325014	0.236786	0.29511	0.0374732	0.196284	0.145773	0.277494	0.336759	0.168052	0.559033	0.115445	0.138731	0.336159	0.375689	0.330322
ENSG00000234022	AC008278.2	0.144398	0.0612007	0.0605738	0.0561206	0.201433	0.175711	0.126533	0	0.101552	0	0.198547	0	0.0918359	0	0.341982	0	0.251585	0.0469274	0.439626	0.110629	0.120487	0.36913	0.23357	0	0	0.168362	0.194097	0	0.379598	0	0	0	0	0	0	0	0.54024	0	0.459835	0	0.559041	0	0.207313	0.392226	0.199625	0	0	0
ENSG00000226801	OSTCP8	0.0607489	0.0863332	0	0.10247	0.106003	0.18639	0.175749	0.14736	0.0513654	0.0790352	0.0407538	0.092732	0	0	0.139164	0	0.0448744	0.194836	0.180787	0.0496408	0.0785414	0.0390426	0	0	0	0.307411	0.1772	0.55917	0	0	0	0	0	0.168144	0	0	0.417493	0	0	0.265394	0	0	0.235624	0	0.182247	0.259	0	0
ENSG00000234181	AL353795.2	0.0572545	0	0	0.0621612	0.049476	0.17051	0	0	0.0535933	0.0774338	0.182539	0	0	0	0	0	0.247527	0.186505	0.0666418	0	0	0	0	0	0	0	0	0.294716	0	0	0	0	0	0	0	0	0	0	0.175185	0.559514	0	0	0	0	0	0	0	0
ENSG00000252012	RNA5SP521	0	0	0.186522	0	0	0	0	0	0	0	0	0	0	0	0	0.14555	0	0	0	0	0	0	0	0	0	0	0	0	0	0	0	0	0	0	0	0	0	0	0	0	0	0	0	0	0	0	0.559565	0
ENSG00000207754	MIR487B	0	0	0	0	0	0	0	0	0	0	0	0	0	0	0.559568	0	0	0	0	0	0	0	0	0	0	0	0	0	0	0	0	0	0	0	0	0	0	0	0	0	0	0	0	0	0	0	0	0
ENSG00000244099	RPS23P3	0	0	0	0	0	0	0	0	0	0	0	0	0	0	0	0	0	0.10252	0	0	0	0.186535	0	0	0	0	0	0	0	0	0	0	0	0	0	0	0	0	0	0.173653	0	0	0	0.559606	0	0	0	0
ENSG00000278932	CR381653.1	0.231628	0.164401	0.0832948	0.300345	0.14064	0.143934	0.115431	0.0748271	0.0222177	0.11228	0.24275	0.0875329	0.236647	0.155541	0.07979	0.123986	0.110621	0.0487948	0.13652	0.0776688	0.190752	0.194409	0.101628	0.228598	0.0528555	0.377084	0.0422265	0.0840167	0.0760272	0.0924491	0	0.0561351	0.428514	0.18639	0.266118	0.285337	0.0814444	0	0.129225	0	0.120528	0.162031	0.292704	0.252178	0.559606	0.123438	0.157495	0.426298
ENSG00000271825	AC019080.3	0.207957	0.301118	0.0557988	0	0.0475497	0	0	0	0	0.0959417	0	0	0	0.0351421	0.0529321	0.145153	0.0490058	0	0	0.0644387	0.079249	0.251455	0	0.559624	0	0	0	0	0	0	0	0	0	0	0	0	0	0.32138	0	0	0	0.193316	0.237747	0.180654	0.481392	0.34373	0	0
ENSG00000259950	AC034105.3	0	0.131258	0.143146	0	0.155398	0.156367	0.048021	0.305507	0.220789	0.327861	0	0.113618	0.351354	0.0423528	0	0.169425	0.0486499	0.22044	0	0.0487541	0	0	0	0	0	0	0.179606	0.357356	0	0.33728	0	0.427771	0	0.340853	0.559713	0	0	0.362904	0	0.337876	0	0	0	0	0	0.393773	0	0
ENSG00000275956	AC104446.2	0.0806402	0.357502	0.109344	0.216022	0.129672	0.0949466	0.244636	0.179929	0.170841	0.176079	0.254245	0.14447	0.112802	0.132118	0.343687	0.176957	0.130979	0.196802	0.193701	0.119532	0.187712	0.133686	0.0908829	0.225364	0.0752221	0.260636	0.293318	0.0474088	0.0540996	0.225433	0.215363	0.20637	0.476537	0.237387	0.183101	0.131276	0.559752	0.108019	0.112723	0.416546	0.290553	0	0.239727	0.0607193	0	0.466876	0.196547	0.142132
ENSG00000213742	ZNF337-AS1	0.225225	0.290966	0.349656	0.246558	0.214249	0.21963	0.246764	0.211441	0.342238	0.139698	0.392507	0.18282	0.417315	0.289909	0.395601	0.217821	0.326777	0.261831	0.307565	0.291669	0.388438	0.293066	0.311062	0.41159	0.427334	0.24574	0.175908	0.302689	0.282045	0.336823	0.448961	0.212889	0.559801	0.229376	0.526781	0.412195	0.331554	0.171305	0.328494	0.342271	0.30192	0.299705	0.426421	0.312385	0.229846	0.231791	0.279548	0.327045
ENSG00000131379	C3orf20	0.353313	0.263827	0.239437	0.321649	0.164606	0.311928	0.273378	0.241905	0.364546	0.230772	0.329717	0.498652	0.480343	0.5581	0.184094	0.377403	0.322427	0.391009	0.268589	0.239229	0.232986	0.356382	0.445471	0.241663	0.21219	0.301609	0.163103	0.460102	0.287227	0.284368	0.492344	0.229177	0.352387	0.559903	0.256081	0.524916	0.119333	0.451882	0.427533	0.384075	0.305758	0.122899	0.218042	0.384329	0.325996	0.202808	0.267412	0.220908
ENSG00000273489	AC008264.2	0.229956	0.268672	0.303517	0.322938	0.188286	0.460151	0.364174	0.227522	0.440546	0.403099	0.272531	0.347835	0.232796	0.491293	0.0690322	0.201203	0.2607	0.2162	0.126882	0.175333	0.114251	0.141245	0.276455	0.168588	0.251864	0.267085	0.237764	0.406563	0.322989	0.15973	0.515229	0.506766	0.281205	0.285498	0.131136	0.559926	0.0501305	0.210213	0.260459	0.355778	0.143913	0.173666	0.0793113	0.250937	0.252984	0.354277	0.280501	0.359168
ENSG00000271698	AC233992.2	0.217512	0.273228	0.16724	0.0639054	0.151023	0.0988684	0.0836274	0.241915	0.273725	0.316018	0.286317	0.336565	0.171948	0.366781	0.236455	0.263483	0.0640185	0.310558	0.0706121	0.130414	0.193296	0.141266	0.285526	0.290323	0.223677	0	0.163827	0.138207	0	0.295489	0.559935	0.44631	0.486925	0.251374	0.200917	0.424485	0.405002	0.379819	0	0.44698	0	0.0537797	0.304675	0.050257	0.0316072	0.120514	0.159115	0
ENSG00000236056	GAPDHP14	0.0179456	0.195681	0.072623	0.220667	0.237485	0.19891	0.208055	0.18658	0.141812	0.25678	0.0322592	0.221786	0.064388	0.175378	0.121657	0.0868002	0.165445	0.107509	0	0.328287	0.0410906	0.17247	0	0.265179	0	0	0.0847233	0.267351	0.235388	0.29143	0	0.11263	0.0967777	0.24118	0.0899713	0.0968566	0.16341	0.152287	0.100359	0	0	0.427031	0	0.166108	0.0538367	0.0814387	0.138548	0.40076
ENSG00000211448	DIO2	0.00363164	0	0.00288718	0.00918869	0	0.00300809	0	0	0.00481375	0.00242015	0	0	0	0.00297831	0.00425688	0.0203595	0.00577286	0.0845136	0.00755878	0.194445	0.00280431	0.38035	0	0	0	0.0275661	0	0	0	0	0.0144412	0	0	0	0	0	0	0.0107021	0	0.0715874	0	0.161471	0	0.295229	0.0108949	0	0.00866154	0
ENSG00000212413	RNU11-3P	0	0	0	0	0	0	0	0.186814	0	0	0.481841	0	0	0	0	0.126946	0	0	0	0	0	0	0	0	0	0	0	0	0	0.560443	0	0	0	0	0	0	0	0	0	0	0	0	0	0	0	0	0	0
ENSG00000257539	HSPA8P14	0.0901743	0.0916659	0.0574693	0.0542116	0.0466918	0	0	0	0.10558	0.0401919	0.0578141	0.0428782	0.278286	0.0460071	0.0572852	0.078859	0.0601316	0.0570109	0.0738547	0.0936193	0.128227	0.0403618	0.225289	0.178572	0	0	0	0	0	0	0.157614	0	0	0.090267	0.560464	0	0.0424143	0.0888661	0	0	0	0	0.280903	0.0444378	0.0452335	0.0964253	0.131231	0.0309083
ENSG00000238845	ENSG00000238845	0	0	0	0	0.560497	0	0	0	0	0	0	0	0	0	0	0	0	0	0	0	0	0	0	0	0	0	0	0	0	0	0	0	0	0	0	0	0	0	0	0	0	0	0	0	0	0	0	0
ENSG00000271018	AC013244.1	0	0	0	0.118929	0	0	0	0	0.186913	0	0	0	0	0	0	0	0	0	0.14675	0	0	0.19369	0	0	0	0.356788	0	0	0	0	0.560739	0	0	0	0	0	0	0	0	0	0	0	0	0	0	0	0	0
ENSG00000274656	RN7SL625P	0	0	0	0	0	0	0	0	0	0.186975	0	0	0	0	0	0	0	0	0	0	0.0722183	0	0	0	0	0	0	0	0	0	0	0	0	0	0	0	0	0	0	0	0	0	0	0	0	0	0	0
ENSG00000259736	CRTC3-AS1	0.107721	0.337534	0.13394	0.120754	0.229416	0.231092	0.213958	0.084538	0.398108	0.119888	0.230017	0.1817	0.183513	0.320325	0.198901	0.0529273	0.225933	0.111219	0.458355	0.117394	0.162895	0.165341	0.0998227	0.311083	0	0.0719541	0.248858	0.165048	0.0811157	0.0778881	0.523448	0.0872942	0.219263	0.406392	0.252745	0.172751	0.115443	0	0.155598	0.156052	0.561064	0.089689	0	0.327769	0.223342	0.200982	0.203478	0.0796
ENSG00000213842	SUGT1P2	0.0764151	0.0970137	0.094822	0.0768024	0.0564689	0.0539341	0.224655	0.0396508	0.114804	0.0153281	0.0856855	0.0501837	0	0.141714	0.109337	0.0655604	0.130575	0.0982169	0.0981871	0.0840741	0.0536141	0.214708	0	0	0	0	0	0	0.150296	0	0	0	0.091412	0.0759359	0	0.0914865	0.11137	0.0808485	0	0.0752728	0	0.0865245	0	0.561184	0.101704	0	0.0596957	0.168718
ENSG00000180610	ZBTB12BP	0.0149866	0.122297	0.0220808	0.124065	0.135357	0.0146736	0.105369	0.200239	0.222989	0.0881153	0.140568	0.181423	0.200445	0.179314	0.220221	0.145647	0.145915	0.172074	0.1666	0.159253	0.145439	0.373939	0	0.0738185	0	0.173302	0.162283	0	0	0	0.36195	0.168516	0.187019	0.379449	0.07022	0.316333	0.234933	0.142962	0	0.211937	0.203786	0	0.0755714	0.561264	0.0449599	0	0	0.198893
ENSG00000240572	AC107297.1	0.119812	0	0	0	0	0.187088	0	0	0.141244	0	0	0	0	0	0	0	0	0	0	0	0	0	0	0	0	0	0	0	0	0	0	0	0	0	0	0	0	0	0	0	0	0	0	0	0	0	0	0
ENSG00000265110	MIR4731	0	0	0	0	0.301601	0	0	0	0	0	0	0	0	0	0	0.561341	0	0	0	0	0	0	0	0	0	0	0	0	0	0	0	0	0	0	0	0	0	0	0	0	0	0	0	0	0	0	0	0
ENSG00000212451	RNU11-4P	0	0	0	0	0	0.1547	0	0	0	0	0	0	0	0	0	0	0	0.187144	0	0	0	0	0	0	0	0	0	0	0	0	0	0	0	0	0	0	0	0	0	0.561433	0	0	0	0	0	0	0	0
ENSG00000277020	AL590096.1	0.123066	0.0942675	0.0314799	0.0886537	0.202961	0.0920799	0.22423	0	0.111668	0.0932625	0.0876955	0	0.082892	0.174383	0.211588	0	0.211753	0.0719901	0.098585	0.231523	0.115191	0.0348477	0.305099	0.105241	0	0.0874969	0.100871	0.159154	0.189445	0	0.120497	0.212301	0.115223	0	0.20723	0.105034	0.56152	0	0	0	0.295755	0.205828	0.134129	0	0.0640979	0.0969607	0	0
ENSG00000263815	RN7SL426P	0.0824853	0.272025	0.326757	0.172152	0.142558	0	0	0	0.168535	0	0	0	0	0.0528918	0	0	0.0737579	0.0650621	0.0892708	0.1054	0.456593	0	0	0.561521	0.336842	0	0	0	0	0	0	0	0	0	0	0	0	0	0	0	0	0	0	0	0	0	0	0.516456
ENSG00000124003	MOGAT1	0.0641548	0.0628999	0.0206455	0	0.0201451	0	0.0464359	0.063146	0	0.0575401	0.0533494	0.121404	0	0.0904897	0	0.242471	0.020762	0.177147	0.0464215	0.188321	0.0216946	0.135223	0.114558	0	0	0	0	0	0	0.189438	0	0	0	0.0718783	0	0.0788754	0	0.561528	0	0.184702	0.0720713	0.227234	0	0.148514	0.0779069	0.128172	0.0619366	0
ENSG00000242292	AC010631.1	0	0	0	0	0.135334	0	0	0	0	0	0	0.187187	0	0	0	0.171371	0	0	0	0	0	0	0	0	0	0	0	0	0	0	0	0	0	0.561561	0	0	0	0.514113	0	0	0	0	0	0	0	0	0	0
ENSG00000267529	AP005131.4	0.0495142	0.01498	0.0713593	0.215766	0.0617647	0.0984629	0.237022	0.0771265	0.158187	0.0539457	0.0788175	0.0501499	0.083084	0.166547	0.0918487	0.0864674	0.0118397	0.107256	0.0148274	0.0770301	0.0484673	0.147437	0	0	0.0585208	0.310135	0	0.168417	0.561661	0.0877961	0.247055	0.0491994	0	0.0515922	0.0463998	0.301622	0	0	0	0.0700216	0.0444822	0.0505491	0	0.0916625	0.148542	0.04494	0	0.197136
ENSG00000271763	AC091544.5	0.434837	0.0802997	0.0641804	0.150708	0.0593317	0.202176	0.0885397	0.0557092	0.253899	0.0396948	0.157009	0.242566	0.0706608	0.0349845	0.109913	0.0599415	0.153217	0	0	0	0.0890202	0.0673973	0	0.240899	0.192541	0	0.177995	0	0	0.167128	0.455278	0	0.20332	0.561738	0.176652	0	0.171654	0.179824	0.166936	0	0	0	0	0	0.366128	0	0	0
ENSG00000103154	NECAB2	0.0664171	0.0953655	0.0835595	0.106068	0.0565684	0.133577	0.124325	0.387527	0.102012	0.444585	0.351581	0.467524	0.17724	0.232492	0.287906	0.0675811	0.137469	0.150562	0.0528999	0.103544	0.0873134	0.105501	0.0476414	0	0.112941	0.204156	0.0945069	0.0875311	0.175047	0.394053	0.080577	0.500784	0.310473	0.561749	0.187588	0.13442	0.293426	0	0.066861	0.171175	0	0.0906599	0.117425	0.0935925	0.0724351	0.205954	0.049257	0.0825968
ENSG00000254132	MTND6P3	0.315272	0.246672	0.561786	0.129903	0.194135	0.238116	0.111344	0.145177	0.271091	0.0785943	0.145224	0.169751	0.155012	0.0969945	0.134581	0.0362489	0.0793478	0.26389	0	0.0936708	0.197789	0	0.443012	0.458437	0.500212	0	0	0	0.131855	0.183147	0.549604	0	0.334615	0	0.300904	0.167444	0	0	0	0.438733	0	0.281012	0.351201	0	0	0.28158	0.119759	0.243481
ENSG00000207175	RNU1-67P	0	0	0.13193	0	0.298715	0.18729	0	0.108649	0	0.169798	0	0	0	0	0	0.15011	0	0	0	0	0	0	0	0	0	0	0	0	0	0	0	0.509394	0	0	0	0	0	0	0	0	0	0	0	0	0	0	0.39579	0
ENSG00000246363	LINC02458	0.0219945	0.00489001	0.00456507	0.00530836	0.0162318	0.00380753	0.0140748	0.0905124	0.0170188	0.0882957	0.0522446	0.179258	0.0287378	0.189599	0.04575	0.151847	0.0424886	0.31271	0.0338822	0.356044	0.0797902	0.243203	0.022093	0	0	0.0159251	0	0	0	0.143543	0.0250284	0.160673	0.124612	0.41165	0	0.318972	0.0609608	0.264001	0.11237	0.505839	0.035411	0.561933	0.0636313	0.217076	0	0	0.0136952	0
ENSG00000229661	BUD31P2	0.162221	0	0	0	0.0465418	0	0	0	0	0	0	0	0.224808	0.0749331	0	0	0.0670125	0	0	0.143662	0	0	0	0	0	0	0	0	0	0	0	0	0	0	0.56202	0	0	0	0	0	0	0	0	0	0	0	0	0
ENSG00000244692	RN7SL724P	0	0.184731	0	0	0	0	0.0879035	0	0	0	0	0	0	0	0	0.177683	0	0	0	0.266859	0	0	0	0	0	0	0	0	0.26371	0	0	0	0	0	0	0	0	0.295947	0	0	0	0.562025	0	0	0	0	0	0
ENSG00000217653	PIMREGP3	0.17344	0.23481	0.128121	0	0	0	0	0	0.0609582	0	0.0526068	0	0.0339746	0	0.0676007	0.0354091	0.0266275	0	0.0228917	0.0336222	0	0	0.25306	0.142306	0	0	0	0	0	0	0	0	0.15782	0	0	0	0.202802	0.106227	0	0	0	0.100867	0	0	0.267258	0.562124	0.0784346	0
ENSG00000227629	SLC25A15P1	0.142276	0.187466	0.0836972	0.148494	0.18445	0.06104	0	0.0629097	0	0.0517658	0	0	0.204919	0	0.163861	0.127537	0.239872	0.155987	0.0736167	0.146667	0.0664793	0.0801905	0.279328	0	0.251092	0	0	0.18312	0	0	0	0	0	0	0	0	0.323038	0.234508	0	0	0.22085	0.250972	0	0	0.1475	0.562397	0	0.445481
ENSG00000223431	MTND6P21	0.135098	0.0438681	0.312249	0	0.0289679	0.0341572	0.0536845	0	0.038916	0.0577736	0	0.158578	0.147389	0	0.101704	0	0.243482	0.0462351	0.0358573	0.0973736	0.117573	0.0387782	0	0	0.56248	0	0	0	0.161053	0	0	0.173321	0	0.338033	0	0	0.158834	0	0.195096	0	0	0.157997	0	0	0.274049	0	0.134667	0
ENSG00000239577	RN7SL388P	0.0802817	0	0.0977074	0	0	0.0606935	0	0.0525619	0	0	0.0682857	0	0.0994727	0	0.138654	0	0.333991	0	0.0742682	0	0	0.0809002	0	0	0.293122	0	0	0	0	0	0	0	0	0	0.248682	0	0	0	0.439253	0	0.222805	0	0	0	0.240845	0	0	0
ENSG00000227438	AP001471.1	0.0362101	0.166831	0.122059	0.0377863	0.0925505	0.0646106	0.268346	0.064033	0.188959	0.291168	0.224806	0.120629	0.0937939	0.101688	0	0.036634	0.288058	0.163375	0.39845	0.179632	0.107019	0.170833	0	0.319765	0.255576	0	0.152821	0.0931951	0.115517	0	0.483137	0.562722	0.489567	0.112096	0.234485	0.135052	0	0	0.139935	0.17693	0.461824	0.241052	0	0.350972	0	0.0863332	0	0.113359
ENSG00000215022	AL008729.1	0.263638	0.244703	0.372231	0.302104	0.225777	0.163727	0.180842	0.101636	0.273883	0.0894937	0.37998	0.266741	0.320759	0.370522	0.30511	0.246174	0.275763	0.264431	0.255393	0.142301	0.32391	0.217229	0.17696	0.244321	0.562777	0.27569	0.259298	0.182722	0.0458848	0.143459	0.386816	0.201853	0.48068	0.257587	0.492958	0.25182	0.324797	0.226037	0.318252	0.272533	0.345403	0.128452	0.49553	0.177947	0.476471	0.400847	0.180231	0.293104
ENSG00000257758	KRT18P20	0.264234	0.383054	0.329073	0.34362	0.270882	0.13237	0.13391	0.36388	0.192011	0.319694	0.343965	0.125331	0.318936	0.0767511	0.273477	0	0.317278	0.0511663	0.376602	0.111051	0.340338	0.118579	0.262426	0.362279	0.49109	0.53839	0.204431	0.0745303	0.11657	0.563177	0.14829	0.0825129	0.234961	0	0.386854	0	0.206094	0	0.24816	0	0.180378	0.0671089	0.380189	0.0627132	0.039441	0.195743	0.231502	0.396778
ENSG00000092009	CMA1	0.0290454	0.31716	0.191551	0.103336	0.116209	0.151749	0.0828471	0	0.238574	0.128468	0.27996	0.122821	0.244331	0.154778	0.0956278	0.0769153	0.135114	0.181238	0.0992029	0.106651	0.141608	0.138197	0	0.406116	0	0	0.303925	0.133676	0.248541	0	0.563204	0.11263	0.417499	0	0.539828	0.176438	0.235815	0	0.0794594	0.492855	0.082803	0.172878	0.112657	0.166108	0.0871361	0.224794	0.328147	0.14084
ENSG00000224431	AC063976.2	0.277456	0.386388	0.16295	0.232101	0.260144	0.397924	0.352075	0.350431	0.123711	0.178326	0.231309	0.307998	0.210979	0.171381	0.167253	0.220596	0.264815	0.304127	0.240782	0.256981	0.21854	0.261819	0.404416	0.337401	0.104185	0.451096	0.342659	0.488601	0.311855	0.349088	0.0837698	0.300469	0.336559	0.49318	0.392165	0.271633	0.200851	0.353533	0.305228	0.461156	0.345049	0.286569	0.029685	0.22422	0.18573	0.376856	0.136425	0.0527998
ENSG00000260400	AL513534.2	0.158732	0.159382	0.130888	0.0971132	0.0787255	0.0353664	0.0866291	0.0216525	0.144225	0.030695	0.188659	0.00964009	0.154407	0.00679873	0.269832	0.0550056	0.242277	0.0411116	0.22237	0.049218	0.294539	0.137165	0.355498	0.331617	0.360279	0.139446	0.0345907	0.0415356	0.101474	0.0649576	0.206604	0.0364011	0.35561	0	0.210786	0	0.422268	0.104839	0.563419	0.0650725	0.435904	0.0663654	0.156834	0.171627	0.093132	0.058529	0	0.0906945
ENSG00000232710	AC254562.2	0.0852081	0.107364	0.421094	0.0933435	0.0316523	0.126124	0.219635	0	0.0885846	0.10617	0.178642	0.180128	0.236496	0.360781	0.131108	0	0.151551	0.0909624	0.107149	0.153626	0.203122	0.25677	0.179995	0	0.148978	0.188283	0	0.28583	0.56344	0	0.162253	0	0.535926	0	0	0.532122	0.114779	0	0.364233	0	0.116321	0.257368	0	0.360766	0.0756297	0.114405	0	0
ENSG00000276413	AL078604.3	0	0	0	0	0.22841	0	0	0	0.0888982	0.0720638	0	0.104853	0	0.0739483	0	0.0800181	0	0.263114	0.122569	0.247908	0	0	0	0	0	0	0.48671	0	0	0	0	0	0	0	0	0	0	0	0	0.563491	0.367708	0.406788	0	0	0	0	0	0
ENSG00000217767	NDUFAB1P1	0.112062	0.138496	0	0	0.103237	0.0453819	0.0456161	0	0	0.0330554	0.0936577	0.0634808	0.073307	0.0598996	0	0	0	0	0.187861	0.0621973	0.175072	0.0406328	0	0	0	0	0.172578	0.136146	0	0	0	0	0	0.190442	0.183268	0.179699	0	0	0	0	0	0.186592	0	0	0.177492	0.252243	0	0
ENSG00000280054	AC004241.5	0.334976	0.350225	0.235828	0.240536	0.398671	0.377335	0.201229	0.122143	0.149836	0.0864105	0.358986	0.171299	0.466411	0.206696	0.141129	0.152534	0.138492	0.118931	0.303485	0.161314	0.167347	0.196607	0.205138	0.277058	0.418945	0.140646	0.381421	0.439432	0.0926148	0.131896	0.276638	0.111362	0.426436	0.194657	0.526214	0.21252	0.274342	0.189338	0.160069	0.0485689	0.376127	0.229622	0	0.261149	0.40618	0.563654	0.258179	0.161724
ENSG00000279236	AC064801.2	0.158685	0.277708	0.223152	0.171839	0.447724	0.144915	0.122276	0.0355805	0.140895	0.0233392	0.0740278	0	0.103667	0.0530535	0.034331	0.0293953	0.0903417	0.0646223	0.141121	0.0194818	0.060756	0.0199083	0	0.310934	0.20807	0.211389	0.182776	0.29263	0.178728	0.0572056	0.145558	0	0.0695938	0	0.0604657	0	0.058755	0	0.17142	0.0912484	0.117511	0.0584454	0.0650737	0.0597249	0.154858	0.278778	0.0498155	0
ENSG00000238138	AC027124.2	0	0	0.187994	0	0	0	0	0	0	0	0	0	0	0	0	0	0	0	0	0	0	0	0	0	0	0	0	0	0	0	0	0	0	0	0	0	0	0	0	0	0	0	0	0	0	0	0.563982	0
ENSG00000213028	AL354983.1	0.313507	0.176394	0.249955	0.275904	0.193288	0.17869	0.375207	0.110576	0.229142	0.153613	0.196525	0.162075	0.173316	0.141216	0.191428	0.106296	0.378143	0.509267	0.236273	0.321955	0.190949	0.107405	0	0.182835	0.219356	0.152009	0	0.210429	0.250244	0	0.224121	0	0	0.0966926	0.0930498	0	0.206443	0.177046	0.514684	0.558533	0.169003	0.273531	0.0935884	0.260324	0.167036	0.276331	0.202368	0.123155
ENSG00000229672	AL450322.2	0.035857	0	0.21644	0.0669102	0	0.123981	0.056121	0.0435949	0	0.185509	0.0398246	0.163055	0.0444285	0.242431	0.05063	0.31774	0	0.342968	0.0995135	0.348397	0.0253636	0.316372	0	0	0.39276	0	0	0.290617	0	0.130785	0	0.388154	0.119474	0.0992469	0.111071	0.337388	0	0.564002	0	0.196761	0.29854	0.426842	0	0.416421	0.107571	0	0.25656	0.200731
ENSG00000189431	RASSF10	0.187527	0.184346	0.201096	0.0673016	0.414936	0.457957	0.197448	0.0281453	0.220314	0.134934	0.278024	0.112245	0.14992	0.0644019	0.275883	0.0636353	0.350332	0.149689	0.459979	0.302688	0.379542	0.188803	0.360237	0.297268	0.10716	0.0496382	0.391223	0.56407	0.268839	0.058924	0.160517	0.1651	0.365518	0.207755	0.224528	0.104415	0.433603	0.0951008	0.147141	0.140984	0.303416	0.195904	0.426798	0.250797	0.119632	0.0229312	0.140438	0
ENSG00000202374	ENSG00000202374	0	0	0.25494	0	0	0	0.138963	0	0	0.564213	0	0	0.169873	0	0	0	0	0	0	0	0	0	0	0	0	0	0	0	0	0	0	0	0	0	0	0	0	0	0	0	0	0	0	0	0	0	0	0
ENSG00000169164	AL159987.1	0	0.256291	0	0	0	0	0	0	0	0	0	0	0	0.188081	0	0	0	0	0	0.0759012	0.0964631	0	0	0	0	0	0	0	0	0	0	0	0	0	0	0.564242	0	0	0	0	0	0	0.289389	0	0	0	0	0
ENSG00000188280	FAM230G	0.188103	0.128581	0.0349989	0.107161	0.086647	0.0948709	0.0431426	0.0157965	0.0748305	0.1011	0.0323718	0.0582783	0.074922	0.0331914	0.0777729	0.0823236	0.124549	0.140822	0.15322	0.0788619	0.067688	0.0310125	0	0	0	0	0	0	0	0	0	0	0	0	0	0	0	0	0	0	0	0	0	0	0.56431	0.385744	0.104997	0.321482
ENSG00000223663	NDUFB4P8	0	0.150279	0.0779958	0.0691891	0	0	0.135416	0.201438	0.188107	0	0.34742	0	0.137044	0.127546	0	0	0	0.0587961	0.135716	0.0605969	0	0.200385	0	0.292755	0.233987	0	0	0	0.406249	0.270478	0	0	0	0	0.214678	0	0	0	0	0	0	0	0	0	0	0.158082	0	0.207567
ENSG00000199883	RN7SKP90	0.12283	0.0759284	0	0	0.062768	0	0.062637	0.0642242	0.162351	0.233523	0	0	0.0794338	0	0.0761769	0.191805	0.180034	0	0.0772004	0	0.147102	0.0522121	0	0	0	0	0	0	0	0	0.283079	0.564402	0	0	0	0	0.228531	0	0	0	0.231601	0	0.253108	0	0.150582	0.227785	0	0
ENSG00000260361	AC106028.3	0.358352	0.296717	0.0961583	0.0829898	0.164461	0.172321	0.118038	0.109208	0.119316	0.0466351	0.359221	0.102669	0.201578	0.100056	0.235351	0.0787339	0.251259	0.198985	0.38123	0.269056	0.30948	0.178878	0.564418	0.29527	0.0989325	0.112007	0.0457291	0.0909858	0.212933	0.0858743	0.116967	0.0481224	0.208942	0.0867839	0.136152	0.052278	0.17138	0.0461991	0.388225	0.240541	0.438637	0.411534	0.268141	0.225516	0.286385	0.332385	0.0373903	0
ENSG00000239122	RNU2-11P	0	0.133856	0	0.135788	0	0	0	0.095286	0	0	0	0	0.13717	0	0	0	0.167623	0	0.184847	0	0.188163	0.238672	0	0	0	0	0	0	0	0	0	0	0	0	0	0	0	0	0.502868	0	0	0	0.56449	0.416158	0	0	0	0.407365
ENSG00000223540	RPS15AP5	0	0.0645131	0	0.0479291	0	0	0	0	0.0483441	0	0.188224	0	0	0	0	0	0	0	0	0	0	0.0901601	0	0	0	0	0	0	0	0	0	0	0	0	0	0	0	0	0	0	0	0	0	0	0	0	0	0.143787
ENSG00000224295	OLFM5P	0.149686	0.207617	0.115772	0.134058	0.201489	0.138194	0.0946996	0.0770733	0.0253651	0	0.138654	0	0.215785	0.0506287	0.412094	0.0444105	0.341126	0.177324	0.340763	0.221802	0.250584	0.564708	0.29153	0.336001	0.18331	0.093117	0.391488	0.169377	0.149127	0.117515	0	0	0.0805641	0	0.277541	0	0.385278	0	0.556366	0.130877	0.363041	0.380064	0.285489	0.427402	0.157526	0.142415	0.164005	0.267681
ENSG00000253633	AP002852.1	0.0927276	0.0620314	0.0677366	0.0920349	0.205719	0.152886	0.265885	0.235903	0.208371	0.106678	0	0.0333934	0	0.0362624	0.0156085	0.076316	0.0664072	0.117906	0.217125	0.161346	0.0926451	0.253341	0	0.134564	0.150481	0.102018	0.360316	0.358373	0.17917	0.564758	0.340779	0.0857303	0	0	0	0	0	0.181068	0	0.157244	0.0613572	0	0.0688798	0.0632181	0.0409789	0	0.0527291	0.0453204
ENSG00000283338	AC090582.1	0.34869	0.125784	0.468619	0	0	0.165465	0.119708	0.121018	0.296914	0	0	0	0	0.152018	0.185057	0	0	0.188256	0.142325	0.239316	0.142029	0	0	0	0.499339	0	0	0	0.359123	0	0.543833	0	0	0	0	0.456053	0.555172	0	0	0	0	0.382685	0.426086	0	0.410284	0	0.326179	0
ENSG00000207419	AL022724.1	0	0	0	0	0	0	0.14777	0	0	0	0	0.155803	0	0	0	0.188267	0	0	0	0	0	0.188287	0	0	0	0	0	0	0	0	0	0	0	0	0	0	0	0.564801	0	0	0	0	0	0.564861	0	0	0	0
ENSG00000233440	HMGA1P6	0	0	0	0	0	0	0	0.109117	0	0	0	0	0	0	0.18837	0.0629617	0.0556485	0	0	0	0.107496	0	0	0	0	0	0	0	0	0.190636	0	0	0	0	0	0	0.565111	0	0	0	0	0	0	0	0	0	0	0
ENSG00000230750	SDAD1P2	0.294056	0.261548	0.270797	0.157781	0.252642	0.26548	0.159399	0.206166	0.328487	0.317364	0.283921	0.245581	0.434594	0.190635	0.241619	0.298178	0.318198	0.16504	0.420881	0.27637	0.292477	0.288132	0.318915	0.13466	0.280681	0.101864	0.375292	0.28066	0.0352394	0.232545	0.347137	0.258006	0.413876	0.234971	0.399375	0.338053	0.293408	0.400086	0.341983	0.0736397	0.263749	0.197302	0.197964	0.116298	0.41927	0.152057	0.271222	0.0375627
ENSG00000259326	AC116158.1	0.156971	0.152762	0.169832	0.297548	0.213688	0.172615	0.150699	0.156125	0.168195	0.204631	0.265078	0.281411	0.270951	0.188868	0.170778	0.150206	0.0958312	0.146944	0.160263	0.120562	0.168683	0.0931922	0.383217	0.139834	0.201675	0.382426	0.245624	0.266046	0.0729241	0.314764	0.203331	0.0784787	0.351648	0.565325	0.232403	0.162908	0.303609	0.0670233	0	0.293531	0.287679	0.147626	0.247909	0.149578	0.0236942	0.0989347	0.113933	0.114394
ENSG00000225676	AC002378.1	0	0	0	0	0	0.0552475	0	0	0	0.060861	0	0	0	0.188456	0	0	0	0	0	0	0	0.0870486	0	0	0	0	0	0	0	0	0	0	0	0	0	0	0	0	0	0	0	0	0	0.261146	0	0	0	0
ENSG00000244327	AC109992.2	0.0355758	0.06597	0.207303	0	0.22484	0.054184	0.0716213	0	0.351693	0.0556838	0.0676708	0.075218	0.206829	0.0734116	0.124363	0.116173	0.0568852	0.066618	0.104637	0.154284	0	0.0602827	0	0	0.38968	0	0.536971	0.0818655	0	0	0.56587	0	0.118537	0	0.2204	0	0	0	0	0	0.20284	0.0995482	0	0	0.106727	0.0997491	0.232228	0
ENSG00000260871	AC093510.2	0.213628	0.146369	0.189809	0.156026	0	0.105975	0.0577587	0	0	0.0480495	0.151083	0.116449	0.281891	0.127443	0.337434	0.0725847	0.0501357	0.0738268	0.3982	0.182818	0.422649	0.143929	0.24061	0.21235	0.191682	0	0	0.0698963	0.173276	0	0	0.0932372	0.303618	0	0.269952	0.202577	0.502937	0.0895108	0.0830953	0	0.255187	0.265782	0.565882	0.268561	0.32967	0.0851652	0	0.311325
ENSG00000187988	KCTD9P3	0.203799	0.140942	0.234538	0.174787	0.250203	0.317593	0.354246	0.241897	0.0996037	0.283184	0.184105	0.239686	0.194529	0.291322	0.214045	0.247909	0.265412	0.26529	0.265283	0.265018	0.234959	0.172048	0.1027	0.0919085	0.305379	0.0589051	0.175698	0.18869	0.566019	0.233593	0	0.323481	0.387856	0.428632	0.35114	0.303614	0.06549	0.259278	0.0636898	0.165584	0.0663699	0.0651449	0.307898	0	0.258914	0.0496287	0.207497	0.256061
ENSG00000273500	MIR6129	0	0	0	0	0	0.566287	0	0	0	0	0	0.226356	0	0	0	0	0	0	0	0	0	0	0	0	0	0	0	0	0	0	0	0	0	0	0	0	0	0	0	0	0	0	0	0	0	0	0	0
ENSG00000164935	DCSTAMP	0.0631994	0.127042	0.0932028	0.0618853	0.0854358	0.0564177	0.0426967	0.0607941	0.0325637	0.122448	0.170535	0.142568	0.0452007	0.0695071	0.16009	0.235913	0.0746195	0.328777	0.179954	0.330412	0.137686	0.356689	0.189598	0.381126	0.226099	0.11957	0.2336	0.147034	0	0.116228	0.0730936	0.348224	0.379566	0.252882	0.0890544	0.154605	0.284659	0.529409	0.155153	0.42407	0.416713	0.48693	0.3127	0.566289	0	0	0	0
ENSG00000180019	AC079741.1	0.188768	0	0	0	0	0.0984703	0	0.117199	0.117259	0	0.292162	0	0.159062	0.0735994	0	0	0.10143	0	0	0	0.160067	0.283577	0.566304	0	0	0	0	0.295411	0	0.351598	0	0	0	0	0.397656	0	0	0	0	0	0	0	0	0	0	0	0	0
ENSG00000251770	RNA5SP486	0	0	0	0	0	0	0	0	0	0	0	0	0	0	0.56631	0	0	0	0	0	0	0	0	0	0	0	0	0	0	0	0	0	0	0	0	0	0	0	0	0	0	0	0	0	0	0	0	0
ENSG00000236924	AL162411.1	0.196349	0.16475	0.119795	0.0855798	0.263201	0.0741566	0.201301	0	0.32264	0.204799	0.204481	0.131858	0.236897	0.172537	0.318747	0.170445	0.294527	0.157393	0.404226	0.0422796	0.133556	0	0.228244	0	0	0	0.390478	0	0	0	0.566322	0.200635	0.226529	0.14321	0.470329	0.517612	0.145547	0.152475	0.178776	0.226039	0.143595	0	0.1612	0	0	0.110296	0.359386	0.106064
ENSG00000033122	LRRC7	0.239572	0.230257	0.318955	0.315537	0.267763	0.229427	0.194451	0.135492	0.168278	0.123439	0.116099	0.0980407	0.165966	0.117293	0.24285	0.133962	0.229322	0.123427	0.254751	0.16971	0.224412	0.155703	0.294867	0.24217	0.566392	0.403197	0.342519	0.219491	0.236287	0.193052	0.27279	0.150144	0.145736	0.136469	0.188591	0.158575	0.284001	0.171211	0.258602	0.176328	0.279543	0.176474	0.200088	0.161094	0.210951	0.226855	0.165015	0.25464
ENSG00000240853	RN7SL328P	0	0	0	0.138499	0	0	0	0	0	0	0	0	0	0	0	0.16412	0	0	0.188818	0	0.0700517	0	0	0	0	0.229533	0	0	0	0	0	0	0	0	0	0	0	0	0	0	0	0	0	0	0	0	0	0.185965
ENSG00000224707	E2F3-IT1	0	0	0.116028	0	0.0349064	0	0	0	0.0575293	0.087945	0	0.350588	0.0843031	0.141606	0	0	0	0.0557133	0.259634	0	0.0905452	0	0	0	0	0	0	0	0	0	0	0.263835	0	0.188321	0.210758	0	0	0	0	0	0.566481	0	0	0	0	0	0.162274	0
ENSG00000254816	AC090857.1	0	0	0.0987074	0.107337	0.0877741	0	0	0.0848423	0	0	0	0	0	0	0.188853	0	0.0515481	0	0.132626	0.218176	0	0	0	0	0	0.322012	0.263322	0	0	0.254527	0	0	0	0	0	0	0.56656	0	0	0	0.397879	0.41535	0	0	0	0	0	0
ENSG00000251980	RNU6-436P	0	0	0	0	0	0	0	0	0	0	0.188958	0	0	0	0	0	0	0	0	0	0	0	0	0	0	0	0	0	0	0	0	0	0	0	0	0	0	0	0	0	0	0	0	0	0	0	0	0
ENSG00000237738	RNF216-IT1	0.188982	0.18175	0	0	0	0.091144	0	0.121184	0	0	0.0541772	0	0	0.066706	0	0.214191	0.0645655	0.0569534	0	0	0	0.0891964	0.566945	0.318816	0	0	0	0	0	0	0	0	0	0	0	0	0	0.42342	0	0	0	0	0	0	0	0.226433	0	0
ENSG00000273320	AC007032.1	0.228696	0	0	0.0240833	0.0312419	0.0489384	0.058675	0.112503	0.224735	0.254846	0.207434	0.231467	0.0919859	0	0.030129	0.0714304	0	0.0263109	0.082031	0	0.135008	0.0206506	0.566972	0	0	0	0.0937258	0.0739399	0.176025	0.176007	0.239733	0.249195	0.140678	0.295791	0	0	0.090387	0.0946891	0	0	0.0916014	0	0.224735	0	0.119115	0	0	0
ENSG00000280434	AL031595.3	0.224959	0.216135	0.350481	0.34149	0.224472	0.24978	0.233948	0.248873	0.38762	0.432266	0.340818	0.420271	0.189789	0.381252	0.128786	0.218385	0.22136	0.261573	0.169514	0.240948	0.184997	0.22349	0.19823	0.14157	0.330733	0.393677	0.243234	0.207938	0.265494	0.306372	0.464048	0.566056	0.423418	0.567024	0.226772	0.525241	0.12523	0.269996	0.239024	0.311195	0.188241	0.287931	0.202993	0.22245	0.237452	0.212994	0.346938	0.311367
ENSG00000235226	AL445528.1	0	0	0	0	0.189014	0	0	0	0	0	0	0	0	0	0	0	0	0	0	0	0	0.143139	0	0	0	0	0.567041	0	0	0	0	0	0	0	0	0	0	0	0	0	0	0	0	0	0	0	0	0
ENSG00000273445	AC133644.1	0.0311389	0.102252	0.045879	0	0	0.0304884	0.11747	0	0.0847942	0	0	0.0819408	0.144282	0.0973538	0.276076	0.0495072	0	0.0816362	0.0975366	0.0470089	0.0421035	0	0	0.306757	0	0	0	0	0	0	0	0	0	0	0	0.168064	0.567095	0.148522	0	0.138279	0	0.141027	0	0	0.0934167	0	0	0
ENSG00000165185	KIAA1958	0.262781	0.289611	0.298045	0.33494	0.342531	0.327763	0.34334	0.174738	0.271587	0.110998	0.23706	0.175286	0.238404	0.203098	0.525155	0.310408	0.312658	0.285549	0.384371	0.406313	0.476371	0.335892	0.343031	0.290061	0.408173	0.428579	0.450186	0.355157	0.337652	0.181679	0.407528	0.11999	0.262828	0.27323	0.296256	0.237936	0.5671	0.321463	0.350949	0.34422	0.343601	0.472059	0.468924	0.397519	0.255762	0.287167	0.223	0.180656
ENSG00000269139	AC010336.5	0.0560487	0.0501592	0.0400903	0.0260455	0	0.135122	0.034079	0.0535547	0.128917	0.0501968	0.226581	0.167328	0.262798	0	0.0492501	0.0374424	0.0562189	0.0312119	0.0737672	0.0435475	0.0690185	0.0619437	0.168146	0.150478	0.120271	0	0	0.267015	0	0	0	0	0.333766	0.211004	0.56718	0	0	0.112327	0	0	0	0	0.118755	0.112339	0	0	0	0.0781364
ENSG00000199473	ENSG00000199473	0	0	0	0	0	0	0.189062	0	0	0	0	0	0	0	0	0	0	0	0	0	0	0	0	0	0	0	0	0	0.567187	0	0	0	0	0	0	0	0	0	0	0	0	0	0	0	0	0	0	0
ENSG00000274059	RNA5SP534	0	0	0	0	0	0	0	0	0	0	0	0	0	0	0	0	0	0.189104	0	0	0	0	0	0	0	0	0	0	0	0	0	0	0	0	0	0	0	0	0	0	0	0	0	0	0	0	0	0
ENSG00000253845	AC139365.2	0	0	0	0	0.0831118	0	0	0.0807098	0.0741404	0	0.0914975	0	0	0	0.189137	0	0	0	0	0	0	0	0	0	0	0	0	0	0	0	0	0	0	0	0	0	0	0	0	0	0	0	0	0	0	0	0	0
ENSG00000124701	APOBEC2	0.203792	0.460605	0.342072	0.114201	0.0655943	0.252738	0.177453	0.119222	0.238357	0.105099	0.194173	0.151103	0.36642	0.270511	0.324308	0.0604433	0.228649	0.177396	0.131775	0.0469119	0.246987	0.281265	0.374608	0.453139	0.384763	0.179479	0.0689711	0.383281	0.326511	0.12952	0.352831	0.183378	0.522182	0.228332	0.356632	0.366117	0.35447	0.06968	0.146386	0.168173	0.196866	0.140736	0.366845	0.274599	0	0.567617	0.318585	0.163124
ENSG00000224314	TCERG1P1	0.140522	0.39852	0.117168	0.254928	0.123864	0.102722	0.129426	0	0.227524	0.14403	0.0827595	0.117095	0.0475016	0.119583	0.199421	0.170654	0.165894	0.224798	0.363782	0	0.126908	0.148537	0	0.153378	0	0.232564	0.294021	0	0	0	0.175614	0.195433	0	0	0	0.168064	0.141774	0	0.137877	0	0.423422	0	0.15702	0.445612	0.151197	0.390059	0	0.385452
ENSG00000159409	CELF3	0.189321	0.0726116	0.0522324	0.0754432	0.0308465	0.0404255	0.0105563	0.00745405	0.0162533	0.0636628	0.0178951	0.0272503	0.106352	0.00681494	0.0579927	0.0214301	0.0548466	0.060726	0.153137	0.116575	0.134754	0.162625	0.567962	0.217835	0.156697	0.226329	0.0925395	0.107371	0.0174877	0.0223621	0.0487599	0.141647	0.0536852	0.070644	0.26588	0.0204448	0.14933	0.0642904	0.150953	0.160707	0.459412	0.328711	0.404261	0.487875	0	0	0	0
ENSG00000222407	RNA5SP80	0	0	0	0	0	0	0	0	0	0	0	0	0	0	0	0	0	0	0	0	0.189329	0	0	0	0	0	0	0	0	0	0	0	0	0	0	0	0	0	0	0	0	0	0	0	0	0	0	0
ENSG00000232184	AL662889.1	0	0.0653882	0.0735847	0	0	0.264461	0.0665191	0	0	0.0466236	0.046935	0	0	0	0.189339	0.122273	0.063799	0.0572887	0	0	0	0	0	0	0.220754	0	0	0	0.199557	0	0	0	0	0	0	0	0.568016	0.366819	0.191397	0	0	0	0	0	0	0.196165	0	0
ENSG00000213035	RPL23AP80	0	0.0498689	0.137347	0	0	0	0.117212	0	0	0.035862	0.0712898	0.0521793	0.0743272	0	0	0	0.189341	0	0.066799	0.0674783	0	0	0	0	0	0	0	0	0.351635	0	0	0	0.21387	0	0.185818	0	0	0	0	0	0	0.202435	0	0	0	0	0.139665	0
ENSG00000279098	AC097460.2	0.150468	0.0566314	0	0.189419	0.047573	0	0.096042	0	0	0	0.295898	0.108048	0	0	0	0.0556969	0	0.151258	0	0.0574316	0	0.183029	0	0	0	0.568256	0	0	0	0	0	0	0	0	0	0	0	0	0	0	0	0.172295	0	0.362942	0	0	0	0
ENSG00000280040	AC095031.1	0.162848	0.160461	0.208719	0.157253	0.26741	0.269262	0.315453	0.0689902	0.165315	0.0496162	0.274379	0.0658453	0.0501804	0.074455	0.196376	0.183663	0.0643777	0	0.246507	0.0683584	0.0843306	0.125329	0	0.159882	0.255576	0	0.270955	0.0931951	0.568417	0.110921	0.282236	0	0.312254	0	0.125451	0.123008	0.164403	0.119348	0	0	0.458765	0	0	0.11936	0.300268	0.227107	0.0881222	0
ENSG00000176043	AC007160.1	0	0	0.103833	0	0.126722	0.128997	0	0	0	0	0.18951	0	0	0	0	0	0	0	0.165109	0	0	0	0	0	0.3115	0	0.248858	0	0	0	0	0	0.568531	0	0	0	0	0	0	0	0	0	0	0	0	0	0	0
ENSG00000206127	GOLGA8O	0.284138	0.188498	0.142247	0.118228	0.105278	0.100054	0.107748	0.0304634	0.114778	0.0449964	0.25009	0.141734	0.259908	0.117662	0.182117	0.118822	0.274672	0.128587	0.314874	0.154821	0.309394	0.232535	0.386805	0.0992068	0.262798	0.274917	0.0733017	0.17476	0.143357	0	0.281238	0.038569	0.429372	0.121334	0.189512	0.0800628	0.31006	0	0.130244	0	0.283714	0.299144	0.127028	0.327769	0.130853	0.437002	0.0573073	0.0515138
ENSG00000232195	TOMM22P2	0	0	0	0	0	0.0951166	0	0	0	0	0	0	0	0	0	0.103874	0	0	0	0	0	0.18952	0	0	0	0	0	0	0	0	0	0	0	0	0	0	0	0	0	0	0	0	0	0	0	0	0	0
ENSG00000261124	AC135050.4	0.25627	0.133571	0	0.0524176	0.135841	0.0734898	0.0986067	0.242527	0.0372173	0.0552517	0.059974	0.0438968	0.180331	0.361514	0.16633	0.0814784	0.0984834	0.176868	0	0.15766	0.112441	0.30751	0.568633	0	0	0	0.407523	0	0.29582	0.393911	0	0.165755	0.179922	0	0.323591	0.540206	0.219205	0	0.29545	0	0	0.340605	0	0	0.200179	0	0	0
ENSG00000255186	AC087277.2	0	0	0.189566	0	0	0	0	0	0	0.564213	0	0	0	0	0.127246	0	0	0.164836	0	0	0	0.247564	0	0	0.568698	0	0	0	0	0	0	0	0	0	0	0	0	0	0	0.494508	0	0	0	0	0	0	0	0
ENSG00000255151	GLYATL1B	0.197117	0.171825	0.264885	0.191616	0.0307207	0	0	0	0.0479829	0	0	0	0.083549	0.107748	0.245512	0.28708	0.14807	0.240794	0.113805	0.199994	0.0436777	0.164962	0.105094	0	0.377881	0.0757536	0	0	0	0	0	0	0	0	0.0866742	0.19968	0.084222	0.156977	0.10345	0.295091	0.341414	0.345759	0	0	0.277475	0.0839472	0.207962	0.122749
ENSG00000243845	RN7SL30P	0	0.189594	0	0	0	0.0736687	0.0845618	0	0.0752017	0	0	0	0	0	0	0	0	0	0	0	0	0	0	0	0	0	0	0	0.253685	0	0	0	0	0	0	0	0	0	0	0	0	0	0	0	0	0.568783	0	0
ENSG00000240723	RN7SL382P	0.141911	0.0979011	0	0.0813948	0	0	0.226316	0	0	0	0	0.0890407	0.202715	0	0.0681351	0.189602	0	0	0	0	0	0.0662805	0.425732	0.293703	0	0.244185	0	0	0	0	0	0	0	0.267122	0.279386	0	0	0.568806	0	0	0	0	0	0	0	0	0	0
ENSG00000256056	AC087257.2	0.0774377	0.333249	0.145715	0.335616	0.0828819	0.14852	0.104392	0.0576029	0.0851829	0.0654701	0.0651442	0	0.0286749	0.11734	0	0.051888	0	0.169253	0.0305202	0.0239645	0.0244999	0.124142	0.232313	0.115777	0.185072	0.135328	0	0.0674861	0.0770103	0	0	0.0900222	0.195432	0	0	0.0977959	0	0.0864242	0	0.384364	0	0	0	0.251578	0	0.125034	0.127625	0.568822
ENSG00000245685	FRG1-DT	0.276286	0.323972	0.239875	0.242513	0.201557	0.140951	0.0811285	0.0359262	0.165049	0.0768334	0.280017	0.224527	0.380409	0.227072	0.291552	0.342301	0.195403	0.299627	0.206131	0.314626	0.293128	0.299432	0.165851	0.154477	0.439272	0.318225	0.285762	0.163091	0.129421	0	0.17045	0.0458047	0.376655	0.332274	0.456515	0.186412	0	0.483711	0.260202	0.5689	0.232154	0.272826	0.321456	0.23851	0.259572	0.291502	0.133452	0.295235
ENSG00000073670	ADAM11	0.308083	0.418908	0.26574	0.241304	0.258765	0.176644	0.221417	0.171927	0.30308	0.245603	0.249441	0.16889	0.330111	0.133305	0.421616	0.176859	0.470524	0.280769	0.465926	0.263686	0.327999	0.203217	0.268221	0.402295	0.272218	0.164121	0.309457	0.0780724	0.180742	0.206468	0.188458	0.270419	0.260492	0.099007	0.386816	0.123585	0.446996	0.079638	0.498239	0.306226	0.364785	0.27327	0.395493	0.18183	0.36078	0.569034	0.242049	0.361567
ENSG00000240631	RPL30P12	0	0	0	0	0	0	0	0	0	0	0	0	0	0.189684	0	0	0	0	0	0	0	0	0	0	0	0	0	0	0	0	0	0	0	0	0	0	0	0	0	0	0	0	0	0	0	0	0	0
ENSG00000204666	AC010624.1	0.092692	0.0669502	0.0530194	0.0389467	0.013844	0.0309372	0.0139182	0.074966	0.145666	0.0603062	0.256399	0.0151373	0.0512476	0.0392917	0.144227	0.0412591	0.0669329	0.0543982	0	0.148428	0.196997	0.11401	0.0626428	0.124764	0	0	0	0	0	0.0650921	0.354829	0.109561	0.569058	0	0.0552807	0	0.100404	0	0	0	0	0.206095	0.305241	0.0525969	0.119696	0.0760864	0.159058	0.0365832
ENSG00000234050	Z95624.1	0	0.030794	0.0612992	0.0404338	0.0336179	0.0327629	0	0.295105	0	0.0678314	0.249692	0	0.267475	0	0.118695	0	0	0	0.164954	0	0.0270177	0	0	0	0	0	0	0	0	0.474198	0	0	0.569208	0	0.134241	0	0.243815	0	0	0	0	0	0	0	0	0.092382	0	0.121301
ENSG00000234817	ECI2-DT	0.306615	0.133879	0.272002	0.260188	0.297293	0.267989	0.25595	0.0881164	0.213096	0.060043	0.185518	0.146993	0.307378	0.10134	0.269475	0.166336	0.385906	0.319863	0.328752	0.36367	0.197316	0.342235	0.569211	0.0727486	0.232207	0.421646	0.319862	0.290617	0.29871	0.0654711	0.0891761	0.0733777	0.276462	0.13772	0.108649	0.0797142	0.429434	0.168334	0.197891	0.248977	0.335323	0.246866	0.158073	0.347017	0.151879	0.151496	0.301075	0.173869
ENSG00000250271	AC068647.2	0.199562	0.27458	0.260221	0.0355573	0.241398	0.132149	0.226644	0.21136	0.261187	0.1153	0.503455	0.159678	0.216682	0.0298338	0.0816749	0.138016	0	0.148762	0.0481394	0.0485369	0.134557	0.109913	0.459107	0.569228	0	0	0	0.30201	0.296856	0.285043	0.543966	0	0.173386	0.479035	0.451932	0	0	0.272835	0	0.227336	0.144418	0.145611	0.40367	0	0	0.110929	0.49644	0.106672
ENSG00000232760	AC103564.2	0.0820858	0.175569	0.0856787	0.25429	0.239893	0.112751	0.155578	0.252193	0.0962552	0.129367	0.213664	0.0699339	0.053176	0.0533404	0.386128	0.137807	0.14737	0.107647	0.0800975	0.168285	0.270834	0.144302	0	0.146471	0.142603	0.343044	0.122226	0.0733828	0.110032	0.515883	0.0730034	0.145554	0.183455	0.0674392	0.0606519	0	0.569232	0.109848	0.0573159	0.0574832	0.0597278	0.124701	0.309061	0.121656	0.0776675	0.206811	0	0.042948
ENSG00000229222	KRT18P4	0.14776	0.172799	0.313162	0.157414	0.10681	0.146782	0.399931	0.200026	0.142454	0.241639	0.256475	0.192548	0.203134	0.151391	0.15442	0.207405	0.251206	0.161266	0.223376	0.397878	0.179066	0.33409	0.0932115	0.192914	0.508613	0.195007	0.141368	0.21988	0.296566	0.212011	0.0736268	0.293594	0.162915	0.0680151	0	0.262996	0.145215	0.0622684	0.130815	0.150285	0.177522	0.318172	0.213619	0.181261	0.244276	0.177736	0.142349	0.0591438
ENSG00000235910	APOA1-AS	0	0.0375567	0.346893	0.197589	0.0496661	0.120121	0.10784	0	0.209064	0.174586	0.126399	0.152199	0.261183	0.121376	0.124919	0	0.111352	0.109978	0	0	0.124997	0.0935653	0	0	0.152528	0.223063	0	0	0	0	0.38445	0.296769	0.161067	0	0.569562	0.161198	0	0	0.334055	0.211184	0	0	0.37499	0.280696	0	0	0.345877	0.369705
ENSG00000229348	HYI-AS1	0.131857	0.123523	0.234355	0.0465916	0.0898886	0.276201	0.223426	0.0789545	0.041793	0.0324842	0.393449	0.164657	0.175657	0.229219	0.175728	0	0.039924	0.13918	0.13446	0.0408056	0.114125	0.0320937	0.395572	0	0.157566	0	0	0.229824	0.569745	0	0	0	0.49916	0.276435	0	0.318195	0.421419	0	0	0.13701	0	0	0.15558	0	0	0	0	0.139775
ENSG00000207587	MIR544A	0	0	0	0	0	0	0	0	0	0	0	0	0	0	0	0	0	0	0.189925	0	0	0	0	0	0	0	0	0	0	0	0	0	0	0	0	0	0	0	0	0	0	0	0	0	0	0	0	0
ENSG00000134516	DOCK2	0.417612	0.384103	0.423649	0.436676	0.422985	0.467659	0.424277	0.381941	0.419655	0.358824	0.361717	0.424369	0.305627	0.512732	0.303281	0.423753	0.338726	0.431399	0.300859	0.498869	0.332886	0.503637	0.386304	0.40651	0.383074	0.490337	0.409263	0.520108	0.446046	0.392893	0.44678	0.332193	0.345149	0.408078	0.309066	0.534557	0.337242	0.375231	0.370782	0.428506	0.358699	0.569837	0.437134	0.485136	0.31872	0.229243	0.372239	0.34193
ENSG00000231138	AC009987.1	0.161669	0.421562	0.0978728	0.358065	0.34434	0.200829	0.180544	0.236576	0.0857636	0.149348	0.277717	0.120964	0.0648402	0.207219	0.183863	0.0684688	0.138535	0.128283	0.287992	0.147233	0.202124	0.233029	0.118524	0.411039	0.213085	0.467436	0.196987	0	0	0.18496	0.117657	0.130935	0.520682	0.0934596	0	0.327755	0.284954	0	0.11667	0.147514	0.569915	0	0.130967	0.0995164	0.366482	0.21594	0.080533	0.258243
ENSG00000227050	AL512288.1	0.0815047	0	0	0	0	0	0.0371964	0	0	0	0	0	0	0	0.0391326	0	0.0505454	0.0807174	0	0.189977	0.138225	0.052832	0.244514	0	0	0	0	0	0	0	0	0	0	0	0	0	0	0	0.151636	0.242152	0	0	0	0.158496	0	0	0	0
ENSG00000266806	AC087575.1	0.212517	0.109306	0.297394	0.0812073	0	0	0.112995	0	0	0	0.0940666	0	0.116202	0	0.270437	0	0.190031	0	0	0	0.123422	0	0	0	0.374993	0	0	0	0.338986	0	0	0	0	0	0	0	0	0	0	0	0	0	0.370267	0	0	0	0.517189	0.243622
ENSG00000199212	RNU105C	0	0	0	0	0	0	0	0	0	0	0.190039	0	0	0	0	0	0	0	0	0	0	0	0	0	0	0	0	0	0	0	0	0	0.570116	0	0	0	0	0	0	0	0	0	0	0	0	0	0	0
ENSG00000279092	AC025678.3	0.3	0.451655	0.35054	0.298519	0.360553	0.33451	0.308122	0.244474	0.353692	0.257833	0.28264	0.120037	0.231461	0.149196	0.219967	0.242871	0.192075	0.264797	0.0915633	0.262215	0.133682	0.204486	0.570274	0.567489	0.368997	0.270395	0.362953	0.307668	0.321325	0.272707	0.558532	0.339074	0.292682	0.210285	0.297411	0.124981	0.237858	0.158913	0.263985	0.314696	0.047398	0.278403	0.127344	0.162312	0.127964	0.311388	0.181299	0.342953
ENSG00000276702	AC010809.3	0.0686903	0.0781	0.0893119	0	0.0412822	0	0	0	0	0	0	0	0	0.0591616	0.0398116	0.216453	0	0.0618287	0.0803616	0.0742962	0.173335	0.0291593	0	0	0.267936	0	0.123847	0	0	0	0	0	0	0	0	0	0.119435	0.570338	0	0.185486	0.117833	0.118806	0.16468	0	0.206071	0	0	0
ENSG00000243915	THAP12P2	0.238538	0.238465	0.326066	0.270719	0.224812	0.133728	0.334984	0.203538	0.250481	0.324008	0.570412	0.270338	0.23102	0.237148	0.335131	0.183335	0.282306	0.148479	0.306881	0.170039	0.31199	0.251504	0.327433	0.251785	0.21321	0.22694	0.035018	0.0696742	0.265785	0.240909	0.22097	0.240507	0.515364	0.221028	0.218256	0.112959	0.131238	0.169077	0.190126	0.131752	0.303484	0.205824	0.205334	0.105091	0.111259	0.262599	0.164262	0.275444
ENSG00000237640	AC004522.3	0	0.126883	0	0	0.0411206	0.0726342	0.116357	0.0486596	0.133377	0	0.139386	0	0.126798	0	0.148197	0.0577851	0.0911266	0	0.190163	0	0.0831285	0.0393187	0	0.158001	0	0	0	0	0	0.145979	0.298609	0	0.133354	0	0.24795	0	0.275054	0	0	0	0.570488	0	0.249385	0.117956	0	0.112218	0	0
ENSG00000260011	AC132938.1	0.0585746	0	0.152109	0.254716	0.384903	0.283449	0.139468	0	0.100206	0	0.107749	0	0.139709	0.0866838	0.10131	0.101474	0	0.0533147	0.220449	0.0658273	0.0785102	0.146326	0	0	0.276023	0.382556	0.570532	0.438754	0.215633	0	0.300619	0	0	0	0.218852	0	0	0	0	0	0.425325	0	0.235531	0.438977	0	0	0.180304	0.211603
ENSG00000283575	ENSG00000283575	0	0	0	0	0	0	0	0	0	0	0.190185	0	0	0	0	0	0	0	0	0	0	0	0	0	0	0	0	0	0	0	0	0	0	0	0	0	0	0	0	0	0	0	0	0	0	0	0	0
ENSG00000261286	ATP2C2-AS1	0.0474558	0.154037	0.169775	0.0567043	0.0843698	0.13198	0.105217	0.235827	0.0683742	0.33976	0.066289	0.271393	0.0549121	0.0930761	0.0757886	0.120331	0.0989856	0.121967	0.0975812	0.0926514	0.0272481	0.0430821	0.080091	0.110506	0.289301	0.0648581	0.147948	0.116277	0.12741	0.124195	0.0632631	0.111462	0.0302471	0.163041	0.0788394	0.0551444	0.0510726	0.208106	0.0745031	0.178945	0.0510731	0.0540316	0	0.0267546	0.0168262	0.216874	0.104458	0.0440182
ENSG00000233737	AP003072.1	0	0.190401	0	0	0	0	0	0	0	0	0	0	0	0	0	0	0	0	0	0	0	0	0	0.571202	0	0	0	0	0	0	0	0	0	0	0	0	0	0	0	0	0	0	0	0	0	0	0	0
ENSG00000271596	AC008121.1	0.250874	0.0933995	0	0	0	0	0	0	0	0	0.112787	0	0.117592	0	0	0.0629993	0	0	0.190444	0.106757	0.0633101	0	0.447971	0	0	0	0	0	0	0	0	0	0.338361	0	0.293981	0	0	0	0	0	0.571333	0.32027	0	0	0.304651	0	0	0
ENSG00000244146	AC106872.3	0	0.235907	0.16058	0	0.0473365	0.186919	0	0.0457838	0	0.08133	0.0482988	0.101364	0	0.118232	0	0	0.230358	0	0.304949	0.240465	0.09424	0	0	0.240899	0.222799	0	0	0.354151	0	0	0	0	0	0	0	0.203486	0	0	0.544716	0	0.343312	0.512249	0	0	0	0.130081	0	0
ENSG00000264340	AC009704.1	0	0	0	0	0.19058	0	0	0	0	0	0	0	0	0	0	0	0	0	0	0	0	0	0	0	0	0	0	0	0	0	0	0	0	0	0	0	0	0	0	0	0	0	0	0	0	0	0	0
ENSG00000198553	KCNRG	0.295925	0.29934	0.275629	0.245034	0.213234	0.300578	0.264308	0.277246	0.502929	0.334334	0.387597	0.350664	0.25746	0.36235	0.12467	0.110954	0.234121	0.181807	0.268053	0.25711	0.393619	0.115173	0.309032	0.203875	0.219685	0.281692	0.160903	0.117322	0.366999	0.458259	0.424986	0.373401	0.498995	0.308351	0.0484842	0.218416	0	0.0987098	0.241138	0.211021	0.237462	0.199368	0.571858	0.0987203	0.282263	0.353157	0.185712	0.355866
ENSG00000229914	AL138899.2	0	0	0.0496487	0	0.0530299	0	0	0	0	0	0	0.0462614	0	0.100268	0	0.190638	0	0.115391	0	0	0.0705142	0.0894421	0	0	0	0	0.15909	0	0	0	0	0	0	0	0	0.165654	0	0.571914	0	0	0	0	0.211542	0.155955	0	0	0	0
ENSG00000079215	SLC1A3	0.287411	0.268681	0.243192	0.223142	0.168294	0.136273	0.269597	0.179682	0.202335	0.211033	0.170936	0.158173	0.18442	0.180506	0.257019	0.392344	0.177315	0.25022	0.265767	0.253276	0.246522	0.316042	0.397276	0.312987	0.253185	0.279961	0.159497	0.15127	0.320779	0.281425	0.412791	0.18388	0.19187	0.224264	0.336654	0.205663	0.266056	0.57207	0.223909	0.333264	0.451649	0.334581	0.462926	0.365184	0.0843362	0.226083	0.170681	0.195228
ENSG00000147509	RGS20	0.0741765	0.036751	0.0451736	0.109297	0.0255245	0.0224443	0.0916487	0.293621	0.125267	0.28519	0.0791373	0.304209	0.0933762	0.172325	0.122563	0.085199	0.084778	0.181318	0.0684806	0.233242	0.121429	0.257063	0.149836	0	0	0.211065	0.0568117	0	0.113413	0.402749	0.223833	0.572116	0.0282935	0.504538	0.152658	0.262964	0.185657	0.214163	0.058681	0.106992	0.0726238	0.288549	0.112304	0.246539	0.0726931	0.0238091	0.0994872	0.034814
ENSG00000236816	ANKRD20A7P	0.205717	0.319945	0.184325	0.19715	0.259046	0.146816	0.220765	0.0852083	0.234434	0.0388282	0.23131	0.0653451	0.155503	0.126475	0.174146	0.112477	0.173249	0.193759	0.216634	0.156062	0.280164	0.0631594	0.188774	0.572117	0.1179	0.189623	0.160511	0.0394881	0.182733	0.0822415	0.16823	0	0.197439	0	0.06756	0.0751902	0.169012	0.0591104	0.340872	0.357382	0.283301	0.0711121	0.306808	0.0654647	0.307417	0.335163	0.404286	0.325777
ENSG00000220660	AL023284.3	0	0	0	0	0	0	0	0	0	0	0.190723	0	0	0	0	0	0	0	0	0	0	0	0	0	0	0	0	0	0	0	0	0	0.57217	0	0	0	0	0	0	0	0	0	0	0	0	0	0	0
ENSG00000273901	AC012313.9	0.185907	0.196953	0.158802	0.321216	0.107977	0.0858094	0.0331491	0.0804218	0.165165	0.157916	0.400138	0.431308	0.119978	0.151482	0.0251983	0.118303	0.0657299	0.203005	0.125374	0.210471	0.132279	0.297561	0.189662	0.47031	0.271322	0.524747	0.125412	0.150591	0	0.156818	0.170968	0.131976	0.429766	0.495401	0.124466	0.273959	0	0.253402	0	0.117963	0.241891	0.406788	0.133951	0.253429	0.368059	0.12055	0.205086	0.120343
ENSG00000259286	AC087639.1	0.220417	0.0544154	0.0214558	0.0202136	0.0228557	0.022691	0.0686871	0.0193679	0.112781	0	0.138035	0.0317404	0	0.0244347	0.0569805	0.154928	0	0.06854	0.0818136	0.0275922	0.0184425	0.038024	0.572504	0	0	0	0	0.0680729	0	0	0.338344	0	0.228082	0.0952212	0	0	0	0.329452	0	0	0	0.0827765	0	0	0.0887462	0	0.0643675	0.0606407
ENSG00000212525	RNA5SP212	0	0	0	0	0	0	0	0.190837	0	0	0	0	0	0	0	0	0	0	0	0	0	0	0	0	0	0	0	0	0	0	0	0	0	0	0	0	0	0	0	0	0	0	0	0	0	0	0	0
ENSG00000200554	RNU6-1020P	0	0	0	0	0	0	0	0.190837	0	0	0	0	0	0	0	0	0	0	0	0	0	0	0	0	0	0	0	0	0	0	0	0	0	0	0	0	0	0	0	0	0	0	0	0	0	0	0	0
ENSG00000201550	RNU6-726P	0	0	0	0.190641	0.130491	0	0	0.190837	0	0.398113	0	0	0	0	0	0	0	0	0	0	0	0	0	0	0	0	0	0	0	0	0	0	0	0	0	0	0	0	0	0	0	0	0	0	0	0	0	0
ENSG00000194297	RNU1-75P	0	0	0	0	0	0	0	0	0	0	0	0	0	0	0	0.190838	0	0	0	0	0	0	0	0	0	0	0	0	0	0	0	0	0	0	0	0	0	0	0	0	0	0	0	0	0	0	0	0
ENSG00000241357	AC092849.1	0.0730726	0	0	0.193703	0.102799	0.283078	0	0	0.176731	0	0	0.417822	0.101265	0	0.0705762	0.160564	0.185983	0.170149	0	0.0933721	0.101905	0.130425	0	0	0	0.413574	0.308396	0.572518	0	0	0.324993	0	0	0	0.253162	0	0	0.481692	0	0.224236	0	0	0	0.233698	0	0	0	0.167536
ENSG00000240553	AL031428.1	0	0	0	0	0	0.190839	0.0274226	0	0	0.022831	0	0	0.0506325	0	0	0	0.037264	0	0	0	0.0528327	0.0280647	0	0	0	0	0	0.572518	0	0	0	0	0	0	0.126581	0	0	0	0.111792	0	0	0	0.158498	0	0	0	0	0
ENSG00000237666	AC097527.1	0.0634529	0.336617	0.155985	0.132844	0.20978	0.193502	0.0488225	0.232458	0.15036	0.0860687	0.242062	0.0465524	0.388904	0.283627	0.217691	0.374003	0.194749	0.113141	0.0326098	0.313319	0.25879	0.185104	0	0.202719	0.187488	0	0.193766	0.359714	0.146467	0	0.204194	0	0.342191	0	0.148654	0	0	0.269231	0	0	0	0.143687	0	0.449513	0.190359	0.328392	0	0.248994
ENSG00000236327	AL831737.1	0	0	0	0	0	0	0	0	0	0	0	0	0	0	0	0	0	0	0.190864	0	0	0	0	0	0	0	0	0	0	0	0	0	0	0	0	0	0	0	0	0	0.572593	0	0	0	0	0	0	0
ENSG00000261416	AC012645.3	0.0692683	0.217901	0.112992	0.116075	0	0	0.248644	0.082344	0.0977611	0.0436594	0.119316	0.138458	0.159565	0.0532144	0.386099	0	0.142983	0.0488683	0	0.0805643	0.0237373	0.144261	0.117793	0.510631	0.105886	0.0849076	0	0	0.0957185	0.0919098	0	0	0.146923	0.293786	0.201097	0.101925	0.366851	0	0.115951	0.146605	0	0	0	0.0959574	0	0.143073	0.233092	0.18786
ENSG00000212581	ENSG00000212581	0	0	0	0.19092	0	0	0	0	0	0	0	0	0	0	0	0	0	0	0	0	0	0	0	0	0	0	0	0	0	0	0	0	0	0	0	0	0	0	0	0	0	0	0	0	0	0	0	0.572761
ENSG00000271509	AC018714.1	0.202758	0	0	0	0	0	0	0	0	0	0.190952	0	0	0	0.17705	0	0.20799	0	0	0	0	0	0	0	0	0	0	0	0	0	0	0	0.572857	0	0	0	0.53115	0	0	0	0	0	0	0	0	0	0	0
ENSG00000272426	BX284668.5	0	0	0.0565632	0	0	0.0469751	0.0543878	0.0466201	0.0567557	0.103997	0.0885604	0.131374	0	0	0.0840785	0	0.304322	0.0362665	0.119171	0.119426	0	0.0399339	0	0	0	0	0	0	0.163163	0	0	0.190732	0	0	0	0	0.252235	0	0.33997	0	0.177138	0.195964	0	0	0	0	0	0
ENSG00000263164	AC087500.2	0.160935	0.33523	0.178227	0.040961	0.0422235	0.170749	0.237536	0.198035	0.155891	0.121957	0.140614	0.250239	0	0.216222	0.175723	0.240455	0.199136	0.181838	0.103864	0.047586	0.179968	0.105778	0.191828	0.166314	0.172436	0	0	0.191414	0.311758	0.449029	0.190424	0	0.18209	0.503083	0	0.514212	0.307461	0.573062	0.338333	0.449823	0.311592	0	0.423935	0.317333	0.163949	0.306458	0.130341	0
ENSG00000277558	AL109923.1	0	0	0	0	0	0	0.172241	0.0369041	0.0968601	0.191059	0	0.127632	0.0322135	0	0	0.134799	0	0	0	0.0812961	0.0603543	0.0458606	0	0	0	0	0	0	0.266304	0	0.162661	0.573177	0	0.150263	0	0	0	0	0	0	0	0	0.181063	0.137582	0	0	0	0
ENSG00000271947	AC017076.1	0.168396	0.270948	0	0.0854184	0	0	0	0	0	0	0	0	0	0	0.195552	0.256124	0.0429374	0.104594	0.0883028	0.226549	0.062661	0.294602	0	0.573179	0	0.119135	0	0	0	0	0	0	0	0	0	0	0.397359	0.138757	0.128812	0	0.264909	0.395265	0	0.273411	0	0	0	0
ENSG00000259467	NDUFAF4P1	0	0.146249	0	0.0931517	0.0674178	0.0317221	0	0	0.0443386	0	0.0765281	0	0	0.116576	0.357665	0.0378554	0.197465	0	0.0452271	0	0	0	0	0	0	0.132678	0	0	0	0	0	0	0.229584	0	0	0.349729	0.573249	0	0.468099	0	0	0	0	0	0	0.294058	0	0.146777
ENSG00000186409	CCDC30	0.280955	0.216221	0.259846	0.186003	0.191668	0.140106	0.156275	0.107594	0.233468	0.124812	0.35417	0.257054	0.214408	0.254896	0.299796	0.203509	0.288006	0.238538	0.385924	0.286239	0.27629	0.293169	0.376268	0.274499	0.279711	0.145788	0.202953	0.165969	0.182856	0.119524	0.319816	0.167688	0.490914	0.244945	0.142066	0.278325	0.25749	0.207943	0.406817	0.358565	0.573287	0.349924	0.247447	0.379184	0.198483	0.125479	0.208885	0.172486
ENSG00000272254	AC022893.3	0.110532	0.114559	0	0	0.0319509	0.110386	0	0	0	0	0	0.191102	0	0.0428374	0.16773	0	0	0	0.118525	0	0	0.0593604	0	0	0	0	0	0.218133	0	0	0	0	0	0.573307	0	0	0.252813	0	0	0	0	0	0	0.178081	0.186834	0	0	0
ENSG00000201458	RNU4-4P	0	0	0	0	0	0	0	0.191125	0	0	0	0	0	0	0	0	0	0	0	0	0.148084	0	0	0	0	0	0	0	0	0.573376	0	0	0	0	0	0	0	0	0	0	0	0	0	0	0	0	0	0
ENSG00000265908	AC024267.5	0.216142	0.187288	0.296775	0.188916	0.184659	0.298052	0	0.121889	0.0384169	0.114774	0.154765	0.296543	0.0839652	0	0.0852062	0.186676	0.0858357	0.0831059	0.243887	0.24523	0	0.275479	0.200428	0.138271	0.573445	0.439574	0.13253	0.318278	0	0.124439	0	0	0.151387	0.292499	0.131531	0	0.255619	0.238218	0.156989	0.249318	0.129527	0.127136	0	0.263826	0.22052	0	0	0.127174
ENSG00000254582	PSMA2P1	0.0260294	0.145346	0.191168	0.0643186	0.155438	0.0950945	0.102589	0	0	0	0	0	0.0290719	0	0	0.0304132	0	0	0.0400343	0.0885783	0.0596005	0.0401556	0	0.256422	0.573504	0.106594	0.368665	0	0.110628	0	0	0	0	0	0	0	0	0	0	0	0.120103	0.265735	0	0.120467	0.0780883	0.179616	0	0.0863613
ENSG00000114854	TNNC1	0.0922238	0.254565	0.0381113	0.110221	0.106655	0.130671	0.123166	0.263275	0.340263	0.112507	0.175902	0.0566924	0.3912	0.0678792	0.221543	0.0748681	0.172548	0.0736651	0.244225	0.254913	0.154912	0.249799	0.163579	0.23381	0	0.215042	0.0679673	0.107238	0.0664621	0.340258	0.324765	0.0903545	0.179653	0.0644935	0.481627	0	0.131092	0.0686658	0.207999	0	0.19576	0.0652006	0.235567	0.339275	0.113092	0.248356	0.0507004	0.0477649
ENSG00000200472	RN7SKP44	0	0	0	0	0	0	0	0	0	0	0.191309	0	0	0	0	0	0	0	0	0	0	0	0	0	0	0	0	0	0	0	0	0	0.573928	0	0	0	0	0	0	0	0	0	0	0	0	0	0	0
ENSG00000280181	AC025262.1	0.208246	0.187309	0.102069	0.110273	0.135741	0.201272	0.188411	0.0404023	0.0814376	0.0435449	0.215447	0.0884492	0.176679	0.0641018	0.100797	0.359668	0.106735	0.109153	0.147147	0.258895	0.0342974	0.165461	0.341069	0.33704	0	0	0.247602	0.149575	0.203027	0.0705861	0.179605	0.0791104	0.311543	0.0713337	0.22905	0.0859419	0.144996	0.574045	0.14101	0.112592	0	0.153396	0	0.446692	0.154633	0.164818	0.0560777	0.105662
ENSG00000146054	TRIM7	0.454446	0.416581	0.432292	0.376661	0.395717	0.398462	0.357812	0.247657	0.336131	0.201807	0.265469	0.145237	0.191927	0.104408	0.381321	0.244181	0.247898	0.119609	0.376115	0.247459	0.303026	0.228319	0.355195	0.375513	0.389194	0.417897	0.445355	0.462378	0.333147	0.345174	0.385726	0.155203	0.192409	0.128205	0.244479	0.105795	0.257263	0.167633	0.222135	0.0629334	0.209504	0.271322	0.256574	0.301505	0.345635	0.458915	0.456725	0.399008
ENSG00000257453	AC011611.3	0.0478304	0.30968	0.0870815	0.0735703	0	0	0	0.0782112	0	0	0	0	0	0	0	0	0.03824	0	0.0825056	0	0	0	0	0	0	0.220711	0	0	0	0	0	0	0	0	0	0	0	0	0	0	0	0	0	0	0.143491	0.574102	0	0
ENSG00000146192	FGD2	0.43978	0.397688	0.452318	0.415142	0.346125	0.225493	0.349072	0.214438	0.402931	0.287305	0.468712	0.345225	0.341679	0.390714	0.323456	0.333938	0.277174	0.357271	0.220751	0.273963	0.27239	0.185335	0.42172	0.4232	0.391585	0.465016	0.50981	0.231969	0.44858	0.21993	0.415499	0.276817	0.574108	0.404301	0.478567	0.488156	0.362149	0.277963	0.233579	0.379174	0.218496	0.290623	0.405805	0.226227	0.361464	0.351663	0.417942	0.249596
ENSG00000260679	AP007216.2	0	0	0	0	0	0	0	0	0	0	0	0.0976627	0	0.101176	0	0	0	0	0	0.191376	0	0	0	0	0	0	0	0	0	0	0	0	0	0.292988	0	0.303527	0	0	0	0	0	0.574129	0	0	0	0	0	0
ENSG00000275344	MIR6503	0	0	0	0	0	0.191439	0	0	0	0	0	0	0	0	0	0	0	0	0	0	0	0	0	0	0	0	0	0	0	0	0	0	0	0	0	0	0	0	0	0	0	0	0	0	0	0	0	0
ENSG00000243423	AC004223.1	0	0.0923656	0.0798396	0.0846987	0.0775915	0	0	0.157435	0.176645	0.102756	0	0	0	0.165904	0.157623	0	0	0	0	0	0	0.191443	0	0	0	0.254096	0	0	0	0.275051	0	0.308268	0	0	0	0	0	0	0	0	0	0	0	0.574328	0	0	0.239519	0
ENSG00000251054	AC008883.2	0.0509345	0	0.0522621	0.101115	0.0826858	0	0	0	0.0600458	0	0	0	0.0453634	0.0452173	0	0	0	0.19146	0.0566977	0	0	0	0	0	0	0.303344	0.248057	0	0	0	0	0	0	0	0	0	0	0	0	0.57438	0	0	0	0	0	0	0.156786	0
ENSG00000281120	AC006355.2	0	0	0	0	0.191463	0	0	0.0562097	0	0	0	0	0	0	0	0	0	0	0.0794224	0	0	0	0	0	0	0	0.57439	0	0	0	0	0	0	0	0	0	0	0	0	0	0.238267	0	0	0	0	0	0	0
ENSG00000240718	RN7SL851P	0.105094	0.191472	0.109316	0.0613745	0.161681	0.123232	0	0	0	0.0919038	0.0763989	0.0814283	0.0619817	0.0998401	0	0	0.0709679	0	0	0.0837782	0.075036	0.18506	0.315281	0	0.327948	0	0	0.20669	0	0	0	0.275711	0	0	0	0.29952	0	0	0	0	0	0.251334	0	0	0	0.574415	0	0.184124
ENSG00000226124	FTCDNL1	0.298499	0.243546	0.246663	0.269381	0.37021	0.293801	0.242959	0.256154	0.203965	0.273583	0.354227	0.202673	0.351864	0.371145	0.437577	0.485275	0.251061	0.314503	0.24596	0.273907	0.391363	0.398336	0.130543	0.236905	0.273455	0.302466	0.318101	0.412597	0.112545	0.260944	0.112822	0.197619	0.380274	0.217814	0.480893	0.248485	0.499131	0.439429	0.169012	0.194446	0.137626	0.404429	0.520587	0.574518	0.309877	0.173715	0.233202	0.244598
ENSG00000278654	AC007450.4	0.101012	0	0	0.0876082	0	0	0.0464359	0	0.087831	0	0	0	0.0601426	0	0	0.0374941	0.191509	0	0.0447955	0	0	0	0.18231	0	0	0.262825	0	0	0	0	0	0	0	0	0.150357	0	0	0	0	0	0	0	0	0	0	0	0	0
ENSG00000275607	AC135507.2	0	0.171664	0.191644	0	0.090492	0	0.0787457	0	0	0	0	0.0945021	0	0	0	0.0693145	0	0	0	0	0	0	0	0.26804	0	0	0	0	0	0	0	0	0	0.283506	0	0	0	0	0	0	0	0	0	0	0	0.246952	0.574933	0
ENSG00000275945	EIF3FP1	0.292111	0.139174	0.0552284	0.111533	0.266634	0.0585351	0.173425	0.279644	0.10928	0.148345	0.248328	0.0872313	0.156627	0.066409	0.169047	0.115023	0.0844661	0.128828	0.248255	0.101666	0.141143	0.354561	0.267477	0.338821	0	0.170869	0.225908	0	0	0.246316	0.235314	0.130935	0.147834	0.108689	0.195501	0	0.137071	0	0.092374	0.185287	0.575016	0.106492	0.2104	0.482764	0.530367	0	0.0734716	0.16373
ENSG00000244558	KCNK15-AS1	0.140002	0.206228	0.220801	0.14231	0.248764	0.070222	0.155114	0.0841708	0.0528393	0.0573866	0.228389	0.0770897	0.0991658	0.0535374	0.312043	0.111444	0.23	0.102292	0.370105	0.138265	0.42911	0.305493	0.0979252	0.330463	0.232145	0.3271	0.575054	0.155504	0.189954	0	0	0.17216	0.388758	0	0.133026	0.0674237	0.395231	0.232777	0.13743	0.0609059	0.496213	0.132126	0.224422	0.255852	0.107742	0.0622415	0.15419	0
ENSG00000258425	AC013451.1	0	0.0483225	0.227128	0	0	0.0317833	0.0459881	0.0982761	0.272325	0.0537584	0.0766759	0.0484739	0.158286	0	0.0307925	0.0325942	0	0.0787094	0	0	0	0.105889	0	0	0.165779	0	0	0	0.137964	0.191632	0.575068	0.161275	0.230028	0.145422	0	0	0	0	0	0	0	0	0	0	0	0	0.228641	0
ENSG00000220695	Z86062.1	0.471509	0.43401	0.200529	0.215557	0.302692	0.175449	0.374967	0.435236	0.220889	0.366206	0.215266	0.27062	0.058418	0.156145	0.41709	0.17317	0.14986	0.443042	0.162558	0.40746	0.324035	0.447132	0.523355	0.564657	0.238406	0.265869	0.204339	0.122682	0.491604	0.575128	0.139283	0.350856	0.270058	0	0	0.223187	0.09853	0	0.216847	0.345223	0.197062	0	0.516693	0.203387	0.340004	0.247542	0.0762138	0.0980402
ENSG00000198643	FAM3D	0.146945	0.234163	0.331632	0.133975	0.354969	0.215823	0.13712	0.17833	0.162173	0.078417	0.145099	0.127793	0.222695	0.269256	0.356459	0.187132	0.340085	0.242215	0.399133	0.319921	0.328738	0.364721	0.250091	0.300106	0.508512	0.119585	0.238298	0.30983	0.131855	0.335879	0.241523	0	0.111538	0.16163	0.342573	0.365816	0.575144	0.147974	0.530155	0.311212	0.328956	0.345704	0.494869	0.387293	0.062048	0.15397	0.232518	0.0343108
ENSG00000224649	AF124730.1	0.122382	0.0765476	0.177057	0	0.0645629	0.132778	0.0791312	0	0.0703722	0	0.126626	0	0	0	0	0.103265	0.253092	0	0.238931	0	0.177133	0.132818	0.367145	0	0.303879	0	0	0.19152	0.237394	0	0	0	0	0	0	0	0	0	0.575146	0	0	0	0.322813	0.237986	0	0	0	0
ENSG00000256381	AC005832.1	0.111341	0	0.0433124	0.108846	0	0	0.152799	0	0.293054	0.0309509	0.232189	0.128153	0.0656659	0.0981816	0	0.0762547	0.0350876	0.0335547	0.0892291	0	0.0367404	0.0920931	0.334022	0	0	0.219553	0	0	0.12494	0	0.520779	0	0.575156	0.263386	0	0	0	0.140213	0	0	0.267687	0	0	0.276279	0	0	0	0
ENSG00000284964	AC242842.2	0	0	0	0	0	0	0	0	0	0	0	0	0	0	0	0	0	0	0	0	0	0.191784	0	0	0	0	0	0	0	0	0	0	0	0	0	0	0	0	0	0	0	0	0	0	0	0	0	0
ENSG00000201296	RNU4-41P	0	0	0.17325	0	0	0	0	0	0	0	0	0	0	0	0	0	0	0	0	0	0	0.191784	0	0	0	0	0	0	0	0	0	0	0	0	0	0	0	0	0	0	0	0	0	0	0	0	0	0
ENSG00000111837	MAK	0.180133	0.127126	0.130906	0.128256	0.0545212	0.129678	0.12595	0.333653	0.174609	0.264781	0.13231	0.291743	0.140242	0.324871	0.158623	0.396158	0.120886	0.402391	0.175299	0.42434	0.122501	0.332952	0.231857	0.0450226	0.104795	0.181174	0.0243009	0.201045	0.07056	0.346742	0.313901	0.297573	0.185138	0.575415	0.154368	0.287249	0.122687	0.561201	0.0621217	0.478969	0.0729508	0.320088	0.185086	0.280181	0.136964	0.145197	0.190247	0.093682
ENSG00000234026	AL157834.2	0.0367016	0.24833	0.25826	0.0615342	0.0738904	0	0	0.0682743	0.0347085	0.068704	0.147788	0.0247881	0.0802724	0.0235341	0.259826	0.145175	0.193601	0.341505	0	0.40514	0.0786632	0.5313	0	0	0.408922	0	0	0	0	0.112427	0	0.126004	0	0	0	0	0.166635	0	0.112298	0.179331	0	0.129461	0.159215	0	0	0.4052	0.365858	0
ENSG00000224067	AL354877.1	0.15855	0	0.0477951	0.20121	0.0338076	0.0505465	0	0	0.0454177	0.0674258	0.15222	0.053569	0	0	0	0	0	0.244171	0.110426	0	0.0684351	0.118039	0	0	0	0.333463	0	0.151639	0	0	0	0.202277	0.288509	0	0	0	0	0	0	0.575771	0	0	0.205305	0	0.122143	0	0.143385	0.270167
ENSG00000111215	PRR4	0.19056	0.234723	0.227403	0.307456	0.149408	0.0720625	0.240293	0.0164237	0.210686	0.186657	0.194577	0.0540039	0.162816	0.147395	0.341224	0.155669	0.173339	0.0846866	0.1716	0.149895	0.0730805	0.184436	0.256216	0.082016	0.575925	0.411256	0.0783937	0.216187	0.346139	0	0.237616	0.449784	0.207666	0.124375	0.309135	0.132379	0.454223	0.122445	0.32902	0.0570005	0.177679	0.123654	0	0.181864	0.163159	0.335539	0.0495493	0.217039
ENSG00000239821	RN7SL513P	0	0	0	0	0	0	0	0	0	0	0.065083	0	0	0	0.0644768	0	0.134924	0.132994	0.171272	0.192019	0.15259	0.125444	0	0	0	0	0	0	0	0	0	0	0	0	0	0	0	0	0	0.398982	0.513816	0.576056	0	0	0	0	0	0
ENSG00000278775	FP236383.2	0	0	0	0	0	0	0	0	0	0	0	0	0	0	0	0	0	0	0.192036	0	0	0	0	0	0	0	0	0	0	0	0	0	0	0	0	0	0	0	0	0	0	0	0	0	0	0	0	0
ENSG00000235939	AL138760.1	0.0386552	0.230586	0	0.0427505	0	0.151634	0.156233	0	0	0.192047	0.19219	0.0577229	0	0.0633421	0.0366679	0	0	0	0.0539606	0.0583558	0.0390049	0	0	0	0	0	0	0.14397	0.342743	0	0	0.576142	0.416923	0.173169	0	0.190026	0	0	0	0	0	0.175067	0	0	0.115966	0.40011	0	0.128252
ENSG00000250882	AC010261.1	0.259919	0.102728	0.294216	0.0892718	0.166564	0.115209	0.182994	0.261502	0.192107	0.0769759	0.0399512	0.050513	0.0410951	0	0	0.104079	0.0470531	0	0.0756377	0	0	0	0.262705	0.181235	0	0	0.224717	0.345626	0.169864	0	0	0.230928	0	0	0	0	0	0.312238	0	0	0	0	0	0	0.357315	0.126949	0.142034	0
ENSG00000204149	AGAP6	0.340436	0.257797	0.47957	0.408278	0.260174	0.206557	0.290887	0.162809	0.215699	0.207934	0.311095	0.403467	0.372915	0.2699	0.16476	0.130328	0.217118	0.205057	0.446929	0.207005	0.314634	0.162192	0.327859	0.214795	0.41733	0.334644	0.114554	0.24852	0.212919	0.215119	0.385977	0.242698	0.290623	0.506253	0.576408	0.43208	0.260801	0.225073	0.26999	0.198506	0.218724	0.268202	0.190403	0.142956	0.333564	0.31714	0.497507	0.510906
ENSG00000284661	AC105233.5	0	0	0	0	0.192145	0	0	0	0.145002	0	0	0	0	0	0	0	0	0	0	0	0	0	0	0	0	0	0	0	0	0	0.435006	0	0	0	0	0	0	0	0	0	0	0	0	0	0	0	0	0
ENSG00000227321	MTND4P15	0.105938	0.195202	0.21216	0.241311	0.183692	0.0701519	0.0412351	0.0416556	0.0918932	0.07921	0	0.0959171	0	0.0216065	0.0227511	0.0258799	0	0.0383661	0.022723	0.0300996	0	0	0	0	0.0831301	0.576447	0	0.121253	0	0	0.209531	0.0808718	0	0.0848049	0	0	0	0.0776396	0	0.115098	0	0	0	0	0.195334	0.390099	0.297651	0.147487
ENSG00000164933	SLC25A32	0.140459	0.243926	0.386731	0.480542	0.271383	0.35287	0.290231	0.242354	0.212844	0.379916	0.231171	0.442801	0.268076	0.326501	0.130958	0.291801	0.245642	0.199472	0.185887	0.28566	0.16129	0.261441	0.118	0.233404	0.474727	0.576474	0.342436	0.455328	0.283933	0.224294	0.322428	0.223822	0.206327	0.480412	0.310923	0.422703	0.114042	0.292745	0.25629	0.220228	0.207832	0.271285	0.13876	0.171688	0.122255	0.199681	0.498022	0.355577
ENSG00000241101	PRICKLE2-AS2	0	0	0.115421	0	0.0533506	0.266861	0	0	0	0	0	0	0.0378638	0.0314578	0	0	0	0	0	0	0	0	0	0	0.346264	0	0.160052	0.576558	0	0	0	0	0	0	0	0	0	0	0	0	0	0	0	0	0	0	0	0
ENSG00000260017	AC138811.1	0	0.245022	0.0792921	0.255775	0	0.14753	0.151774	0.158369	0.0875636	0.127378	0	0.130841	0.0520234	0	0.0532246	0	0.0868295	0	0.0650218	0	0	0	0	0.527051	0.237876	0.190748	0	0	0	0.274974	0.262691	0.231414	0	0.208666	0	0	0	0	0.260489	0	0	0	0	0	0	0	0	0.576576
ENSG00000275097	AC024940.5	0	0.0582449	0.081215	0.294471	0.111654	0.0434074	0.192227	0.0430793	0	0.0898694	0.0409172	0.0987274	0.0561399	0.205761	0.040536	0.156747	0.0453655	0.126051	0.0545615	0.157104	0.122199	0.0547268	0	0.174735	0	0.555495	0.334961	0	0	0	0	0	0	0	0	0.191465	0	0.470241	0	0	0.163684	0.321326	0.2227	0.16418	0	0	0	0.160711
ENSG00000230911	PPIHP1	0.111439	0.211918	0.098551	0.218886	0.178944	0.117416	0.215545	0.113598	0.326222	0.0951912	0.227927	0.048378	0.187619	0.0440783	0.121551	0.122516	0.127369	0.0911145	0.149299	0.268864	0.141013	0.2124	0.235405	0	0.168379	0.381264	0	0.122798	0.29234	0.340793	0	0	0.411441	0	0.154484	0	0.150113	0	0.145987	0.146413	0	0	0	0.31455	0.0989118	0.34127	0.127274	0
ENSG00000231655	EMP2P1	0	0.300347	0.122935	0.0579506	0	0.122494	0.103769	0	0.192286	0	0.0657638	0	0	0	0	0.0699376	0	0.112592	0.073472	0.0612196	0.0645906	0.0759566	0	0	0	0	0	0	0	0	0.576858	0	0	0	0	0	0	0	0	0.337775	0.220416	0	0	0.22787	0	0	0.368804	0
ENSG00000074706	IPCEF1	0.462845	0.46437	0.362554	0.460189	0.36051	0.337277	0.182539	0.170344	0.169207	0.311621	0.326905	0.259775	0.214552	0.203983	0.472115	0.171867	0.494369	0.220234	0.451691	0.281062	0.395075	0.414506	0.381311	0.560534	0.294314	0.449829	0.446843	0.326815	0.234249	0.225571	0.103878	0.460249	0.463141	0.349384	0.227045	0.264128	0.576954	0.15782	0.510029	0.147493	0.470038	0.364341	0.434148	0.502678	0.488074	0.322455	0.347252	0.440729
ENSG00000265683	SYPL1P2	0.0521346	0	0.0529517	0	0.0675022	0	0	0.0341765	0.192343	0.0383038	0.0734192	0.0345385	0.165581	0.0736254	0.0506553	0.0654253	0	0	0	0	0.0773068	0.0377237	0	0	0	0	0	0	0	0.102529	0.577028	0.114911	0.124733	0.103615	0.108373	0	0.151966	0.196276	0	0	0	0	0.145199	0	0.0693879	0	0	0
ENSG00000243313	RN7SL285P	0	0	0	0.192367	0	0	0	0	0	0	0	0	0	0	0	0	0	0	0	0	0	0	0	0	0	0	0	0	0	0	0	0	0	0	0	0	0	0	0	0	0	0	0	0	0	0	0	0.5771
ENSG00000240974	RPS27AP10	0.192398	0.101656	0.189802	0.127012	0.134255	0	0.124403	0	0	0	0.145322	0.120719	0.0902906	0	0	0	0	0	0	0	0.169166	0	0.577194	0	0	0	0	0	0.37321	0	0	0	0.435965	0.362156	0	0	0	0	0	0	0	0	0.507499	0	0	0	0.569405	0
ENSG00000254678	AP005018.1	0	0	0	0.123565	0.116245	0.105564	0	0.192474	0.165176	0	0	0.0834202	0	0	0.122347	0.0711568	0.13358	0	0	0	0	0	0	0	0	0	0	0.316692	0	0.577423	0	0	0	0.25026	0	0	0.36704	0	0	0	0	0	0	0	0	0	0	0.370694
ENSG00000252171	ENSG00000252171	0	0	0	0	0	0	0	0	0	0	0.204857	0	0	0	0	0	0.192554	0	0	0	0	0	0	0	0	0	0	0	0	0	0	0	0	0	0	0	0	0	0	0	0	0	0	0	0	0	0	0
ENSG00000255647	AC093510.1	0.17843	0.225169	0.131167	0.103554	0.0208396	0.0785827	0.10198	0.0642242	0.127091	0.181019	0.2923	0.144867	0.0867538	0.119829	0.151937	0.0545235	0.264942	0.225866	0.200533	0.0331926	0.117818	0.0387172	0	0.247237	0.296622	0	0	0.235748	0.115862	0	0	0.406888	0.313187	0	0.117592	0.25883	0.27916	0	0.222249	0.577813	0.115801	0	0.157552	0.116151	0.440872	0.428269	0.09688	0.310663
ENSG00000280157	AL359510.2	0.0562859	0.0444601	0.0793317	0.0432811	0.0764074	0.0469578	0.183074	0.0499683	0.280282	0.21048	0.189437	0.172907	0.139238	0.176396	0.0946242	0.141361	0.174172	0.111529	0.0836836	0.101547	0.0839454	0.199007	0.0533821	0.0736544	0.120549	0.0306181	0.126624	0.0423852	0.238876	0.0331431	0.57793	0.308916	0.385866	0.239917	0.182518	0.157815	0.151246	0.198216	0.299671	0.185673	0.10258	0.101584	0.0469363	0.213989	0.02243	0.0597261	0	0.0992253
ENSG00000255474	GAU1	0.0524207	0.193043	0.0955569	0.0773312	0.269177	0.0905397	0.107572	0.0142662	0.117995	0.0971038	0.171341	0.135202	0.18541	0.148294	0.229508	0.259384	0.146078	0.177017	0.121366	0.264167	0.158915	0.345715	0.0764854	0.370981	0	0	0.538231	0	0.11937	0	0.249221	0.218267	0.358802	0.200589	0.269986	0.0726618	0.265362	0.435309	0.238442	0.28558	0.0621188	0.198414	0	0.577976	0.0807766	0.0464499	0.194206	0.134002
ENSG00000270720	AC104785.1	0.0413829	0	0.252739	0.0390363	0.0596507	0.0522373	0.0750669	0.0303035	0.161438	0.182469	0.129649	0.160806	0.159698	0.0832849	0	0.185143	0	0.0270149	0.236655	0.0769509	0.170785	0.0921121	0	0	0.168994	0.117109	0	0	0.13202	0	0.368104	0.17948	0.202643	0	0	0.154345	0	0.136397	0	0	0.13195	0	0	0.136412	0	0	0	0
ENSG00000258810	AL133371.2	0.49125	0	0	0.142386	0.143043	0.178061	0.0621205	0	0.191403	0	0	0.0752517	0	0.0764624	0.184962	0.279355	0.0731403	0	0.370213	0	0.208292	0	0.408355	0	0	0.427158	0	0.324232	0	0	0	0	0	0	0	0	0	0	0	0	0.263899	0	0	0	0.171582	0	0	0
ENSG00000266754	RN7SL524P	0.203686	0	0.210902	0	0.176413	0.0695857	0.229563	0	0	0	0.148967	0.0822426	0	0.267618	0.0850642	0	0.144206	0	0	0	0.0757863	0	0.400188	0	0	0	0.529238	0.208757	0.476437	0	0	0	0	0	0	0.578053	0.255193	0	0	0	0	0	0	0	0	0	0	0
ENSG00000278475	AC009464.1	0	0	0.19269	0	0.192429	0.0919355	0	0.201167	0.116912	0	0.0459302	0.0350415	0.096782	0.144331	0.0819364	0	0.172668	0.0409239	0	0.0459473	0.0448092	0.11062	0	0	0.578071	0	0.218967	0	0	0.211654	0.230752	0	0	0	0	0.193507	0	0	0.518003	0	0	0	0	0.331861	0	0	0	0
ENSG00000077935	SMC1B	0.173122	0.212474	0.134213	0.167135	0.199827	0.318467	0.260068	0.421888	0.0901944	0.243295	0.116719	0.182084	0.251785	0.195006	0.250067	0.226398	0.162855	0.138477	0.169458	0.189505	0.205195	0.193779	0.214295	0.184735	0.080765	0.126674	0.277764	0.371388	0.141673	0.578111	0.124082	0.217112	0.134624	0.153239	0.153388	0.165003	0.345894	0.199106	0.136356	0.150856	0.233772	0.185887	0.268541	0.130333	0.119709	0.148577	0.118082	0.176587
ENSG00000235410	AL157896.1	0.0479771	0	0	0	0	0	0	0.102871	0	0.134974	0	0.145429	0.0398921	0.350532	0.17863	0.288494	0.265824	0.0282093	0.16548	0.299475	0.230701	0.40116	0	0	0	0	0	0	0	0	0	0.267175	0	0.11089	0.0997302	0.553907	0	0.361247	0.307523	0	0.196421	0.397842	0.10733	0.397057	0.0638545	0	0	0
ENSG00000286106	NOTCH2NLR	0.124913	0.0699102	0.263474	0.214512	0.204474	0.295915	0.381425	0.385084	0.327175	0.339873	0.22236	0.578149	0.41524	0.342284	0.149186	0.22566	0.0971779	0.115469	0.0874147	0.272274	0.0505869	0.182383	0	0.0745493	0.321322	0.360958	0.214363	0.539251	0.198523	0.223531	0.268124	0.075194	0.0816208	0.542419	0.212746	0.0744027	0.237259	0.200625	0.0670148	0.174228	0.0679845	0	0.0950132	0.142243	0.146978	0	0.0533016	0.0685664
ENSG00000226482	ADIPOQ-AS1	0.162931	0.0558878	0.056739	0.0206748	0.078513	0.112264	0.0435907	0	0.0158647	0.045246	0.084059	0.0499173	0.104317	0.105145	0.0916635	0.161348	0.133557	0.311461	0.197538	0.487918	0.215341	0.424166	0.263963	0.127429	0.0997658	0	0.0894822	0.22938	0.0415135	0	0.0275432	0.0306518	0.105351	0.0875149	0.116018	0.268795	0.209974	0.0931765	0.0762492	0.514827	0.353388	0.578263	0.417663	0.5042	0.100444	0	0.0704513	0.0442505
ENSG00000258279	LINC00592	0.45305	0.0907374	0.141517	0.0780778	0.11522	0.286741	0.270172	0.185678	0.362247	0.116407	0.210827	0.168068	0.259432	0.0281671	0.413396	0.0183486	0.264155	0.0109024	0.271898	0.0615822	0.434708	0.114947	0.541365	0.0568458	0.19534	0.0472615	0	0.108409	0.405086	0.0511591	0.418093	0.0573374	0.31119	0.223654	0.220085	0	0.431677	0.0550458	0.282384	0	0.15552	0	0.305233	0.27034	0.293395	0.17183	0.178201	0.0905742
ENSG00000255000	AC139103.1	0	0	0.0240531	0	0	0.0199758	0.185689	0	0.0670244	0.0171882	0.192806	0.0707444	0.0488303	0.0418999	0.0475933	0.0259552	0	0.0154221	0.0251089	0.0555549	0.0274405	0.133381	0	0	0	0	0	0	0.214135	0	0	0	0.578419	0.0731344	0.0764921	0.0802538	0.0743279	0.0778657	0	0	0.0753266	0.166665	0.0823214	0	0	0	0	0
ENSG00000243560	RN7SL364P	0.0775253	0.092026	0.0725712	0	0.33014	0	0	0	0	0	0.0851061	0	0	0.101301	0	0.0982864	0.182484	0.145707	0.104128	0	0.181174	0.52109	0	0	0	0	0.291859	0	0	0	0	0	0	0	0	0.303902	0	0.294859	0.547452	0.43712	0	0	0.311732	0.572217	0	0	0.217714	0
ENSG00000253730	AC015909.2	0.19275	0.115945	0.0756415	0.0759595	0.0255257	0	0.199077	0.0393329	0.115578	0.192932	0.0756976	0.045904	0.138841	0.0410968	0.250257	0.199819	0.0366913	0.0814819	0.136219	0.4504	0.0351937	0.132293	0	0.347834	0	0.125887	0	0	0	0	0.346733	0.578797	0	0.137712	0.144034	0	0.139959	0.146621	0	0	0.279922	0.156915	0	0	0	0	0.226924	0.101992
ENSG00000244107	RN7SL250P	0	0	0	0	0	0	0	0	0	0	0	0	0	0	0	0	0	0.192947	0.102073	0	0	0	0	0	0	0	0	0	0	0	0	0	0	0	0	0	0	0	0	0.578842	0	0	0	0	0	0	0	0
ENSG00000250451	HOXC-AS1	0.0459721	0.102778	0	0	0.0592477	0.035263	0.0354449	0.0902964	0.085081	0	0.0670914	0.0493263	0.100291	0	0.0755631	0.0903172	0	0.193079	0.0425286	0.121131	0.0928205	0.152327	0	0.181488	0	0	0	0.105789	0	0	0.160188	0	0.201274	0.147979	0.142404	0	0.129321	0.270952	0	0.579238	0.127586	0.144987	0	0	0.137916	0	0	0
ENSG00000244619	AC243547.1	0.234963	0.406391	0.249428	0.277071	0	0	0.0895266	0	0.0558264	0	0.0447493	0.162677	0.231726	0	0.0576026	0	0	0	0.0633876	0	0	0.0458115	0	0.466337	0	0.307805	0	0	0	0	0	0	0	0	0.579315	0	0	0	0	0	0.190163	0	0	0	0.370919	0.568783	0	0.373418
ENSG00000275345	AC091167.5	0	0	0	0	0	0.0904103	0	0.0862881	0.111437	0.0674258	0	0	0.231799	0.0377799	0	0	0.048596	0	0	0	0.0466125	0.14944	0	0	0	0	0	0.151639	0	0	0	0.202277	0	0	0	0	0	0	0	0	0	0	0	0.194214	0	0	0	0
ENSG00000229455	RPS10P18	0.0643302	0.193226	0.0437102	0.0875797	0	0	0.0368958	0.0668455	0.037894	0	0	0	0	0	0	0	0	0.0953041	0.0508625	0	0	0	0.19299	0	0	0.139111	0	0	0	0.200536	0	0	0	0	0	0	0	0	0	0.15085	0.152587	0	0	0	0	0.579677	0.13113	0
ENSG00000177483	RBM44	0.401117	0.415822	0.410796	0.390385	0.447097	0.448375	0.397626	0.277667	0.384719	0.217255	0.27446	0.252683	0.133979	0.213932	0.144938	0.0955762	0.280476	0.190776	0.303513	0.243939	0.306664	0.173822	0.550393	0.363756	0.424268	0.378368	0.490888	0.579869	0.411269	0.258654	0.568446	0.232611	0.361014	0.2569	0.123606	0.279996	0.134897	0.156176	0.400984	0.261032	0.377653	0.217433	0.29323	0.223052	0.389883	0.355296	0.319477	0.317133
ENSG00000199289	RNU6-502P	0	0	0	0	0	0.193293	0	0	0	0	0	0	0	0	0	0	0	0	0	0	0	0	0	0	0	0	0	0.57988	0	0	0	0	0	0	0	0	0	0	0	0	0	0	0	0	0	0	0	0
ENSG00000260475	AL353719.1	0.0488122	0.041451	0.091386	0.114153	0.230329	0.145652	0.138723	0.190515	0.198632	0.360401	0.251055	0.340068	0	0.160746	0.0272012	0.255797	0.0929562	0.158634	0.257316	0.0498826	0.217804	0.180312	0	0.124353	0	0	0.302624	0.14497	0.0898469	0.258816	0.219517	0.193381	0.242865	0.579943	0	0.296386	0	0.185652	0	0.137612	0.352059	0	0.440627	0.0900712	0	0	0.274158	0.0881681
ENSG00000246889	AP000487.1	0.279091	0.370563	0.40644	0.2096	0.20458	0.248691	0.281352	0.276277	0.257563	0.189666	0.281773	0.415166	0.361551	0.257329	0.26099	0.336386	0.257546	0.310859	0.388216	0.334264	0.255572	0.291568	0.218092	0.416707	0.430046	0.234261	0.210832	0.420254	0.360285	0.379317	0.31209	0.204279	0.156555	0.40299	0.473287	0.286961	0.243063	0.376625	0.375558	0.281223	0.447043	0.433183	0.274917	0.205369	0.284014	0.280689	0.580124	0.17812
ENSG00000283433	RNA5SP532	0	0	0	0	0	0.138351	0.178364	0	0.193376	0	0	0	0	0	0	0	0	0.181329	0	0	0	0	0	0	0	0	0	0	0	0	0	0	0	0	0	0	0	0	0	0	0	0	0	0	0	0	0	0
ENSG00000269463	AP001160.4	0	0.0722725	0.0516737	0.173271	0.128466	0.137041	0.09562	0.345052	0.179255	0.0796098	0.209028	0.176263	0.0983269	0.144261	0.125266	0.0644451	0	0.0999216	0.330648	0.0582174	0.103935	0.0915762	0	0.216818	0	0	0	0.24954	0	0.454985	0	0	0.474768	0	0	0.432782	0	0	0	0	0.40083	0	0	0	0	0	0.155021	0.199417
ENSG00000236325	RPL32P5	0	0	0	0.0498565	0	0.0823472	0	0	0.193428	0	0	0	0.0503497	0	0	0	0.0538073	0	0	0	0.094334	0	0	0	0	0	0	0	0	0	0.580283	0	0	0	0	0	0	0	0	0	0	0	0.283002	0	0	0	0	0.14957
ENSG00000229689	AC009237.3	0.176991	0.213216	0.177366	0.220892	0.169439	0.165744	0.158119	0.0789258	0.187076	0.125832	0.353831	0.286626	0.289237	0.240078	0.149924	0.371301	0.304009	0.34918	0.295111	0.265228	0.412015	0.412967	0.124997	0.142995	0.195178	0.278301	0.246675	0.253283	0.16906	0.094737	0.176831	0.092746	0.435078	0.31744	0.295967	0.189162	0.0905246	0.436883	0.428987	0.5805	0.263308	0.221951	0.352835	0.410779	0.241743	0.239177	0.124676	0.227383
ENSG00000104889	RNASEH2A	0.20261	0.246327	0.258639	0.13708	0.186973	0.318379	0.184931	0.0883757	0.236199	0.112848	0.325502	0.181987	0.283533	0.144793	0.580582	0.236897	0.414759	0.293101	0.276337	0.344696	0.270182	0.317903	0.393835	0.238272	0.281365	0.132241	0.0935125	0.294365	0.165305	0	0.196813	0.178536	0.230272	0.175433	0.316231	0.0248984	0.52483	0.183452	0.292403	0.229124	0.188752	0.45999	0.261112	0.23944	0.0724782	0.252081	0.191202	0.185143
ENSG00000233246	PHC2-AS1	0.163342	0.0950621	0	0.0468436	0.18093	0	0	0	0.193533	0.0938438	0.0835428	0.0335398	0	0.123476	0	0	0.128796	0	0.0513815	0.0583893	0.0463998	0.13226	0.490026	0	0	0.140531	0.371595	0	0	0	0.5806	0.170491	0	0	0	0.370427	0	0	0	0	0.154144	0.175168	0	0	0	0.155731	0	0
ENSG00000228548	ITPKB-AS1	0.0591885	0	0.101783	0	0	0.057092	0	0.0662397	0	0	0.0339363	0.0869829	0.0494616	0.029002	0.189734	0.190626	0.0582629	0.357972	0	0.159635	0	0.13883	0.177566	0	0.1847	0	0	0	0	0	0	0	0	0	0	0	0.569203	0	0.174789	0.580788	0	0	0	0.14465	0	0	0.12065	0
ENSG00000223442	TH2LCRR	0.187194	0.274314	0.178599	0.367197	0.16145	0.0726084	0.267999	0.124664	0.125365	0.144109	0.156397	0.023228	0.100296	0.141582	0.0531178	0	0.0688746	0.188189	0.225211	0.125143	0.166701	0.118002	0.310493	0.153236	0.171361	0.580872	0.0950007	0.0579344	0.071811	0.183655	0.0877256	0.0976263	0.194112	0.069684	0.145767	0.320844	0.0708213	0	0.206624	0.248139	0.0698712	0.0704481	0.156875	0	0.0755287	0.285265	0.120092	0.244157
ENSG00000252712	SCARNA14	0	0	0	0	0.155236	0	0	0	0	0	0.134248	0	0	0	0	0	0.15999	0	0.580917	0	0	0	0	0	0	0	0	0	0	0	0	0	0	0	0	0	0	0	0	0	0	0	0	0	0	0	0	0
ENSG00000176153	GPX2	0.342909	0.264562	0.328531	0.397045	0.290398	0.175543	0.30712	0.22207	0.339668	0.443904	0.223555	0.314335	0.167017	0.256889	0.136347	0.133514	0.164177	0.111549	0.220579	0.180416	0.122591	0.168313	0.478829	0.309109	0.419015	0.580994	0.311447	0.230709	0.350172	0.165673	0.532905	0.560266	0.359456	0.326081	0.224958	0.121087	0.102145	0.148695	0.149006	0.208448	0.207035	0.26693	0.21126	0.207662	0.277197	0.30753	0.417832	0.223307
ENSG00000230212	AP000688.1	0.182601	0.110738	0.19776	0.0937378	0.123274	0.0896105	0.0388309	0.170834	0.0354129	0.0545907	0.119439	0.167176	0.0885642	0.145611	0.152172	0.519374	0.278023	0.357057	0.0705429	0.32615	0.0939188	0.308212	0.0738827	0.0640559	0	0	0.0613966	0.0737233	0.0600369	0.326487	0	0.0816195	0.162285	0.116517	0	0.261979	0.256332	0.24811	0.3182	0.506862	0	0.294487	0	0.246289	0.165304	0.0448692	0.2422	0.172589
ENSG00000264675	MIR4285	0	0	0	0	0	0.193691	0	0	0	0	0	0	0	0	0	0	0	0	0	0	0	0	0	0	0	0	0	0	0	0	0	0	0	0	0	0	0	0	0	0	0	0	0	0	0	0	0	0
ENSG00000213167	ENSG00000213167	0.33612	0	0.331869	0	0	0	0.0865922	0.0726676	0	0.054112	0	0	0.0912842	0	0	0	0	0	0.092036	0	0	0.106972	0.427247	0	0.353624	0	0	0	0	0	0	0	0	0	0	0	0	0	0	0	0.276108	0	0	0	0.581114	0	0.230995	0
ENSG00000265237	MIR3142	0	0	0	0	0	0	0	0	0	0	0	0	0	0	0	0	0	0.193716	0	0	0	0	0	0	0	0	0	0	0	0	0	0	0	0	0	0	0	0	0	0	0	0	0	0	0	0	0	0
ENSG00000263427	AC129492.2	0.134215	0.048416	0.0479201	0	0	0	0	0.064001	0.132169	0	0.193756	0	0.0514706	0	0.0705445	0.0856189	0.150225	0.36371	0	0.248191	0.0439766	0.289082	0	0	0	0	0	0	0	0.192003	0	0	0.581268	0	0	0	0	0	0.325899	0.518836	0	0.33204	0	0.150525	0.157924	0	0	0
ENSG00000249363	AC011411.1	0.043267	0.0630322	0.0603449	0.0739896	0.0640433	0.136961	0.077446	0.02331	0.242658	0.169958	0.126545	0.0820848	0.164609	0.025662	0.0827888	0.162581	0.178053	0.0945075	0.0563185	0.183522	0.0519085	0.358516	0	0.189097	0.113434	0.221969	0	0.108818	0.0886161	0	0.123542	0.0953659	0	0.0859913	0.0899393	0	0.0873947	0.183109	0.169985	0.135727	0.0885689	0	0	0.366257	0.0575856	0	0.0676006	0
ENSG00000234005	GAPDHP22	0.193796	0	0	0.0614828	0	0	0	0	0	0	0.0442075	0	0.0763069	0	0.177477	0	0	0.0959618	0.169378	0.0521775	0	0	0.581387	0	0	0	0	0	0	0	0	0	0	0	0.190767	0	0.267504	0	0	0.287885	0	0	0	0	0	0	0	0.184448
ENSG00000136573	BLK	0.115434	0.107852	0.0546293	0.0846401	0.0807474	0.0987296	0.0588383	0.104093	0.0854344	0.246972	0.079724	0.400962	0.0765496	0.510796	0.12981	0.106972	0.154832	0.13676	0.138578	0.135668	0.118797	0.152262	0.0584402	0.109544	0.0377736	0.104909	0.0580704	0.0577499	0.0912071	0.121597	0.0220682	0.291406	0.115681	0.472991	0.0837037	0.402539	0.131807	0.0781602	0.129444	0.160695	0.124892	0.147655	0.0430504	0.176507	0.144964	0.168074	0.0638591	0.0579774
ENSG00000243018	AC005486.1	0.0778472	0.127815	0	0.279898	0.48203	0	0	0	0.201928	0	0.22973	0.106872	0.118754	0.104074	0.118145	0.090958	0.0930729	0.0888579	0.0800149	0.102959	0.13085	0	0	0.383446	0	0.58141	0.475443	0	0	0	0	0	0.419818	0	0	0	0.354434	0	0	0	0	0	0.392551	0	0.233542	0	0	0.258284
ENSG00000253266	AC100860.1	0.0480839	0.0891645	0	0	0.0556861	0.0290879	0.0161338	0.0864468	0	0.0156395	0.0190294	0	0.0278399	0.0486816	0.0169736	0	0.0923318	0.100735	0.0625291	0	0	0.217436	0	0	0	0	0	0	0	0.131694	0	0	0	0	0.0695997	0.146045	0	0	0.166142	0.0659635	0.0667233	0	0	0.0708571	0.144252	0.13482	0	0
ENSG00000254880	PKNOX2-AS1	0	0	0.0565235	0.0901655	0.313514	0.275412	0.0830458	0	0.0320094	0.0475202	0.0698566	0.0498313	0.0575448	0	0.0435482	0.091242	0	0.0651366	0.212512	0.17189	0.0328514	0	0	0	0.169571	0	0.58166	0.320616	0	0	0	0.142561	0	0.149494	0.143862	0	0.130645	0.273726	0	0	0.3972	0	0	0	0	0	0	0
ENSG00000278385	AC121338.2	0.0734402	0.0558566	0.0560287	0.0829524	0.0516738	0.0984883	0.0482658	0.150404	0.127384	0.185022	0.101316	0.304839	0.0533792	0.215678	0.0678819	0.257937	0.0710042	0.328584	0.140014	0.360942	0.0940294	0.300862	0.0688397	0.047491	0	0	0.0588852	0.0905684	0	0.0996585	0.225182	0.0958034	0.103992	0.581661	0.0966778	0.407024	0.170594	0.0919744	0	0.461419	0.221259	0.546195	0	0.181229	0.151481	0.0770206	0.101866	0.0319893
ENSG00000236129	AP002856.3	0	0.0400567	0	0	0	0	0	0	0	0.0856847	0	0.0258811	0.0887265	0.329814	0.114871	0.116306	0	0.0339814	0	0.101808	0	0.164659	0	0	0	0	0	0	0	0	0	0	0	0	0	0.260351	0	0	0	0	0	0	0	0.493976	0	0.12017	0	0
ENSG00000232360	AP000281.2	0	0	0	0	0	0.0827467	0	0	0	0	0	0	0	0	0	0	0.249887	0.0648183	0.0685804	0	0.183263	0	0	0	0	0	0	0.24824	0	0	0	0	0	0	0	0	0	0	0.581667	0.194455	0	0	0.54979	0	0	0	0	0
ENSG00000224097	AC021148.1	0.258457	0.088532	0.185306	0.0839676	0.101834	0.0927732	0.0754301	0.0660493	0.220634	0.227824	0.133564	0.162716	0.148903	0.136913	0.41259	0.192506	0.222155	0.267223	0.16443	0.189139	0.294724	0.199448	0.0727174	0.100332	0.164213	0.166832	0	0.113798	0	0	0.0574387	0.229042	0.072171	0.0912519	0.0987825	0.105037	0.581703	0.270011	0.135288	0.18091	0.185484	0.0461262	0.20543	0.144302	0.251677	0.0813592	0.071736	0
ENSG00000257065	AL049844.1	0.240374	0.0333806	0.115331	0.0666467	0.258382	0.16538	0.16514	0.13027	0.104048	0.111806	0.0918975	0.0290341	0.100926	0.0491337	0.11048	0.114879	0.0567741	0.0251881	0.0679733	0	0.210575	0.0701752	0.125368	0	0.260809	0	0.582085	0.164376	0.101874	0.390809	0	0	0.119004	0	0.103395	0	0.10047	0	0	0	0	0	0	0.210526	0.346697	0.100142	0.0851832	0.19994
ENSG00000244451	RPL34P21	0	0	0	0	0	0.107023	0	0	0	0.194055	0	0	0	0	0	0	0	0	0	0	0	0	0	0	0	0	0	0	0	0	0	0.582164	0	0	0	0	0	0	0	0	0	0	0	0	0	0	0	0
ENSG00000259542	AC087477.5	0.0911541	0.0340001	0.0532919	0.0740718	0.170751	0.025709	0.0811664	0.128444	0.15967	0.0664742	0.241338	0.0922312	0.450261	0.0711888	0.0824988	0.100886	0.154581	0.106906	0.260948	0	0.235195	0.24358	0.117648	0.102	0	0.084803	0.252945	0.077127	0.176023	0.305841	0.116787	0	0	0.185538	0.582169	0.213567	0.188566	0.0987705	0	0.238383	0.382199	0	0.338845	0.191679	0	0	0.159876	0.137412
ENSG00000272755	AC245297.2	0	0	0.106429	0.0812508	0.243841	0.148626	0.239236	0.116785	0.0879964	0	0.235065	0.0581752	0.0941958	0.164939	0.174162	0.0379083	0.32528	0.104116	0.100258	0	0.0774361	0.28855	0	0	0	0.243752	0.545287	0	0.252975	0	0	0	0.582282	0	0	0.292607	0	0	0.298212	0.210437	0	0	0	0.141965	0	0	0.114884	0
ENSG00000235974	VN2R19P	0.0231304	0.0367655	0.0544191	0.0436375	0.0199879	0	0.045774	0.0398619	0.0342911	0.0168288	0.0184361	0	0.0478091	0.0212162	0	0	0.0206831	0	0	0.0225264	0.215715	0.0586681	0	0	0.163257	0.130913	0	0	0.067933	0	0.102873	0	0	0	0.0748924	0	0	0	0	0	0	0	0.582309	0.0762455	0	0.110296	0	0
ENSG00000239182	AL391280.1	0.190103	0	0.300749	0	0	0	0	0.194112	0	0	0	0	0.207893	0	0	0	0	0	0	0	0	0	0	0	0	0	0	0	0	0.582335	0	0	0	0	0	0	0	0	0	0	0	0	0	0	0	0	0	0
ENSG00000223513	ATP6V0E1P2	0	0	0.135195	0.170863	0	0	0.0993159	0.0727285	0	0	0	0	0	0	0	0.19414	0.163838	0	0	0	0	0	0	0	0.405585	0.51259	0	0	0	0	0	0	0	0	0	0	0	0.582419	0	0	0	0	0	0	0	0	0	0
ENSG00000285976	AL135905.2	0.21589	0.20432	0.26429	0.228975	0.204362	0.188744	0.184092	0.113586	0.245625	0.308713	0.286463	0.327015	0.308197	0.175626	0.212327	0.153355	0.289466	0.276718	0.459591	0.251814	0.254543	0.177317	0.192576	0.182136	0.114527	0.222919	0.221159	0.240293	0.0879088	0.0781095	0.359176	0.226417	0.341122	0.295443	0.410195	0.298797	0.270657	0.0630516	0.121676	0.242939	0.225097	0.101217	0.19114	0.124239	0.34128	0.181206	0.582605	0.350038
ENSG00000103196	CRISPLD2	0.466549	0.389865	0.376737	0.319434	0.402045	0.380782	0.348971	0.487673	0.228571	0.282437	0.288639	0.275917	0.173584	0.155326	0.458289	0.223345	0.582658	0.238303	0.491095	0.338045	0.348462	0.371038	0.529217	0.450945	0.359771	0.27881	0.385842	0.445695	0.355786	0.486499	0.311218	0.23139	0.200108	0.220265	0.182966	0.172211	0.421865	0.23848	0.468505	0.271249	0.367454	0.3363	0.308403	0.308398	0.391243	0.376537	0.326675	0.337148
ENSG00000266950	AC008752.1	0	0.0613507	0	0.148181	0	0.0504291	0.119277	0	0.134392	0.0878443	0.100333	0	0.220742	0.0741459	0	0.0481542	0	0.247163	0.0633876	0.146333	0.0887698	0.25692	0	0	0	0.307805	0	0	0	0	0.265252	0	0	0	0.206625	0.222438	0	0	0	0.582827	0.190163	0.210373	0	0	0	0	0	0.136739
ENSG00000235023	AP001626.1	0.0710669	0.0799479	0.0873804	0.0859114	0.0562309	0.137908	0.0758456	0.244217	0.0192122	0.187434	0.0566645	0.116494	0.0718889	0.069104	0.100747	0.0717498	0.0680006	0.206463	0.157205	0.230081	0.144837	0.0601947	0.0755384	0.170978	0.21535	0.160389	0.0359831	0.122144	0.0772806	0.582868	0.0379197	0.442178	0.0635464	0.118479	0.139962	0.0317991	0.220376	0.156198	0.118073	0.218966	0.133045	0.330818	0.207365	0.054535	0.0353504	0.0203279	0.0207492	0.0266914
ENSG00000200637	RNU5F-3P	0	0	0	0	0	0	0	0	0	0	0	0	0	0	0	0	0	0	0	0	0.582972	0	0	0	0	0	0	0	0	0	0	0	0	0	0	0	0	0	0	0	0	0	0	0	0	0	0	0
ENSG00000232085	AL606534.2	0.0432108	0	0.0586567	0	0	0	0	0	0.291942	0.0371651	0.0397433	0.050559	0.0545293	0.161147	0.0875327	0.100894	0.0891745	0.182666	0	0	0.0931799	0.123193	0	0	0.17597	0	0	0	0	0	0.58298	0	0	0	0	0	0	0	0	0	0	0	0	0	0	0	0	0
ENSG00000148798	INA	0.333286	0.224724	0.2365	0.298795	0.260032	0.324282	0.215604	0.136706	0.212196	0.140991	0.239114	0.188317	0.311841	0.0915445	0.371093	0.297183	0.233354	0.145145	0.392991	0.1934	0.289594	0.288829	0.235871	0.234101	0.223769	0.316502	0.392055	0.465739	0.211112	0.145174	0.304056	0.160946	0.331482	0.358374	0.325231	0.0787688	0.583075	0.318139	0.257942	0.0961132	0.375523	0.252111	0.182043	0.341006	0.353841	0.141799	0.170941	0.409232
ENSG00000252444	RNU6-344P	0	0	0	0	0	0	0	0	0	0	0	0	0	0	0	0	0	0.194398	0	0	0	0	0	0	0	0	0	0	0	0	0	0	0	0	0	0	0	0	0	0	0	0	0	0	0	0	0	0
ENSG00000231804	AL353748.1	0.0574167	0.0528082	0.231052	0	0	0.238444	0	0.103225	0	0	0.147563	0.0466751	0.106108	0.126413	0.137071	0.149787	0.183617	0.0335121	0.0597527	0.107109	0.23983	0	0	0	0.419276	0	0	0.132125	0	0.157255	0	0	0.44269	0	0.166217	0	0.161514	0.169202	0	0	0	0.321326	0	0	0.17225	0	0.27388	0
ENSG00000146955	RAB19	0.0530896	0.021208	0.130783	0.133067	0.0211756	0.0209385	0.063501	0.0457349	0.0228457	0.0884141	0.108474	0.0494941	0.126438	0.0223866	0.134458	0.180351	0.164344	0.235647	0.200591	0.422653	0.152721	0.246823	0.0958177	0	0.0861318	0.125962	0	0.0628155	0.0716806	0	0	0.0837919	0.0909535	0	0.316096	0	0.153576	0	0	0.34394	0.231398	0.58322	0.170092	0.236563	0	0	0	0.132364
ENSG00000251556	AC091887.1	0.038303	0.257098	0.309957	0.145218	0.0961825	0.196323	0.0416023	0.160465	0	0.244128	0.139543	0.286419	0.143575	0.516477	0.0830786	0.160944	0.0495639	0.0999168	0.0573506	0.0578241	0.487377	0.121807	0	0.188666	0.421963	0.156857	0	0	0	0.169792	0	0.380595	0.271422	0.371143	0.358938	0.58332	0	0	0	0	0.172052	0.173472	0.386292	0.365422	0.114909	0.438132	0	0
ENSG00000260179	AL162741.1	0.435498	0.352286	0.179987	0.203745	0.219079	0.364611	0.334255	0.165354	0.199491	0.220343	0.244024	0.246437	0.291888	0.131232	0.238359	0.107192	0.270303	0.0899585	0.287453	0.280199	0.255202	0.0923091	0.583328	0.435325	0.0551177	0.249608	0.116869	0.323353	0.436562	0.270955	0.13033	0.189094	0.229437	0.563359	0.306956	0.169558	0.38192	0.091587	0.251508	0.124241	0.440272	0.391036	0.447613	0.154448	0.351482	0.284144	0.24632	0.0358084
ENSG00000186976	EFCAB6	0.344504	0.302219	0.324314	0.326521	0.27069	0.385119	0.223779	0.197835	0.255604	0.204808	0.494316	0.395002	0.388949	0.539831	0.393538	0.331684	0.366025	0.380392	0.394276	0.388788	0.377412	0.375712	0.363883	0.40128	0.428228	0.323801	0.340459	0.435367	0.278777	0.255295	0.335344	0.223529	0.480458	0.462913	0.356968	0.510433	0.493782	0.389629	0.39793	0.398787	0.563294	0.41745	0.326394	0.376503	0.19703	0.212619	0.248597	0.204624
ENSG00000253005	RNU6-176P	0	0	0	0	0	0	0	0.399378	0	0	0	0	0	0	0	0	0	0	0	0	0	0	0	0	0	0	0	0	0	0	0	0	0	0	0	0	0	0	0	0	0	0	0	0	0	0	0	0
ENSG00000258302	AC025034.1	0.158879	0.133168	0.177721	0.091113	0.0490819	0.139167	0.161991	0.276135	0.131953	0.262928	0.188681	0.218662	0.0987341	0.275906	0.177636	0.215816	0.128953	0.288819	0.123815	0.187511	0.10045	0.157492	0.181833	0.048407	0.324796	0.0733983	0	0.111425	0.306784	0.275629	0.166274	0.28269	0.245278	0.278504	0.0492712	0.525688	0.422526	0.307417	0.208394	0.583449	0	0.272708	0.0616947	0.045483	0.183885	0.314024	0.0346102	0
ENSG00000280367	AP002364.1	0.0286381	0.0618863	0.0910736	0.0594669	0.0703098	0.0893095	0.243189	0.0939881	0.277332	0.117442	0.168582	0.196689	0.0898248	0.149342	0.192799	0.0904428	0.1389	0.0960086	0.115682	0.1211	0.13929	0.0859692	0	0	0.0760839	0.101683	0.124111	0.176937	0.199055	0	0.583545	0.174016	0.204286	0.255593	0.0248975	0.153647	0.266173	0.0895144	0.325191	0.057167	0.247196	0.092822	0.075125	0.116328	0.024113	0.107279	0.01917	0.0224977
ENSG00000285970	AC106820.6	0.0754263	0.0460745	0.0771797	0.0891092	0.0936199	0.0341926	0.0989153	0.114421	0.11536	0.169613	0.0464072	0.0820181	0.218323	0.101445	0.182268	0.0511278	0.323336	0.159286	0.101144	0.236538	0.119581	0.165809	0	0	0	0	0.106641	0	0.154822	0.0774028	0.19695	0.328766	0	0.169192	0.0875421	0.0942416	0.238498	0	0.252277	0.155079	0	0.425551	0.109615	0	0.0847835	0.060245	0	0.0579329
ENSG00000272008	AL139274.2	0.28622	0.382985	0.226015	0.281223	0.268769	0.251981	0.242645	0.15499	0.299787	0.153389	0.481456	0.231503	0.347006	0.152298	0.251091	0.109048	0.25047	0.21094	0.318878	0.274662	0.228533	0.19842	0.481405	0.498989	0.304388	0.332747	0.291893	0.336531	0.342453	0.216648	0.439568	0.163014	0.58381	0.154944	0.414268	0.19007	0.127742	0.0388668	0.293394	0.184271	0.390311	0.343874	0.215103	0.305758	0.14025	0.427551	0.227646	0.223835
ENSG00000276542	AC097478.2	0.425083	0.419549	0.201935	0.292256	0.174917	0.12509	0.0575783	0.100564	0.0827391	0.100986	0.25204	0.0934481	0.206959	0	0.242874	0.047093	0.146906	0.0674605	0.145851	0.057523	0.140259	0	0.328659	0.246424	0.196957	0	0.235541	0.0718201	0.0890226	0.227673	0.248217	0.24205	0.44862	0.200925	0.0903519	0	0.390083	0	0.0853824	0.136349	0.175593	0.0984316	0.121055	0	0.583856	0.350037	0.0679107	0.302676
ENSG00000270322	AC091167.3	0	0.19464	0	0	0	0	0	0	0	0	0.105406	0	0	0	0	0	0	0	0	0	0	0	0	0.583919	0	0	0	0	0	0	0	0	0	0	0	0	0	0	0	0	0	0	0	0	0	0	0	0
ENSG00000262098	AC127496.2	0.222642	0.19464	0	0	0.227851	0.174712	0.0576774	0	0.135103	0.0413192	0.140674	0.0670456	0.0856379	0	0	0.0726465	0.122069	0.135273	0.14538	0.0777467	0.114095	0.140981	0	0.583919	0	0	0	0.340365	0	0	0	0	0.246415	0	0.214095	0	0	0.217939	0.202319	0.405819	0.205247	0.23324	0	0.422943	0.496023	0	0	0
ENSG00000234915	AL360091.3	0	0	0	0	0.0543341	0	0.0628744	0	0	0	0	0.194647	0	0	0	0	0	0	0	0	0	0	0	0	0	0	0	0	0	0	0	0	0	0.583941	0	0	0	0	0	0	0	0	0	0	0	0	0	0
ENSG00000223911	AC009480.1	0	0.0617379	0.149872	0	0	0	0	0	0	0	0.0561866	0	0	0	0	0.194664	0	0.0523742	0	0.0754682	0	0.064895	0	0	0.449616	0	0	0	0	0	0	0	0	0	0	0	0	0.583993	0	0	0	0	0	0.194685	0	0.185214	0	0
ENSG00000187581	COX8C	0.0395626	0	0.0464816	0.0697804	0.0394508	0	0	0.0334306	0.19467	0.0625555	0	0.133731	0.122394	0	0.0299259	0	0	0	0	0	0	0.0701354	0	0	0	0	0	0	0	0	0.584009	0	0	0.141329	0.305985	0	0	0	0	0	0	0	0	0	0	0	0	0.209341
ENSG00000226017	PRICKLE2-AS3	0.104877	0.0713515	0.0385157	0.0708221	0	0.0675854	0.0624403	0.00995444	0.00921944	0.00726626	0.0479033	0.0154481	0.0360828	0.0172904	0.186726	0.0356835	0.231191	0.138803	0.247097	0.182623	0.304809	0.204062	0.211019	0.109411	0.039811	0.105491	0	0.101473	0.0311009	0.0298633	0	0	0.120399	0	0.0337753	0.0331176	0.255476	0.0571685	0.412869	0.077551	0.584013	0.293982	0.389632	0.160678	0.0529213	0.0538157	0.0757361	0.0752228
ENSG00000207194	RNU6-1026P	0	0	0	0	0.194697	0	0	0	0	0	0	0	0	0	0	0	0	0	0	0	0	0	0	0	0	0	0	0	0	0	0	0	0	0	0	0	0	0	0	0	0	0	0	0	0	0	0	0
ENSG00000229107	ABHD17AP4	0.225836	0.088656	0.237933	0.106256	0.146015	0.0640431	0.0894743	0.126088	0.220569	0.1851	0.17209	0.3351	0.1404	0.0590606	0.129457	0.107835	0.134201	0.349232	0.231391	0.273234	0.21062	0.233635	0	0.118197	0.0944702	0	0	0.137793	0.0786199	0.164002	0.20865	0	0.131083	0.344982	0.0927427	0	0.084222	0	0	0.295091	0.0830921	0.283275	0.302686	0.173852	0.17964	0.147771	0.201701	0.184124
ENSG00000204529	GUCY2EP	0.0431791	0.0405221	0.0343962	0.0439959	0.0101426	0.0172807	0.00813541	0.0214858	0.0484637	0.0454085	0.029331	0.0391423	0.0273216	0.0482067	0.0475207	0.162635	0.0369378	0.162219	0.0723548	0.345923	0.0797956	0.207523	0.0460162	0	0.0329143	0.0263933	0.0304277	0	0	0	0.145391	0.0809	0.0347569	0	0.0323124	0	0.0586874	0.28025	0.0645802	0.119764	0.14475	0.584269	0.0729593	0.213375	0.0312942	0	0.0702743	0.0213835
ENSG00000264932	AC115989.1	0.0782069	0.398233	0.320874	0.126641	0.20862	0.0564383	0.0324395	0.044132	0.208896	0.146104	0.194783	0.0438238	0	0	0	0.0348969	0.135406	0	0.0459363	0.079002	0.110904	0	0	0.381673	0.305056	0.244618	0.364816	0.169315	0	0.132396	0.505318	0.148385	0.58435	0	0	0	0	0	0.299271	0	0.137809	0	0	0	0.234621	0.341634	0.115292	0.135306
ENSG00000171790	SLFNL1	0.408843	0.275282	0.334617	0.365753	0.242425	0.381323	0.226158	0.269521	0.256433	0.250211	0.289416	0.387657	0.382828	0.500007	0.303582	0.221512	0.330189	0.355106	0.41312	0.387783	0.318029	0.328518	0.400161	0.234231	0.357498	0.337411	0.29353	0.49095	0.189543	0.247775	0.188449	0.247904	0.326366	0.38088	0.433239	0.584357	0.33345	0.281296	0.251831	0.580648	0.374692	0.37779	0.284663	0.164721	0.483124	0.311657	0.240178	0.306187
ENSG00000239291	AC002558.1	0.302462	0.0972294	0.095138	0.0793905	0.197088	0.0898709	0.0264325	0	0.0876878	0.0346785	0.104113	0.113731	0.211047	0	0.0198637	0	0.183238	0.0555051	0	0	0.0211297	0.218095	0.29902	0.103144	0.123746	0.0857535	0.354642	0.0779914	0	0	0	0.104036	0.225855	0.187617	0.196231	0	0	0	0.468425	0	0	0	0	0.584455	0.517457	0.0950287	0.161668	0
ENSG00000113520	IL4	0.112601	0.32636	0.286244	0.13748	0.132696	0.0575357	0.164355	0.0728287	0.161257	0.0617235	0.157486	0.0893944	0.0324516	0.0643067	0.124144	0.1346	0.306225	0.161592	0.21363	0.300134	0.168786	0.26773	0	0.303016	0.209447	0.0839757	0.193624	0	0.094668	0	0.247627	0	0.255896	0.183728	0	0.110676	0.228094	0	0.320154	0	0.281346	0.406892	0	0.391269	0.260656	0.584488	0.468007	0.253834
ENSG00000267079	AP001269.2	0.0718087	0.0728446	0	0.0538222	0.0923214	0.110162	0	0	0	0	0	0	0	0.0411691	0.0620102	0.194866	0.162825	0.113869	0	0.0820393	0.231612	0.241541	0	0.218534	0	0	0	0.330486	0	0	0	0	0	0	0	0	0	0	0	0	0	0	0.223723	0.211636	0.215426	0	0	0
ENSG00000173826	KCNH6	0.228349	0.141625	0.269645	0.327053	0.272953	0.310022	0.207103	0.185165	0.360087	0.178942	0.460426	0.208318	0.32653	0.191144	0.271449	0.187907	0.294985	0.366917	0.254699	0.292649	0.133793	0.247928	0.164626	0.141395	0.199557	0.413635	0.240585	0.584618	0.218287	0.182882	0.260439	0.1347	0.514324	0.309536	0.387295	0.211674	0.37765	0.190458	0.150746	0.27253	0.146421	0.156168	0.0653388	0.204988	0.455704	0.109472	0.387803	0.290454
ENSG00000233538	AC017104.2	0	0.317	0.0347524	0.453749	0.123269	0.110018	0.0369426	0	0.34086	0.155991	0.0786798	0.26388	0.173612	0.232137	0.0730102	0.239777	0.0873866	0.156081	0.172188	0.0895244	0.0298717	0.0482837	0	0.145817	0	0.584797	0	0.167824	0	0	0.571599	0.294157	0	0.441083	0	0.159779	0.134785	0.502439	0.26216	0.131462	0.136596	0.151113	0	0	0	0.408563	0.104257	0.0982208
ENSG00000214807	NPM1P31	0.0356224	0.171622	0.252001	0.0664723	0.0551562	0.0215494	0	0.194971	0.154675	0.0199024	0.0822866	0	0.169443	0.13887	0.0669046	0.034992	0.307023	0.0899918	0.29886	0.173778	0.0251976	0.0349957	0	0.216818	0.260127	0	0	0	0	0.584914	0.283305	0	0.155961	0	0.110344	0.118789	0	0.104976	0.343621	0.0977365	0.299277	0.436716	0	0.104987	0.106867	0.199759	0.247431	0.199417
ENSG00000177234	LINC01561	0.21062	0.206032	0.139039	0.135966	0.197962	0.167246	0.364231	0.24367	0.438147	0.186555	0.295969	0.176581	0.263883	0.237584	0.197492	0.135798	0.226134	0.197336	0.185356	0.170824	0.110675	0.205166	0.263411	0.0493755	0.0456656	0.0949357	0.266089	0.187711	0.331258	0.353913	0.58501	0.222281	0.192863	0.109495	0.144829	0.117683	0.261868	0.0368574	0.189078	0.16392	0.140733	0.174987	0.0970218	0.396692	0.214137	0.406889	0.143918	0.240116
ENSG00000270431	PHF5FP	0	0.124765	0.092337	0.0852209	0.1807	0.0531089	0	0	0.0605081	0	0.195012	0.106029	0	0	0	0	0	0	0.216422	0	0	0.19393	0	0	0.277011	0	0	0	0	0	0	0	0.585037	0	0	0	0	0	0	0	0	0	0	0	0	0.374296	0	0
ENSG00000258104	HIGD1AP9	0	0	0	0	0	0	0	0.0890548	0.0891003	0.195017	0.0829708	0.415604	0	0.352995	0	0.0882367	0	0	0	0	0	0	0	0	0	0	0	0	0	0.267164	0	0	0	0.583985	0	0	0	0	0	0	0	0	0	0	0	0	0	0
ENSG00000243918	EIF4BP8	0.227099	0.234502	0.196124	0.230207	0.236506	0.283734	0.166481	0.120722	0.132583	0.116664	0.170564	0.202064	0.298322	0.328436	0.228964	0.467607	0.353263	0.237169	0.332847	0.237452	0.393188	0.384573	0.209267	0.317508	0.0940563	0.350525	0.168722	0.27741	0.166675	0.0951831	0.111202	0.0457506	0.245424	0.212989	0.585081	0.276047	0.10243	0.512791	0.143771	0.327144	0.33429	0.401851	0.254925	0.475345	0.282808	0.0953164	0.245715	0.18626
ENSG00000233565	AC007690.1	0.207976	0	0	0.0397361	0.0898602	0.035179	0.130041	0	0	0.25721	0.195061	0.107305	0	0.127691	0.0410557	0	0	0.0820227	0.0501557	0	0.159658	0.0554284	0	0	0	0	0	0	0	0	0	0.2255	0	0.321916	0	0	0	0	0	0	0	0	0	0.166285	0	0	0	0.119208
ENSG00000203804	ADAMTSL4-AS1	0.175123	0.34971	0.103472	0.453357	0.199922	0.235647	0.106452	0.141802	0.182277	0.328654	0.190297	0.246901	0.075717	0.222444	0.04802	0.0699643	0.069097	0.0985714	0.0469724	0.0507747	0.0752081	0.0764662	0.164444	0.362825	0.163755	0.432576	0.0783339	0.156837	0.138631	0.161002	0.232327	0.585275	0.367564	0.181739	0.0622006	0.226856	0	0	0.06426	0.0738243	0.0872036	0.0290444	0.0805185	0.0296802	0.0769565	0.373757	0.0742673	0.365815
ENSG00000276823	ENSG00000276823	0.205609	0.077786	0	0.128017	0.104685	0.132778	0	0	0	0	0	0	0	0	0.195113	0	0.0657592	0.121199	0	0	0	0.083869	0.367145	0	0	0.384051	0.314054	0.19152	0	0	0	0	0	0	0	0	0	0	0	0.363598	0	0	0	0	0.249683	0.233358	0	0
ENSG00000239468	RN7SL569P	0	0	0	0	0	0.106651	0	0	0	0	0	0	0.234175	0	0	0	0	0.110311	0	0	0	0	0	0	0	0	0	0	0	0	0	0	0	0	0.585438	0	0	0	0	0	0	0	0	0	0	0	0	0
ENSG00000271230	AC027334.1	0.142034	0.233493	0	0.159264	0.0681034	0.0663713	0.0684686	0.0801493	0.491679	0.287212	0.0625637	0.074466	0	0.339685	0.133773	0.289206	0.150246	0.123828	0.33607	0.1003	0	0	0	0.267175	0	0.222129	0	0	0	0.240448	0.349105	0.538971	0	0	0	0.585514	0.246961	0.258715	0.240172	0	0.243648	0	0	0	0.426102	0.433303	0	0
ENSG00000270679	AC138473.1	0	0	0.168739	0.0795846	0.195239	0.12483	0.17913	0.101626	0.0437485	0.080985	0.0755097	0.0312443	0.0975318	0.148318	0	0	0.0471821	0.0753464	0	0.122905	0.0399534	0.0926811	0	0	0.163257	0.238754	0.585717	0	0	0	0	0	0.226529	0	0	0	0	0	0.141546	0.226039	0	0	0	0	0	0	0.123402	0
ENSG00000261192	RNF126P1	0.195937	0.152781	0.203915	0.221737	0.348405	0.210727	0.103956	0.12061	0.12819	0.14251	0.212937	0.0766378	0.117468	0.170123	0.281739	0.13958	0.0786324	0.0869142	0.0541425	0.227958	0.0897845	0.125242	0.235695	0.0813947	0	0.104333	0.233399	0.356884	0.112949	0.112938	0.143684	0	0.0686975	0	0.123553	0.193998	0.31569	0.168859	0	0	0.0587776	0	0	0.0607653	0.138285	0.376949	0.380456	0.269034
ENSG00000239553	RN7SL12P	0	0.0877104	0	0	0	0	0.164289	0	0	0	0	0	0	0	0.0662555	0	0	0.153692	0.195329	0	0	0	0	0	0	0	0	0	0.492866	0	0	0	0	0	0	0	0	0	0	0	0	0	0	0	0	0.263131	0	0
ENSG00000218976	IMPDH1P9	0.11113	0.163296	0.0827759	0.103747	0.168601	0.163933	0.110745	0.322068	0.233655	0.180876	0.0655533	0.120779	0.0338138	0.356368	0.260661	0.364242	0.145063	0.373809	0.13722	0.296713	0.243092	0.294691	0	0.0630322	0	0.0524049	0.13857	0.167868	0	0.340087	0.154531	0.0803151	0.0690112	0	0	0.578493	0.200605	0.278224	0.0566617	0.227308	0	0.231824	0.144864	0.183128	0.277833	0.176609	0.135201	0.258836
ENSG00000232934	AL157786.1	0.139249	0.202128	0.18203	0.134593	0.0532149	0.128286	0.107372	0.0418286	0.109112	0.144965	0.0903254	0.177808	0.08262	0.151582	0.123538	0.217407	0.130495	0.359416	0.159455	0.232618	0.189475	0.283171	0.0308262	0.157461	0.230389	0.0666602	0.0512331	0.174007	0.14433	0.0640629	0.0698436	0.12912	0.0677105	0.311493	0.185083	0.279794	0.19482	0.385503	0.168175	0.586246	0.221344	0.209083	0.327222	0.559397	0.190632	0.290592	0.123835	0.0965908
ENSG00000234717	TMEM212-AS1	0.190087	0.195438	0	0	0	0	0.0491415	0.0563995	0.0538916	0	0	0.0384883	0	0	0.0823527	0.182746	0.152871	0	0.0616742	0.0520821	0	0.134624	0.281162	0	0	0	0	0	0	0	0	0	0	0	0	0	0	0	0	0	0	0	0	0	0.118138	0.586313	0	0
ENSG00000236723	AL606760.2	0.16001	0.321962	0.22773	0.25002	0.293697	0.136232	0.161441	0.196605	0.353942	0.257945	0.265794	0.11461	0.256069	0.216385	0.21592	0.250559	0.242993	0.176219	0.405383	0.183353	0.445495	0.427512	0.175702	0.155065	0.463912	0.112241	0.213095	0.0776888	0.189799	0.14165	0.34189	0.22218	0.244919	0.132789	0.265835	0.215298	0.152434	0.297952	0.213958	0.0608563	0.311137	0.201971	0.569761	0.586392	0.082225	0.420427	0.158703	0.215105
ENSG00000233383	AC073089.1	0	0	0	0.290935	0	0.105339	0	0.112535	0	0	0	0.103383	0.27744	0	0	0	0	0.104137	0	0	0	0.124938	0	0	0	0.586844	0	0	0	0	0	0	0	0	0.39394	0	0	0	0	0	0	0	0	0.374814	0	0	0	0
ENSG00000182324	KCNJ14	0.375101	0.302689	0.189057	0.276382	0.192382	0.311588	0.186779	0.219844	0.258998	0.188529	0.365532	0.30539	0.521522	0.382443	0.267753	0.18514	0.367872	0.186665	0.298596	0.215608	0.219602	0.300574	0.320058	0.333703	0.108261	0.295869	0.233434	0.559707	0.15388	0.154491	0.355528	0.31914	0.374883	0.29185	0.558591	0.296885	0.225304	0.162236	0.58685	0.140817	0.300594	0.221715	0.175438	0.471716	0.416157	0.339006	0.205982	0.242018
ENSG00000285538	AC092134.3	0.0693546	0.251465	0.260377	0.586951	0.351457	0.195628	0.1238	0.109353	0.136752	0.0416969	0.122944	0.0440529	0.142612	0.0724159	0.0584529	0.0880294	0.0749259	0.106607	0.102322	0	0.162317	0.0696302	0.087322	0.325333	0.507976	0.459176	0.478002	0.057246	0.065325	0.181473	0	0	0.191805	0.068856	0.149077	0.165913	0.0699797	0.146621	0	0.136509	0.139961	0	0.366975	0	0.120742	0.175813	0.167592	0.51487
ENSG00000257433	AC004241.1	0.422661	0.330596	0.406944	0.288971	0.468844	0.404621	0.365057	0.305452	0.397847	0.208737	0.38416	0.237356	0.403788	0.297676	0.467407	0.460798	0.510181	0.418478	0.376143	0.515482	0.384163	0.576504	0.510405	0.444539	0.558178	0.396736	0.557765	0.587134	0.374598	0.495415	0.521796	0.175438	0.361201	0.278804	0.446183	0.250957	0.518495	0.50933	0.552525	0.476463	0.418415	0.570309	0.29227	0.49995	0.530301	0.387583	0.235968	0.16564
ENSG00000282939	TRBV7-2	0	0	0	0	0	0.052984	0	0.0452246	0	0.159962	0	0.322079	0.150691	0.155984	0.093468	0	0	0.0403166	0	0.211679	0.0488603	0.069607	0	0	0	0	0	0.158952	0	0	0	0.479885	0	0.191189	0.213967	0.230342	0.280404	0	0	0	0	0.217849	0	0	0	0	0	0
ENSG00000235997	LINC01936	0.140541	0.238643	0.1875	0.181154	0.211233	0.156882	0.120877	0.217005	0.239613	0.298564	0.362903	0.353575	0.196274	0.39407	0.215878	0.440348	0.227718	0.551412	0.128142	0.566691	0.15495	0.357592	0.129445	0.313926	0.163735	0.108411	0.3274	0.0636454	0.123133	0.269255	0.192747	0.271099	0.509003	0.27181	0.163873	0.497964	0.149701	0.39553	0.315924	0.484296	0.130021	0.587217	0.215134	0.372309	0.0960117	0.163421	0.144278	0.199536
ENSG00000213295	RPL22P10	0.130473	0.170062	0.0664201	0	0.131566	0.0823472	0.118336	0.0887091	0.12213	0.094311	0.43282	0.0618886	0.0713413	0.122935	0	0.0979377	0.21541	0.102913	0.172196	0.0680557	0.0563419	0.123636	0	0	0	0	0	0	0.208117	0.266127	0	0.282933	0.243112	0	0	0.24331	0	0	0	0	0	0.204167	0	0	0	0	0	0
ENSG00000201343	ENSG00000201343	0	0	0	0	0	0	0	0	0	0	0.19583	0	0	0	0	0	0	0	0	0	0	0	0	0	0	0	0	0	0	0	0	0	0	0	0	0	0	0	0	0	0	0	0	0	0	0	0	0
ENSG00000217791	ASS1P9	0.13517	0.227262	0.223373	0.243072	0.224957	0.169533	0.131675	0.255262	0.0921664	0.272283	0.223218	0.203538	0.145196	0.322433	0.250039	0.220051	0.217516	0.237012	0.242713	0.158535	0.153885	0.345555	0.15458	0.06701	0.0803951	0.101606	0.064228	0.154246	0.0628056	0.22093	0.175118	0	0.220099	0.131822	0.127487	0.140304	0.151324	0.180335	0.453349	0.0604131	0.313861	0.254284	0.137202	0.194685	0.0816262	0.358168	0.349192	0.365444
ENSG00000224000	Z97198.1	0	0	0	0.0401497	0.0935206	0	0.027756	0	0.103847	0	0	0.0336231	0	0.0626138	0.0387831	0.11224	0.0703968	0.412988	0	0.339961	0.239675	0.153532	0	0	0	0	0.120647	0	0	0	0	0	0	0	0	0	0.116349	0	0.113151	0.294175	0	0	0.160425	0.2438	0	0	0	0
ENSG00000215325	ASS1P10	0.0879486	0.101964	0.114664	0.0684996	0.237832	0.159273	0.0878313	0.0593851	0.0184982	0.0284628	0.181661	0.115956	0.0723976	0.0699795	0.075761	0.26886	0.177338	0.312634	0.16738	0.286544	0.171723	0.434577	0.0965083	0.305893	0.239634	0.156306	0.476579	0.15103	0.124803	0	0	0	0.337355	0.18166	0.0677677	0.0729539	0.150351	0.58776	0.270884	0.346753	0.185453	0.344985	0.23787	0.578379	0.0656322	0	0.104356	0
ENSG00000103534	TMC5	0.248655	0.259832	0.209416	0.1432	0.166774	0.220398	0.221159	0.0864098	0.222575	0.0574964	0.190686	0.0687361	0.188945	0.146747	0.396229	0.198645	0.262877	0.147107	0.218822	0.166781	0.196356	0.195965	0.281859	0.409383	0.280302	0.149474	0.3137	0.309793	0.332765	0.136045	0.292313	0.0743941	0.232093	0.149341	0.212902	0.141021	0.587768	0.364867	0.226037	0.182236	0.258232	0.115118	0.221397	0.228024	0.127707	0.117064	0.159093	0.079353
ENSG00000255807	PTP4A1P2	0	0	0	0	0	0	0	0	0	0	0	0	0	0	0	0	0	0	0	0.195939	0	0	0	0	0	0	0	0	0	0	0	0	0	0	0	0	0	0	0	0	0	0	0	0	0	0	0	0
ENSG00000263069	RNF213-AS1	0.407677	0.530695	0.39901	0.281909	0.212112	0.292245	0.300794	0.326932	0.356569	0.36315	0.28986	0.275906	0.22415	0.255543	0.424068	0.319222	0.278346	0.537662	0.398299	0.459132	0.38767	0.510407	0.444683	0.587846	0.55009	0.387502	0.182859	0.317946	0.359476	0.386431	0.353499	0.437164	0.324565	0.437226	0.224513	0.348312	0.465212	0.268564	0.431882	0.520018	0.459764	0.495324	0.360607	0.535334	0.274973	0.360994	0.245028	0.198795
ENSG00000275429	MIR6862-1	0	0	0	0	0	0.58786	0	0	0	0	0	0	0	0	0	0	0	0	0	0	0	0	0	0	0	0	0	0	0	0	0	0	0	0	0	0	0	0	0	0	0	0	0	0	0	0	0	0
ENSG00000257691	AC133555.2	0	0	0	0	0	0	0	0	0	0	0	0	0	0	0	0.0915544	0	0.0763196	0	0.195964	0.0778627	0	0	0	0	0	0	0	0	0	0	0	0	0	0	0	0	0.274663	0	0	0	0.587893	0	0	0	0	0	0
ENSG00000261335	AC005837.1	0.147276	0.299193	0.061165	0.10725	0.0934393	0.139881	0.0832803	0.0410274	0.273175	0.0368402	0.209924	0.119511	0.11761	0.0652759	0.227763	0.166032	0.199654	0.125811	0.0699894	0.132077	0.0692599	0.210399	0.25112	0.587964	0.107887	0.200524	0.0598112	0	0.180845	0.0434123	0.181291	0.048655	0.175024	0.233659	0.147297	0	0.282209	0.0934207	0.262434	0.156225	0.0891771	0.354825	0.110862	0.229403	0.153863	0.0675782	0.0756081	0.121225
ENSG00000235514	LLPHP2	0	0.0904386	0.144568	0.057963	0	0	0.19603	0.0835568	0	0	0	0	0	0	0	0	0	0	0	0	0	0.075907	0	0.271316	0.433704	0.173889	0	0	0.588089	0.250671	0	0	0	0	0	0	0	0	0	0	0	0	0	0	0	0	0	0
ENSG00000272735	AC007881.3	0.0400876	0.0873874	0.2725	0.0756288	0.069562	0.0343916	0.0701743	0	0.349315	0.145453	0.226722	0.0760608	0.146396	0	0.273747	0.0631005	0.215858	0.227321	0.0426065	0	0.115734	0.185838	0	0.136449	0.588119	0.226886	0	0.103175	0	0	0.15623	0.173862	0.392601	0	0	0	0.546025	0	0.432498	0.195876	0.127819	0	0.139689	0.38462	0	0.125713	0.106935	0
ENSG00000263331	AC008551.1	0	0.12561	0.0487392	0	0	0.126643	0	0	0.145312	0	0.0746343	0	0.209933	0.093636	0	0.105769	0.0530945	0.0532794	0.313739	0.0626785	0.0837882	0.196084	0	0	0	0	0	0	0	0	0.267217	0	0.223903	0	0.208156	0	0	0	0	0	0	0.188035	0	0.588252	0	0.37683	0.146218	0
ENSG00000183395	PMCH	0.0844653	0.104085	0.0797512	0	0.196087	0.258258	0.0343182	0.146789	0.0419237	0	0.0801774	0	0.240046	0.146174	0.0254829	0	0.157632	0	0.0333911	0.0726667	0.171737	0.0363729	0.253396	0.109847	0	0	0.588261	0.505699	0.102955	0.263304	0.125771	0	0.240532	0	0.335423	0.438522	0	0	0.472895	0	0.100173	0	0	0	0	0.202409	0.086087	0
ENSG00000235843	AL390961.2	0.082513	0.0398735	0	0	0	0	0.0753131	0.17855	0	0	0	0.0338855	0.0387226	0	0.112121	0.196141	0.0413817	0.184793	0	0.163836	0	0	0.247539	0	0	0	0	0	0	0.409342	0	0	0	0	0	0	0	0.588423	0	0.15396	0	0.353948	0	0	0	0.11962	0	0
ENSG00000251535	AC079140.4	0	0.0799411	0.100944	0.0867801	0.141127	0	0	0	0.086114	0.0342847	0.0750815	0	0.0355018	0.0353874	0.13923	0.118116	0.151759	0.175157	0.0326715	0.148905	0.152473	0.196147	0	0	0.162332	0.26034	0.344199	0	0	0	0	0	0.225244	0	0	0	0.417691	0	0	0	0	0.324508	0.199546	0.588442	0	0	0	0
ENSG00000139200	PIANP	0.0836595	0.100601	0.0624542	0.0402466	0.082453	0.0688215	0.0775978	0.0657994	0.176633	0.084602	0.113367	0.0835473	0.106944	0.0687885	0.0604075	0.0681409	0.150366	0.181667	0.298466	0.101619	0.472254	0.22654	0.0952593	0.0760787	0.0567182	0.0632517	0.0800573	0.0291868	0.113182	0.0607872	0.186516	0.122518	0.16498	0.122839	0.172241	0.154336	0.0910949	0.0682469	0.148771	0.305659	0.419422	0.172111	0.588659	0.243397	0.0558899	0.10562	0.0725268	0.0574881
ENSG00000118298	CA14	0.37899	0.196289	0.377547	0.240264	0.321825	0.451774	0.414457	0.210998	0.270764	0.273943	0.227829	0.37216	0.256473	0.22285	0.100566	0.198732	0.236728	0.139681	0.275402	0.202398	0.298516	0.158122	0.588677	0.173178	0.407185	0.205238	0.321518	0.479221	0.544685	0.26366	0.464078	0.229459	0.190991	0.536317	0.240711	0.270437	0.0335192	0.22721	0.23895	0.194658	0.257688	0.216755	0.28876	0.14239	0.242668	0.233422	0.412534	0.172525
ENSG00000007264	MATK	0.177323	0.0998534	0.13217	0.183442	0.18281	0.163762	0.193489	0.157242	0.138061	0.246799	0.151772	0.327163	0.229983	0.265405	0.221512	0.232764	0.197718	0.272616	0.220977	0.585512	0.253663	0.233688	0.196543	0.186089	0.210785	0.296603	0.345322	0.234921	0.280796	0.17407	0.114586	0.178525	0.189075	0.360709	0.514076	0.319619	0.365811	0.135672	0.213053	0.118958	0.332527	0.230199	0.5888	0.304368	0.161369	0.0981419	0.059994	0.0318914
ENSG00000244682	FCGR2C	0.239249	0.31972	0.375223	0.236503	0.272107	0.151026	0.294013	0.185727	0.268997	0.399137	0.276062	0.440994	0.224737	0.435602	0.154119	0.136581	0.171453	0.25218	0.203966	0.127137	0.208616	0.0889959	0.18751	0.355768	0.55787	0.201412	0.247793	0.175709	0.302879	0.270471	0.310084	0.546572	0.58907	0.500629	0.34398	0.526061	0.242274	0.129469	0.344776	0.332919	0.38608	0.236697	0.183196	0.0672153	0.149623	0.203809	0.178132	0.246646
ENSG00000275880	AL139385.1	0.349637	0.260739	0.210995	0.274664	0.310918	0.243091	0.302383	0.255972	0.314025	0.359526	0.361691	0.369098	0.383276	0.246497	0.206241	0.331003	0.256047	0.405985	0.211749	0.436295	0.278166	0.180658	0.542098	0.265435	0.173967	0.212953	0.438063	0.269656	0.291473	0.17458	0.364163	0.307738	0.589092	0.486703	0.417774	0.18179	0.114326	0.346021	0.228732	0.43272	0.234609	0.576724	0.251745	0.143434	0.19597	0.305099	0.300012	0.254455
ENSG00000189143	CLDN4	0.315692	0.424522	0.331243	0.40172	0.27644	0.336743	0.178585	0.083242	0.174821	0.127876	0.183203	0.233077	0.237004	0.303226	0.200297	0.442848	0.183308	0.589294	0.245569	0.441426	0.237576	0.326891	0.198501	0.355621	0.139322	0.206768	0.234357	0.2942	0.190251	0.0422227	0.0863692	0.11128	0.235245	0.229151	0.32423	0.489785	0.200744	0.498632	0.143335	0.446362	0.292204	0.520875	0.143899	0.305533	0.409111	0.588912	0.271742	0.296862
ENSG00000269068	AC009955.4	0.236118	0.313312	0.0608875	0.117188	0.0486432	0	0.135146	0	0.283694	0.227539	0.344953	0.0998357	0.431446	0.0506504	0.240503	0.127887	0.128197	0.0291999	0.135711	0.159719	0.173732	0.0896145	0.175607	0.547254	0.182662	0.126581	0.14593	0	0.405439	0	0.348645	0.501131	0.500077	0.299507	0.589455	0.151951	0.203087	0.14743	0.273726	0	0.277687	0	0.311732	0	0.300171	0	0	0
ENSG00000223092	RNA5SP115	0	0	0	0	0.196517	0	0	0	0	0	0	0.230587	0	0	0	0	0	0	0	0	0	0	0	0	0	0	0	0	0	0	0	0	0	0	0	0	0	0	0	0	0	0	0	0	0	0	0	0
ENSG00000201665	RN7SKP6	0	0	0	0	0	0	0	0	0	0	0	0	0	0	0	0	0.196523	0	0	0	0.0603478	0	0	0	0	0	0	0	0	0	0	0	0	0	0	0	0	0	0.58957	0	0	0	0	0	0	0	0	0
ENSG00000119915	ELOVL3	0.319208	0.171172	0.208788	0.171264	0.0798387	0.17189	0.184614	0.0887606	0.243765	0.110301	0.18961	0.160586	0.196772	0.195349	0.470863	0.238505	0.3576	0.102087	0.27127	0.183182	0.187737	0.126434	0.428773	0	0	0.188075	0	0	0.110897	0	0.0677367	0.119344	0.0647719	0.178954	0.176709	0.194474	0.157827	0.343722	0.307868	0	0.164788	0.115705	0.226199	0.283053	0.0943511	0.233331	0.219624	0.0942619
ENSG00000273302	AC016747.3	0.321824	0.383374	0.11425	0.0945186	0.137833	0.15961	0.23627	0.2156	0.292993	0.379589	0.336503	0.140854	0.164872	0.154724	0.234096	0.129221	0.260783	0.0482554	0.320198	0.255877	0.169028	0.193909	0.455334	0.345246	0.34275	0.0870544	0.200723	0.120511	0.490694	0.376481	0.256706	0.478065	0.415916	0.11075	0.106578	0.209005	0.193572	0	0.307134	0	0.286463	0.096276	0.34784	0.298171	0.270212	0.169815	0	0.096305
ENSG00000283268	TEX54	0.200686	0.126288	0	0.162999	0.130415	0.196545	0.0501699	0.044361	0.181016	0.0313515	0.0752896	0.125119	0	0.14176	0.114233	0	0.0955074	0.174512	0.0899342	0.0458537	0.122716	0.0551273	0	0.221528	0	0.258937	0	0.589634	0	0	0	0	0	0	0	0.170436	0	0	0.153512	0.15396	0	0	0	0.165382	0	0.157336	0	0.230059
ENSG00000232873	RPL23AP93	0.0657922	0	0	0.0545837	0	0	0.21857	0.0865724	0.0775104	0.136883	0.0624523	0.0816507	0.0937826	0.16752	0.0753543	0.335915	0.0414672	0.0960091	0	0	0	0.110482	0.197377	0	0	0	0	0	0	0	0	0	0.187357	0	0	0.170788	0	0.589639	0	0.154278	0	0	0	0.331447	0	0	0	0
ENSG00000229739	PDC-AS1	0.0320173	0.0843596	0.0435826	0.0604035	0.162863	0	0.167314	0.0936943	0.166371	0.13716	0.331747	0.0946135	0.0781212	0.140152	0	0.0985342	0.460158	0.212472	0.132071	0.0994011	0.278881	0.230222	0	0	0.130748	0.181211	0.239581	0	0	0.196155	0.499112	0.219844	0.589663	0.0991163	0.110925	0.108765	0	0.211057	0.097965	0.549446	0.303557	0.21314	0.362029	0.207936	0	0.253079	0	0
ENSG00000272882	OR2BH1P	0.0927613	0.116353	0.0732298	0.270616	0.424451	0.18501	0.261693	0.0515071	0.589664	0.189846	0.383976	0.0871857	0.32874	0.0800101	0.203278	0.0842247	0.0985233	0.120172	0.174705	0	0.294831	0.136114	0.110567	0	0	0.0796991	0.275645	0.362425	0	0	0.219517	0	0.347819	0.261557	0.0911885	0	0	0.092826	0	0	0	0	0.0981378	0	0.0944982	0.0883195	0	0.152739
ENSG00000266599	AC079336.4	0	0	0	0	0	0.0752831	0.249902	0.050048	0	0.163441	0	0	0	0	0	0	0.0533298	0.107509	0.0633876	0.0580829	0.0515086	0.288217	0	0	0	0	0	0	0.570792	0	0	0	0	0	0	0	0	0	0	0	0.190163	0	0	0.589781	0	0	0	0
ENSG00000267323	SLC25A1P5	0.164363	0.0594897	0.0423024	0	0.106238	0	0	0.0502345	0	0.114416	0.0275112	0.0209891	0.0758264	0.207558	0.107063	0.0250919	0.0678212	0.264729	0.0321544	0.0605308	0.110072	0.142588	0.428663	0	0.126907	0	0.131157	0	0	0	0	0.134782	0	0	0.107667	0.347719	0.141097	0	0.120098	0.58979	0.0964633	0	0.243104	0.10244	0.0644253	0.097456	0	0
ENSG00000229427	ANKRD26P4	0.122306	0.118078	0.217105	0	0.217233	0.021658	0.141044	0.0656361	0.133663	0.0541881	0.140602	0.105925	0.0540018	0.296458	0.27383	0.1662	0.265053	0.139261	0	0.0784712	0.0399817	0.0288686	0.100558	0.287463	0.209197	0	0.407866	0	0.232167	0	0.341756	0	0.0954533	0.0922142	0	0.286594	0.402936	0.168846	0.589831	0	0	0.0903498	0	0	0	0	0.198987	0
ENSG00000231829	AL157834.1	0	0.170541	0	0	0.0332441	0.287394	0.169504	0.214904	0.0988921	0	0.13823	0.129311	0.0610735	0.0371502	0.0559568	0.164244	0	0.112323	0.187325	0.249632	0.0958725	0.173459	0	0.511624	0	0	0	0.525187	0.184828	0.472693	0	0	0	0.387933	0	0	0	0.339744	0	0.177787	0.35967	0.590045	0	0.190977	0	0	0	0
ENSG00000202225	RNA5SP240	0	0	0	0	0	0	0	0	0	0	0	0	0	0	0	0	0	0	0.196695	0	0	0	0	0	0	0	0	0	0	0	0	0	0	0	0	0	0	0	0	0	0.590084	0	0	0	0	0	0	0
ENSG00000237080	EHMT2-AS1	0.226338	0.436903	0.1299	0.00723317	0.162225	0.0480092	0.217118	0.0604469	0.264594	0.072537	0.210152	0.162234	0.255073	0.0865805	0.201021	0.199576	0.265751	0.168515	0.230902	0.170525	0.179838	0.157156	0.0933927	0.148009	0.1107	0	0.323229	0.0985125	0.294746	0.0289922	0.27903	0.155637	0.326464	0.194893	0.280091	0.131754	0.307578	0.124779	0.23318	0.167779	0.356533	0.344647	0.148075	0.184401	0.229782	0.590155	0.0735267	0.0216995
ENSG00000247675	LRP4-AS1	0.234472	0.208196	0.192782	0.159182	0.133095	0.0757845	0.22768	0.20588	0.110824	0.253082	0.115332	0.093488	0.128182	0.0909628	0.352599	0.103293	0.174052	0.113982	0.195595	0.208298	0.211065	0.155498	0.326334	0.384157	0.229544	0.248466	0.190884	0.0590609	0.265671	0.276874	0.201157	0.220666	0.0738255	0.147621	0.20893	0.0562296	0.59022	0.187792	0.0582629	0	0.288425	0	0.117937	0.0993931	0.214269	0.0832243	0.113597	0.0817637
ENSG00000203797	DDO	0	0.0424831	0	0	0	0	0.00852236	0	0	0.0259887	0	0.0115132	0	0.038601	0.0119082	0.0757929	0.0216151	0.144295	0.0362046	0.381467	0.017724	0.469444	0	0.0386488	0	0	0	0	0	0	0	0.077966	0	0	0	0	0.0357246	0.0748499	0.0347426	0.215495	0.108614	0.391492	0	0.402801	0	0	0	0
ENSG00000164742	ADCY1	0.167885	0.169175	0.160722	0.163995	0.195202	0.206408	0.178559	0.116633	0.197188	0.126437	0.18515	0.113884	0.197196	0.0635751	0.569918	0.185777	0.380525	0.190976	0.243837	0.255605	0.258977	0.30139	0.130332	0.152906	0.141685	0.147633	0.18654	0.205123	0.185717	0.154726	0.22975	0.14892	0.127067	0.126572	0.0889647	0.0674243	0.590509	0.19659	0.371188	0.215425	0.119422	0.251705	0.219683	0.238309	0.190392	0.187569	0.188032	0.142427
ENSG00000007038	PRSS21	0.0516465	0.146804	0.0831267	0.0674466	0.0870273	0.0317693	0.0623767	0.0734513	0.0596861	0.0154606	0.0502856	0.0762237	0.151185	0.0852867	0.106359	0.117372	0.167646	0.292669	0.305486	0.196855	0.283345	0.398396	0.097133	0.290186	0.181489	0.0638457	0.132927	0.0484617	0.0757973	0.138826	0.10323	0	0.0605767	0.0445366	0.125772	0.130187	0	0.0815472	0.161361	0.461081	0.153596	0.280852	0.483861	0.484478	0.0256457	0.117978	0.0301058	0.0670903
ENSG00000253606	AFG3L2P1	0.251833	0.406084	0.213499	0.270792	0.265371	0.224277	0.331665	0.221266	0.40042	0.283259	0.282191	0.293496	0.266492	0.293718	0.246417	0.423793	0.236201	0.248254	0.23976	0.224126	0.263359	0.406969	0.339029	0.473574	0.153781	0.0390584	0.116501	0.0540693	0.26419	0.253677	0.360717	0.214492	0.154306	0.0854548	0.140325	0.20591	0.21218	0.450178	0.222263	0.279212	0.174867	0.129588	0.300349	0.31441	0.132151	0.358421	0.248039	0.201432
ENSG00000273108	AL121929.2	0.491723	0.407633	0.40217	0.477365	0.195008	0.355879	0.298452	0.147536	0.160187	0.14188	0.3889	0.222932	0.245209	0.177311	0.23884	0.237732	0.269317	0.217714	0.227315	0.2929	0.16265	0.157848	0.485902	0.300115	0.337533	0.0480866	0.277185	0.332836	0.203928	0.138639	0.0755745	0.190374	0.293066	0.210415	0.223927	0.115449	0.0771502	0.267666	0.287314	0.104289	0.216722	0.512416	0.118423	0	0.105681	0.402947	0.338776	0.340147
ENSG00000162490	DRAXIN	0.0702674	0.0923265	0.0637046	0.072802	0.0631268	0.0737771	0.0973011	0.130156	0.218115	0.27714	0.195303	0.215178	0.14612	0.118971	0.280815	0.0879781	0.167471	0.221275	0.334507	0.412813	0.517582	0.481902	0.126728	0.0562283	0.130089	0.0995505	0.0893953	0.0687781	0.129491	0.148404	0.352957	0.299106	0.307095	0.268803	0.241336	0.157994	0.510274	0.123461	0.187808	0.260949	0.436866	0.426742	0.399192	0.203032	0.0384829	0.104035	0.035253	0.0640974
ENSG00000278941	SMG6-IT1	0	0	0	0	0	0	0	0	0	0	0	0	0	0	0.196933	0	0	0	0	0	0	0	0	0	0	0	0	0	0	0	0	0	0	0	0	0	0.590798	0	0	0	0	0	0	0	0	0	0	0
ENSG00000246339	EXTL3-AS1	0.273998	0.22204	0.17504	0.105937	0.102717	0.116596	0.239372	0.048815	0.377975	0.146485	0.409268	0.251467	0.288501	0.155291	0.261513	0.069722	0.293833	0.230306	0.23327	0.176534	0.133001	0.100296	0.315084	0.231147	0.0403067	0.126436	0.0668334	0.0965095	0.258811	0.0349866	0.590962	0.206382	0.585498	0.379499	0.399946	0.203492	0.281338	0.131756	0.308057	0.40238	0.340172	0.0893621	0.0247735	0.0741759	0.144872	0.153327	0.155546	0.0392791
ENSG00000233196	AL096803.2	0	0	0	0	0	0	0	0.0618923	0	0.0224601	0.138202	0.0741786	0.0771952	0.172323	0.13954	0.243277	0.082959	0	0.104016	0.323869	0.0519742	0.0258361	0	0	0	0	0	0	0	0	0	0	0	0.222536	0	0.268108	0.163189	0.54001	0.248877	0	0	0.591031	0.155923	0	0	0	0	0
ENSG00000165474	GJB2	0.00679669	0	0.0445073	0.0727266	0.04151	0.195359	0.0542098	0.268836	0.0167885	0.129285	0.0563753	0.145338	0.0629847	0.130769	0.0805614	0.367453	0.0887318	0.320889	0.0415373	0.312764	0.0387652	0.377886	0	0	0.109586	0.055667	0.12453	0.192652	0.0602641	0.200763	0	0.168837	0.0366535	0.197573	0	0.143462	0.0928348	0.591086	0.11403	0.373327	0.124612	0.335202	0.0426676	0.451001	0.0203901	0	0.0239362	0.098442
ENSG00000186648	CARMIL3	0.366791	0.474535	0.423541	0.420506	0.406046	0.294643	0.215952	0.27275	0.190063	0.279673	0.194449	0.265485	0.281611	0.33688	0.409133	0.356466	0.376724	0.521324	0.259979	0.461141	0.256034	0.510005	0.27343	0.341627	0.359719	0.264704	0.387848	0.241351	0.10828	0.305927	0.162734	0.306484	0.166949	0.239221	0.281324	0.433127	0.303963	0.326694	0.363167	0.304493	0.252701	0.420935	0.279701	0.510572	0.406617	0.514105	0.454694	0.50236
ENSG00000271426	AL109983.1	0.197173	0.0387478	0	0	0	0	0.0400556	0.0512206	0	0.0431066	0.0333456	0	0.0823849	0	0	0.0413837	0	0	0	0	0	0	0.591519	0	0	0	0	0	0.120167	0.153662	0	0.12932	0	0	0	0	0	0.124151	0	0	0	0	0	0	0	0	0	0
ENSG00000231340	ACTG1P10	0.191001	0.362217	0.194909	0.36598	0.34161	0.18513	0.165327	0.0881609	0.173267	0.136034	0.100033	0.0456059	0.27831	0.160617	0.533457	0.0409103	0.248234	0.0576277	0.361688	0.143306	0.295761	0.15981	0.110958	0.459285	0.409299	0.591551	0.46176	0.0881	0.209539	0	0.100021	0	0	0	0.228644	0.167753	0.41648	0	0.449063	0.0690117	0.284926	0.0703829	0.235095	0.146055	0.093244	0.301907	0	0.173527
ENSG00000245573	BDNF-AS	0.402022	0.328158	0.285463	0.368088	0.187622	0.177017	0.128971	0.0737845	0.213066	0.0991134	0.26471	0.13231	0.282444	0.187326	0.238159	0.0992235	0.218747	0.118457	0.219869	0.145553	0.219057	0.190476	0.433916	0.320419	0.34558	0.5916	0.270256	0.306937	0.130548	0.0519608	0.243058	0.106198	0.311385	0.0978868	0.319691	0.190109	0.232737	0.104065	0.241015	0.0828215	0.271862	0.183358	0.233356	0.165591	0.319246	0.379719	0.206468	0.196941
ENSG00000218893	SUMO2P12	0	0.197201	0	0	0	0	0	0	0	0	0	0	0	0	0.260511	0	0	0	0	0	0	0	0	0.591602	0	0	0	0	0	0	0	0	0	0	0	0	0	0	0	0	0	0	0	0	0	0	0	0
ENSG00000189045	ANKDD1B	0.242172	0.353689	0.304853	0.26158	0.22268	0.25392	0.196295	0.100667	0.180066	0.0878064	0.32565	0.168452	0.317296	0.261416	0.279213	0.138873	0.264129	0.202852	0.202271	0.193376	0.10197	0.184002	0.313798	0.372503	0.527731	0.341369	0.214486	0.289162	0.290143	0.113384	0.312948	0.0762463	0.591866	0.144971	0.292665	0.266253	0.545729	0.314655	0.479208	0.176666	0.326704	0.321799	0.0321143	0.167182	0.252825	0.309272	0.1708	0.0972689
ENSG00000256705	AL137779.1	0.0735067	0.123854	0.0722422	0.11399	0.0233098	0.104324	0.29123	0.148625	0.0840868	0.143946	0.18511	0.083838	0	0.076552	0.197297	0.0281867	0.0671244	0.0320422	0.190197	0.0873265	0.166794	0.0292004	0	0.138271	0	0.209657	0	0.159139	0.508095	0.248878	0.158316	0.176184	0.350309	0.251514	0	0.15151	0	0	0	0	0.255621	0.143293	0.176227	0	0.22052	0.127392	0.216726	0
ENSG00000267221	C17orf113	0.444745	0.429219	0.468287	0.393982	0.279991	0.2339	0.146012	0.0761171	0.428571	0.192336	0.53041	0.186762	0.288118	0.166786	0.405586	0.169282	0.405223	0.305574	0.45351	0.325532	0.384678	0.409708	0.460409	0.43741	0.482389	0.290877	0.20065	0.134486	0.100324	0.0927947	0.506016	0.14555	0.544955	0.153871	0.198126	0.183014	0.499298	0.166552	0.264644	0.298232	0.529727	0.455339	0.559417	0.484829	0.534765	0.389555	0.591891	0.413294
ENSG00000241413	RN7SL441P	0	0.0653332	0	0.141424	0.142076	0	0.195109	0.111786	0.232434	0.0513698	0.102118	0.154174	0.326664	0.102201	0.194737	0.0663748	0.0735087	0.145798	0	0.336839	0.305614	0.0926526	0	0	0	0.424272	0	0	0	0.335357	0	0	0.306354	0.295958	0	0.306603	0	0	0	0	0	0.289974	0.572913	0	0	0.196	0	0
ENSG00000226197	AL583785.1	0.0656836	0	0	0	0.0929179	0.0407728	0	0	0	0	0	0	0	0.0365624	0.0623067	0.0480821	0.0424972	0.0907586	0	0.175845	0.358848	0.228463	0	0	0	0	0.15505	0.122319	0	0	0	0	0	0	0	0	0	0	0	0.145841	0	0.148739	0.371779	0.151995	0.197051	0	0	0
ENSG00000277840	AC026368.1	0.269041	0.128209	0.277193	0.297543	0.121832	0.319195	0.15704	0.0887808	0.173012	0.0880213	0.208684	0.189842	0.140218	0.0866078	0.0340607	0.0387448	0.18843	0.108276	0.0756479	0.0322305	0.0304573	0.124723	0.450894	0	0.556491	0.46381	0	0.591971	0.207146	0	0.156844	0	0.345375	0.126962	0.350546	0	0	0.116234	0.215807	0.172314	0.112444	0	0	0.112785	0.264546	0	0	0.110402
ENSG00000256159	AC022080.2	0.13949	0.11005	0	0	0.0436251	0	0	0	0.0477422	0	0	0	0	0	0.0398632	0.197362	0	0	0	0.0526655	0	0	0.24908	0.171835	0	0	0	0	0	0	0	0	0	0	0	0	0	0.592085	0	0	0	0.157997	0	0	0.169391	0.158315	0	0
ENSG00000161643	SIGLEC16	0.452218	0.47237	0.342561	0.303259	0.227545	0.213587	0.191627	0.132245	0.298973	0.177383	0.226289	0.130451	0.360414	0.34919	0.270364	0.249981	0.25971	0.232261	0.295204	0.221888	0.183919	0.210538	0.438201	0.240792	0.181815	0.424444	0.0632556	0.024951	0.178199	0.0890903	0.269805	0.0420454	0.191983	0.124936	0.293491	0.592102	0.240537	0.28052	0.171719	0.225865	0.213919	0.284631	0.24406	0.285703	0.26313	0.406261	0.247266	0.173974
ENSG00000246250	AC087521.2	0.211948	0.302121	0.265925	0.301374	0.138586	0.192648	0.0717043	0.0700651	0.059995	0.0729417	0.158987	0.0492485	0.110323	0.0445917	0.0653104	0.0734059	0.0886707	0.0378487	0.0382353	0.0527227	0.0456825	0.0433305	0.240092	0.378954	0.592168	0.312181	0.103414	0.249531	0.0687867	0.112966	0.123212	0.11473	0.227142	0.0228545	0.100636	0.0275348	0.0335192	0.164958	0.0737085	0.036073	0.0693713	0	0.0577521	0.0243356	0.221525	0.278773	0.11298	0.284824
ENSG00000213671	OLA1P2	0.130189	0.144198	0.045805	0.116087	0.115777	0.133063	0.0899069	0.177517	0.0786677	0.0902978	0.205	0.0370228	0.0687831	0.0852306	0.182309	0.310844	0.0919417	0.109894	0.252311	0.0567321	0.168052	0.100361	0.170559	0.0655256	0.0786142	0.0544779	0.0812466	0	0.0614143	0.117941	0	0.0834921	0.215223	0	0.0666955	0.137196	0.174809	0.592472	0.0743958	0	0.0613816	0.0679053	0.134163	0.123135	0.104503	0.198066	0	0.148541
ENSG00000252236	AL135927.1	0	0	0	0.144671	0	0	0.150534	0	0	0.197495	0	0	0	0	0	0.119743	0	0	0	0	0	0.189622	0	0	0	0	0	0	0	0	0	0.592486	0	0	0	0	0	0	0	0	0	0	0	0.568867	0	0	0	0
ENSG00000164972	C9orf24	0.334813	0.131943	0.145288	0.146521	0.127234	0.172469	0.16438	0.136626	0.0840816	0.0608496	0.223247	0.118768	0.306589	0.208385	0.28654	0.261806	0.292361	0.187414	0.358922	0.289092	0.16212	0.456993	0.169451	0.0584505	0.130728	0.274445	0.0560238	0.134544	0.109566	0.122657	0.0763745	0.0744771	0.316262	0.159481	0.400887	0.180718	0.287929	0.226399	0.265452	0.1893	0.217565	0.114317	0.119677	0.276285	0.488115	0.284384	0.171181	0.078743
ENSG00000206741	ENSG00000206741	0	0	0	0	0	0	0	0	0	0	0	0	0	0.197518	0	0	0	0	0	0	0	0	0	0	0	0	0	0	0	0	0	0	0	0	0	0	0	0	0	0	0	0	0	0	0	0	0	0
ENSG00000243265	RPL23AP55	0.174257	0.140314	0.235716	0.185228	0.0467081	0.211101	0	0.146409	0.0699346	0.0401252	0.224904	0	0.126473	0.331506	0.0352888	0.0544647	0.0549066	0.153169	0.116526	0	0	0	0	0.420941	0	0.555684	0	0.210894	0	0.439228	0.209804	0	0.263616	0	0.174307	0	0	0	0.16472	0	0	0	0	0	0.361268	0	0.287211	0
ENSG00000260468	LINC01290	0.275133	0.0842407	0.049352	0.0983503	0.0698697	0.336967	0.168398	0.0428588	0.0747311	0.101685	0.169496	0.0500189	0	0.0548881	0.331151	0.120521	0.0400473	0.292383	0.20089	0.154768	0.18532	0.28091	0	0	0	0.137171	0	0.569667	0.142362	0	0	0	0	0.150057	0	0.164664	0.592661	0.159764	0	0.534339	0.305014	0.322683	0.168907	0.319563	0.26313	0	0	0
ENSG00000275438	AL031008.1	0.249284	0.164269	0.0857878	0.122561	0.178093	0.495277	0.15128	0	0.0666807	0.289427	0.379233	0.296718	0.40684	0.285753	0.150757	0.167723	0	0.115249	0.128429	0.17697	0.0776097	0.18134	0.176581	0	0	0.254566	0.146739	0.291962	0	0	0.200042	0.585216	0.167617	0.323858	0.30146	0.152794	0.345724	0	0	0	0.143413	0	0	0.440373	0.337406	0.14105	0.119981	0
ENSG00000167377	ZNF23	0.325134	0.278224	0.307914	0.260027	0.210195	0.23784	0.372681	0.188929	0.452398	0.233496	0.337826	0.302755	0.241244	0.305441	0.233688	0.23311	0.315943	0.195478	0.292245	0.227759	0.242479	0.188517	0.315425	0.123829	0.36845	0.27524	0.192255	0.250824	0.316797	0.1977	0.592834	0.282475	0.368075	0.308061	0.273945	0.336834	0.292926	0.271651	0.261943	0.171961	0.326487	0.334863	0.304997	0.218895	0.332659	0.393091	0.236981	0.288362
ENSG00000157150	TIMP4	0.186687	0.143088	0.15085	0.119445	0.134619	0.0896661	0.110555	0.0388286	0.0797925	0.181023	0.100104	0.0799145	0.243455	0.315561	0.115929	0.258884	0.24189	0.139	0.235535	0.155069	0.1934	0.284386	0.56006	0.249335	0.155144	0	0.0860098	0.0524515	0.0650149	0.0624279	0	0.0883869	0	0.136459	0.461899	0.276923	0	0.186679	0.0787574	0.162117	0.128239	0	0.176817	0.395064	0	0.0639096	0.10396	0.174325
ENSG00000229816	DDX50P1	0.32351	0.101803	0.289866	0.314187	0.33696	0.152864	0.23372	0.130317	0.342958	0.231014	0.283029	0.243453	0.399495	0.242209	0.196966	0.147709	0.317146	0.156288	0.221233	0.299191	0.405586	0.347944	0.429773	0.0792772	0.592938	0.428728	0.336547	0.104378	0.221279	0.165592	0.203145	0.428714	0.288213	0.167163	0.442851	0.251212	0.169998	0.0668347	0.476725	0.142879	0.256908	0.226149	0.48453	0.490366	0.435323	0.1997	0.152788	0.188204
ENSG00000230221	AL157384.1	0.269546	0.28898	0.319531	0.230003	0.278946	0.214148	0.238571	0.263693	0.298714	0.296707	0.316491	0.355459	0.156596	0.386644	0.353779	0.299524	0.253692	0.316363	0.402843	0.370283	0.268367	0.326533	0.0772586	0.267931	0.241088	0.139224	0.386991	0.231276	0.0916785	0.220841	0.361365	0.296929	0.279706	0.410197	0.197845	0.377499	0.209654	0.237962	0.136263	0.138661	0.462288	0.131004	0.119656	0.222211	0.203983	0.262915	0.363791	0.266815
ENSG00000283236	AC074141.1	0.267138	0.260209	0.147565	0.101912	0.101033	0.0693072	0.249687	0.0615341	0.341098	0.125029	0.308886	0.234026	0.393337	0.130343	0.271936	0.103933	0.257634	0.206469	0.396542	0.199596	0.290992	0.187626	0.593095	0.337073	0.123701	0.114958	0.113807	0.0636556	0.354638	0.0497755	0.551689	0.182047	0.350309	0.322309	0.570847	0.176408	0.272451	0.196488	0.393799	0.308384	0.50987	0.213111	0.409648	0.184279	0.159573	0.185505	0.0433453	0.0440623
ENSG00000258981	COX5AP2	0.101571	0.0908976	0.127566	0.0582572	0.22706	0.250687	0.208336	0.0611233	0.0630939	0.0771851	0.131391	0.104333	0.115205	0.0871143	0	0	0.0545768	0.113123	0.0595758	0.120293	0	0.135446	0.304712	0.272693	0.217953	0.174772	0.201487	0.158952	0	0	0	0	0.230154	0	0	0	0	0	0	0	0	0	0	0.197516	0	0	0.164745	0
ENSG00000273035	AC007684.2	0.0838968	0.186285	0.180028	0	0.30357	0.240951	0.104188	0.125198	0.0521153	0.114067	0.18625	0	0.039372	0	0.122991	0.155761	0.156409	0.0521807	0.169796	0	0.0737664	0	0.25169	0.398879	0.540084	0	0.381722	0	0.312564	0	0	0	0	0	0	0	0	0.467283	0.197141	0.156542	0	0	0.221299	0	0	0.159975	0	0
ENSG00000230869	AGAP10P	0.333026	0.314083	0.262855	0.35104	0.0802993	0.120939	0.131987	0.0882236	0.325284	0.195259	0.459815	0.213834	0.411304	0.170651	0.217375	0.163479	0.29796	0.329175	0.159201	0.349795	0.140372	0.203376	0.188461	0.314748	0.23541	0.539449	0.0849427	0.0518007	0.0912154	0.0616533	0.408804	0.252775	0.593512	0.310838	0.50244	0.293569	0.38676	0.0663372	0.387297	0.425445	0.128348	0.571433	0.0701332	0.128737	0.343687	0.30305	0.146943	0.256021
ENSG00000261829	AC009407.1	0.0455109	0.0461674	0	0.0883562	0.0233487	0.0880442	0	0.0402719	0	0.23989	0.0664182	0.0488314	0.214491	0.19784	0.0609891	0	0.0524171	0.0372664	0.0721494	0	0	0	0	0.138502	0	0	0	0.264133	0	0	0	0.1397	0.199255	0.146494	0.536227	0.593521	0	0	0.157251	0	0.129743	0	0	0	0.136533	0	0	0
ENSG00000260084	AC126773.3	0	0	0.121107	0.0419622	0.163759	0	0.04355	0	0.197848	0	0	0	0	0	0	0	0.116309	0	0	0	0.103341	0.0474232	0	0	0.363321	0.125887	0.375487	0	0.13065	0	0.593543	0	0	0	0	0	0	0	0	0	0	0	0.310022	0.14227	0	0	0	0
ENSG00000182674	KCNB2	0.0310008	0.0666969	0.0640992	0.0655418	0.0656838	0.10464	0.0288147	0.177683	0.0628857	0.339028	0.055896	0.24711	0.0231969	0.174133	0.148781	0.166297	0.143068	0.308867	0.169472	0.358641	0.230512	0.438123	0.0254883	0.0728628	0.0952477	0.0518796	0.0847233	0.0922712	0.0190676	0.205474	0.0506037	0.593625	0.0483888	0.378145	0.0224928	0.136648	0.197287	0.237881	0.174593	0.361518	0.225514	0.264481	0.21469	0.401517	0	0.0871568	0.0662368	0.0649801
ENSG00000252546	RNA5SP466	0	0	0	0	0	0	0	0	0	0	0	0	0.237508	0	0	0	0	0	0	0.219424	0	0	0	0	0	0	0	0	0	0	0	0	0	0	0	0	0	0	0	0	0	0	0	0	0	0	0	0
ENSG00000235961	PNMA6A	0.0362815	0.0609454	0.180058	0.113572	0.063241	0.0613016	0.12283	0.0501037	0.0802942	0.0206503	0.0803166	0.0591875	0.0295319	0.0552585	0.0676505	0.152297	0.146421	0.135457	0.361687	0.226577	0.420445	0.211724	0.0432459	0.0861319	0.284338	0.306231	0	0.0863053	0.199691	0.0898737	0.0489917	0	0.107881	0.147516	0.0738298	0.0748406	0.0693144	0.209823	0.271392	0.0338029	0.314245	0.176754	0.593792	0.321389	0.0369608	0	0.222191	0.0344849
ENSG00000234685	NUS1P2	0.329716	0.308047	0.148062	0.300125	0.0802994	0.254684	0.0996723	0.0787233	0.228146	0.020775	0.108032	0	0.468568	0.0751854	0.37714	0.082683	0.124333	0.13224	0.241604	0.156625	0.149213	0.0414458	0.137522	0.0948732	0.227648	0.157755	0	0.0717378	0.081862	0.113706	0.434508	0	0.103872	0	0.386268	0.0946866	0.5939	0.163451	0.0852846	0.342134	0.439657	0.0983188	0.291378	0	0.093524	0.353232	0.216538	0.127811
ENSG00000232542	DPYD-IT1	0.0606812	0	0	0.170274	0.232789	0.0765973	0	0.123922	0	0.0379189	0	0.0615282	0	0	0.0909514	0.053412	0	0	0	0	0.144022	0	0	0	0	0.313178	0.593908	0	0	0.371765	0	0	0	0	0	0	0	0	0	0	0	0	0	0	0	0	0	0
ENSG00000228459	LINC01546	0.0249481	0.152977	0	0.0391966	0.0311978	0.057873	0.0383916	0.0302961	0.185513	0.0982959	0.0343455	0.0243835	0.0880891	0	0.112647	0.0647147	0.195445	0	0.0420219	0.197974	0.250393	0.143616	0	0.122885	0	0	0	0	0.115175	0	0.140699	0	0	0	0.125079	0	0	0.118994	0.13952	0	0	0	0.377408	0.230924	0.0748442	0.113217	0	0
ENSG00000263595	RN7SL823P	0.0922559	0	0.0970321	0	0	0	0.0719501	0.0729325	0.0842677	0.250272	0	0.281611	0	0	0	0	0.0841282	0.0843736	0	0.0803316	0	0.0929666	0	0	0.291096	0	0	0	0	0	0	0.566377	0	0.593922	0	0	0	0	0.252384	0.253121	0	0	0	0	0.276768	0	0	0
ENSG00000250384	UBE2CP3	0.192356	0.0469876	0.142785	0.0587078	0.264458	0.252846	0.0466298	0.319325	0.0416834	0.0946624	0	0.106127	0.100868	0	0.331604	0.109414	0.0446003	0.230248	0.361998	0	0	0.038869	0.21229	0	0	0	0	0.211832	0	0.22059	0	0	0	0	0	0	0.245509	0	0	0	0.344828	0	0	0	0.2242	0	0.263192	0
ENSG00000149926	TLCD3B	0.206742	0.226247	0.21058	0.194721	0.209667	0.178467	0.141586	0.103337	0.247068	0.11999	0.275995	0.0573611	0.302466	0.083654	0.517865	0.100604	0.364296	0.284788	0.239616	0.253947	0.23266	0.206657	0.0976068	0.222024	0.1708	0.177014	0.219235	0.153874	0.134487	0.0605278	0.184359	0.136739	0.213247	0.0637375	0.296093	0.0872954	0.343912	0.0489035	0.205475	0.205704	0.234037	0.280839	0.275046	0.225813	0.386123	0.351203	0.321727	0.262989
ENSG00000239590	OR1J4	0.0577824	0.0540043	0.0689061	0.044439	0.125717	0.0652134	0.0549382	0.0905959	0.0488572	0	0.0686027	0.0174464	0.0544604	0.30846	0.144308	0.189675	0.238427	0	0	0.198044	0.104627	0.174683	0	0	0	0.133317	0.109019	0	0.164815	0	0	0	0	0	0	0.569463	0.198553	0.255419	0.237113	0	0	0	0.180023	0	0.173347	0.162013	0.206718	0
ENSG00000248969	AC137810.1	0	0	0	0	0.0258566	0	0	0	0	0	0	0.0913027	0	0	0	0.0880818	0	0.153223	0	0.190885	0	0.341771	0	0	0	0	0	0	0	0	0	0	0	0	0	0	0	0.264245	0	0	0	0.441002	0	0.59415	0	0	0	0
ENSG00000270533	CR382285.1	0.0996081	0.162901	0.188857	0.148505	0.0926102	0.108896	0.185037	0.0537909	0.244228	0.083066	0.3333	0.143881	0.387311	0.207314	0.255297	0.154974	0.124989	0.14329	0.0881814	0.145536	0.241045	0.128949	0.232313	0.191764	0.23134	0.111304	0.085545	0.05136	0.118836	0.0936446	0.218808	0.101872	0.37269	0.0944003	0.266587	0.231408	0.206244	0.196976	0.24278	0.040232	0.166104	0.2208	0.159435	0.169006	0.0271794	0.113487	0.130692	0.202323
ENSG00000259584	AC021755.2	0.172948	0.041451	0.11716	0.0265664	0.335787	0.0241617	0.0732761	0	0.0551344	0.0407153	0.113406	0	0	0	0	0	0.0484518	0	0	0.124344	0	0.113423	0.277908	0.124353	0.2144	0.0796991	0.594304	0.0724851	0.0827147	0	0	0.122146	0	0	0	0	0	0	0	0	0	0	0	0.180142	0.0944982	0	0.137079	0
ENSG00000144218	AFF3	0.0164286	0.0139907	0.00981533	0.0196333	0.0222909	0.010541	0.0177068	0.082551	0.0442153	0.168091	0.0313476	0.343975	0.0194566	0.528595	0.0177215	0.413799	0.0182127	0.404716	0.0165632	0.42877	0.0382171	0.480768	0.00750022	0.00650266	0.0145436	0.0251259	0.0124654	0.00983388	0.0168326	0.0643173	0.0318841	0.24545	0.0329489	0.31209	0.0251758	0.488239	0.0206952	0.594335	0.0295317	0.480449	0.00609142	0.371756	0.0331506	0.589628	0.00396051	0.00599105	0	0.0179423
ENSG00000278615	C11orf98	0.253291	0.15837	0.226966	0.267764	0.179888	0.234209	0	0.149304	0.161847	0.282043	0.16989	0.169583	0.16279	0.193189	0.430616	0.190347	0.312135	0.129342	0.137464	0.0242946	0.195434	0.165564	0.215401	0.186752	0.0968133	0.155265	0.0894992	0.0706055	0	0.16807	0.106912	0.188367	0.102233	0.16985	0.190086	0.288701	0.594351	0	0.508003	0	0.085153	0	0.214601	0.268593	0.319534	0.216843	0.286299	0.469321
ENSG00000124466	LYPD3	0.30238	0.20222	0.259483	0.159339	0.222702	0.176532	0.128831	0.108865	0.24977	0.101391	0.183282	0.0807407	0.0927668	0.105772	0.336807	0.241427	0.260957	0.31811	0.425199	0.503383	0.260067	0.423865	0.330713	0.207778	0.300351	0.0837374	0.285779	0.205331	0.239242	0.221524	0.323804	0.0677264	0.278254	0.101555	0.193854	0.134027	0.337828	0.18788	0.257314	0.295923	0.494862	0.540983	0.180269	0.32126	0.27067	0.256139	0.170336	0.191357
ENSG00000280278	FLJ30679	0.0473345	0.101431	0.0847242	0.1023	0.129646	0.166184	0.104222	0.139241	0.286436	0.150037	0.129169	0.252453	0.0398341	0.23519	0.104444	0.0367526	0.162003	0.11843	0.107373	0.0221153	0.0994409	0.0621441	0	0	0.100372	0.16776	0.0919604	0.0948895	0.111393	0.125426	0.594474	0.202092	0.197574	0.335355	0	0.262752	0.0773311	0.0405059	0.132589	0.0977613	0.155702	0	0.0428238	0.0786076	0.0412356	0.126442	0.0954734	0.0281765
ENSG00000214915	BX546450.1	0.198196	0	0	0	0	0	0	0	0	0	0	0	0	0	0	0	0	0	0	0	0.0798794	0	0.594587	0	0	0	0	0	0	0	0	0	0	0	0	0	0	0	0	0	0	0	0	0	0	0	0	0
ENSG00000271598	AC008739.3	0.166038	0	0	0	0	0	0	0	0	0	0	0	0	0	0	0	0	0	0.198243	0	0	0	0	0	0	0	0	0	0	0	0	0	0	0	0	0	0	0	0	0	0.59473	0	0	0	0	0	0	0
ENSG00000278561	PTPN20CP	0.248113	0.0272077	0.228179	0.047814	0.0523853	0.0679242	0.3265	0.0581038	0.253025	0	0.0539365	0.0608189	0.0204135	0.10112	0.0970884	0.036704	0.22546	0.129653	0.382593	0.127127	0.254776	0.0773525	0.415349	0	0.20135	0	0.111626	0.103613	0.0776799	0	0	0	0.0985659	0	0	0.179699	0.083215	0	0.264069	0.129235	0.084333	0.093296	0.276493	0	0.328989	0	0.0705539	0.143442
ENSG00000143674	MAP3K21	0.355477	0.275437	0.23113	0.217939	0.242752	0.24725	0.292651	0.316846	0.233372	0.126369	0.134302	0.151641	0.233234	0.137436	0.540565	0.276013	0.335288	0.309247	0.302805	0.270708	0.385785	0.361151	0.490265	0.338857	0.223623	0.198471	0.303226	0.245985	0.306341	0.430527	0.215988	0.157983	0.128229	0.190388	0.286149	0.209508	0.594974	0.386399	0.342619	0.420685	0.374453	0.286117	0.427617	0.507908	0.282105	0.227056	0.166954	0.186138
ENSG00000211683	AP000346.1	0.336336	0.291929	0.0911672	0.187673	0.202397	0.202331	0.180499	0.138366	0.0975907	0.0559539	0.125213	0.0825555	0.214588	0.121246	0.176587	0.142765	0.107117	0.0541173	0.200724	0.115644	0.0479795	0.255014	0.594995	0.273879	0	0.178882	0.24054	0.233004	0.0714147	0.0913206	0	0	0	0.138599	0.155111	0.250473	0	0.131272	0.08651	0.109381	0.285506	0.227984	0.097111	0.36236	0.346855	0.230318	0	0.102648
ENSG00000248019	FAM13A-AS1	0.386257	0.455187	0.422193	0.500005	0.289714	0.368046	0.29394	0.161776	0.299289	0.206869	0.223082	0.267753	0.423168	0.430092	0.322785	0.246388	0.384678	0.193447	0.267556	0.273358	0.196473	0.197671	0.446532	0.589146	0.547012	0.564051	0.249502	0.484292	0.294793	0.231305	0.423265	0.423128	0.272846	0.341844	0.399003	0.5951	0.365723	0.272748	0.522168	0.118953	0.219995	0.29163	0.0656121	0.174672	0.32379	0.404106	0.364617	0.396091
ENSG00000199938	ENSG00000199938	0	0	0	0	0.198371	0	0	0	0	0	0	0	0	0	0	0	0	0	0	0	0	0	0	0	0	0	0	0	0	0	0	0	0	0	0	0	0	0	0	0	0	0	0	0	0	0	0	0
ENSG00000201957	AC076966.1	0	0.195555	0	0.198378	0	0	0	0	0	0	0	0.192756	0	0	0	0	0	0	0	0	0	0	0	0	0	0	0	0	0	0	0	0	0	0	0	0	0	0	0	0	0	0	0	0	0	0	0	0.595135
ENSG00000234281	LANCL1-AS1	0.191566	0.142203	0.13702	0.0888485	0.217452	0.00987628	0.167124	0.110297	0.142646	0.123034	0.290952	0.0387693	0.208448	0.140197	0.21081	0.0951628	0.115124	0.194141	0.43519	0.196671	0.177969	0.291811	0.402691	0.0644517	0.170732	0.150671	0.0476219	0	0.0857415	0.223357	0.0649206	0.150343	0.343466	0.045188	0.0978344	0.108884	0.204051	0.13371	0.0446631	0.116117	0.595188	0.148662	0.0633232	0.191033	0.128217	0.195959	0.106571	0.0791642
ENSG00000271547	AC117498.2	0	0.0497769	0.129639	0	0.149455	0	0.0466181	0.0647525	0.0450327	0	0.544094	0.0482833	0	0.128448	0.0459919	0	0.162025	0.0375603	0.244356	0.160201	0	0.163469	0	0	0.388917	0	0.20097	0	0.139854	0.194257	0	0	0.233179	0	0	0.161764	0	0	0.368048	0	0.595261	0.29806	0	0.313934	0	0.149331	0	0
ENSG00000279881	AC041040.1	0.138079	0.0870966	0.0619807	0.12781	0.116816	0.0963142	0.0686303	0.0470125	0.112264	0.0622734	0.322267	0.0310051	0.0684822	0.0399896	0.413704	0.166893	0.352056	0.187026	0.209952	0.314757	0.209795	0.212214	0.140272	0.102693	0.0296217	0.023753	0.0821515	0.0657635	0.0803323	0.119906	0.0700428	0	0.404825	0.0302185	0.0562573	0.0313055	0.595367	0.0553306	0.271672	0.144043	0.160579	0.246438	0.0877452	0.24407	0.164857	0.132694	0.0652077	0.241673
ENSG00000255910	AC024901.1	0.198457	0.181964	0	0.168065	0.0488504	0.0971057	0.118247	0.0284395	0.0786482	0.0505198	0.0944833	0.168874	0	0.131633	0.212375	0.141532	0.0924669	0.129438	0.26051	0.282928	0.141271	0.11459	0	0.149639	0	0.287716	0	0	0	0	0.132077	0	0	0.104914	0	0.115127	0.153871	0.335105	0.103696	0.207996	0.42651	0.106065	0.265112	0	0.59537	0.187081	0	0.106096
ENSG00000228528	AC068057.1	0	0	0.080746	0	0	0	0	0	0	0	0	0	0	0.0220072	0	0	0	0	0.0355105	0.0716073	0.222445	0.153386	0	0	0.242238	0	0	0	0	0	0	0	0	0	0	0	0	0	0	0	0.106531	0.214822	0.595541	0.222894	0	0	0	0
ENSG00000262074	ENSG00000262074	0.0425158	0.299357	0.184725	0.517646	0.230047	0.315013	0.0841227	0.216321	0.0999364	0.21856	0.0461636	0.19654	0.0474853	0.0479426	0.032262	0.0582	0	0.0485292	0.065391	0	0	0	0	0.554663	0.251247	0.506984	0.531275	0.595558	0	0.219727	0	0.266837	0	0.221501	0	0	0.0967861	0	0	0	0.196173	0	0	0	0.127547	0.073345	0.156925	0.404201
ENSG00000207761	MIR329-1	0	0	0	0	0	0	0	0	0	0	0	0	0	0	0	0	0	0.198559	0	0	0	0	0	0	0	0	0	0	0	0	0	0	0	0	0	0	0	0	0	0	0	0	0	0	0	0	0	0
ENSG00000266994	AC020663.1	0.0437647	0.198619	0	0	0.0502914	0.0375462	0.0328479	0.086628	0.0409661	0.224034	0.0328376	0.0525201	0.0461346	0.0880782	0.132469	0	0	0.0400815	0.0844347	0	0.0714083	0	0	0.595858	0	0	0	0.112639	0	0	0	0.189809	0	0.15756	0	0.163228	0.397407	0	0	0	0	0	0	0	0	0	0	0
ENSG00000216809	AL589993.1	0.305825	0.470913	0.356077	0.253696	0.350938	0.248257	0.447757	0.51726	0.308054	0.259191	0.321015	0.220551	0.256888	0.258513	0.363258	0.226961	0.347386	0.336512	0.232214	0.346598	0.414009	0.311923	0.246527	0.226147	0.254199	0.208641	0.536433	0.285893	0.359304	0.491821	0.54149	0.391981	0.500899	0.332492	0.256277	0.343534	0.383956	0.215412	0.377254	0.50179	0.275841	0.358734	0.452498	0.59623	0.296906	0.477724	0.346508	0.329864
ENSG00000228384	AC007040.1	0.207018	0	0	0.0922199	0.117164	0.0875291	0.201905	0.0504876	0.246559	0.0371151	0.0451599	0.135489	0.198206	0.123187	0.153664	0	0.168514	0.123324	0.488959	0.0466228	0.190054	0.0543826	0	0	0	0	0	0.262587	0.299646	0	0.596424	0	0	0.157921	0.495515	0.173294	0.231612	0	0	0.249259	0.158345	0	0.221299	0.163148	0.488431	0	0	0.27666
ENSG00000233928	AL591501.1	0	0	0	0	0.0668592	0	0	0	0	0	0	0	0	0	0.142467	0	0	0	0	0	0.198833	0	0	0	0	0	0.200578	0	0	0	0	0	0	0	0	0	0	0	0	0	0	0	0	0	0	0	0	0
ENSG00000271216	LINC01050	0.0579349	0.0834497	0.135459	0.0604035	0.104455	0.0418089	0.0313445	0.065385	0.02997	0	0.224381	0.0850374	0	0.07251	0.033578	0.0281818	0.0264523	0.062703	0	0.307975	0.0476553	0.164528	0	0.250349	0.112991	0.181211	0.313365	0.125427	0.0940336	0.196155	0	0	0.596583	0.0991163	0	0.21753	0.100734	0	0	0	0	0.413547	0	0.207936	0.173805	0	0	0
ENSG00000257649	METTL7AP1	0.11907	0.0504659	0.0975077	0.18671	0.276512	0.0619265	0.0791267	0	0.252819	0.072259	0.0391023	0	0.0378638	0	0.103055	0	0.286341	0	0.272201	0	0.280047	0	0.192601	0	0.173132	0	0.574148	0	0	0	0.191192	0	0	0	0	0	0	0	0	0	0.15228	0	0.596594	0	0.16461	0	0.119391	0.153583
ENSG00000266853	ITM2BP1	0.198933	0.269592	0.252582	0.174213	0.0914064	0	0.063203	0.0374191	0	0.0266625	0	0.0247507	0.050785	0.0677106	0.0529587	0.0322563	0.188709	0	0.116954	0.14048	0.0529918	0.16498	0	0.124735	0.129327	0.311115	0.274219	0	0	0.112257	0	0	0	0	0.126962	0	0	0	0.112129	0	0.116847	0	0.158975	0.241597	0.596799	0.344765	0.454491	0
ENSG00000251148	AL158068.2	0.0971881	0.328815	0.183167	0.0743544	0.198995	0.0730909	0.074971	0.12182	0.121626	0	0.105976	0.0291909	0.112277	0	0.0624593	0.038043	0.185648	0.157467	0.0970829	0.0552272	0.138986	0.115526	0	0.381673	0.329026	0.223063	0	0	0	0	0	0	0	0	0	0	0	0	0.334055	0.13263	0	0	0	0	0.179201	0	0.220475	0
ENSG00000234318	AC099794.1	0	0.118667	0.0554244	0	0.0591989	0	0.194662	0	0	0	0.277688	0.065327	0.0573845	0.303028	0.0823856	0	0	0.128814	0.0633619	0.295425	0	0.0613538	0	0.185289	0	0	0.177597	0	0.159878	0	0	0	0.533129	0.195981	0	0.20303	0.247157	0	0	0	0	0	0	0	0	0.170712	0	0
ENSG00000264000	AP005059.1	0.036875	0	0	0	0	0.164897	0.0533605	0.0544875	0	0	0	0.181253	0	0.248321	0.0349792	0.224909	0.142589	0.118541	0.140853	0	0.0744172	0.316089	0	0	0	0	0	0.346384	0	0.163462	0	0	0	0.165194	0	0.59707	0	0.175881	0	0	0	0	0	0.341322	0.110625	0	0	0
ENSG00000275005	AL354950.1	0.140911	0.100278	0.179166	0.0930229	0.173258	0.111883	0.119867	0.0313706	0.147377	0	0.115656	0.0406416	0	0.0329577	0.0975403	0.127081	0	0.033791	0	0	0.296697	0.0470717	0.422734	0.189157	0	0	0	0.335649	0.136669	0	0.190533	0	0	0	0	0	0	0.251219	0	0	0	0	0.59712	0.141215	0	0	0	0
ENSG00000274367	AC004233.3	0	0.472421	0	0.097835	0.150875	0.0540591	0.151244	0	0.109243	0	0	0	0.045037	0.173124	0.199079	0	0.0515666	0.113131	0.0828931	0.106662	0	0	0	0.595858	0	0	0	0	0.17138	0	0	0	0	0	0	0.198229	0	0	0	0.179066	0	0	0	0	0	0.461247	0	0
ENSG00000279368	AL031123.3	0.148175	0.175389	0.0781253	0.160564	0.178937	0.114224	0.0115543	0.0228095	0.0788511	0.12846	0.134028	0.0566646	0.277656	0.0936279	0.275802	0.482317	0.309382	0.276887	0.377185	0.453939	0.346139	0.29037	0.221365	0.13526	0.100839	0.136728	0.216074	0.034092	0	0	0.162159	0.0574491	0.0987269	0.129701	0.535686	0.193209	0.490617	0.572662	0.38609	0.397411	0.335645	0.477088	0.218547	0.214417	0.154288	0.114661	0.0706691	0.182219
ENSG00000215112	FAM74A1	0.0791915	0.239057	0	0.11193	0.126921	0.0498819	0.245558	0	0.272646	0.0555852	0.125351	0.0257998	0.0912481	0.0595331	0.0947068	0.110917	0.0315073	0.0249368	0.0801241	0.193484	0.29037	0.197861	0	0.597379	0	0.216201	0.249249	0.149646	0.112191	0	0.318766	0	0.284712	0	0.123684	0	0.173437	0	0	0	0.240372	0.269489	0.497141	0	0.237575	0.119793	0	0.119587
ENSG00000123999	INHA	0.503731	0.458744	0.476548	0.37293	0.258605	0.13729	0.271723	0.0886608	0.597393	0.200599	0.411412	0.335175	0.320692	0.164773	0.320724	0.108159	0.230659	0.337155	0.394881	0.228446	0.253055	0.327665	0.438731	0.363944	0.557894	0.462995	0.159821	0.0765612	0.320848	0.0911233	0.422128	0.475728	0.367379	0.375857	0.450283	0.207053	0.384446	0.136243	0.239517	0.319495	0.512873	0.145563	0.245397	0.340278	0.557874	0.412445	0.296533	0.136404
ENSG00000273855	AC020658.5	0.453426	0	0	0	0.143295	0.0718886	0.223823	0.123538	0.0424378	0	0.0438795	0	0	0	0	0.0889001	0.18163	0	0	0	0.19787	0	0.432264	0	0	0	0	0.215666	0.175628	0.224583	0	0	0	0	0	0	0	0	0	0	0	0	0	0	0.597699	0	0	0
[truncated: 24,248 more rows]
[truncated: 18 more columns]

## Sheet: Sex_subset_analysis_TPM
				A. Female expression values																						B. Male expression values
[truncated: 651 more rows]
