# Supplementary material for: Global Transcriptome Analysis Reveals Distinct Phases of the Endothelial Response to TNF
Source: J Immunol. 2023 Nov 29;212(1):117–29. doi: 10.4049/jimmunol.2300419 (PMC10733583; doi:10.4049/jimmunol.2300419)
Supplement: Supplemental 3 (XLS) [file JI_2300419_Supplemental_3.xls]

## Sheet: Key
DEG no threshold
ENSIG_ID	ENSEMBL Gene ID
timepoint [h]	Timepoint post TNF stimulation
sex	Male or female EC
log2FoldChange	Fold change vs. TNF treated
pvalue	Significance p-value
padj	Adjusted p-value
DEGs_Fold_Change_vs_untreated
ENSIG_ID	ENSEMBL Gene ID
Gene symbol	Gene name (HUGO)
FC_vs_untreated ALL	Fold change difference of expression levels of a transcript between TNF treated samples normalised to untreated control, using donor pools A,B,C,D,E and F
FC_vs_untreated Female	Fold change difference of expression levels of a transcript between TNF treated samples normalised to untreated control, using the female donor pools D and E
FC_vs_untreated Male	Fold change difference of expression levels of a transcript between TNF treated samples normalised to untreated control, using donor pools using the male donor pools A,B and C
DEG direction	Direction of differential expression, positive or negative after TNF treatment
DEG Type	Subtypes for differential expression. Postive: upregulated, stable; Negative: downregulated, delayed, inhibited, other
Module	Module defined in WGCNA analasys
R eigengene	Correlation of gene to eigengene of the module
0.5	Timepoint 0.5 hours post TNF stimulation
1	Timepoint 1 hour post TNF stimulation
2	Timepoint 2 hours post TNF stimulation
4	Timepoint 4 hours post TNF stimulation
6	Timepoint 6 hours post TNF stimulation
8	Timepoint 8 hours post TNF stimulation
12	Timepoint 12 hours post TNF stimulation
24	Timepoint 24 hours post TNF stimulation
36	Timepoint 36 hours post TNF stimulation
48	Timepoint 48 hours post TNF stimulation
72	Timepoint 72 hours post TNF stimulation

## Sheet: DEG no threshold
ENSIG_ID	timepoint [h]	sex	log2FoldChange	pvalue	padj
ENSG00000173334	0.5	M	-0.782401	8.35e-06	0.0254773
ENSG00000136244	0.5	M	-1.06317	9.26e-07	0.00329555
ENSG00000171223	0.5	M	-1.14538	2.75e-07	0.00117292
ENSG00000144802	0.5	M	-1.1562	8.69e-08	0.00046412
ENSG00000100906	0.5	M	-1.3581	1.64e-16	1.16e-12
ENSG00000081041	0.5	M	-2.30074	3.89e-21	4.16e-17
ENSG00000163734	0.5	M	-2.53977	3.52e-21	4.16e-17
ENSG00000260231	1	M	-0.822729	0.000402624	0.0470207
ENSG00000122861	1	M	-1.11887	0.000397368	0.0467102
ENSG00000019549	1	M	2.21517	0.000310359	0.0367224
ENSG00000064195	1	M	5.48139	0.000267958	0.0319154
ENSG00000070718	1	M	0.525655	0.000256591	0.0307653
ENSG00000158691	1	M	0.904886	0.000242818	0.0293092
ENSG00000170385	1	M	1.02549	0.000242442	0.0293092
ENSG00000270607	1	M	-0.845422	0.000224532	0.0274708
ENSG00000275894	1	M	-4.07638	0.0002105	0.0259305
ENSG00000003402	1	M	-0.516857	0.000198487	0.0246192
ENSG00000189114	1	M	0.812953	0.000174541	0.0217995
ENSG00000180257	1	M	1.14866	0.000148188	0.0186375
ENSG00000117036	1	M	-0.847455	0.000122446	0.0155084
ENSG00000226380	1	M	-1.30572	0.00012172	0.0155084
ENSG00000111276	1	M	0.64652	0.000118466	0.0152187
ENSG00000165997	1	M	-1.17769	0.000105684	0.0136743
ENSG00000198435	1	M	-1.00301	7.57e-05	0.00986645
ENSG00000100292	1	M	0.638283	6.93e-05	0.00910405
ENSG00000183696	1	M	-0.97659	6.87e-05	0.00908516
ENSG00000234616	1	M	0.601786	5.41e-05	0.0072096
ENSG00000286186	1	M	-2.07053	4.13e-05	0.00554635
ENSG00000260942	1	M	1.48141	3.97e-05	0.00536567
ENSG00000163660	1	M	-0.789835	3.91e-05	0.00533141
ENSG00000108342	1	M	-3.229	2.4e-05	0.00328909
ENSG00000171970	1	M	1.37037	2.18e-05	0.00301138
ENSG00000152804	1	M	-0.59332	2e-05	0.00278383
ENSG00000258738	1	M	-1.62431	1.96e-05	0.00275483
ENSG00000135625	1	M	-6.2578	1.85e-05	0.0026155
ENSG00000151748	1	M	-0.844068	1.75e-05	0.00250229
ENSG00000107372	1	M	-0.820471	1.7e-05	0.00245196
ENSG00000148841	1	M	-0.795236	1.51e-05	0.00219392
ENSG00000238279	1	M	-1.36985	1.49e-05	0.00217978
ENSG00000141682	1	M	-0.980411	1.48e-05	0.00217632
ENSG00000196428	1	M	-0.628128	1.41e-05	0.002099
ENSG00000116273	1	M	0.680657	1.26e-05	0.00188481
ENSG00000162711	1	M	-2.7416	1.21e-05	0.00182709
ENSG00000272574	1	M	-1.62026	1.19e-05	0.00181504
ENSG00000185650	1	M	-0.864314	1.17e-05	0.00180031
ENSG00000272849	1	M	2.22619	1.17e-05	0.00180031
ENSG00000198535	1	M	-2.83931	1.03e-05	0.00160641
ENSG00000059728	1	M	-0.600172	9.28e-06	0.00146448
ENSG00000118515	1	M	-0.756748	8.71e-06	0.00138557
ENSG00000238045	1	M	1.81474	8.53e-06	0.00136922
ENSG00000162460	1	M	1.21089	7.45e-06	0.00120647
ENSG00000158615	1	M	-0.766744	7.02e-06	0.00114792
ENSG00000168564	1	M	0.746934	6.79e-06	0.00112006
ENSG00000251474	1	M	0.980707	4.78e-06	0.000796538
ENSG00000146278	1	M	-0.79743	4.61e-06	0.000774229
ENSG00000185022	1	M	-1.04737	4.13e-06	0.000700115
ENSG00000104221	1	M	1.06973	3.4e-06	0.000582956
ENSG00000179833	1	M	-0.801507	2.55e-06	0.000441753
ENSG00000204103	1	M	-0.8764	2.5e-06	0.000436984
ENSG00000158050	1	M	-2.28667	2.17e-06	0.000382777
ENSG00000148339	1	M	-1.15757	2.11e-06	0.00037617
ENSG00000123358	1	M	-1.91085	1.55e-06	0.000278067
ENSG00000125845	1	M	-0.57282	1.47e-06	0.000266478
ENSG00000250073	1	M	1.4293	9.94e-07	0.000182421
ENSG00000212694	1	M	1.49399	9.56e-07	0.000177212
ENSG00000180884	1	M	1.1263	8.63e-07	0.000161709
ENSG00000119938	1	M	1.97504	7.71e-07	0.00014588
ENSG00000113070	1	M	-0.957041	7.67e-07	0.00014588
ENSG00000164949	1	M	-1.95535	7.61e-07	0.00014588
ENSG00000170989	1	M	-0.567803	6.95e-07	0.000135891
ENSG00000207870	1	M	-1.70285	6.68e-07	0.000131932
ENSG00000078401	1	M	-0.70231	6.19e-07	0.00012362
ENSG00000056558	1	M	-0.971107	5.29e-07	0.000106867
ENSG00000137834	1	M	0.813851	5.19e-07	0.000105988
ENSG00000142961	1	M	-1.09913	4.93e-07	0.00010201
ENSG00000273264	1	M	-1.27174	4.78e-07	0.00010005
ENSG00000162783	1	M	-1.32134	3.63e-07	7.68e-05
ENSG00000104312	1	M	-1.05394	3.61e-07	7.68e-05
ENSG00000143384	1	M	-0.760149	3.1e-07	6.72e-05
ENSG00000168795	1	M	-0.821497	2.99e-07	6.56e-05
ENSG00000111912	1	M	-1.1409	2.41e-07	5.34e-05
ENSG00000285774	1	M	-2.98734	1.49e-07	3.34e-05
ENSG00000006210	1	M	-1.2545	1.14e-07	2.6e-05
ENSG00000107968	1	M	-0.902935	8.12e-08	1.87e-05
ENSG00000176907	1	M	-0.944393	7.9e-08	1.84e-05
ENSG00000186480	1	M	-1.00431	6.71e-08	1.59e-05
ENSG00000274471	1	M	2.14833	5.7e-08	1.37e-05
ENSG00000175592	1	M	-1.34821	5.61e-08	1.36e-05
ENSG00000187479	1	M	-2.64619	3.56e-08	8.76e-06
ENSG00000132510	1	M	-1.98663	2.21e-08	5.52e-06
ENSG00000188215	1	M	-0.845212	2.03e-08	5.14e-06
ENSG00000155090	1	M	-0.823795	1.8e-08	4.63e-06
ENSG00000023445	1	M	-1.53882	1.56e-08	4.06e-06
ENSG00000140379	1	M	-3.59402	9.22e-09	2.44e-06
ENSG00000158246	1	M	-1.7108	7.72e-09	2.07e-06
ENSG00000161010	1	M	-1.16246	7.58e-09	2.07e-06
ENSG00000187678	1	M	-0.877803	5.58e-09	1.54e-06
ENSG00000275302	1	M	-3.14771	2.21e-09	6.2e-07
ENSG00000116514	1	M	-0.873464	2.02e-09	5.77e-07
ENSG00000269906	1	M	-1.8766	1.43e-09	4.15e-07
ENSG00000134107	1	M	-1.4402	1.11e-09	3.28e-07
ENSG00000145365	1	M	-1.34329	7.76e-10	2.32e-07
ENSG00000137331	1	M	-2.38883	3.89e-10	1.19e-07
ENSG00000270069	1	M	-1.18701	2.53e-10	7.85e-08
ENSG00000073756	1	M	-1.90079	1.51e-10	4.77e-08
ENSG00000090339	1	M	-1.31126	1.03e-10	3.3e-08
ENSG00000112096	1	M	-1.14983	8.2e-11	2.68e-08
ENSG00000108691	1	M	-1.52805	7.75e-11	2.58e-08
ENSG00000139318	1	M	-1.0445	3.52e-11	1.19e-08
ENSG00000144655	1	M	-1.4167	3.25e-11	1.12e-08
ENSG00000120129	1	M	-1.58178	1.03e-11	3.65e-09
ENSG00000120738	1	M	-1.89695	7.27e-12	2.62e-09
ENSG00000116285	1	M	-0.8664	2.65e-12	9.72e-10
ENSG00000163874	1	M	-2.07571	2.33e-12	8.72e-10
ENSG00000284669	1	M	-1.93832	6.46e-13	2.47e-10
ENSG00000124145	1	M	-1.48397	4.67e-13	1.83e-10
ENSG00000158859	1	M	-1.62081	3.42e-13	1.37e-10
ENSG00000067082	1	M	-1.04335	3e-14	1.23e-11
ENSG00000095739	1	M	-1.63886	1.71e-14	7.14e-12
ENSG00000225032	1	M	1.61334	9.44e-15	4.04e-12
ENSG00000234883	1	M	-2.28165	5.85e-15	2.57e-12
ENSG00000237499	1	M	-3.41497	3.17e-15	1.42e-12
ENSG00000087074	1	M	-1.67978	2.06e-15	9.51e-13
ENSG00000232810	1	M	-4.60666	6.25e-17	2.96e-14
ENSG00000145632	1	M	-1.88099	5.71e-17	2.78e-14
ENSG00000139289	1	M	-1.83704	4.77e-17	2.38e-14
ENSG00000160888	1	M	-1.61206	3.22e-17	1.65e-14
ENSG00000128016	1	M	-3.04514	2.49e-17	1.32e-14
ENSG00000205502	1	M	-4.24003	1.02e-18	5.58e-16
ENSG00000125538	1	M	-4.05801	4.71e-19	2.65e-16
ENSG00000138166	1	M	-1.84292	6.19e-20	3.59e-17
ENSG00000115008	1	M	-3.19646	5.31e-20	3.19e-17
ENSG00000159200	1	M	-1.41221	5.55e-21	3.44e-18
ENSG00000170345	1	M	-2.78494	2.33e-21	1.5e-18
ENSG00000112149	1	M	-2.19086	5.64e-22	3.76e-19
ENSG00000172602	1	M	-1.93328	1.48e-22	1.02e-19
ENSG00000169242	1	M	-2.86705	2.97e-24	2.14e-21
ENSG00000179388	1	M	-2.8012	2.83e-24	2.12e-21
ENSG00000167034	1	M	-2.51485	1.91e-25	1.5e-22
ENSG00000159388	1	M	-2.63376	6.53e-28	5.33e-25
ENSG00000185215	1	M	-3.22439	2.15e-29	1.84e-26
ENSG00000128342	1	M	-4.48451	1.02e-31	9.21e-29
ENSG00000101665	1	M	1.64703	1.35e-32	1.27e-29
ENSG00000173334	1	M	-1.88623	1.1e-34	1.1e-31
ENSG00000125347	1	M	-2.90038	1.06e-35	1.12e-32
ENSG00000125740	1	M	-2.62053	2.52e-39	2.84e-36
ENSG00000163545	1	M	-3.11654	1.01e-39	1.22e-36
ENSG00000164400	1	M	-6.97716	1.02e-40	1.31e-37
ENSG00000169429	1	M	-2.78904	6.52e-51	9.02e-48
ENSG00000162772	1	M	-2.35754	5.95e-54	8.92e-51
ENSG00000151014	1	M	-2.92282	1.25e-54	2.04e-51
ENSG00000100906	1	M	-3.2247	4.99e-60	8.97e-57
ENSG00000115009	1	M	-4.33645	8.11e-63	1.62e-59
ENSG00000144802	1	M	-3.77094	3.93e-68	8.83e-65
ENSG00000117525	1	M	-4.16235	1.21e-92	3.1e-89
ENSG00000163734	1	M	-6.05233	2.68e-93	8.03e-90
ENSG00000007908	1	M	-4.11054	7.51e-102	2.7e-98
ENSG00000136244	1	M	-3.31436	4.87e-123	2.19e-119
ENSG00000163739	1	M	-3.71573	1.43e-135	8.6e-132
ENSG00000081041	1	M	-6.18591	8.05e-199	7.24e-195
ENSG00000118503	1	M	-4.32571	1.22e-250	2.19e-246
ENSG00000069399	2	M	-1.30636	0.000932064	0.0495321
ENSG00000173846	2	M	-0.906263	0.000886198	0.0472378
ENSG00000069956	2	M	-0.556712	0.000875422	0.0468057
ENSG00000204103	2	M	-0.878735	0.000849149	0.0455398
ENSG00000173281	2	M	0.464323	0.000842895	0.0453431
ENSG00000135503	2	M	0.445145	0.000827776	0.0446668
ENSG00000271856	2	M	-1.20625	0.000826543	0.0446668
ENSG00000196872	2	M	0.809846	0.00081556	0.0442801
ENSG00000133065	2	M	-0.566348	0.000786965	0.0428603
ENSG00000148677	2	M	-0.447814	0.000771034	0.0421235
ENSG00000188211	2	M	-0.81924	0.00074116	0.0406179
ENSG00000183578	2	M	0.589958	0.000723057	0.03975
ENSG00000176024	2	M	0.951788	0.000687995	0.0379414
ENSG00000138623	2	M	-1.05627	0.000686827	0.0379414
ENSG00000100219	2	M	-0.550743	0.00068402	0.0379414
ENSG00000130766	2	M	-0.685773	0.000668902	0.0372398
ENSG00000165879	2	M	1.26403	0.000656566	0.0366694
ENSG00000104081	2	M	1.28102	0.00065268	0.0365689
ENSG00000157514	2	M	0.58364	0.000633739	0.0356214
ENSG00000166592	2	M	-1.92304	0.000605205	0.0341269
ENSG00000109079	2	M	-0.549319	0.000602206	0.0340674
ENSG00000131196	2	M	-1.40141	0.000593926	0.0337077
ENSG00000183337	2	M	-0.675519	0.000581011	0.0330818
ENSG00000171246	2	M	-2.6832	0.000559793	0.0319775
ENSG00000150457	2	M	-0.519346	0.000555999	0.0318646
ENSG00000147454	2	M	-0.679383	0.000550179	0.0316344
ENSG00000117228	2	M	-0.598131	0.000547056	0.0315583
ENSG00000113504	2	M	-1.07467	0.000538902	0.0311905
ENSG00000162413	2	M	-0.763149	0.000516972	0.0300203
ENSG00000189266	2	M	-0.593255	0.000515243	0.0300193
ENSG00000130164	2	M	-0.614571	0.000466222	0.0272538
ENSG00000165943	2	M	0.507194	0.000464401	0.0272381
ENSG00000244932	2	M	1.31657	0.000453741	0.0267022
ENSG00000091527	2	M	-0.64553	0.00044295	0.026155
ENSG00000263834	2	M	-3.93929	0.000411007	0.0243508
ENSG00000189042	2	M	0.966275	0.000403922	0.0240121
ENSG00000118515	2	M	-0.731097	0.000385878	0.0230175
ENSG00000163735	2	M	-1.94742	0.000375395	0.0224686
ENSG00000253293	2	M	0.676558	0.000346266	0.0207961
ENSG00000163602	2	M	-0.556498	0.000341031	0.0205521
ENSG00000164164	2	M	-0.621014	0.000340246	0.0205521
ENSG00000212916	2	M	1.29392	0.000336409	0.0204138
ENSG00000197128	2	M	0.705998	0.000321049	0.0195494
ENSG00000158691	2	M	0.84337	0.000319118	0.0194996
ENSG00000166704	2	M	0.82302	0.000310208	0.0190214
ENSG00000067048	2	M	-0.52411	0.00030972	0.0190214
ENSG00000166401	2	M	-0.495362	0.000303098	0.0187163
ENSG00000062582	2	M	-2.38661	0.000300869	0.0186443
ENSG00000273350	2	M	-2.14713	0.000298745	0.0185784
ENSG00000204682	2	M	-1.56959	0.000289624	0.0180752
ENSG00000186300	2	M	0.828684	0.000267404	0.0167481
ENSG00000100647	2	M	-0.574017	0.000266735	0.0167481
ENSG00000116273	2	M	0.603383	0.000256389	0.0161737
ENSG00000145901	2	M	-0.722415	0.000250222	0.0158417
ENSG00000197622	2	M	-0.54322	0.000233716	0.0148503
ENSG00000158470	2	M	-0.526559	0.000218226	0.0139165
ENSG00000184602	2	M	-0.578133	0.000216521	0.0138581
ENSG00000205189	2	M	-0.825713	0.000208329	0.0133827
ENSG00000163788	2	M	0.557271	0.00019431	0.012528
ENSG00000164056	2	M	0.849948	0.000192609	0.0124642
ENSG00000006025	2	M	0.740646	0.000180059	0.0116951
ENSG00000131127	2	M	0.936949	0.000179812	0.0116951
ENSG00000189114	2	M	0.646443	0.000178103	0.0116545
ENSG00000172331	2	M	-0.774384	0.000172035	0.0112996
ENSG00000238279	2	M	-1.41884	0.000168875	0.0111337
ENSG00000078399	2	M	0.547148	0.000165276	0.0109376
ENSG00000100439	2	M	0.481878	0.000165068	0.0109376
ENSG00000113615	2	M	-0.721192	0.000162847	0.0108588
ENSG00000185947	2	M	-0.755778	0.000161714	0.0108243
ENSG00000176641	2	M	0.643782	0.000156763	0.0105332
ENSG00000196724	2	M	0.925329	0.000155079	0.0104601
ENSG00000075426	2	M	-0.604405	0.000138675	0.00938974
ENSG00000198205	2	M	-0.744629	0.000137051	0.00931573
ENSG00000269680	2	M	-1.63506	0.000137051	0.00931573
ENSG00000196664	2	M	-2.14305	0.000135946	0.00931286
ENSG00000153234	2	M	-1.26064	0.000132731	0.00912824
ENSG00000078401	2	M	-0.493742	0.000127245	0.00878542
ENSG00000145911	2	M	-1.80269	0.000126962	0.00878542
ENSG00000082497	2	M	0.771877	0.000125972	0.00876658
ENSG00000113369	2	M	-0.730838	0.00012539	0.00876083
ENSG00000111266	2	M	-0.705169	0.000124185	0.00871134
ENSG00000181026	2	M	-0.611441	0.000119073	0.00838626
ENSG00000170385	2	M	0.768212	0.000118898	0.00838626
ENSG00000185477	2	M	1.89765	0.000113462	0.00805578
ENSG00000197520	2	M	-2.06274	0.000109613	0.00781413
ENSG00000174010	2	M	-0.775229	0.000108214	0.00774592
ENSG00000185551	2	M	0.5227	0.000105337	0.00757091
ENSG00000148339	2	M	-0.922571	0.000104819	0.00756465
ENSG00000005073	2	M	0.812292	0.000100804	0.00730494
ENSG00000277632	2	M	-4.76588	9.99e-05	0.00727291
ENSG00000034152	2	M	-1.09845	9.12e-05	0.00666405
ENSG00000077150	2	M	-0.934811	8.91e-05	0.00653751
ENSG00000110330	2	M	-0.738704	8.51e-05	0.00626928
ENSG00000234616	2	M	0.610241	7.8e-05	0.00577312
ENSG00000153790	2	M	-0.938926	7.8e-05	0.00577312
ENSG00000132669	2	M	-0.583494	7.49e-05	0.00558747
ENSG00000136237	2	M	-0.755302	7.3e-05	0.00546921
ENSG00000124882	2	M	-3.49955	7e-05	0.00526822
ENSG00000170525	2	M	-0.609673	6.84e-05	0.00516914
ENSG00000268812	2	M	-3.81916	6.01e-05	0.00456064
ENSG00000118985	2	M	-0.529714	5.72e-05	0.004358
ENSG00000122641	2	M	-0.824369	5.7e-05	0.004358
ENSG00000233817	2	M	-1.20378	5.61e-05	0.00431332
ENSG00000170689	2	M	-1.21936	5.3e-05	0.00409255
ENSG00000207870	2	M	-2.08869	5.24e-05	0.00406825
ENSG00000110944	2	M	-1.62038	4.83e-05	0.00376566
ENSG00000180257	2	M	1.01807	4.26e-05	0.00333583
ENSG00000164284	2	M	1.03713	4.19e-05	0.00329576
ENSG00000070404	2	M	-1.04287	4.06e-05	0.00320588
ENSG00000260231	2	M	-1.03686	3.81e-05	0.00302406
ENSG00000253522	2	M	-1.67445	3.42e-05	0.00272823
ENSG00000243753	2	M	-1.20536	3.35e-05	0.00268318
ENSG00000108688	2	M	-1.23679	3.15e-05	0.00253259
ENSG00000171649	2	M	0.884477	2.72e-05	0.00220212
ENSG00000179456	2	M	0.736136	2.67e-05	0.00216454
ENSG00000133874	2	M	-0.892128	2.66e-05	0.00216454
ENSG00000168672	2	M	1.02783	2.6e-05	0.00213319
ENSG00000188396	2	M	-2.45713	2.4e-05	0.0019759
ENSG00000232618	2	M	-5.12466	2.13e-05	0.00176269
ENSG00000162407	2	M	-0.552061	2.1e-05	0.00174784
ENSG00000059728	2	M	-0.68249	1.95e-05	0.00162451
ENSG00000232803	2	M	-2.41079	1.89e-05	0.00158947
ENSG00000198863	2	M	0.683514	1.83e-05	0.00154498
ENSG00000070610	2	M	0.607934	1.8e-05	0.00152481
ENSG00000100003	2	M	-0.726857	1.77e-05	0.00150679
ENSG00000120889	2	M	-0.6719	1.71e-05	0.00146094
ENSG00000126003	2	M	-0.698361	1.47e-05	0.00126746
ENSG00000161940	2	M	-0.899981	1.42e-05	0.0012276
ENSG00000135625	2	M	-5.45137	1.37e-05	0.00118571
ENSG00000124762	2	M	-0.916497	1.18e-05	0.0010291
ENSG00000274471	2	M	1.89842	1.09e-05	0.000959334
ENSG00000196172	2	M	2.07759	1.09e-05	0.000958194
ENSG00000181274	2	M	1.12849	1.08e-05	0.000958194
ENSG00000132825	2	M	0.964037	1.03e-05	0.000913334
ENSG00000197044	2	M	0.81051	9.46e-06	0.000846657
ENSG00000183696	2	M	-1.23642	9.02e-06	0.00081077
ENSG00000050730	2	M	-1.93757	8.02e-06	0.000725133
ENSG00000155090	2	M	-0.871662	7.74e-06	0.000703397
ENSG00000176692	2	M	-1.07331	6.65e-06	0.000607153
ENSG00000265972	2	M	0.897157	6.4e-06	0.000587335
ENSG00000171522	2	M	-1.21175	6.3e-06	0.000581869
ENSG00000172548	2	M	-2.36409	6.04e-06	0.000560752
ENSG00000275993	2	M	-0.739442	5.82e-06	0.000543153
ENSG00000178860	2	M	-2.90333	5.67e-06	0.000531338
ENSG00000204569	2	M	-0.728732	5.23e-06	0.000492794
ENSG00000147883	2	M	-1.37996	4.91e-06	0.000465431
ENSG00000275302	2	M	-3.24884	4.54e-06	0.00043243
ENSG00000197024	2	M	0.716676	4.23e-06	0.000405534
ENSG00000187626	2	M	1.5367	4.15e-06	0.000399672
ENSG00000276070	2	M	-3.39014	3.85e-06	0.000373088
ENSG00000273264	2	M	-1.10854	3.43e-06	0.000334206
ENSG00000180787	2	M	0.892712	3.35e-06	0.000328013
ENSG00000275894	2	M	-3.26498	2.9e-06	0.000286098
ENSG00000183691	2	M	2.41526	2.86e-06	0.000283213
ENSG00000188015	2	M	-1.956	2.69e-06	0.000267809
ENSG00000118369	2	M	0.860267	2.63e-06	0.000263958
ENSG00000164093	2	M	-4.4948	2.56e-06	0.00025757
ENSG00000123358	2	M	-1.93291	2.14e-06	0.00021722
ENSG00000185730	2	M	1.27321	2.08e-06	0.000212049
ENSG00000277462	2	M	-0.938502	1.77e-06	0.000182034
ENSG00000169375	2	M	-0.831664	1.57e-06	0.000162122
ENSG00000112715	2	M	-0.834845	1.53e-06	0.000159261
ENSG00000176749	2	M	1.14181	1.34e-06	0.000139784
ENSG00000197782	2	M	1.34976	1.32e-06	0.000138801
ENSG00000271503	2	M	-2.83652	1.2e-06	0.000127181
ENSG00000143514	2	M	-0.674781	1.07e-06	0.000113483
ENSG00000164949	2	M	-1.37617	9.7e-07	0.00010369
ENSG00000163660	2	M	-0.848527	9.12e-07	9.82e-05
ENSG00000103044	2	M	-1.36691	8.7e-07	9.42e-05
ENSG00000143384	2	M	-0.704694	8.16e-07	8.89e-05
ENSG00000176907	2	M	-0.913823	7.84e-07	8.59e-05
ENSG00000111276	2	M	1.01571	7.62e-07	8.4e-05
ENSG00000159128	2	M	-0.86818	7.6e-07	8.4e-05
ENSG00000064195	2	M	3.44168	6.82e-07	7.62e-05
ENSG00000103241	2	M	-1.90941	6.4e-07	7.2e-05
ENSG00000250073	2	M	1.45019	6.35e-07	7.19e-05
ENSG00000143157	2	M	-0.744355	5.89e-07	6.71e-05
ENSG00000100234	2	M	-1.78068	5.58e-07	6.4e-05
ENSG00000127533	2	M	-1.38082	5.52e-07	6.37e-05
ENSG00000198435	2	M	-1.24434	5.39e-07	6.27e-05
ENSG00000152804	2	M	-0.768959	5.32e-07	6.22e-05
ENSG00000237892	2	M	-1.362	5.3e-07	6.22e-05
ENSG00000185022	2	M	-1.18675	4.1e-07	4.86e-05
ENSG00000162711	2	M	-2.33356	3.59e-07	4.28e-05
ENSG00000272574	2	M	-1.77965	3.51e-07	4.21e-05
ENSG00000084112	2	M	-0.843009	2.45e-07	2.96e-05
ENSG00000143333	2	M	-2.92006	2.31e-07	2.81e-05
ENSG00000153721	2	M	-0.781629	2.23e-07	2.73e-05
ENSG00000177842	2	M	-1.09676	1.99e-07	2.46e-05
ENSG00000109787	2	M	-0.787224	1.84e-07	2.29e-05
ENSG00000260996	2	M	-1.4685	1.53e-07	1.92e-05
ENSG00000121797	2	M	-0.907508	1.48e-07	1.86e-05
ENSG00000267607	2	M	-2.59581	1.46e-07	1.86e-05
ENSG00000175087	2	M	1.36026	1.29e-07	1.66e-05
ENSG00000225938	2	M	-1.87239	1.06e-07	1.37e-05
ENSG00000160888	2	M	-0.893183	7.08e-08	9.2e-06
ENSG00000171970	2	M	1.85187	5.94e-08	7.77e-06
ENSG00000173451	2	M	-1.2946	5.32e-08	7.02e-06
ENSG00000148841	2	M	-0.868289	4.98e-08	6.62e-06
ENSG00000176928	2	M	-1.94776	4.44e-08	5.94e-06
ENSG00000226380	2	M	-1.50773	4.27e-08	5.75e-06
ENSG00000141682	2	M	-1.18872	3.43e-08	4.66e-06
ENSG00000107372	2	M	-0.914662	2.93e-08	4.02e-06
ENSG00000152137	2	M	-1.08649	1.67e-08	2.3e-06
ENSG00000215012	2	M	1.04738	1.37e-08	1.9e-06
ENSG00000173276	2	M	-0.918824	8.01e-09	1.12e-06
ENSG00000167604	2	M	-2.12538	5.89e-09	8.33e-07
ENSG00000180592	2	M	-2.09189	5.74e-09	8.18e-07
ENSG00000184371	2	M	-1.4889	5.69e-09	8.17e-07
ENSG00000270607	2	M	-1.21	4.42e-09	6.4e-07
ENSG00000003402	2	M	-0.877539	3.64e-09	5.32e-07
ENSG00000168398	2	M	-1.01917	2.94e-09	4.33e-07
ENSG00000070718	2	M	0.930335	2.13e-09	3.16e-07
ENSG00000101384	2	M	-0.887083	1.74e-09	2.61e-07
ENSG00000162783	2	M	-1.24545	1.58e-09	2.38e-07
ENSG00000134070	2	M	-1.41546	1.42e-09	2.17e-07
ENSG00000151748	2	M	-1.01022	1.41e-09	2.17e-07
ENSG00000146457	2	M	-0.808133	6.66e-10	1.03e-07
ENSG00000146278	2	M	-0.980744	6.45e-10	1.01e-07
ENSG00000122861	2	M	-1.80271	5.2e-10	8.22e-08
ENSG00000185650	2	M	-1.08746	4.24e-10	6.76e-08
ENSG00000179862	2	M	-2.14037	3.76e-10	6.06e-08
ENSG00000168795	2	M	-0.892945	2.97e-10	4.82e-08
ENSG00000258738	2	M	-1.84345	2.31e-10	3.79e-08
ENSG00000086062	2	M	-1.08671	2.08e-10	3.45e-08
ENSG00000258441	2	M	-1.38098	2e-10	3.33e-08
ENSG00000131979	2	M	-1.17007	1.67e-10	2.82e-08
ENSG00000137331	2	M	-2.00221	1.2e-10	2.04e-08
ENSG00000187479	2	M	-2.70592	9.12e-11	1.57e-08
ENSG00000119508	2	M	-2.65243	7.17e-11	1.24e-08
ENSG00000144476	2	M	-1.59343	5.43e-11	9.52e-09
ENSG00000143067	2	M	-0.876136	5.11e-11	9.05e-09
ENSG00000109320	2	M	-1.31271	4.73e-11	8.46e-09
ENSG00000269906	2	M	-1.90459	3.74e-11	6.76e-09
ENSG00000127311	2	M	-1.70648	3.59e-11	6.56e-09
ENSG00000196428	2	M	-1.04506	2.53e-11	4.67e-09
ENSG00000110848	2	M	-3.14688	2.44e-11	4.54e-09
ENSG00000187678	2	M	-0.996111	2.08e-11	3.93e-09
ENSG00000286186	2	M	-2.47938	1.31e-11	2.5e-09
ENSG00000073756	2	M	-1.62827	6.49e-12	1.25e-09
ENSG00000145632	2	M	-1.88287	6.26e-12	1.22e-09
ENSG00000116285	2	M	-0.854719	4.56e-12	8.99e-10
ENSG00000117143	2	M	-1.02391	3.41e-12	6.8e-10
ENSG00000198535	2	M	-6.03115	2.54e-12	5.13e-10
ENSG00000118263	2	M	-1.16574	2.01e-12	4.11e-10
ENSG00000237499	2	M	-2.40347	1.81e-12	3.74e-10
ENSG00000125845	2	M	-0.972972	1.53e-12	3.19e-10
ENSG00000117036	2	M	-1.43815	1.43e-12	3.02e-10
ENSG00000179388	2	M	-2.86386	1.39e-12	2.97e-10
ENSG00000138166	2	M	-1.89022	1.37e-12	2.97e-10
ENSG00000270069	2	M	-1.70894	6.24e-13	1.37e-10
ENSG00000142961	2	M	-1.87493	1.96e-13	4.36e-11
ENSG00000184588	2	M	-1.06557	1.93e-13	4.34e-11
ENSG00000132510	2	M	-2.79475	1.93e-13	4.34e-11
ENSG00000111912	2	M	-1.39721	1.9e-13	4.34e-11
ENSG00000158246	2	M	-2.00652	1.74e-13	4.07e-11
ENSG00000120738	2	M	-1.61947	1.73e-13	4.07e-11
ENSG00000125449	2	M	1.22557	1.36e-13	3.27e-11
ENSG00000180884	2	M	1.83112	9.7e-14	2.36e-11
ENSG00000170989	2	M	-0.902558	9.51e-14	2.35e-11
ENSG00000167378	2	M	-1.07263	6.04e-14	1.51e-11
ENSG00000049130	2	M	-1.1802	6.03e-14	1.51e-11
ENSG00000139318	2	M	-1.19758	4.9e-14	1.26e-11
ENSG00000175592	2	M	-1.57014	3.45e-14	9.02e-12
ENSG00000139289	2	M	-1.75822	3.08e-14	8.19e-12
ENSG00000087074	2	M	-1.30003	1.94e-14	5.23e-12
ENSG00000128016	2	M	-1.96575	1.45e-14	3.97e-12
ENSG00000067082	2	M	-1.10113	1.28e-14	3.57e-12
ENSG00000164236	2	M	-1.40203	9.4e-15	2.66e-12
ENSG00000113070	2	M	-1.14126	7.28e-15	2.09e-12
ENSG00000165997	2	M	-1.50144	7.24e-15	2.09e-12
ENSG00000107968	2	M	-1.18288	4.18e-15	1.24e-12
ENSG00000104312	2	M	-1.78037	4.96e-16	1.5e-13
ENSG00000158615	2	M	-1.21222	3.63e-16	1.12e-13
ENSG00000108691	2	M	-1.97816	2.36e-16	7.39e-14
ENSG00000159388	2	M	-2.02852	2.18e-17	6.94e-15
ENSG00000280303	2	M	-2.5531	8.37e-18	2.72e-15
ENSG00000134954	2	M	-1.32488	1.6e-18	5.29e-16
ENSG00000162924	2	M	-1.83016	1.22e-18	4.1e-16
ENSG00000162692	2	M	-1.88841	8.25e-19	2.84e-16
ENSG00000186480	2	M	-1.39144	1.66e-19	5.83e-17
ENSG00000140379	2	M	-4.00359	7.06e-20	2.53e-17
ENSG00000125538	2	M	-4.61558	2.39e-20	8.72e-18
ENSG00000090339	2	M	-2.38844	5.87e-21	2.19e-18
ENSG00000145365	2	M	-2.05918	5.29e-21	2.02e-18
ENSG00000163874	2	M	-2.39517	4.2e-21	1.64e-18
ENSG00000144655	2	M	-1.49944	2e-21	7.97e-19
ENSG00000145779	2	M	-2.06724	4.98e-22	2.03e-19
ENSG00000179833	2	M	-1.27938	5.89e-23	2.46e-20
ENSG00000173334	2	M	-1.93596	3.66e-23	1.57e-20
ENSG00000158859	2	M	-2.08487	3.34e-23	1.46e-20
ENSG00000172602	2	M	-2.19386	2.77e-23	1.25e-20
ENSG00000108342	2	M	-4.98225	6.49e-24	2.99e-21
ENSG00000112149	2	M	-2.29908	4.02e-24	1.9e-21
ENSG00000119938	2	M	3.42417	1.59e-24	7.73e-22
ENSG00000056558	2	M	-2.67293	7.75e-25	3.89e-22
ENSG00000006210	2	M	-2.41312	7.6e-25	3.89e-22
ENSG00000125740	2	M	-2.03878	6.26e-25	3.33e-22
ENSG00000232810	2	M	-3.70688	4e-25	2.19e-22
ENSG00000112096	2	M	-1.95537	2.38e-25	1.35e-22
ENSG00000144802	2	M	-2.52179	7.65e-26	4.47e-23
ENSG00000124145	2	M	-2.13118	7.98e-27	4.83e-24
ENSG00000205502	2	M	-4.67585	3.7e-29	2.32e-26
ENSG00000134107	2	M	-1.85297	2.76e-29	1.8e-26
ENSG00000159200	2	M	-1.69058	1.04e-29	7.04e-27
ENSG00000023445	2	M	-2.21655	9.61e-32	6.74e-29
ENSG00000234883	2	M	-2.83609	1.58e-32	1.16e-29
ENSG00000095739	2	M	-2.15009	8.46e-33	6.45e-30
ENSG00000185215	2	M	-3.96128	4.62e-34	3.68e-31
ENSG00000188215	2	M	-1.72187	3.74e-34	3.12e-31
ENSG00000169242	2	M	-3.56258	4.17e-38	3.66e-35
ENSG00000116514	2	M	-1.72518	4.68e-42	4.32e-39
ENSG00000162772	2	M	-2.02221	5.66e-46	5.52e-43
ENSG00000115008	2	M	-3.78404	2.43e-51	2.51e-48
ENSG00000125347	2	M	-3.16612	3.97e-54	4.35e-51
ENSG00000136244	2	M	-3.60084	8.35e-55	9.76e-52
ENSG00000100906	2	M	-2.78667	3.02e-61	3.79e-58
ENSG00000167034	2	M	-3.19143	2.38e-64	3.21e-61
ENSG00000151014	2	M	-3.28736	4.64e-69	6.78e-66
ENSG00000164400	2	M	-7.9132	3.72e-78	5.94e-75
ENSG00000128342	2	M	-5.88862	6.14e-80	1.08e-76
ENSG00000117525	2	M	-4.28461	3.79e-87	7.39e-84
ENSG00000163545	2	M	-3.66056	1.2e-113	2.62e-110
ENSG00000007908	2	M	-5.26116	1.76e-129	4.41e-126
ENSG00000115009	2	M	-5.18726	6.51e-137	1.9e-133
ENSG00000163734	2	M	-6.3598	1.74e-144	6.1e-141
ENSG00000169429	2	M	-3.58173	2.32e-155	1.02e-151
ENSG00000081041	2	M	-5.74647	1.21e-165	7.05e-162
ENSG00000163739	2	M	-4.63232	7.73e-181	6.78e-177
ENSG00000118503	2	M	-4.85675	0	0
ENSG00000127947	4	M	-0.558545	0.0057755	0.0498608
ENSG00000124374	4	M	0.750156	0.00575835	0.0497386
ENSG00000214077	4	M	0.580368	0.00572787	0.0495009
ENSG00000237892	4	M	-1.32176	0.00572443	0.0494968
ENSG00000273264	4	M	-0.746409	0.00569893	0.0493019
ENSG00000197892	4	M	0.334537	0.00569515	0.0492948
ENSG00000083844	4	M	-0.622994	0.00567684	0.0491619
ENSG00000196584	4	M	0.700504	0.00566414	0.0490774
ENSG00000085831	4	M	-0.916362	0.00565421	0.0490169
ENSG00000164934	4	M	-0.355309	0.00561892	0.0487363
ENSG00000010671	4	M	0.638069	0.00560927	0.0486779
ENSG00000152749	4	M	0.547411	0.00560569	0.0486722
ENSG00000115525	4	M	0.739797	0.00560171	0.048663
ENSG00000151502	4	M	0.39089	0.00560129	0.048663
ENSG00000184185	4	M	0.772184	0.00559383	0.0486453
ENSG00000260121	4	M	-0.591496	0.00559134	0.0486453
ENSG00000271254	4	M	-0.551618	0.00559026	0.0486453
ENSG00000144647	4	M	0.817719	0.00557972	0.0485987
ENSG00000177738	4	M	0.617846	0.00553424	0.0482278
ENSG00000137628	4	M	-0.408967	0.0055145	0.0480809
ENSG00000168672	4	M	0.635943	0.00551397	0.0480809
ENSG00000152284	4	M	-0.526149	0.00549048	0.0479216
ENSG00000175066	4	M	0.456381	0.00546551	0.0477286
ENSG00000229124	4	M	2.43126	0.00546024	0.0477077
ENSG00000128266	4	M	0.79528	0.00544134	0.0475675
ENSG00000127666	4	M	-0.880256	0.00541866	0.047394
ENSG00000178719	4	M	-0.682678	0.00541758	0.047394
ENSG00000137414	4	M	0.562718	0.00540698	0.0473416
ENSG00000092871	4	M	-0.476876	0.00539795	0.0472874
ENSG00000189337	4	M	0.484228	0.00535125	0.0469029
ENSG00000137266	4	M	-0.47293	0.0053266	0.0467115
ENSG00000100532	4	M	-0.483524	0.00532482	0.0467115
ENSG00000117523	4	M	-0.421422	0.00531225	0.0466347
ENSG00000117280	4	M	-0.479245	0.00527945	0.0463712
ENSG00000205362	4	M	-1.35583	0.00526715	0.0462876
ENSG00000179300	4	M	-1.2703	0.0052439	0.0461075
ENSG00000101745	4	M	-0.542195	0.0052254	0.0459692
ENSG00000109572	4	M	0.399756	0.00519117	0.0456921
ENSG00000178502	4	M	0.702887	0.00518357	0.0456494
ENSG00000272078	4	M	-0.985741	0.00517364	0.0455861
ENSG00000196504	4	M	-0.450757	0.00517118	0.0455861
ENSG00000181481	4	M	0.422213	0.00515955	0.04551
ENSG00000137831	4	M	0.692823	0.00515706	0.04551
ENSG00000010295	4	M	0.578787	0.00514599	0.0454386
ENSG00000178177	4	M	0.519296	0.0051458	0.0454386
ENSG00000175895	4	M	-0.615928	0.005142	0.0454386
ENSG00000213918	4	M	0.726289	0.00512378	0.0453144
ENSG00000158773	4	M	-0.368252	0.00511364	0.0452487
ENSG00000074047	4	M	-0.865297	0.00510642	0.0452089
ENSG00000134698	4	M	0.369986	0.00508412	0.0450354
ENSG00000057704	4	M	0.428113	0.00507549	0.0449829
ENSG00000248429	4	M	1.11046	0.00507238	0.0449792
ENSG00000164169	4	M	0.546415	0.00506764	0.0449612
ENSG00000182253	4	M	-0.442723	0.00502843	0.0446371
ENSG00000130508	4	M	-0.493221	0.00498003	0.044231
ENSG00000161405	4	M	-1.8819	0.00495877	0.0440656
ENSG00000135686	4	M	-0.383705	0.00494486	0.0439655
ENSG00000113240	4	M	-0.520878	0.00490476	0.0436322
ENSG00000177125	4	M	-0.444384	0.0048865	0.0434929
ENSG00000103671	4	M	-0.3872	0.00488153	0.043472
ENSG00000171552	4	M	0.415147	0.00485992	0.0433027
ENSG00000206341	4	M	-0.976721	0.00484668	0.0432078
ENSG00000176208	4	M	0.572111	0.00483523	0.0431288
ENSG00000165757	4	M	0.33165	0.00483361	0.0431288
ENSG00000104774	4	M	-0.522152	0.00482623	0.0430946
ENSG00000084710	4	M	0.732691	0.00481361	0.043005
ENSG00000175455	4	M	0.549266	0.00481001	0.0429959
ENSG00000076716	4	M	0.797139	0.0048038	0.0429634
ENSG00000037637	4	M	0.449418	0.00479153	0.0428767
ENSG00000143502	4	M	-2.15608	0.00478976	0.0428767
ENSG00000130695	4	M	0.547036	0.00476386	0.042675
ENSG00000052795	4	M	-0.437498	0.00476124	0.0426744
ENSG00000107731	4	M	-0.901363	0.00475814	0.0426696
ENSG00000069956	4	M	-0.548341	0.00475039	0.0426231
ENSG00000100376	4	M	-1.04545	0.00474665	0.0426124
ENSG00000166483	4	M	0.565907	0.00473166	0.0425008
ENSG00000186594	4	M	-0.458403	0.00473108	0.0425008
ENSG00000144048	4	M	-0.355292	0.00472393	0.0424771
ENSG00000184992	4	M	0.536362	0.00471553	0.0424245
ENSG00000112118	4	M	0.319607	0.00469159	0.0422319
ENSG00000198455	4	M	-0.534177	0.00468143	0.0421632
ENSG00000223705	4	M	0.709737	0.00468018	0.0421632
ENSG00000217801	4	M	-1.5557	0.00466688	0.0420777
ENSG00000219507	4	M	-0.490737	0.00465535	0.0419964
ENSG00000258096	4	M	1.72127	0.0046504	0.0419745
ENSG00000100429	4	M	1.17707	0.00463527	0.0418606
ENSG00000176454	4	M	0.484955	0.00462272	0.0417699
ENSG00000131089	4	M	0.462443	0.00461874	0.0417566
ENSG00000119986	4	M	1.02922	0.00461643	0.0417566
ENSG00000204147	4	M	0.680899	0.00461627	0.0417566
ENSG00000153250	4	M	-0.544555	0.00459055	0.0415695
ENSG00000138036	4	M	0.566388	0.00458748	0.0415642
ENSG00000250303	4	M	0.71849	0.00458174	0.0415348
ENSG00000276293	4	M	0.341441	0.00455009	0.0412704
ENSG00000186575	4	M	0.408586	0.0045074	0.0409054
ENSG00000108829	4	M	-0.387901	0.00449739	0.0408368
ENSG00000181291	4	M	-1.77218	0.00446905	0.0406016
ENSG00000151623	4	M	0.892911	0.00446319	0.0405705
ENSG00000115368	4	M	-0.376844	0.0044537	0.0405063
ENSG00000157764	4	M	-0.486914	0.00445364	0.0405063
ENSG00000172197	4	M	0.922652	0.00445055	0.0405063
ENSG00000101493	4	M	-0.617021	0.00444969	0.0405063
ENSG00000139496	4	M	-0.443281	0.00444903	0.0405063
ENSG00000127423	4	M	0.797195	0.00444317	0.0405063
ENSG00000171236	4	M	-1.10651	0.00442297	0.040359
ENSG00000198682	4	M	-0.413922	0.00439044	0.0400841
ENSG00000176170	4	M	-0.879034	0.00438618	0.0400672
ENSG00000264538	4	M	0.630992	0.00438093	0.0400411
ENSG00000280304	4	M	0.856332	0.00436456	0.0399135
ENSG00000119138	4	M	-0.627083	0.00434767	0.0397808
ENSG00000120279	4	M	0.520523	0.00433817	0.0397157
ENSG00000230630	4	M	-0.749172	0.00433599	0.0397157
ENSG00000183808	4	M	0.474592	0.00433395	0.0397157
ENSG00000168826	4	M	-0.543168	0.00433198	0.0397157
ENSG00000162971	4	M	-0.572783	0.00432868	0.0397157
ENSG00000105939	4	M	-0.491614	0.00432482	0.0397025
ENSG00000106723	4	M	0.356788	0.00429679	0.0394669
ENSG00000115942	4	M	0.491082	0.00428885	0.0394158
ENSG00000110318	4	M	0.604533	0.00428331	0.0393865
ENSG00000103150	4	M	0.852933	0.00427587	0.0393399
ENSG00000130844	4	M	0.592112	0.00427405	0.0393399
ENSG00000147872	4	M	0.436007	0.00426884	0.0393186
ENSG00000039523	4	M	-0.546816	0.00424069	0.0390809
ENSG00000151498	4	M	0.403448	0.00423502	0.0390503
ENSG00000169136	4	M	-0.511262	0.00419077	0.0386637
ENSG00000256268	4	M	-0.732596	0.0041824	0.0386078
ENSG00000004961	4	M	-0.421857	0.00418227	0.0386078
ENSG00000151116	4	M	-0.484266	0.00417144	0.0385493
ENSG00000103222	4	M	-0.321807	0.00416733	0.0385327
ENSG00000279118	4	M	-1.34345	0.00416534	0.0385327
ENSG00000175505	4	M	-0.634391	0.00416513	0.0385327
ENSG00000130363	4	M	0.615333	0.00416232	0.0385327
ENSG00000078687	4	M	0.479024	0.00415918	0.0385327
ENSG00000144354	4	M	0.480744	0.00413469	0.0383373
ENSG00000090661	4	M	-0.69513	0.00413124	0.0383267
ENSG00000135454	4	M	-1.7886	0.00413069	0.0383267
ENSG00000138658	4	M	0.512946	0.00412917	0.0383267
ENSG00000179456	4	M	0.539088	0.00411624	0.0382514
ENSG00000142784	4	M	-0.474021	0.00410819	0.0381979
ENSG00000119684	4	M	0.661844	0.00410735	0.0381979
ENSG00000006451	4	M	-0.414322	0.00409242	0.0380938
ENSG00000113196	4	M	-2.46278	0.00408827	0.0380765
ENSG00000109686	4	M	-0.416456	0.00407042	0.0379314
ENSG00000143630	4	M	-0.899743	0.00406357	0.0378888
ENSG00000169247	4	M	1.00561	0.00406197	0.0378888
ENSG00000100220	4	M	-0.371779	0.00405222	0.0378253
ENSG00000102384	4	M	0.650019	0.00405185	0.0378253
ENSG00000189319	4	M	0.673799	0.00404524	0.0378024
ENSG00000107821	4	M	1.19465	0.0040389	0.0377644
ENSG00000100364	4	M	-0.602362	0.00400001	0.0374218
ENSG00000135766	4	M	-0.503032	0.00399679	0.0374126
ENSG00000160223	4	M	-1.97665	0.00399054	0.0373751
ENSG00000196182	4	M	-0.593322	0.00397685	0.0372678
ENSG00000063587	4	M	0.378768	0.00397172	0.0372408
ENSG00000160293	4	M	-0.444989	0.00396048	0.0371563
ENSG00000136754	4	M	-0.409387	0.0039542	0.0371182
ENSG00000158220	4	M	1.51318	0.00394374	0.0370409
ENSG00000147650	4	M	-0.615286	0.00393803	0.0370081
ENSG00000116852	4	M	-0.954013	0.00393786	0.0370081
ENSG00000064225	4	M	0.438236	0.00390042	0.0366961
ENSG00000042088	4	M	0.540239	0.00388924	0.0366116
ENSG00000144560	4	M	-0.522315	0.00387444	0.0364929
ENSG00000166912	4	M	0.401154	0.00387319	0.0364929
ENSG00000073008	4	M	-0.323672	0.00384388	0.036246
ENSG00000135899	4	M	-0.540597	0.00382864	0.0361227
ENSG00000226935	4	M	-2.0274	0.00381308	0.0359963
ENSG00000113615	4	M	-0.592942	0.0038089	0.0359772
ENSG00000143479	4	M	-0.548779	0.00379265	0.0358441
ENSG00000105559	4	M	-0.875431	0.00371855	0.0351638
ENSG00000105976	4	M	0.365341	0.003718	0.0351638
ENSG00000109458	4	M	0.49709	0.00368168	0.0348547
ENSG00000143878	4	M	-0.618486	0.00367417	0.0348033
ENSG00000168389	4	M	-0.77116	0.00364552	0.0345516
ENSG00000168438	4	M	0.538478	0.00364476	0.0345516
ENSG00000133422	4	M	0.367941	0.00364447	0.0345516
ENSG00000165046	4	M	0.772442	0.00363896	0.0345483
ENSG00000100578	4	M	0.52297	0.00362626	0.0344474
ENSG00000146858	4	M	0.613622	0.00358785	0.0341019
ENSG00000097046	4	M	0.590052	0.00358429	0.0340876
ENSG00000181104	4	M	0.434609	0.00357954	0.0340618
ENSG00000152582	4	M	0.952707	0.0035787	0.0340618
ENSG00000141040	4	M	0.523001	0.00356706	0.0339819
ENSG00000103319	4	M	0.4977	0.00355282	0.0338657
ENSG00000171843	4	M	-0.598809	0.00354972	0.0338555
ENSG00000050393	4	M	-0.399216	0.0035246	0.0336351
ENSG00000113119	4	M	0.587136	0.00350522	0.0334693
ENSG00000105576	4	M	-0.392342	0.00348199	0.0332665
ENSG00000125878	4	M	-1.28026	0.00348037	0.0332665
ENSG00000174371	4	M	0.484368	0.00346415	0.0331341
ENSG00000241839	4	M	-0.457337	0.00345739	0.0330885
ENSG00000008083	4	M	0.680439	0.00344163	0.0329566
ENSG00000271425	4	M	-0.602771	0.0034355	0.0329168
ENSG00000110844	4	M	-0.638751	0.00342539	0.0328389
ENSG00000126391	4	M	-0.670891	0.00341343	0.032743
ENSG00000132507	4	M	-0.399332	0.00341123	0.0327408
ENSG00000111664	4	M	0.792303	0.00340801	0.0327287
ENSG00000142875	4	M	0.527503	0.00340477	0.0327165
ENSG00000080819	4	M	0.598087	0.003398	0.0326702
ENSG00000126790	4	M	0.648258	0.00339774	0.0326702
ENSG00000084731	4	M	0.431267	0.00338899	0.0326212
ENSG00000235374	4	M	1.22296	0.00338783	0.0326212
ENSG00000182263	4	M	1.57098	0.00338748	0.0326212
ENSG00000110721	4	M	0.489442	0.00338523	0.0326212
ENSG00000157978	4	M	0.541072	0.00336845	0.0324987
ENSG00000105401	4	M	-0.559702	0.00336698	0.0324987
ENSG00000167100	4	M	-0.853309	0.00334771	0.0323359
ENSG00000099937	4	M	-2.37716	0.00334594	0.0323359
ENSG00000260604	4	M	0.931438	0.00333771	0.0322768
ENSG00000169621	4	M	-0.82365	0.00333238	0.032244
ENSG00000071575	4	M	0.752972	0.00328748	0.031828
ENSG00000153885	4	M	0.666913	0.00323508	0.0313389
ENSG00000102034	4	M	-0.355327	0.00321788	0.0311904
ENSG00000115526	4	M	0.508504	0.00320716	0.0311046
ENSG00000225422	4	M	-0.446325	0.00319981	0.0310514
ENSG00000117586	4	M	-2.14599	0.00317756	0.0308535
ENSG00000234290	4	M	-1.80661	0.0031669	0.0307678
ENSG00000164976	4	M	0.49417	0.0031604	0.0307226
ENSG00000117000	4	M	-0.498552	0.0031579	0.0307163
ENSG00000164695	4	M	1.04011	0.00313983	0.0305583
ENSG00000137124	4	M	-0.423025	0.0031183	0.0303665
ENSG00000132846	4	M	0.46402	0.00310078	0.0302135
ENSG00000279825	4	M	1.56151	0.00309973	0.0302135
ENSG00000219481	4	M	-0.418152	0.00309036	0.0301473
ENSG00000100600	4	M	-0.445629	0.00308813	0.0301432
ENSG00000183307	4	M	1.18006	0.00307929	0.0300745
ENSG00000175606	4	M	0.48865	0.00307141	0.0300151
ENSG00000138944	4	M	-1.18957	0.003055	0.0298723
ENSG00000173166	4	M	-0.576629	0.00304785	0.0298199
ENSG00000069812	4	M	1.26475	0.00303802	0.0297412
ENSG00000285816	4	M	-0.735473	0.00302637	0.0296445
ENSG00000163605	4	M	-0.583707	0.00302095	0.0296089
ENSG00000065328	4	M	0.544017	0.00300204	0.0294408
ENSG00000104299	4	M	0.494127	0.00299428	0.0293821
ENSG00000249741	4	M	-0.946955	0.00298889	0.0293464
ENSG00000179348	4	M	0.781129	0.0029836	0.0293118
ENSG00000220412	4	M	-1.75437	0.00297727	0.0292669
ENSG00000177663	4	M	0.447494	0.00297206	0.0292329
ENSG00000127948	4	M	-0.788679	0.00295775	0.0291093
ENSG00000051108	4	M	-0.457138	0.00295637	0.0291093
ENSG00000173517	4	M	-0.515091	0.00292996	0.0288699
ENSG00000109083	4	M	-0.458624	0.00292982	0.0288699
ENSG00000171302	4	M	-0.48616	0.00292809	0.0288699
ENSG00000159579	4	M	-0.549927	0.00291248	0.0287486
ENSG00000249242	4	M	0.488051	0.00291071	0.0287483
ENSG00000111674	4	M	0.522515	0.00287259	0.0283886
ENSG00000136444	4	M	0.499088	0.00287253	0.0283886
ENSG00000124788	4	M	0.361707	0.00287026	0.0283886
ENSG00000178726	4	M	0.641839	0.00286735	0.0283873
ENSG00000142920	4	M	-1.23216	0.00286244	0.0283555
ENSG00000204084	4	M	0.474815	0.00285804	0.0283287
ENSG00000165732	4	M	-0.495821	0.00285766	0.0283287
ENSG00000130052	4	M	-0.715183	0.00283367	0.0281207
ENSG00000136205	4	M	-0.460115	0.00282937	0.0280947
ENSG00000141569	4	M	0.525689	0.00282153	0.0280336
ENSG00000170954	4	M	0.773257	0.00281823	0.0280175
ENSG00000168758	4	M	-0.753929	0.0028178	0.0280175
ENSG00000165655	4	M	1.05315	0.00280204	0.0278898
ENSG00000120063	4	M	-0.552825	0.00279088	0.0277953
ENSG00000151065	4	M	0.564693	0.00278486	0.027752
ENSG00000137462	4	M	-0.936917	0.00277982	0.0277183
ENSG00000126001	4	M	0.568347	0.00277221	0.027659
ENSG00000144369	4	M	-0.581789	0.00277013	0.0276548
ENSG00000107295	4	M	-2.28564	0.00274245	0.0273949
ENSG00000157368	4	M	-1.28209	0.00274054	0.0273922
ENSG00000186462	4	M	0.802628	0.00273462	0.0273495
ENSG00000143384	4	M	-0.466557	0.00271982	0.0272178
ENSG00000198648	4	M	0.624183	0.00271494	0.0271853
ENSG00000160714	4	M	0.37488	0.00271326	0.0271848
ENSG00000157927	4	M	-1.35578	0.00270985	0.027167
ENSG00000180957	4	M	-0.527167	0.00269949	0.0270795
ENSG00000225032	4	M	0.638849	0.00268588	0.0269591
ENSG00000177842	4	M	-0.813941	0.00268486	0.0269591
ENSG00000264522	4	M	-0.419433	0.00267788	0.0269113
ENSG00000133030	4	M	-0.414692	0.00267612	0.0269097
ENSG00000143869	4	M	0.327766	0.002653	0.0266934
ENSG00000197329	4	M	-0.715246	0.00262059	0.0263832
ENSG00000113384	4	M	-0.53217	0.00261936	0.0263832
ENSG00000109689	4	M	0.446046	0.00261137	0.0263222
ENSG00000154743	4	M	0.609136	0.00260138	0.0262374
ENSG00000280670	4	M	1.19207	0.00259889	0.0262282
ENSG00000176124	4	M	1.13547	0.0025946	0.0262007
ENSG00000205659	4	M	0.49664	0.00259273	0.0261977
ENSG00000155096	4	M	-0.482016	0.00258191	0.0261042
ENSG00000165891	4	M	-0.949348	0.0025781	0.0260816
ENSG00000188042	4	M	0.571564	0.0025632	0.0259465
ENSG00000160908	4	M	-0.48589	0.00254954	0.0258239
ENSG00000261971	4	M	-0.666309	0.00253468	0.025689
ENSG00000064989	4	M	0.543708	0.00252736	0.0256305
ENSG00000143363	4	M	0.554863	0.00252009	0.0255723
ENSG00000114126	4	M	0.449831	0.00250897	0.025475
ENSG00000271874	4	M	-2.67617	0.00250541	0.0254544
ENSG00000107372	4	M	-0.423611	0.00250225	0.0254378
ENSG00000101138	4	M	0.475179	0.00248913	0.0253198
ENSG00000165424	4	M	0.459451	0.00248787	0.0253198
ENSG00000034713	4	M	-0.565174	0.00248199	0.025278
ENSG00000248610	4	M	-0.926058	0.00245158	0.0249836
ENSG00000263465	4	M	0.467206	0.00244567	0.0249387
ENSG00000256223	4	M	1.05561	0.0024413	0.0249093
ENSG00000132530	4	M	-0.824097	0.0024378	0.0248888
ENSG00000103528	4	M	0.799645	0.00239479	0.0244647
ENSG00000100650	4	M	-0.386725	0.00238708	0.0244009
ENSG00000273749	4	M	-0.406116	0.00237391	0.0242812
ENSG00000162888	4	M	-1.62236	0.0023629	0.0241834
ENSG00000197380	4	M	1.42947	0.00236025	0.0241712
ENSG00000145945	4	M	1.09706	0.00235279	0.0241096
ENSG00000238000	4	M	-1.04188	0.00235124	0.0241086
ENSG00000228217	4	M	-0.964755	0.00234522	0.0240616
ENSG00000214425	4	M	0.612687	0.00233971	0.0240199
ENSG00000146263	4	M	0.615008	0.00233515	0.0239878
ENSG00000108651	4	M	-0.512908	0.00233152	0.0239653
ENSG00000138794	4	M	0.43991	0.00231577	0.0238181
ENSG00000103067	4	M	1.25165	0.00231488	0.0238181
ENSG00000179918	4	M	0.395477	0.00230988	0.023787
ENSG00000133111	4	M	0.843288	0.00229671	0.0236659
ENSG00000152782	4	M	1.06872	0.00229112	0.0236229
ENSG00000143190	4	M	-0.529637	0.00228627	0.0235875
ENSG00000283632	4	M	1.54822	0.00228286	0.0235669
ENSG00000129667	4	M	-0.714364	0.00227891	0.0235408
ENSG00000136514	4	M	-1.29113	0.002277	0.0235355
ENSG00000123892	4	M	-1.28099	0.00227418	0.023521
ENSG00000135124	4	M	-0.58633	0.00226249	0.0234147
ENSG00000110497	4	M	-0.447814	0.00225653	0.0233675
ENSG00000160208	4	M	0.390817	0.00224956	0.0233098
ENSG00000160094	4	M	0.6907	0.00224438	0.0232706
ENSG00000233429	4	M	-0.78108	0.00222835	0.0231187
ENSG00000157657	4	M	0.472871	0.00221245	0.0229681
ENSG00000043462	4	M	-1.04483	0.0022033	0.0228874
ENSG00000164929	4	M	-2.14382	0.00218164	0.0226765
ENSG00000104447	4	M	1.2458	0.00218161	0.0226765
ENSG00000138771	4	M	0.91151	0.00217853	0.0226725
ENSG00000141503	4	M	-0.622502	0.00217705	0.0226712
ENSG00000156011	4	M	-0.572789	0.00217649	0.0226712
ENSG00000126216	4	M	0.463161	0.00217054	0.0226318
ENSG00000128052	4	M	1.20835	0.00215015	0.0224332
ENSG00000179051	4	M	-0.424489	0.00214968	0.0224332
ENSG00000156802	4	M	0.446477	0.0021456	0.0224138
ENSG00000129484	4	M	0.446051	0.0021394	0.022363
ENSG00000240225	4	M	0.494153	0.0021365	0.0223468
ENSG00000250073	4	M	0.947416	0.00212505	0.022241
ENSG00000170456	4	M	0.530618	0.00211496	0.0221493
ENSG00000160007	4	M	0.374959	0.00210987	0.0221099
ENSG00000235194	4	M	0.758078	0.00210855	0.0221099
ENSG00000206149	4	M	0.782156	0.00209727	0.0220055
ENSG00000135334	4	M	-0.391415	0.00209689	0.0220055
ENSG00000112137	4	M	-0.744538	0.00209631	0.0220055
ENSG00000125633	4	M	-0.506812	0.00208312	0.0218984
ENSG00000177464	4	M	0.490043	0.0020775	0.0218531
ENSG00000078804	4	M	-0.403937	0.00207716	0.0218531
ENSG00000163482	4	M	0.481096	0.00204739	0.0215636
ENSG00000164543	4	M	0.712555	0.00204247	0.0215254
ENSG00000178700	4	M	0.833689	0.00203755	0.0214871
ENSG00000157191	4	M	-0.413863	0.00203676	0.0214871
ENSG00000157557	4	M	-0.445058	0.00200877	0.0212104
ENSG00000236859	4	M	0.987141	0.00200447	0.0211785
ENSG00000269934	4	M	1.55604	0.00199843	0.021128
ENSG00000185361	4	M	-0.435184	0.00199444	0.0210993
ENSG00000189184	4	M	1.78213	0.00198654	0.021029
ENSG00000109814	4	M	-0.747829	0.0019766	0.0209372
ENSG00000111875	4	M	0.555592	0.00197518	0.0209353
ENSG00000254893	4	M	-0.737263	0.0019628	0.0208175
ENSG00000187837	4	M	-0.793614	0.00196218	0.0208175
ENSG00000164815	4	M	0.529673	0.00195841	0.0207973
ENSG00000130584	4	M	-0.995301	0.00194934	0.0207143
ENSG00000162460	4	M	1.30553	0.00194904	0.0207143
ENSG00000154122	4	M	0.451862	0.00194857	0.0207143
ENSG00000166173	4	M	-0.575042	0.00191493	0.0203876
ENSG00000140941	4	M	-0.447211	0.00190193	0.0202621
ENSG00000177570	4	M	0.606647	0.00188836	0.0201304
ENSG00000240990	4	M	1.22481	0.00188143	0.0200694
ENSG00000133069	4	M	-1.17371	0.00187003	0.0199606
ENSG00000204371	4	M	0.822746	0.0018684	0.0199559
ENSG00000152147	4	M	0.593038	0.00185445	0.0198196
ENSG00000135587	4	M	-0.64526	0.00184889	0.0197729
ENSG00000164125	4	M	0.640926	0.00183001	0.0195835
ENSG00000137393	4	M	0.717784	0.00182683	0.0195622
ENSG00000137942	4	M	0.507309	0.00181868	0.0194874
ENSG00000134352	4	M	-0.697288	0.00181592	0.0194703
ENSG00000124380	4	M	-0.408411	0.00181462	0.0194689
ENSG00000197818	4	M	-0.424045	0.00178165	0.0191275
ENSG00000105711	4	M	0.639353	0.00177907	0.0191121
ENSG00000115977	4	M	0.597151	0.00177148	0.0190429
ENSG00000105649	4	M	2.49378	0.00177009	0.0190402
ENSG00000185220	4	M	0.801391	0.00176373	0.018984
ENSG00000143344	4	M	-0.515567	0.00176145	0.0189717
ENSG00000178878	4	M	0.944278	0.00176135	0.0189717
ENSG00000105778	4	M	0.481296	0.00176121	0.0189717
ENSG00000134686	4	M	-0.516277	0.0017566	0.0189563
ENSG00000160058	4	M	-0.426319	0.00175629	0.0189563
ENSG00000196290	4	M	0.567025	0.00173993	0.0188008
ENSG00000110900	4	M	0.856933	0.00173187	0.0187258
ENSG00000083097	4	M	0.659695	0.00172691	0.0186842
ENSG00000120217	4	M	-1.06643	0.00172187	0.0186419
ENSG00000111490	4	M	0.538971	0.00171755	0.0186072
ENSG00000132964	4	M	-0.510018	0.00169639	0.0183899
ENSG00000172840	4	M	0.533293	0.00169283	0.0183632
ENSG00000169032	4	M	-0.387721	0.0016875	0.0183173
ENSG00000177076	4	M	1.44882	0.00168643	0.0183173
ENSG00000144659	4	M	0.596767	0.00167664	0.0182232
ENSG00000125898	4	M	-1.0018	0.00166651	0.0181249
ENSG00000151093	4	M	0.686059	0.00165996	0.0180655
ENSG00000164574	4	M	0.461061	0.00165154	0.0179856
ENSG00000117298	4	M	-0.483219	0.00165064	0.0179856
ENSG00000123992	4	M	-0.676912	0.00164233	0.0179087
ENSG00000105538	4	M	-0.839322	0.00163466	0.0178367
ENSG00000182405	4	M	0.799644	0.00162326	0.0177239
ENSG00000164970	4	M	-0.385662	0.00161829	0.0176813
ENSG00000250742	4	M	-1.18934	0.00161533	0.0176605
ENSG00000223935	4	M	-2.85759	0.00159302	0.017428
ENSG00000184988	4	M	-0.450856	0.00157959	0.0172924
ENSG00000180616	4	M	-2.17657	0.00157898	0.0172924
ENSG00000124098	4	M	0.455152	0.00157313	0.0172443
ENSG00000165895	4	M	-0.751895	0.00157251	0.0172443
ENSG00000242802	4	M	-1.23023	0.00156131	0.0171373
ENSG00000110619	4	M	-0.387484	0.00156048	0.0171373
ENSG00000164251	4	M	-0.752405	0.00155858	0.01713
ENSG00000170315	4	M	-0.41192	0.00155343	0.0170847
ENSG00000184898	4	M	0.80806	0.00153846	0.0169312
ENSG00000119699	4	M	-1.22433	0.00153664	0.0169223
ENSG00000169248	4	M	-0.830842	0.0015187	0.0167358
ENSG00000167874	4	M	-0.703043	0.00151783	0.0167358
ENSG00000165506	4	M	0.616274	0.00151504	0.0167176
ENSG00000104093	4	M	-0.563769	0.00150358	0.0166021
ENSG00000113368	4	M	0.568042	0.00150298	0.0166021
ENSG00000033867	4	M	-0.632572	0.0015013	0.016599
ENSG00000157214	4	M	0.808275	0.001501	0.016599
ENSG00000089916	4	M	-0.46574	0.00150042	0.016599
ENSG00000108219	4	M	0.398685	0.00149808	0.0165964
ENSG00000150048	4	M	-0.583951	0.001467	0.0162629
ENSG00000164066	4	M	0.913923	0.00145582	0.0161497
ENSG00000152784	4	M	-1.77732	0.00145262	0.016125
ENSG00000121577	4	M	-1.35377	0.00144928	0.0160986
ENSG00000108179	4	M	-0.423636	0.00144415	0.0160523
ENSG00000184574	4	M	1.50704	0.00143839	0.0159989
ENSG00000139725	4	M	-2.08264	0.00143118	0.0159295
ENSG00000142227	4	M	-0.44163	0.00141345	0.0157426
ENSG00000085377	4	M	0.376977	0.00141033	0.0157183
ENSG00000133858	4	M	-0.404363	0.00139869	0.015599
ENSG00000284237	4	M	1.33704	0.00139481	0.0155662
ENSG00000156639	4	M	-0.420412	0.0013905	0.0155285
ENSG00000169762	4	M	0.537216	0.00138963	0.0155285
ENSG00000120093	4	M	0.587412	0.00138865	0.0155285
ENSG00000204389	4	M	-0.646827	0.00138735	0.0155246
ENSG00000174500	4	M	-0.877199	0.00138363	0.0154933
ENSG00000259330	4	M	0.841824	0.00137217	0.0153754
ENSG00000227345	4	M	0.560432	0.00136901	0.0153503
ENSG00000100368	4	M	-0.733197	0.00136882	0.0153503
ENSG00000168062	4	M	-1.61221	0.00136345	0.0153085
ENSG00000157064	4	M	-2.94461	0.00136215	0.0153043
ENSG00000051382	4	M	-0.536666	0.0013567	0.0152533
ENSG00000179454	4	M	-0.692711	0.00135289	0.0152207
ENSG00000137814	4	M	-0.469684	0.00132358	0.014901
ENSG00000104081	4	M	1.15381	0.00132282	0.014901
ENSG00000231205	4	M	1.06183	0.00131545	0.0148295
ENSG00000095752	4	M	1.13791	0.00131462	0.0148295
ENSG00000065882	4	M	-0.446101	0.0012986	0.0146594
ENSG00000279407	4	M	2.08878	0.00129468	0.014625
ENSG00000134602	4	M	-0.972039	0.00128972	0.014579
ENSG00000104812	4	M	-0.474197	0.00128867	0.014577
ENSG00000064933	4	M	0.610523	0.00128559	0.0145519
ENSG00000111554	4	M	0.713474	0.00128239	0.0145256
ENSG00000196693	4	M	0.512985	0.00127924	0.0144998
ENSG00000165092	4	M	0.502616	0.00127771	0.0144923
ENSG00000136044	4	M	0.473355	0.00126957	0.0144098
ENSG00000152518	4	M	-0.4376	0.00126567	0.0143753
ENSG00000181585	4	M	-1.34583	0.00123905	0.0140826
ENSG00000163374	4	M	-0.519431	0.00123759	0.0140755
ENSG00000258875	4	M	-1.59198	0.0012296	0.0139943
ENSG00000103657	4	M	-0.50155	0.00122721	0.0139766
ENSG00000140548	4	M	-0.923984	0.00122668	0.0139766
ENSG00000122574	4	M	-0.824588	0.001176	0.0134117
ENSG00000106366	4	M	-0.364203	0.00116656	0.0133132
ENSG00000030110	4	M	-0.425102	0.00115913	0.0132375
ENSG00000144583	4	M	0.514354	0.00115598	0.0132105
ENSG00000101624	4	M	0.650498	0.00115591	0.0132105
ENSG00000148572	4	M	-0.427623	0.00115064	0.0131676
ENSG00000065491	4	M	-0.447987	0.00114445	0.0131058
ENSG00000161010	4	M	-0.579187	0.0011427	0.0130947
ENSG00000152439	4	M	-0.689541	0.00114107	0.013085
ENSG00000148660	4	M	0.436383	0.00113285	0.0129997
ENSG00000074416	4	M	-0.71096	0.00113111	0.0129887
ENSG00000165861	4	M	-0.436716	0.00112831	0.0129655
ENSG00000138468	4	M	0.681584	0.00112584	0.012946
ENSG00000165338	4	M	-0.57479	0.00111725	0.0128561
ENSG00000226808	4	M	1.70242	0.00111403	0.012828
ENSG00000138101	4	M	0.564349	0.00111327	0.012828
ENSG00000110583	4	M	0.475241	0.00109958	0.012679
ENSG00000179776	4	M	-0.352773	0.00109099	0.0125887
ENSG00000173209	4	M	0.679316	0.0010908	0.0125887
ENSG00000153551	4	M	0.622675	0.00109078	0.0125887
ENSG00000105397	4	M	-0.964478	0.00108312	0.0125239
ENSG00000153790	4	M	-0.847661	0.00108155	0.0125144
ENSG00000169087	4	M	0.662569	0.00107972	0.0125019
ENSG00000140505	4	M	-3.27787	0.00106577	0.012349
ENSG00000166710	4	M	-0.392503	0.00106039	0.0122952
ENSG00000119121	4	M	-1.68081	0.00105924	0.0122904
ENSG00000166965	4	M	0.654972	0.00105627	0.0122645
ENSG00000109944	4	M	0.678316	0.00105471	0.0122549
ENSG00000166822	4	M	-0.612004	0.00105052	0.0122148
ENSG00000204264	4	M	-0.519818	0.00104961	0.0122127
ENSG00000173530	4	M	-0.53607	0.00104413	0.0121574
ENSG00000132475	4	M	-0.403291	0.00104355	0.0121574
ENSG00000176907	4	M	-0.823805	0.00104101	0.0121381
ENSG00000163349	4	M	-0.476928	0.00103573	0.0120849
ENSG00000177283	4	M	1.01616	0.00103365	0.0120691
ENSG00000148948	4	M	-0.959986	0.00102486	0.011975
ENSG00000185269	4	M	-1.94137	0.00102428	0.011975
ENSG00000229308	4	M	0.839083	0.00102154	0.0119529
ENSG00000116128	4	M	0.481735	0.00102139	0.0119529
ENSG00000275004	4	M	1.00107	0.00102135	0.0119529
ENSG00000152939	4	M	0.545902	0.0010175	0.0119308
ENSG00000117139	4	M	-0.477448	0.00101021	0.0118536
ENSG00000174032	4	M	0.514117	0.00100927	0.0118509
ENSG00000198889	4	M	0.687029	0.00100727	0.0118358
ENSG00000277782	4	M	-1.10187	0.000985132	0.0115838
ENSG00000164983	4	M	0.636305	0.000983143	0.0115686
ENSG00000103351	4	M	0.524133	0.000968547	0.0114049
ENSG00000167554	4	M	-0.665919	0.000964716	0.0113678
ENSG00000116863	4	M	-0.57166	0.000960852	0.0113303
ENSG00000197694	4	M	0.409766	0.000958181	0.0113068
ENSG00000019995	4	M	-0.430209	0.000944096	0.0111485
ENSG00000130349	4	M	0.623282	0.000939957	0.0111075
ENSG00000096654	4	M	0.655176	0.000938318	0.011096
ENSG00000162889	4	M	-0.449307	0.00092983	0.0110034
ENSG00000141314	4	M	-1.196	0.000928973	0.0110011
ENSG00000137871	4	M	0.801522	0.00091828	0.0108822
ENSG00000138439	4	M	0.83082	0.000913584	0.0108343
ENSG00000112769	4	M	0.411199	0.000913435	0.0108343
ENSG00000278768	4	M	1.25035	0.000904572	0.0107427
ENSG00000167173	4	M	-0.813704	0.000903732	0.0107404
ENSG00000180917	4	M	0.530201	0.000901264	0.0107187
ENSG00000213024	4	M	-0.680036	0.000896181	0.0106658
ENSG00000158716	4	M	0.856017	0.000890002	0.0105999
ENSG00000142627	4	M	-0.678725	0.00088828	0.0105869
ENSG00000125247	4	M	0.556369	0.000882892	0.0105302
ENSG00000182957	4	M	-0.555935	0.000870739	0.0103927
ENSG00000119640	4	M	0.618827	0.000870696	0.0103927
ENSG00000154920	4	M	0.923609	0.000869351	0.010391
ENSG00000100767	4	M	-0.754932	0.000867	0.0103704
ENSG00000269609	4	M	1.18235	0.000866245	0.0103688
ENSG00000130309	4	M	-0.615439	0.000858788	0.0102869
ENSG00000198873	4	M	0.508741	0.000853386	0.0102296
ENSG00000090924	4	M	-0.667099	0.000851152	0.0102101
ENSG00000081277	4	M	-1.49774	0.000847225	0.0101704
ENSG00000080503	4	M	0.486886	0.000846899	0.0101704
ENSG00000060982	4	M	0.679368	0.000843767	0.0101435
ENSG00000139549	4	M	0.740105	0.000840576	0.0101124
ENSG00000197381	4	M	0.455974	0.000830378	0.00999694
ENSG00000275835	4	M	0.537527	0.000818151	0.00985686
ENSG00000277758	4	M	1.10294	0.000815978	0.00983778
ENSG00000072415	4	M	-0.574697	0.00081174	0.00979378
ENSG00000196387	4	M	-0.698271	0.000807508	0.00974978
ENSG00000196588	4	M	-0.692845	0.000804727	0.00972325
ENSG00000125484	4	M	-0.506889	0.000791328	0.00956829
ENSG00000133302	4	M	0.908853	0.000779038	0.00942653
ENSG00000261488	4	M	-1.0087	0.000774146	0.00937414
ENSG00000137198	4	M	0.502081	0.000768279	0.00930986
ENSG00000261644	4	M	-2.42182	0.000765683	0.00928515
ENSG00000075391	4	M	0.454913	0.000760968	0.0092347
ENSG00000166908	4	M	0.438004	0.000760462	0.0092347
ENSG00000261594	4	M	-2.88007	0.000753847	0.00916164
ENSG00000063601	4	M	-0.483594	0.000745011	0.00906086
ENSG00000070614	4	M	-0.664861	0.000744671	0.00906086
ENSG00000157193	4	M	0.517573	0.000744138	0.00906086
ENSG00000085840	4	M	0.65741	0.000742796	0.00905375
ENSG00000065802	4	M	-0.674757	0.000737151	0.00899151
ENSG00000163884	4	M	2.31916	0.000735826	0.00898193
ENSG00000270629	4	M	-0.694023	0.000735631	0.00898193
ENSG00000167984	4	M	1.54648	0.000734272	0.00897611
ENSG00000162852	4	M	0.56794	0.000732244	0.00895789
ENSG00000227295	4	M	-1.36788	0.000732111	0.00895789
ENSG00000198844	4	M	0.643871	0.000731574	0.00895789
ENSG00000166592	4	M	-1.56558	0.000729794	0.00894763
ENSG00000067066	4	M	-0.528062	0.000726906	0.00891879
ENSG00000168405	4	M	-0.769028	0.000722954	0.00887683
ENSG00000125827	4	M	-0.443387	0.000720873	0.00885781
ENSG00000143321	4	M	-0.402866	0.000719831	0.00885154
ENSG00000170291	4	M	-0.485711	0.000706937	0.00869939
ENSG00000162769	4	M	-0.657303	0.000698689	0.00860426
ENSG00000166938	4	M	0.682814	0.000696346	0.00858175
ENSG00000279805	4	M	-2.42878	0.00069466	0.0085673
ENSG00000198824	4	M	0.640948	0.00069266	0.00854897
ENSG00000197245	4	M	2.02184	0.000691812	0.00854482
ENSG00000137872	4	M	0.725186	0.00068997	0.00852839
ENSG00000144815	4	M	0.565843	0.000689666	0.00852839
ENSG00000026751	4	M	-1.84266	0.000689595	0.00852839
ENSG00000144161	4	M	0.657373	0.000687677	0.00851901
ENSG00000148158	4	M	0.482752	0.000683167	0.00846944
ENSG00000158669	4	M	-0.416958	0.00068313	0.00846944
ENSG00000234456	4	M	-0.406759	0.000679437	0.00843575
ENSG00000198890	4	M	0.649299	0.000674845	0.00838499
ENSG00000090447	4	M	1.62896	0.000669528	0.00832513
ENSG00000068784	4	M	0.58896	0.000665703	0.00828376
ENSG00000049130	4	M	-0.781295	0.000665556	0.00828376
ENSG00000152127	4	M	-0.500216	0.000664092	0.00827606
ENSG00000008441	4	M	-0.751419	0.000658519	0.00821275
ENSG00000125945	4	M	-0.553338	0.000654006	0.00816258
ENSG00000141956	4	M	-0.583628	0.00065308	0.00815713
ENSG00000135148	4	M	-0.531527	0.000645898	0.00807349
ENSG00000075420	4	M	-0.686937	0.000637871	0.00797914
ENSG00000204262	4	M	-0.581219	0.000635638	0.00795718
ENSG00000104825	4	M	-0.85223	0.00062889	0.00787862
ENSG00000188021	4	M	-0.412117	0.000619501	0.00776684
ENSG00000076108	4	M	-0.43651	0.000617	0.0077413
ENSG00000155393	4	M	0.582095	0.000616153	0.00773651
ENSG00000085511	4	M	0.573692	0.000614757	0.0077248
ENSG00000159208	4	M	1.0566	0.00061262	0.00770375
ENSG00000117505	4	M	-0.552644	0.000604386	0.00760596
ENSG00000188428	4	M	0.69288	0.000604118	0.00760596
ENSG00000076248	4	M	0.431399	0.000601716	0.0075838
ENSG00000240122	4	M	-1.68315	0.000601424	0.0075838
ENSG00000168792	4	M	0.680739	0.000598884	0.00755955
ENSG00000138623	4	M	-0.94109	0.000596392	0.0075338
ENSG00000143315	4	M	0.47488	0.000595725	0.00753109
ENSG00000157240	4	M	0.690254	0.00059498	0.00752738
ENSG00000140092	4	M	0.443648	0.000591961	0.00749488
ENSG00000011422	4	M	-0.875821	0.000591045	0.00748897
ENSG00000261468	4	M	-0.924579	0.000590342	0.00748575
ENSG00000068079	4	M	-0.570006	0.000590018	0.00748575
ENSG00000162009	4	M	2.89421	0.000588764	0.00747712
ENSG00000121486	4	M	0.580741	0.000584557	0.00742936
ENSG00000172766	4	M	0.6471	0.000582704	0.00741146
ENSG00000254703	4	M	-0.642574	0.000577749	0.00735406
ENSG00000174718	4	M	0.588191	0.000577498	0.00735406
ENSG00000198835	4	M	1.42321	0.000577452	0.00735406
ENSG00000283566	4	M	-2.16941	0.000576644	0.00735406
ENSG00000082512	4	M	0.508027	0.000575303	0.00734537
ENSG00000134504	4	M	0.754507	0.000572993	0.00732148
ENSG00000124688	4	M	-0.435277	0.000572436	0.00731997
ENSG00000204103	4	M	1.16201	0.000571419	0.00731258
ENSG00000107738	4	M	-0.970225	0.000570333	0.00730429
ENSG00000109332	4	M	-0.390239	0.000568849	0.0072909
ENSG00000173705	4	M	-0.892694	0.000561895	0.00720731
ENSG00000198853	4	M	0.617492	0.000559952	0.00718791
ENSG00000109099	4	M	-0.709952	0.00055543	0.00713537
ENSG00000164690	4	M	-1.55197	0.000552731	0.00710617
ENSG00000122779	4	M	-0.579839	0.000550374	0.00708134
ENSG00000197256	4	M	0.63289	0.000546977	0.00704307
ENSG00000110925	4	M	-0.443258	0.000546413	0.00704124
ENSG00000025293	4	M	-0.466647	0.000538622	0.00694622
ENSG00000007062	4	M	0.544164	0.000538376	0.00694622
ENSG00000127946	4	M	-0.417853	0.00053488	0.00690866
ENSG00000196159	4	M	0.751219	0.00053379	0.00689992
ENSG00000121671	4	M	-0.46254	0.000531178	0.00687149
ENSG00000242600	4	M	2.00931	0.000529211	0.00685137
ENSG00000179941	4	M	0.64192	0.000523889	0.00678774
ENSG00000144827	4	M	0.648351	0.000522888	0.00678004
ENSG00000088179	4	M	0.732587	0.000522219	0.00677665
ENSG00000145623	4	M	-0.423721	0.000518834	0.00673796
ENSG00000169902	4	M	-0.680508	0.000515011	0.00669354
ENSG00000118257	4	M	-0.735529	0.000510216	0.0066364
ENSG00000122786	4	M	-0.478531	0.000508391	0.00661782
ENSG00000101417	4	M	0.730574	0.000506892	0.00660346
ENSG00000030419	4	M	-1.4638	0.000503917	0.00656984
ENSG00000112139	4	M	-1.23931	0.000499403	0.00651609
ENSG00000065809	4	M	-0.547388	0.00048587	0.00634448
ENSG00000180257	4	M	0.953933	0.000485698	0.00634448
ENSG00000204261	4	M	-1.74828	0.000480317	0.00628182
ENSG00000116525	4	M	0.702661	0.000480277	0.00628182
ENSG00000164038	4	M	-0.471192	0.000476686	0.00624414
ENSG00000114784	4	M	-0.554999	0.000476608	0.00624414
ENSG00000000938	4	M	-1.09406	0.000474635	0.00622707
ENSG00000179546	4	M	2.34603	0.000472665	0.00620611
ENSG00000165792	4	M	0.55284	0.000466653	0.00613199
ENSG00000232624	4	M	-2.32967	0.000466043	0.00612881
ENSG00000173039	4	M	-0.674592	0.000465412	0.00612535
ENSG00000102103	4	M	-0.502432	0.000464511	0.00611832
ENSG00000225614	4	M	-1.26258	0.000464011	0.00611658
ENSG00000143515	4	M	0.406207	0.000463977	0.00611658
ENSG00000172765	4	M	0.492629	0.000462724	0.00610928
ENSG00000106479	4	M	0.699098	0.000461694	0.00610052
ENSG00000262001	4	M	-0.979257	0.000460701	0.00609222
ENSG00000157216	4	M	-0.699218	0.00045485	0.00601962
ENSG00000175354	4	M	-0.593633	0.00045477	0.00601962
ENSG00000102710	4	M	0.446875	0.000453107	0.0060061
ENSG00000154016	4	M	0.788014	0.000453001	0.0060061
ENSG00000204267	4	M	-0.866656	0.000452502	0.0060061
ENSG00000146414	4	M	0.746764	0.000452275	0.0060061
ENSG00000134853	4	M	-2.22141	0.000449237	0.00597381
ENSG00000177721	4	M	1.28793	0.000448368	0.00596702
ENSG00000144063	4	M	0.606848	0.000442928	0.00589934
ENSG00000103365	4	M	0.589484	0.000441265	0.00588189
ENSG00000184922	4	M	-1.16018	0.000437806	0.00584045
ENSG00000066697	4	M	-0.549473	0.000433715	0.00579051
ENSG00000164867	4	M	0.739586	0.000432416	0.0057778
ENSG00000158715	4	M	1.09211	0.000430819	0.00576108
ENSG00000162694	4	M	-0.581156	0.000429804	0.00575212
ENSG00000170852	4	M	-0.592859	0.000429433	0.00575178
ENSG00000106714	4	M	0.548724	0.000429016	0.00575082
ENSG00000154153	4	M	-0.796421	0.000428738	0.00575082
ENSG00000164307	4	M	-0.563009	0.000424726	0.00570249
ENSG00000238164	4	M	-1.17443	0.000424297	0.00570132
ENSG00000197852	4	M	0.859723	0.000423632	0.00569698
ENSG00000169299	4	M	-0.684367	0.000422742	0.0056896
ENSG00000177875	4	M	-0.733855	0.000419114	0.00564533
ENSG00000069702	4	M	0.671217	0.000417771	0.0056318
ENSG00000104783	4	M	-0.915589	0.000417289	0.00562986
ENSG00000141424	4	M	-0.476766	0.000415574	0.00561126
ENSG00000164736	4	M	0.793337	0.000413576	0.00558881
ENSG00000112972	4	M	-0.68287	0.000413524	0.00558881
ENSG00000119408	4	M	0.648998	0.00040919	0.00553853
ENSG00000168016	4	M	0.733075	0.000408278	0.00553067
ENSG00000118523	4	M	0.420229	0.000404559	0.00548476
ENSG00000147854	4	M	0.521664	0.000404231	0.00548476
ENSG00000164051	4	M	0.642103	0.000399998	0.00543176
ENSG00000071794	4	M	0.663236	0.000394346	0.00535938
ENSG00000164916	4	M	-0.56687	0.000393966	0.00535858
ENSG00000172572	4	M	0.542303	0.000390509	0.0053159
ENSG00000105339	4	M	-0.610286	0.000390492	0.0053159
ENSG00000183814	4	M	0.775307	0.000389964	0.0053159
ENSG00000280106	4	M	2.55414	0.000388703	0.00530431
ENSG00000143971	4	M	0.562311	0.000388318	0.00530341
ENSG00000198728	4	M	0.581978	0.000387049	0.00529041
ENSG00000117595	4	M	0.583292	0.000386193	0.00528304
ENSG00000166394	4	M	-0.635629	0.000384071	0.00525833
ENSG00000175471	4	M	-0.656842	0.000381179	0.00522303
ENSG00000118407	4	M	0.795334	0.00037408	0.00512998
ENSG00000146842	4	M	0.746891	0.000372306	0.00510986
ENSG00000101311	4	M	-2.58901	0.000368377	0.0050601
ENSG00000088826	4	M	-0.863664	0.000365814	0.00502904
ENSG00000125089	4	M	-1.15174	0.000365317	0.00502635
ENSG00000182149	4	M	-0.403444	0.000364968	0.00502569
ENSG00000170776	4	M	-0.561834	0.00036216	0.00499116
ENSG00000169764	4	M	-0.641905	0.00036122	0.00498232
ENSG00000133026	4	M	0.697619	0.00035782	0.00493952
ENSG00000109929	4	M	0.488251	0.000354198	0.00489357
ENSG00000146376	4	M	0.825671	0.000350568	0.00484744
ENSG00000136169	4	M	0.946905	0.000349641	0.00483864
ENSG00000183779	4	M	0.969719	0.000340693	0.00471873
ENSG00000108342	4	M	-2.95682	0.000340277	0.00471688
ENSG00000161921	4	M	-0.948816	0.000340244	0.00471688
ENSG00000111331	4	M	-0.558178	0.00033996	0.00471688
ENSG00000102349	4	M	0.639005	0.000339152	0.00471306
ENSG00000163611	4	M	1.72308	0.000337512	0.00469418
ENSG00000186105	4	M	1.36932	0.000336837	0.00468871
ENSG00000136021	4	M	-0.615781	0.000336706	0.00468871
ENSG00000132155	4	M	-0.405993	0.000335877	0.00468317
ENSG00000159314	4	M	-0.768885	0.00033279	0.00464401
ENSG00000237515	4	M	-3.4042	0.000332368	0.00464201
ENSG00000164093	4	M	-2.35899	0.000331482	0.00463352
ENSG00000120910	4	M	-0.529463	0.000329885	0.00461507
ENSG00000171316	4	M	-0.487428	0.0003275	0.00458555
ENSG00000160111	4	M	-0.868859	0.00031999	0.00448416
ENSG00000127533	4	M	-1.67136	0.000319313	0.00447845
ENSG00000172575	4	M	-1.58197	0.00031704	0.00445031
ENSG00000181656	4	M	-2.58164	0.000314644	0.0044204
ENSG00000137496	4	M	-0.550331	0.000311778	0.00438384
ENSG00000163516	4	M	0.689353	0.000307039	0.00432084
ENSG00000138613	4	M	0.6652	0.00030306	0.00426846
ENSG00000152256	4	M	0.623244	0.00030085	0.00424092
ENSG00000254612	4	M	-0.791627	0.000297762	0.00420093
ENSG00000125249	4	M	-0.587503	0.000294635	0.00416035
ENSG00000047346	4	M	0.627392	0.000294215	0.00415794
ENSG00000162702	4	M	-0.642675	0.00029419	0.00415794
ENSG00000177971	4	M	0.687365	0.000290787	0.00411647
ENSG00000184307	4	M	0.616123	0.000289298	0.00409888
ENSG00000284693	4	M	1.49678	0.000278683	0.00395185
ENSG00000168497	4	M	0.832177	0.000278358	0.0039506
ENSG00000233237	4	M	1.07058	0.000277518	0.00394203
ENSG00000166548	4	M	0.56969	0.000276204	0.00392671
ENSG00000104427	4	M	-0.618908	0.000274999	0.00391292
ENSG00000043143	4	M	-0.567206	0.000273075	0.00388887
ENSG00000286215	4	M	-1.10137	0.0002707	0.00385835
ENSG00000139531	4	M	0.58452	0.000270323	0.00385627
ENSG00000179148	4	M	-1.25713	0.000267918	0.00382523
ENSG00000198324	4	M	0.979795	0.000267704	0.00382523
ENSG00000164430	4	M	-0.756399	0.000267584	0.00382523
ENSG00000224470	4	M	-0.43099	0.000263013	0.00376488
ENSG00000163602	4	M	-0.641507	0.000262902	0.00376488
ENSG00000092199	4	M	-0.494493	0.000259203	0.00371673
ENSG00000119801	4	M	-0.505736	0.000257135	0.00369026
ENSG00000168811	4	M	-2.04305	0.000256886	0.00368986
ENSG00000160219	4	M	0.697849	0.000253786	0.00364847
ENSG00000145936	4	M	-0.836608	0.000252179	0.0036285
ENSG00000196196	4	M	1.55327	0.000246745	0.00355339
ENSG00000138135	4	M	3.12837	0.0002461	0.00354717
ENSG00000112874	4	M	0.999269	0.000245449	0.00354084
ENSG00000168994	4	M	0.596747	0.000241991	0.00349398
ENSG00000143924	4	M	-0.663737	0.000240892	0.00348113
ENSG00000115963	4	M	0.72805	0.000238983	0.00345655
ENSG00000153904	4	M	-0.495641	0.00023852	0.00345284
ENSG00000186001	4	M	0.475258	0.000236444	0.00342577
ENSG00000151458	4	M	0.756447	0.000234203	0.00339625
ENSG00000179409	4	M	0.517894	0.000233594	0.00339037
ENSG00000144677	4	M	0.529895	0.00022958	0.00333501
ENSG00000185483	4	M	0.61364	0.000228833	0.00332706
ENSG00000120875	4	M	1.61331	0.000225946	0.00328796
ENSG00000149636	4	M	0.68109	0.000225856	0.00328796
ENSG00000115594	4	M	-0.559802	0.00022578	0.00328796
ENSG00000012963	4	M	0.548805	0.000222259	0.0032428
ENSG00000106571	4	M	-0.872031	0.000217619	0.00317789
ENSG00000172548	4	M	-1.88912	0.000216128	0.00315887
ENSG00000153046	4	M	-0.551827	0.000213869	0.00312861
ENSG00000172350	4	M	1.27451	0.00021143	0.00309564
ENSG00000121057	4	M	0.510071	0.00021007	0.00307843
ENSG00000171729	4	M	-0.742821	0.000208417	0.00305691
ENSG00000189007	4	M	0.643026	0.000207304	0.00304326
ENSG00000151746	4	M	0.709103	0.000207037	0.00304202
ENSG00000126803	4	M	-0.870679	0.000205338	0.00301971
ENSG00000114541	4	M	0.46514	0.00020151	0.00296605
ENSG00000139370	4	M	-0.590434	0.000201245	0.00296476
ENSG00000180044	4	M	-1.27793	0.0001992	0.00293723
ENSG00000156232	4	M	-0.54358	0.000198427	0.00292842
ENSG00000120949	4	M	2.19626	0.000198415	0.00292842
ENSG00000096070	4	M	-0.424355	0.00019829	0.00292842
ENSG00000160190	4	M	-0.797087	0.000197335	0.00292006
ENSG00000119508	4	M	-1.69547	0.000197013	0.0029179
ENSG00000073711	4	M	-0.526214	0.000196645	0.00291504
ENSG00000164318	4	M	-1.16829	0.00019548	0.00290034
ENSG00000161526	4	M	-0.450531	0.000195316	0.00290034
ENSG00000184349	4	M	0.773113	0.000192478	0.0028609
ENSG00000109270	4	M	-0.642437	0.000191497	0.00284886
ENSG00000153317	4	M	-0.591427	0.000191303	0.00284852
ENSG00000181026	4	M	-0.58265	0.000188654	0.00281159
ENSG00000166619	4	M	0.562539	0.000186664	0.00278443
ENSG00000213859	4	M	-0.771138	0.000186633	0.00278443
ENSG00000103550	4	M	0.68863	0.000185589	0.00277335
ENSG00000101265	4	M	-0.787231	0.000185032	0.00276751
ENSG00000104164	4	M	-0.640732	0.000184357	0.00275989
ENSG00000120963	4	M	-0.44679	0.000182548	0.00273526
ENSG00000130589	4	M	-1.5907	0.000182451	0.00273526
ENSG00000105376	4	M	-2.33835	0.00018231	0.00273526
ENSG00000173848	4	M	0.702662	0.000182	0.00273443
ENSG00000249936	4	M	-0.665788	0.000181829	0.00273433
ENSG00000142634	4	M	-0.854147	0.000178534	0.0026872
ENSG00000135914	4	M	0.981211	0.000176544	0.00265965
ENSG00000186310	4	M	0.959278	0.00017645	0.00265965
ENSG00000073756	4	M	-0.913381	0.000175613	0.00265043
ENSG00000163348	4	M	0.571836	0.000174491	0.00263588
ENSG00000173846	4	M	-0.758374	0.000172243	0.00260428
ENSG00000093167	4	M	-0.510028	0.000171709	0.00259857
ENSG00000117152	4	M	1.70464	0.00017116	0.00259261
ENSG00000132825	4	M	0.682713	0.000169956	0.00257671
ENSG00000173812	4	M	-0.41542	0.000169404	0.00257069
ENSG00000196227	4	M	0.854734	0.000168806	0.00256395
ENSG00000125730	4	M	-1.65016	0.000168257	0.00255793
ENSG00000072736	4	M	0.68173	0.000168204	0.00255793
ENSG00000093000	4	M	-0.538024	0.000168133	0.00255793
ENSG00000197208	4	M	-0.690214	0.000165862	0.00252846
ENSG00000116396	4	M	0.840881	0.000165713	0.00252846
ENSG00000159202	4	M	-0.470234	0.000164323	0.00250958
ENSG00000122550	4	M	-0.539084	0.000162268	0.00248046
ENSG00000163468	4	M	-0.428728	0.000161436	0.00247001
ENSG00000181938	4	M	0.555781	0.00016114	0.00246776
ENSG00000138758	4	M	-0.485031	0.000157119	0.00240839
ENSG00000155254	4	M	0.486926	0.000153835	0.00236021
ENSG00000135905	4	M	-0.86439	0.000153084	0.00235087
ENSG00000152056	4	M	-1.24004	0.000152179	0.00233913
ENSG00000157873	4	M	-1.13023	0.000150113	0.0023095
ENSG00000103037	4	M	0.748584	0.000150008	0.0023095
ENSG00000197122	4	M	-0.63604	0.000149129	0.0022986
ENSG00000163673	4	M	-5.39574	0.000148658	0.00229347
ENSG00000127955	4	M	0.758673	0.000148374	0.0022912
ENSG00000072422	4	M	0.58662	0.00014614	0.00225879
ENSG00000146648	4	M	-0.579919	0.000146101	0.00225879
ENSG00000174705	4	M	0.601819	0.000145209	0.00224857
ENSG00000149115	4	M	-0.82508	0.000138961	0.00215383
ENSG00000096060	4	M	-0.729261	0.000137368	0.00213112
ENSG00000175305	4	M	0.743863	0.000137253	0.00213112
ENSG00000007944	4	M	0.549068	0.000137011	0.00212955
ENSG00000245648	4	M	-1.9155	0.0001361	0.00211737
ENSG00000112759	4	M	0.448046	0.000135504	0.00211007
ENSG00000120549	4	M	-0.990892	0.000135331	0.00210934
ENSG00000004799	4	M	1.48112	0.000134351	0.00209602
ENSG00000154721	4	M	-0.841826	0.000132947	0.00207606
ENSG00000257671	4	M	2.16529	0.000132427	0.00206989
ENSG00000120337	4	M	-5.40553	0.000131061	0.00205047
ENSG00000107485	4	M	1.09633	0.000130484	0.00204334
ENSG00000169851	4	M	0.643227	0.000130289	0.00204221
ENSG00000157483	4	M	-0.51922	0.000128197	0.00201131
ENSG00000143476	4	M	0.601499	0.000128009	0.00201025
ENSG00000062194	4	M	-0.514219	0.000127483	0.00200388
ENSG00000128641	4	M	-1.08638	0.000126687	0.00199326
ENSG00000179388	4	M	-1.7598	0.000125913	0.00198295
ENSG00000150995	4	M	0.626114	0.000124667	0.00196519
ENSG00000144283	4	M	0.483103	0.000124108	0.00195823
ENSG00000197355	4	M	0.77782	0.000122014	0.00192701
ENSG00000027075	4	M	0.493197	0.000117003	0.00184963
ENSG00000059378	4	M	-0.537908	0.000115848	0.0018331
ENSG00000114354	4	M	-0.459511	0.000112982	0.00178946
ENSG00000100266	4	M	-0.568708	0.000112234	0.0017793
ENSG00000178537	4	M	0.501141	0.000110956	0.00176072
ENSG00000166292	4	M	2.68634	0.000110209	0.00175053
ENSG00000137478	4	M	-0.453441	0.000109716	0.00174436
ENSG00000170017	4	M	-0.772745	0.000109476	0.00174221
ENSG00000178078	4	M	-1.11708	0.000106809	0.0017014
ENSG00000198420	4	M	0.587279	0.000105592	0.00168361
ENSG00000119862	4	M	-1.03679	0.000105087	0.00167716
ENSG00000141664	4	M	0.664148	0.000104968	0.00167687
ENSG00000266094	4	M	-1.78279	0.000104672	0.00167374
ENSG00000198554	4	M	0.640445	0.000103857	0.00166231
ENSG00000011523	4	M	-0.784342	0.000101966	0.00163361
ENSG00000178038	4	M	-0.597102	0.000101919	0.00163361
ENSG00000176903	4	M	0.493198	0.000101204	0.00162452
ENSG00000175104	4	M	-0.561083	0.000100997	0.00162277
ENSG00000100207	4	M	-0.488945	0.000100843	0.00162187
ENSG00000173559	4	M	-0.838628	9.89e-05	0.00159212
ENSG00000100625	4	M	-0.91263	9.86e-05	0.00158886
ENSG00000114933	4	M	-0.786341	9.73e-05	0.00156917
ENSG00000135048	4	M	-0.601236	9.72e-05	0.00156907
ENSG00000105321	4	M	-0.979065	9.72e-05	0.00156907
ENSG00000125731	4	M	-1.20792	9.67e-05	0.00156439
ENSG00000181634	4	M	-0.958766	9.67e-05	0.00156439
ENSG00000144959	4	M	-1.13997	9.63e-05	0.00156133
ENSG00000106004	4	M	0.843011	9.55e-05	0.00154943
ENSG00000197372	4	M	1.01226	9.41e-05	0.00152799
ENSG00000165195	4	M	-0.726373	9.39e-05	0.00152586
ENSG00000136870	4	M	-0.636125	9.2e-05	0.00149676
ENSG00000125148	4	M	-1.45133	9.19e-05	0.00149617
ENSG00000107175	4	M	-0.493928	9.12e-05	0.00148699
ENSG00000135966	4	M	0.530641	8.81e-05	0.00143729
ENSG00000143013	4	M	0.638979	8.76e-05	0.00143075
ENSG00000117143	4	M	-0.74065	8.74e-05	0.00142992
ENSG00000162614	4	M	0.540953	8.71e-05	0.0014257
ENSG00000104635	4	M	-0.636676	8.69e-05	0.00142307
ENSG00000136732	4	M	-2.44186	8.68e-05	0.00142307
ENSG00000170542	4	M	-0.82741	8.63e-05	0.00141595
ENSG00000067182	4	M	-0.510319	8.49e-05	0.00139512
ENSG00000140416	4	M	-0.437003	8.39e-05	0.00137936
ENSG00000101187	4	M	-1.03524	8.27e-05	0.0013616
ENSG00000256525	4	M	0.916739	8.24e-05	0.00135836
ENSG00000196782	4	M	1.00187	8.15e-05	0.0013446
ENSG00000135919	4	M	-0.713836	8.01e-05	0.00132295
ENSG00000204590	4	M	-0.491003	7.95e-05	0.0013149
ENSG00000160803	4	M	-0.560328	7.89e-05	0.00130603
ENSG00000108312	4	M	0.598971	7.86e-05	0.00130217
ENSG00000181472	4	M	0.521279	7.86e-05	0.00130217
ENSG00000008516	4	M	-1.4841	7.84e-05	0.00130184
ENSG00000116990	4	M	1.39638	7.8e-05	0.0012956
ENSG00000101544	4	M	-0.509356	7.77e-05	0.00129222
ENSG00000158315	4	M	-0.752402	7.71e-05	0.00128287
ENSG00000049883	4	M	0.874526	7.71e-05	0.00128287
ENSG00000078269	4	M	-0.455281	7.63e-05	0.00127271
ENSG00000155975	4	M	-0.486686	7.6e-05	0.00126881
ENSG00000197312	4	M	0.607189	7.49e-05	0.00125124
ENSG00000104951	4	M	-1.56212	7.42e-05	0.00124093
ENSG00000142657	4	M	-0.496691	7.38e-05	0.00123639
ENSG00000165959	4	M	0.931753	7.29e-05	0.00122216
ENSG00000136867	4	M	-1.95465	7.23e-05	0.0012137
ENSG00000112541	4	M	0.800555	7.2e-05	0.00120967
ENSG00000103496	4	M	-0.617733	7.16e-05	0.00120365
ENSG00000138670	4	M	-1.31878	7.13e-05	0.00120005
ENSG00000149150	4	M	0.935955	7.05e-05	0.00118816
ENSG00000198785	4	M	-2.17278	7.05e-05	0.00118816
ENSG00000258441	4	M	-0.742016	6.97e-05	0.00117615
ENSG00000146021	4	M	0.716456	6.97e-05	0.00117615
ENSG00000106829	4	M	-0.758202	6.75e-05	0.00114191
ENSG00000185614	4	M	1.32727	6.72e-05	0.00113746
ENSG00000136935	4	M	0.505828	6.69e-05	0.00113356
ENSG00000133805	4	M	-1.77228	6.68e-05	0.0011332
ENSG00000172159	4	M	1.83078	6.54e-05	0.00111131
ENSG00000176597	4	M	-0.964459	6.47e-05	0.00109948
ENSG00000039560	4	M	-0.649956	6.46e-05	0.00109907
ENSG00000054267	4	M	-0.751093	6.24e-05	0.0010628
ENSG00000133874	4	M	-0.782337	6.19e-05	0.00105541
ENSG00000128272	4	M	-0.464481	6.19e-05	0.00105541
ENSG00000141084	4	M	-0.532103	6.18e-05	0.00105541
ENSG00000006468	4	M	1.30202	6.1e-05	0.00104288
ENSG00000204642	4	M	-3.02702	5.98e-05	0.00102399
ENSG00000215883	4	M	0.89321	5.94e-05	0.00101866
ENSG00000134253	4	M	1.91606	5.82e-05	0.000999027
ENSG00000113532	4	M	1.02159	5.77e-05	0.000990758
ENSG00000104549	4	M	-0.453908	5.74e-05	0.000987345
ENSG00000176788	4	M	-0.670056	5.68e-05	0.000978412
ENSG00000118976	4	M	-1.10505	5.68e-05	0.000978412
ENSG00000162367	4	M	0.561194	5.67e-05	0.00097753
ENSG00000102786	4	M	-0.771867	5.65e-05	0.000975386
ENSG00000103187	4	M	-0.917757	5.61e-05	0.000968984
ENSG00000197576	4	M	-1.05126	5.58e-05	0.000965218
ENSG00000276644	4	M	1.09619	5.46e-05	0.00094544
ENSG00000118508	4	M	-0.483997	5.26e-05	0.000912502
ENSG00000272567	4	M	-2.74697	5.21e-05	0.000905062
ENSG00000226081	4	M	-1.85807	5.21e-05	0.000905062
ENSG00000100219	4	M	-0.671674	5.21e-05	0.000905062
ENSG00000092964	4	M	0.519117	5.13e-05	0.000892728
ENSG00000174282	4	M	0.532725	5.08e-05	0.000886219
ENSG00000173391	4	M	-2.69818	4.99e-05	0.000871357
ENSG00000183935	4	M	1.31234	4.99e-05	0.000871357
ENSG00000285106	4	M	-1.16077	4.87e-05	0.000851021
ENSG00000213516	4	M	-0.677258	4.85e-05	0.000848559
ENSG00000215007	4	M	-1.3591	4.75e-05	0.000831968
ENSG00000128694	4	M	0.932485	4.61e-05	0.000808924
ENSG00000185499	4	M	-1.69202	4.59e-05	0.00080561
ENSG00000065526	4	M	-0.52639	4.56e-05	0.000800879
ENSG00000102178	4	M	0.804681	4.46e-05	0.000784748
ENSG00000122733	4	M	-3.49374	4.34e-05	0.000764578
ENSG00000069020	4	M	-0.613665	4.29e-05	0.000756933
ENSG00000107104	4	M	0.584304	4.27e-05	0.00075336
ENSG00000145555	4	M	-0.624582	4.22e-05	0.000746127
ENSG00000034677	4	M	-0.585884	4.2e-05	0.000742058
ENSG00000138696	4	M	-0.755963	4.11e-05	0.000727881
ENSG00000215068	4	M	1.57569	4.06e-05	0.000720047
ENSG00000163171	4	M	-0.75576	4.04e-05	0.000717613
ENSG00000139289	4	M	-1.03872	3.98e-05	0.000707802
ENSG00000162236	4	M	-0.513575	3.98e-05	0.000707802
ENSG00000092068	4	M	1.32233	3.94e-05	0.000701997
ENSG00000159842	4	M	-0.586815	3.92e-05	0.000699297
ENSG00000119900	4	M	-0.931332	3.91e-05	0.00069795
ENSG00000162496	4	M	-1.07192	3.79e-05	0.000676984
ENSG00000080802	4	M	-0.610257	3.73e-05	0.00066723
ENSG00000169129	4	M	-0.936129	3.72e-05	0.000665536
ENSG00000099992	4	M	-1.18782	3.7e-05	0.000662161
ENSG00000117597	4	M	0.621513	3.68e-05	0.000660305
ENSG00000131389	4	M	0.539911	3.64e-05	0.000654357
ENSG00000109762	4	M	0.598054	3.6e-05	0.000646198
ENSG00000143409	4	M	0.734172	3.59e-05	0.000646198
ENSG00000206503	4	M	-0.966649	3.55e-05	0.000638844
ENSG00000108370	4	M	1.22384	3.54e-05	0.000638791
ENSG00000260549	4	M	-0.964999	3.54e-05	0.000638791
ENSG00000168209	4	M	-1.73017	3.51e-05	0.000634269
ENSG00000136238	4	M	-0.609933	3.42e-05	0.000619352
ENSG00000128805	4	M	-0.969568	3.38e-05	0.000611714
ENSG00000097096	4	M	0.845556	3.34e-05	0.000605535
ENSG00000198742	4	M	-0.568699	3.33e-05	0.000605143
ENSG00000145335	4	M	0.532735	3.31e-05	0.000602304
ENSG00000111049	4	M	2.12606	3.3e-05	0.000600657
ENSG00000163513	4	M	-0.534521	3.29e-05	0.000598649
ENSG00000121380	4	M	-3.84995	3.25e-05	0.000592689
ENSG00000137821	4	M	-0.717107	3.24e-05	0.000590526
ENSG00000145632	4	M	-0.877297	3.23e-05	0.000590001
ENSG00000165449	4	M	-1.7186	3.18e-05	0.000582279
ENSG00000154642	4	M	-1.08169	3.18e-05	0.000582037
ENSG00000249992	4	M	-3.34379	3.17e-05	0.000581492
ENSG00000080371	4	M	-0.654723	3.07e-05	0.000563783
ENSG00000147065	4	M	-0.487677	2.99e-05	0.000548814
ENSG00000148926	4	M	1.11158	2.95e-05	0.000542458
ENSG00000084734	4	M	-2.00126	2.93e-05	0.000539196
ENSG00000170921	4	M	0.607893	2.91e-05	0.000536629
ENSG00000160191	4	M	-1.42235	2.9e-05	0.000535116
ENSG00000160439	4	M	1.04043	2.89e-05	0.000533279
ENSG00000196209	4	M	0.874038	2.86e-05	0.000529746
ENSG00000276600	4	M	-1.16086	2.85e-05	0.000526706
ENSG00000100644	4	M	-0.619724	2.66e-05	0.000493707
ENSG00000225492	4	M	-1.74851	2.66e-05	0.000493442
ENSG00000223764	4	M	1.97286	2.65e-05	0.000492101
ENSG00000112559	4	M	1.44866	2.63e-05	0.000488746
ENSG00000263535	4	M	-1.11706	2.59e-05	0.000482742
ENSG00000214530	4	M	-1.11067	2.59e-05	0.000481922
ENSG00000119927	4	M	0.843154	2.57e-05	0.000478606
ENSG00000176678	4	M	-0.794341	2.51e-05	0.000469608
ENSG00000168734	4	M	-0.787255	2.49e-05	0.000464856
ENSG00000101695	4	M	1.14006	2.48e-05	0.000464625
ENSG00000128016	4	M	-1.12997	2.46e-05	0.000460488
ENSG00000100592	4	M	-0.607845	2.39e-05	0.000448277
ENSG00000139793	4	M	-0.772542	2.38e-05	0.000446781
ENSG00000137040	4	M	0.729993	2.25e-05	0.000423758
ENSG00000173276	4	M	-0.965934	2.22e-05	0.000418296
ENSG00000111642	4	M	-0.678093	2.21e-05	0.000416835
ENSG00000183691	4	M	2.78999	2.19e-05	0.000413955
ENSG00000180357	4	M	-0.512501	2.18e-05	0.000412536
ENSG00000196843	4	M	-1.42274	2.17e-05	0.000410394
ENSG00000117036	4	M	-0.804065	2.16e-05	0.000409522
ENSG00000163131	4	M	-1.06395	2.16e-05	0.000409247
ENSG00000227051	4	M	0.834117	2.13e-05	0.000404912
ENSG00000158195	4	M	-0.4861	2.12e-05	0.000402772
ENSG00000224080	4	M	-0.956344	2.1e-05	0.000400289
ENSG00000136826	4	M	-0.631015	2.08e-05	0.000396145
ENSG00000163082	4	M	-2.91582	2.08e-05	0.000396145
ENSG00000133657	4	M	-0.781767	2.08e-05	0.000396145
ENSG00000157870	4	M	-0.974467	2.07e-05	0.000396145
ENSG00000234745	4	M	-1.2439	2.07e-05	0.000396019
ENSG00000183696	4	M	-1.16002	2.05e-05	0.000392718
ENSG00000000460	4	M	-0.745608	1.99e-05	0.000381341
ENSG00000135473	4	M	0.725618	1.98e-05	0.000380299
ENSG00000141497	4	M	-2.1103	1.95e-05	0.000374494
ENSG00000119686	4	M	-1.3544	1.9e-05	0.000366148
ENSG00000160584	4	M	-0.652083	1.9e-05	0.000366072
ENSG00000100234	4	M	-1.59284	1.88e-05	0.0003633
ENSG00000174004	4	M	2.00416	1.88e-05	0.000363144
ENSG00000177679	4	M	1.33853	1.88e-05	0.000363041
ENSG00000261884	4	M	-1.71186	1.85e-05	0.000358257
ENSG00000237172	4	M	1.37642	1.84e-05	0.000357049
ENSG00000257594	4	M	-1.53234	1.82e-05	0.000353342
ENSG00000152359	4	M	1.02766	1.8e-05	0.000349848
ENSG00000169184	4	M	1.15864	1.77e-05	0.000343721
ENSG00000104419	4	M	-0.631648	1.75e-05	0.00034022
ENSG00000171132	4	M	0.763888	1.74e-05	0.000339584
ENSG00000138496	4	M	-0.733557	1.73e-05	0.000338278
ENSG00000261618	4	M	-5.06882	1.73e-05	0.000337252
ENSG00000092010	4	M	-0.542417	1.72e-05	0.00033708
ENSG00000176435	4	M	0.93894	1.68e-05	0.000328877
ENSG00000198924	4	M	0.711939	1.66e-05	0.000325217
ENSG00000145604	4	M	0.780138	1.64e-05	0.000322736
ENSG00000187189	4	M	0.517887	1.62e-05	0.000317726
ENSG00000099250	4	M	0.800715	1.6e-05	0.000315674
ENSG00000169403	4	M	-1.75104	1.56e-05	0.00030795
ENSG00000175879	4	M	0.876622	1.55e-05	0.000305706
ENSG00000230838	4	M	1.50648	1.55e-05	0.000305372
ENSG00000198945	4	M	0.905246	1.53e-05	0.000302323
ENSG00000162636	4	M	0.793034	1.53e-05	0.000301905
ENSG00000196878	4	M	-1.76031	1.52e-05	0.000301378
ENSG00000184226	4	M	1.84789	1.52e-05	0.000301378
ENSG00000066629	4	M	0.644362	1.5e-05	0.000297952
ENSG00000115652	4	M	-0.509914	1.48e-05	0.000294139
ENSG00000054523	4	M	-0.709414	1.47e-05	0.00029323
ENSG00000158769	4	M	-0.540802	1.47e-05	0.000292439
ENSG00000029153	4	M	-0.870429	1.45e-05	0.000289881
ENSG00000119596	4	M	0.565262	1.45e-05	0.000289315
ENSG00000196850	4	M	-0.855785	1.44e-05	0.000287488
ENSG00000183018	4	M	-1.11732	1.44e-05	0.000287488
ENSG00000143494	4	M	-2.08169	1.41e-05	0.000282567
ENSG00000143333	4	M	-2.96106	1.39e-05	0.000279254
ENSG00000230479	4	M	1.05658	1.38e-05	0.000277898
ENSG00000112378	4	M	-0.629836	1.38e-05	0.000277041
ENSG00000133313	4	M	-0.568817	1.37e-05	0.000276338
ENSG00000149534	4	M	1.73598	1.35e-05	0.000272182
ENSG00000166387	4	M	1.00124	1.33e-05	0.000269387
ENSG00000165244	4	M	0.578691	1.28e-05	0.000258128
ENSG00000127311	4	M	-1.15381	1.24e-05	0.000250939
ENSG00000134247	4	M	-0.57257	1.21e-05	0.000245295
ENSG00000180346	4	M	1.41248	1.21e-05	0.000244862
ENSG00000090020	4	M	-0.695026	1.2e-05	0.000244564
ENSG00000136141	4	M	-0.786552	1.19e-05	0.000242309
ENSG00000250033	4	M	-1.62141	1.19e-05	0.00024202
ENSG00000003987	4	M	-1.1608	1.18e-05	0.000241384
ENSG00000115226	4	M	-0.899087	1.17e-05	0.00023838
ENSG00000196876	4	M	0.694812	1.12e-05	0.00022883
ENSG00000164949	4	M	-1.91787	1.11e-05	0.00022621
ENSG00000138617	4	M	0.919552	1.1e-05	0.000224894
ENSG00000130772	4	M	0.81018	1.07e-05	0.000220457
ENSG00000118707	4	M	-0.702217	1.07e-05	0.000219443
ENSG00000236044	4	M	-2.2138	1.07e-05	0.000219229
ENSG00000123728	4	M	-0.967538	1.06e-05	0.000218671
ENSG00000163874	4	M	-1.22243	1.05e-05	0.00021683
ENSG00000175040	4	M	-0.900753	1.05e-05	0.00021683
ENSG00000169418	4	M	-0.541781	1.04e-05	0.000215965
ENSG00000008517	4	M	-0.826976	1.04e-05	0.000215598
ENSG00000082014	4	M	1.00868	1.03e-05	0.000214102
ENSG00000067048	4	M	-0.591515	1.03e-05	0.000214102
ENSG00000260944	4	M	-2.15043	1.03e-05	0.000213531
ENSG00000215483	4	M	-1.90535	1.03e-05	0.000213388
ENSG00000120833	4	M	-1.35938	1e-05	0.000208514
ENSG00000126953	4	M	0.792104	9.98e-06	0.000208182
ENSG00000135241	4	M	-0.771037	9.92e-06	0.000207077
ENSG00000099365	4	M	-3.17326	9.65e-06	0.000201761
ENSG00000187045	4	M	-2.41703	9.63e-06	0.000201552
ENSG00000182010	4	M	1.05642	9.56e-06	0.000200329
ENSG00000163872	4	M	0.556987	9.55e-06	0.000200306
ENSG00000150782	4	M	-1.21838	9.17e-06	0.000192569
ENSG00000263528	4	M	-0.760625	9.11e-06	0.00019165
ENSG00000143390	4	M	-0.565568	9.08e-06	0.000191282
ENSG00000204634	4	M	0.896612	9.06e-06	0.000191059
ENSG00000139323	4	M	-1.03898	8.84e-06	0.000186602
ENSG00000055130	4	M	-0.50518	8.57e-06	0.000181175
ENSG00000260996	4	M	-1.32593	8.44e-06	0.000178601
ENSG00000075426	4	M	-0.544	8.41e-06	0.000178375
ENSG00000153485	4	M	0.947477	8.4e-06	0.000178211
ENSG00000138172	4	M	1.14616	8.24e-06	0.000175038
ENSG00000135378	4	M	-1.11538	8.16e-06	0.000173742
ENSG00000171940	4	M	-0.612067	8.01e-06	0.000170698
ENSG00000260196	4	M	-1.0417	7.98e-06	0.000170197
ENSG00000111817	4	M	-0.699301	7.93e-06	0.000169426
ENSG00000168453	4	M	2.01495	7.77e-06	0.000166145
ENSG00000275023	4	M	-0.865048	7.63e-06	0.000163379
ENSG00000205269	4	M	1.03756	7.63e-06	0.000163379
ENSG00000160326	4	M	-1.43702	7.5e-06	0.000161008
ENSG00000105186	4	M	-0.505482	7.44e-06	0.000160007
ENSG00000173281	4	M	0.724266	7.33e-06	0.000157727
ENSG00000105810	4	M	-0.898771	7.27e-06	0.000156774
ENSG00000091527	4	M	-0.820355	7.24e-06	0.000156184
ENSG00000102572	4	M	0.614212	7.12e-06	0.000153933
ENSG00000162695	4	M	-0.993858	7.1e-06	0.000153596
ENSG00000112763	4	M	-0.555921	7.06e-06	0.000152876
ENSG00000128965	4	M	-1.26742	7.02e-06	0.000152291
ENSG00000188112	4	M	-0.80207	6.89e-06	0.000149568
ENSG00000130222	4	M	-2.38375	6.82e-06	0.00014833
ENSG00000134539	4	M	-2.06517	6.54e-06	0.000142374
ENSG00000185567	4	M	0.657853	6.5e-06	0.000141797
ENSG00000040199	4	M	-0.684186	6.25e-06	0.000136435
ENSG00000187239	4	M	-0.668608	6.19e-06	0.000135288
ENSG00000155287	4	M	-0.81629	5.92e-06	0.000129547
ENSG00000138434	4	M	0.696042	5.9e-06	0.000129415
ENSG00000134138	4	M	-0.707092	5.88e-06	0.000129023
ENSG00000055483	4	M	-0.642577	5.87e-06	0.000128938
ENSG00000130513	4	M	1.32443	5.78e-06	0.000127112
ENSG00000013619	4	M	-0.650929	5.77e-06	0.000127112
ENSG00000183111	4	M	1.19381	5.74e-06	0.000126784
ENSG00000138386	4	M	-0.668247	5.72e-06	0.000126429
ENSG00000176749	4	M	1.27989	5.7e-06	0.000126173
ENSG00000103194	4	M	-0.581812	5.67e-06	0.000125681
ENSG00000170425	4	M	-1.08424	5.51e-06	0.0001223
ENSG00000154655	4	M	-1.15247	5.33e-06	0.000118395
ENSG00000169871	4	M	-0.544894	5.06e-06	0.000112504
ENSG00000184584	4	M	-0.888109	5.01e-06	0.000111657
ENSG00000163661	4	M	-1.25454	4.94e-06	0.000110252
ENSG00000269113	4	M	-1.5115	4.89e-06	0.00010917
ENSG00000114251	4	M	-1.77852	4.87e-06	0.000108963
ENSG00000231925	4	M	-0.874037	4.82e-06	0.000107946
ENSG00000106070	4	M	-0.498159	4.76e-06	0.000106826
ENSG00000164442	4	M	1.42053	4.63e-06	0.000103941
ENSG00000159231	4	M	-1.32173	4.54e-06	0.000102055
ENSG00000131876	4	M	-0.614716	4.42e-06	9.95e-05
ENSG00000028277	4	M	-1.41106	4.4e-06	9.92e-05
ENSG00000131196	4	M	-1.29194	4.33e-06	9.78e-05
ENSG00000234465	4	M	-1.34173	4.32e-06	9.76e-05
ENSG00000133794	4	M	-0.74617	4.16e-06	9.43e-05
ENSG00000129219	4	M	-0.830501	4.16e-06	9.42e-05
ENSG00000111266	4	M	-0.586254	4.04e-06	9.18e-05
ENSG00000101276	4	M	-2.43925	3.98e-06	9.04e-05
ENSG00000163788	4	M	0.677495	3.92e-06	8.92e-05
ENSG00000150510	4	M	-0.70152	3.83e-06	8.72e-05
ENSG00000134294	4	M	0.889057	3.8e-06	8.68e-05
ENSG00000178718	4	M	0.996095	3.76e-06	8.6e-05
ENSG00000186827	4	M	-6.30141	3.71e-06	8.49e-05
ENSG00000006607	4	M	-0.663095	3.7e-06	8.49e-05
ENSG00000124181	4	M	0.640942	3.62e-06	8.3e-05
ENSG00000155016	4	M	0.703918	3.59e-06	8.26e-05
ENSG00000277969	4	M	-1.52851	3.55e-06	8.16e-05
ENSG00000162777	4	M	-1.07816	3.53e-06	8.13e-05
ENSG00000150457	4	M	-0.636302	3.47e-06	8.02e-05
ENSG00000155368	4	M	-0.592886	3.45e-06	7.97e-05
ENSG00000169241	4	M	-0.59577	3.41e-06	7.9e-05
ENSG00000178695	4	M	1.00947	3.4e-06	7.88e-05
ENSG00000143067	4	M	-0.872115	3.36e-06	7.8e-05
ENSG00000139625	4	M	0.955038	3.35e-06	7.77e-05
ENSG00000159110	4	M	-1.26925	3.32e-06	7.73e-05
ENSG00000178882	4	M	-1.11122	3.16e-06	7.36e-05
ENSG00000127314	4	M	-0.648193	3.07e-06	7.17e-05
ENSG00000181852	4	M	0.601358	3.02e-06	7.06e-05
ENSG00000138685	4	M	-0.857852	3.02e-06	7.06e-05
ENSG00000062598	4	M	-0.665721	2.99e-06	7.01e-05
ENSG00000196739	4	M	-1.54918	2.98e-06	7e-05
ENSG00000204070	4	M	-0.630944	2.96e-06	6.94e-05
ENSG00000197121	4	M	-0.821089	2.95e-06	6.94e-05
ENSG00000169715	4	M	-1.1658	2.94e-06	6.93e-05
ENSG00000215421	4	M	-0.647571	2.88e-06	6.81e-05
ENSG00000094804	4	M	0.625567	2.82e-06	6.66e-05
ENSG00000025772	4	M	-0.758698	2.81e-06	6.66e-05
ENSG00000170271	4	M	1.32145	2.8e-06	6.64e-05
ENSG00000160710	4	M	-0.56321	2.75e-06	6.53e-05
ENSG00000139083	4	M	-0.716318	2.73e-06	6.48e-05
ENSG00000123240	4	M	-0.591491	2.6e-06	6.2e-05
ENSG00000170293	4	M	1.2487	2.52e-06	6.01e-05
ENSG00000071282	4	M	0.916012	2.38e-06	5.68e-05
ENSG00000110944	4	M	-2.19385	2.35e-06	5.61e-05
ENSG00000268812	4	M	-4.30145	2.32e-06	5.56e-05
ENSG00000168918	4	M	0.814987	2.32e-06	5.55e-05
ENSG00000198105	4	M	1.05144	2.31e-06	5.53e-05
ENSG00000111911	4	M	-0.732329	2.29e-06	5.51e-05
ENSG00000161011	4	M	-0.991203	2.25e-06	5.41e-05
ENSG00000116044	4	M	-0.787056	2.24e-06	5.4e-05
ENSG00000154928	4	M	-1.412	2.21e-06	5.35e-05
ENSG00000198331	4	M	-0.749989	2.18e-06	5.27e-05
ENSG00000205683	4	M	-1.95565	2.18e-06	5.27e-05
ENSG00000105974	4	M	-0.683504	2.17e-06	5.27e-05
ENSG00000275322	4	M	1.92853	2.09e-06	5.07e-05
ENSG00000120278	4	M	-0.67624	2.08e-06	5.05e-05
ENSG00000095015	4	M	-0.909891	2.04e-06	4.97e-05
ENSG00000137073	4	M	-0.533259	2.01e-06	4.89e-05
ENSG00000122861	4	M	-1.51047	2e-06	4.89e-05
ENSG00000156427	4	M	-1.50712	1.98e-06	4.83e-05
ENSG00000115919	4	M	-3.02123	1.97e-06	4.82e-05
ENSG00000188549	4	M	0.925462	1.92e-06	4.71e-05
ENSG00000108798	4	M	-1.06778	1.9e-06	4.67e-05
ENSG00000081059	4	M	-0.959576	1.85e-06	4.56e-05
ENSG00000008294	4	M	-0.899771	1.78e-06	4.4e-05
ENSG00000166889	4	M	-0.614956	1.71e-06	4.23e-05
ENSG00000173218	4	M	0.640871	1.65e-06	4.07e-05
ENSG00000162599	4	M	0.944938	1.65e-06	4.07e-05
ENSG00000143179	4	M	-0.604008	1.64e-06	4.06e-05
ENSG00000174010	4	M	-0.940342	1.63e-06	4.04e-05
ENSG00000086544	4	M	-0.915782	1.61e-06	3.99e-05
ENSG00000142065	4	M	1.33679	1.57e-06	3.91e-05
ENSG00000203883	4	M	3.72452	1.57e-06	3.9e-05
ENSG00000159166	4	M	-6.18563	1.56e-06	3.89e-05
ENSG00000138675	4	M	-5.43317	1.55e-06	3.88e-05
ENSG00000111424	4	M	-1.09725	1.52e-06	3.8e-05
ENSG00000162757	4	M	0.813782	1.49e-06	3.74e-05
ENSG00000005302	4	M	-0.588599	1.47e-06	3.69e-05
ENSG00000243156	4	M	-0.636079	1.42e-06	3.58e-05
ENSG00000104967	4	M	0.702586	1.35e-06	3.4e-05
ENSG00000074660	4	M	-1.39588	1.33e-06	3.37e-05
ENSG00000077238	4	M	-0.866367	1.33e-06	3.36e-05
ENSG00000169860	4	M	-1.87597	1.33e-06	3.36e-05
ENSG00000150907	4	M	-0.805124	1.27e-06	3.22e-05
ENSG00000130340	4	M	-0.58883	1.26e-06	3.21e-05
ENSG00000163125	4	M	0.75403	1.23e-06	3.13e-05
ENSG00000128274	4	M	-1.2557	1.23e-06	3.12e-05
ENSG00000132823	4	M	-0.65127	1.22e-06	3.12e-05
ENSG00000025156	4	M	0.776031	1.21e-06	3.1e-05
ENSG00000182963	4	M	-0.754702	1.2e-06	3.08e-05
ENSG00000205364	4	M	-1.10107	1.2e-06	3.07e-05
ENSG00000121005	4	M	-0.907097	1.17e-06	2.99e-05
ENSG00000172716	4	M	-0.989937	1.16e-06	2.98e-05
ENSG00000260456	4	M	-2.7642	1.12e-06	2.9e-05
ENSG00000159899	4	M	0.623223	1.06e-06	2.74e-05
ENSG00000226252	4	M	1.13975	1.05e-06	2.7e-05
ENSG00000114529	4	M	-0.940299	1.04e-06	2.69e-05
ENSG00000006025	4	M	1.10391	1.03e-06	2.66e-05
ENSG00000186665	4	M	-1.15961	1.02e-06	2.66e-05
ENSG00000160224	4	M	-2.98923	1.01e-06	2.63e-05
ENSG00000186088	4	M	-1.60296	1.01e-06	2.62e-05
ENSG00000165030	4	M	-0.744462	9.73e-07	2.54e-05
ENSG00000177732	4	M	1.55517	9.45e-07	2.47e-05
ENSG00000130517	4	M	0.779387	8.91e-07	2.33e-05
ENSG00000145860	4	M	-0.782672	8.84e-07	2.32e-05
ENSG00000135823	4	M	-0.803637	8.64e-07	2.27e-05
ENSG00000148841	4	M	-0.870087	8.42e-07	2.21e-05
ENSG00000247287	4	M	1.35817	8.39e-07	2.21e-05
ENSG00000122641	4	M	-1.13756	8.28e-07	2.18e-05
ENSG00000131378	4	M	-0.69763	7.66e-07	2.02e-05
ENSG00000101134	4	M	-0.874367	7.56e-07	2e-05
ENSG00000235947	4	M	-2.53789	7.47e-07	1.98e-05
ENSG00000196776	4	M	-0.783708	7.33e-07	1.95e-05
ENSG00000137033	4	M	-1.2009	7.3e-07	1.94e-05
ENSG00000170075	4	M	-4.39754	7.23e-07	1.92e-05
ENSG00000215271	4	M	-0.663684	7.12e-07	1.9e-05
ENSG00000146426	4	M	-1.14751	6.99e-07	1.87e-05
ENSG00000154099	4	M	-2.52418	6.93e-07	1.85e-05
ENSG00000112320	4	M	1.22079	6.85e-07	1.83e-05
ENSG00000062582	4	M	-3.64936	6.46e-07	1.73e-05
ENSG00000187193	4	M	-0.926515	6.29e-07	1.69e-05
ENSG00000241158	4	M	-2.24463	6.23e-07	1.68e-05
ENSG00000118058	4	M	-0.8245	5.65e-07	1.52e-05
ENSG00000144824	4	M	-0.960368	5.53e-07	1.49e-05
ENSG00000196814	4	M	1.10691	5.52e-07	1.49e-05
ENSG00000106346	4	M	-0.716742	5.33e-07	1.44e-05
ENSG00000165997	4	M	-1.0469	5.26e-07	1.43e-05
ENSG00000170525	4	M	-0.835181	5.14e-07	1.4e-05
ENSG00000053254	4	M	0.642775	5.12e-07	1.39e-05
ENSG00000101849	4	M	-0.813707	4.98e-07	1.36e-05
ENSG00000182568	4	M	1.07822	4.96e-07	1.35e-05
ENSG00000130940	4	M	-1.10384	4.85e-07	1.33e-05
ENSG00000189266	4	M	-0.846989	4.72e-07	1.29e-05
ENSG00000253210	4	M	-1.99229	4.65e-07	1.28e-05
ENSG00000176273	4	M	-0.905793	4.28e-07	1.18e-05
ENSG00000242265	4	M	-1.11648	3.97e-07	1.09e-05
ENSG00000156030	4	M	0.792681	3.74e-07	1.03e-05
ENSG00000176055	4	M	1.25719	3.72e-07	1.03e-05
ENSG00000165868	4	M	-2.12247	3.64e-07	1.01e-05
ENSG00000174485	4	M	-0.83607	3.61e-07	1e-05
ENSG00000230943	4	M	-4.92029	3.48e-07	9.66e-06
ENSG00000182575	4	M	1.67953	3.48e-07	9.66e-06
ENSG00000183762	4	M	-0.763333	3.29e-07	9.15e-06
ENSG00000152804	4	M	-0.647361	3.26e-07	9.11e-06
ENSG00000120370	4	M	-0.827942	3.23e-07	9.04e-06
ENSG00000182541	4	M	-0.610103	3.2e-07	8.96e-06
ENSG00000196116	4	M	-0.691365	3.18e-07	8.91e-06
ENSG00000162415	4	M	1.1485	3.09e-07	8.68e-06
ENSG00000154359	4	M	-0.834385	3.04e-07	8.56e-06
ENSG00000153560	4	M	-0.715079	2.97e-07	8.37e-06
ENSG00000143850	4	M	0.814536	2.96e-07	8.35e-06
ENSG00000162645	4	M	-0.884238	2.87e-07	8.13e-06
ENSG00000101236	4	M	-0.691619	2.85e-07	8.07e-06
ENSG00000116815	4	M	-0.73544	2.8e-07	7.95e-06
ENSG00000164930	4	M	-0.900045	2.74e-07	7.78e-06
ENSG00000232702	4	M	-1.7641	2.7e-07	7.7e-06
ENSG00000130164	4	M	-0.672522	2.67e-07	7.61e-06
ENSG00000170345	4	M	-1.2328	2.64e-07	7.53e-06
ENSG00000072786	4	M	-0.828666	2.61e-07	7.46e-06
ENSG00000166741	4	M	-0.837765	2.53e-07	7.26e-06
ENSG00000197951	4	M	-1.5261	2.43e-07	6.97e-06
ENSG00000008086	4	M	-0.846844	2.38e-07	6.85e-06
ENSG00000110931	4	M	-0.62701	2.38e-07	6.85e-06
ENSG00000101040	4	M	0.803576	2.36e-07	6.81e-06
ENSG00000054598	4	M	0.665649	2.32e-07	6.72e-06
ENSG00000179431	4	M	-0.803751	2.31e-07	6.7e-06
ENSG00000166444	4	M	-1.39853	2.3e-07	6.68e-06
ENSG00000186480	4	M	-1.08796	2.3e-07	6.68e-06
ENSG00000082397	4	M	-0.5881	2.24e-07	6.53e-06
ENSG00000148154	4	M	-0.903836	2.09e-07	6.11e-06
ENSG00000129422	4	M	0.764187	2.07e-07	6.04e-06
ENSG00000020577	4	M	-0.671189	2.04e-07	5.97e-06
ENSG00000174574	4	M	-0.656127	1.95e-07	5.71e-06
ENSG00000165572	4	M	0.882426	1.92e-07	5.64e-06
ENSG00000204574	4	M	-0.594844	1.89e-07	5.55e-06
ENSG00000118513	4	M	-2.93675	1.82e-07	5.37e-06
ENSG00000099337	4	M	1.03995	1.8e-07	5.31e-06
ENSG00000204131	4	M	0.761831	1.72e-07	5.08e-06
ENSG00000185022	4	M	-0.885065	1.69e-07	5.01e-06
ENSG00000185101	4	M	-2.68504	1.69e-07	5.01e-06
ENSG00000107984	4	M	1.18809	1.68e-07	4.99e-06
ENSG00000163293	4	M	-2.07796	1.59e-07	4.74e-06
ENSG00000100342	4	M	-1.05326	1.59e-07	4.74e-06
ENSG00000135750	4	M	-1.28158	1.54e-07	4.61e-06
ENSG00000116584	4	M	-0.832078	1.53e-07	4.58e-06
ENSG00000265972	4	M	0.985258	1.52e-07	4.58e-06
ENSG00000169118	4	M	-0.85956	1.48e-07	4.44e-06
ENSG00000132669	4	M	-0.865121	1.47e-07	4.44e-06
ENSG00000151151	4	M	-1.13137	1.47e-07	4.43e-06
ENSG00000077684	4	M	1.08542	1.45e-07	4.4e-06
ENSG00000151012	4	M	-1.13294	1.35e-07	4.1e-06
ENSG00000162711	4	M	-3.1898	1.31e-07	3.96e-06
ENSG00000234964	4	M	-1.68199	1.28e-07	3.9e-06
ENSG00000100403	4	M	-1.1602	1.26e-07	3.84e-06
ENSG00000122694	4	M	-0.865144	1.25e-07	3.81e-06
ENSG00000102934	4	M	-1.0591	1.25e-07	3.81e-06
ENSG00000113369	4	M	-1.29522	1.25e-07	3.81e-06
ENSG00000159399	4	M	-0.991255	1.24e-07	3.8e-06
ENSG00000153714	4	M	-1.39621	1.17e-07	3.59e-06
ENSG00000107562	4	M	1.23693	1.17e-07	3.59e-06
ENSG00000177105	4	M	-1.05972	1.17e-07	3.59e-06
ENSG00000186951	4	M	-0.694031	1.1e-07	3.4e-06
ENSG00000101421	4	M	-0.8218	1.08e-07	3.34e-06
ENSG00000232618	4	M	-5.10277	1.07e-07	3.31e-06
ENSG00000101670	4	M	-0.937997	1.06e-07	3.29e-06
ENSG00000086589	4	M	-0.626081	1.06e-07	3.29e-06
ENSG00000010030	4	M	-2.42066	1.05e-07	3.27e-06
ENSG00000064309	4	M	-1.48694	1.05e-07	3.27e-06
ENSG00000183722	4	M	-0.667705	1.02e-07	3.21e-06
ENSG00000179361	4	M	-1.22245	1.02e-07	3.19e-06
ENSG00000135604	4	M	-1.2942	9.34e-08	2.94e-06
ENSG00000139517	4	M	0.849163	9.3e-08	2.93e-06
ENSG00000111145	4	M	-0.683063	9.28e-08	2.93e-06
ENSG00000160179	4	M	-1.10316	9.23e-08	2.92e-06
ENSG00000140464	4	M	-1.33995	9.03e-08	2.86e-06
ENSG00000258738	4	M	-1.62037	8.59e-08	2.72e-06
ENSG00000101665	4	M	0.934449	8.57e-08	2.72e-06
ENSG00000188211	4	M	-0.976405	8.25e-08	2.63e-06
ENSG00000162434	4	M	-0.824128	8.06e-08	2.57e-06
ENSG00000184058	4	M	2.28226	7.73e-08	2.47e-06
ENSG00000137285	4	M	-1.86431	7.65e-08	2.45e-06
ENSG00000164048	4	M	1.11905	6.99e-08	2.25e-06
ENSG00000058668	4	M	-1.08444	6.88e-08	2.21e-06
ENSG00000155962	4	M	-0.842711	6.83e-08	2.2e-06
ENSG00000137331	4	M	-1.88431	6.65e-08	2.15e-06
ENSG00000151702	4	M	-0.677556	6.62e-08	2.14e-06
ENSG00000158796	4	M	-0.661625	6.58e-08	2.13e-06
ENSG00000139597	4	M	-1.78685	5.83e-08	1.89e-06
ENSG00000204209	4	M	-0.751764	5.66e-08	1.84e-06
ENSG00000105483	4	M	0.842091	5.53e-08	1.8e-06
ENSG00000172738	4	M	-1.16575	5.4e-08	1.76e-06
ENSG00000180530	4	M	-0.899495	5.27e-08	1.73e-06
ENSG00000131797	4	M	-1.314	5.2e-08	1.7e-06
ENSG00000225830	4	M	1.12557	4.93e-08	1.62e-06
ENSG00000110888	4	M	1.08356	4.75e-08	1.56e-06
ENSG00000100739	4	M	-2.72907	4.63e-08	1.53e-06
ENSG00000102172	4	M	-0.603343	4.56e-08	1.51e-06
ENSG00000163694	4	M	-2.93231	4.54e-08	1.5e-06
ENSG00000163735	4	M	-2.79578	4.46e-08	1.48e-06
ENSG00000166833	4	M	-0.938298	4.45e-08	1.48e-06
ENSG00000226380	4	M	-1.88881	4.34e-08	1.45e-06
ENSG00000103642	4	M	-0.79565	4.22e-08	1.41e-06
ENSG00000169252	4	M	1.63948	3.76e-08	1.26e-06
ENSG00000198604	4	M	-1.06497	3.71e-08	1.24e-06
ENSG00000225697	4	M	0.957408	3.55e-08	1.19e-06
ENSG00000171115	4	M	-1.18929	3.4e-08	1.15e-06
ENSG00000184304	4	M	0.905238	3.16e-08	1.06e-06
ENSG00000183337	4	M	-0.641751	3.15e-08	1.06e-06
ENSG00000139874	4	M	2.0494	3.02e-08	1.02e-06
ENSG00000104856	4	M	-1.69113	2.97e-08	1.01e-06
ENSG00000140873	4	M	-1.08301	2.85e-08	9.7e-07
ENSG00000242732	4	M	-0.894046	2.79e-08	9.52e-07
ENSG00000147130	4	M	0.827881	2.79e-08	9.52e-07
ENSG00000134250	4	M	-0.734895	2.78e-08	9.51e-07
ENSG00000023171	4	M	1.22972	2.73e-08	9.36e-07
ENSG00000081189	4	M	1.14951	2.44e-08	8.4e-07
ENSG00000104368	4	M	-1.46132	2.37e-08	8.16e-07
ENSG00000180998	4	M	1.0773	2.34e-08	8.07e-07
ENSG00000112234	4	M	0.990526	2.32e-08	8.03e-07
ENSG00000183864	4	M	-0.678518	2.27e-08	7.85e-07
ENSG00000165029	4	M	-1.41826	2.22e-08	7.69e-07
ENSG00000118432	4	M	1.62896	2.16e-08	7.51e-07
ENSG00000159388	4	M	-0.779542	2.07e-08	7.2e-07
ENSG00000104903	4	M	2.34583	2.04e-08	7.11e-07
ENSG00000176834	4	M	0.786687	1.99e-08	6.95e-07
ENSG00000185947	4	M	-0.894794	1.87e-08	6.57e-07
ENSG00000187678	4	M	-0.996458	1.82e-08	6.39e-07
ENSG00000132334	4	M	-0.760887	1.77e-08	6.25e-07
ENSG00000164683	4	M	-1.42885	1.77e-08	6.25e-07
ENSG00000087074	4	M	-0.797066	1.74e-08	6.17e-07
ENSG00000132323	4	M	-0.705618	1.72e-08	6.1e-07
ENSG00000176463	4	M	-0.968717	1.64e-08	5.82e-07
ENSG00000165806	4	M	-0.749427	1.59e-08	5.65e-07
ENSG00000069974	4	M	-0.764694	1.57e-08	5.59e-07
ENSG00000197622	4	M	-0.733172	1.57e-08	5.59e-07
ENSG00000133121	4	M	-1.02096	1.45e-08	5.19e-07
ENSG00000110446	4	M	-1.48724	1.44e-08	5.17e-07
ENSG00000161940	4	M	-0.95319	1.43e-08	5.14e-07
ENSG00000165685	4	M	-4.52804	1.42e-08	5.12e-07
ENSG00000158321	4	M	-1.36426	1.4e-08	5.07e-07
ENSG00000113645	4	M	-1.60585	1.39e-08	5.02e-07
ENSG00000149474	4	M	1.2901	1.3e-08	4.7e-07
ENSG00000141582	4	M	-1.5223	1.22e-08	4.43e-07
ENSG00000163132	4	M	-1.43486	1.21e-08	4.42e-07
ENSG00000106003	4	M	1.9867	1.21e-08	4.42e-07
ENSG00000235387	4	M	1.44704	1.16e-08	4.24e-07
ENSG00000168398	4	M	-1.48279	1.15e-08	4.2e-07
ENSG00000137094	4	M	-1.04386	1.12e-08	4.11e-07
ENSG00000197077	4	M	0.674699	1.08e-08	4e-07
ENSG00000113916	4	M	-0.930186	1.08e-08	4e-07
ENSG00000164684	4	M	0.917946	1.03e-08	3.83e-07
ENSG00000174600	4	M	1.14119	1.01e-08	3.76e-07
ENSG00000185477	4	M	2.46491	9.53e-09	3.54e-07
ENSG00000162413	4	M	-1.09994	9.43e-09	3.52e-07
ENSG00000157554	4	M	0.779002	8.63e-09	3.23e-07
ENSG00000237988	4	M	-3.81002	8.43e-09	3.16e-07
ENSG00000135932	4	M	-0.961143	8.2e-09	3.08e-07
ENSG00000060140	4	M	1.42094	7.99e-09	3.01e-07
ENSG00000178033	4	M	0.819774	7.53e-09	2.84e-07
ENSG00000137502	4	M	1.37364	7.24e-09	2.74e-07
ENSG00000177426	4	M	-1.01184	7.23e-09	2.74e-07
ENSG00000117519	4	M	-0.645597	7.11e-09	2.7e-07
ENSG00000105835	4	M	-0.933484	6.74e-09	2.56e-07
ENSG00000108688	4	M	-2.1242	6.54e-09	2.49e-07
ENSG00000164465	4	M	0.988261	5.51e-09	2.1e-07
ENSG00000138764	4	M	-0.861218	4.97e-09	1.91e-07
ENSG00000144136	4	M	0.875231	4.83e-09	1.86e-07
ENSG00000143514	4	M	-0.872894	4.53e-09	1.75e-07
ENSG00000026508	4	M	-1.81548	4.49e-09	1.73e-07
ENSG00000064270	4	M	-3.88656	4.09e-09	1.58e-07
ENSG00000084444	4	M	1.34938	4.08e-09	1.58e-07
ENSG00000108960	4	M	-0.966106	3.83e-09	1.49e-07
ENSG00000107438	4	M	-0.676737	3.55e-09	1.38e-07
ENSG00000149639	4	M	0.72519	3.43e-09	1.34e-07
ENSG00000175556	4	M	1.36349	3.43e-09	1.34e-07
ENSG00000163719	4	M	-0.810939	3.37e-09	1.32e-07
ENSG00000146232	4	M	-1.20483	3.34e-09	1.31e-07
ENSG00000154217	4	M	-1.20654	2.89e-09	1.14e-07
[truncated: 39,983 more rows]

## Sheet: DEGs_Fold_Change_vs_untreated
		A: Fold change (FC) vs. untreated ALL													WGNCA		B: Fold change (FC) vs. untreated FEMALE											C: Fold change (FC) vs. untreated MALE
ENSIG_ID	Gene symbol	0.5	1	2	4	6	8	12	24	36	48	72	DEG type	DEG subtype	Module	R eigengene	0.5	1	2	4	6	8	12	24	36	48	72	0.5	1	2	4	6	8	12	24	36	48	72
ENSG00000000003	TSPAN6	0.95	0.91	0.92	0.76	0.66	0.6	0.62	0.68	0.69	0.66	0.7					0.91	0.87	0.89	0.76	0.66	0.59	0.59	0.72	0.61	0.57	0.74	0.97	0.96	0.89	0.74	0.66	0.63	0.74	0.67	0.75	0.75	0.64
ENSG00000000005	TNMD	0.78	0.48	0.9	0.96	1.05	0	0.35	0.11	0.15	0.47	2.65					0	0	0.79	2.56	0	0	0	0	0.35	1.14	0.92	1.15	2.83	1.47	0	0.81	0	0.42	0.21	0	0.72	2.06
ENSG00000000419	DPM1	0.98	0.95	0.97	0.92	0.9	0.91	0.91	0.89	0.93	0.96	1.07					0.99	0.96	0.97	0.92	0.92	0.88	0.94	0.94	0.88	0.98	1.12	0.97	0.87	1.02	1.01	0.87	0.92	1.02	0.8	1	0.92	1.04
ENSG00000000457	SCYL3	1	0.92	0.74	1.19	1.07	1.09	1.09	1.01	1.02	0.99	0.96					0.99	0.88	0.6	1.44	0.94	1.07	1.11	1.35	1.06	0.93	0.98	1.09	0.95	0.75	1.1	1.19	1.14	1.17	0.79	0.98	1.09	0.88
ENSG00000000460	C1orf112	0.96	1.06	1.05	1.44	1.28	1.14	0.85	0.58	0.99	1.6	1.53			grey60	0.714993	0.86	0.93	1.25	1.47	1.32	1.22	0.95	0.7	1.09	1.87	1.9	1.03	1.13	0.96	1.37	1.32	1.06	0.89	0.49	0.99	1.32	1.3
ENSG00000000938	FGR	1.05	1.04	1.17	1.66	1.8	1.87	1.7	1.48	1.67	1.36	1.43			orange	0.695355	1.24	1.19	1.2	1.59	1.82	2.4	1.26	1.18	1.61	1.05	1.06	0.85	0.69	0.81	1.87	1.59	1.92	1.45	1.87	1.47	1.93	1.68
ENSG00000000971	CFH	0.95	0.93	0.97	0.91	0.8	0.74	0.72	0.43	0.34	0.4	0.62	Negative	Downregulated			0.91	0.92	0.94	0.92	0.77	0.75	0.64	0.47	0.35	0.38	0.67	1.01	0.95	1.01	0.86	0.82	0.76	0.81	0.43	0.35	0.41	0.57
ENSG00000001036	FUCA2	0.99	0.92	0.91	0.86	0.84	0.73	0.68	0.64	0.69	0.87	1.09					0.96	0.92	0.91	0.85	0.81	0.68	0.67	0.71	0.66	0.94	1.24	0.98	0.88	0.93	0.86	0.89	0.72	0.75	0.59	0.66	0.75	1.07
ENSG00000001084	GCLC	0.97	0.99	0.83	0.65	0.69	0.83	0.96	0.93	1.01	0.96	1.02					0.96	1	0.78	0.65	0.68	0.76	0.94	0.98	0.91	0.89	1.11	0.96	0.93	0.92	0.69	0.73	0.93	1.08	0.99	1.14	0.95	0.89
ENSG00000001167	NFYA	1.02	0.93	0.96	0.93	0.79	0.86	0.98	1.05	1.04	0.91	0.94					0.96	0.89	0.9	0.94	0.81	0.85	1.04	1.12	1.07	0.86	0.99	1.14	1	0.96	0.88	0.86	0.83	0.99	1.02	1.01	0.93	0.85
ENSG00000001460	STPG1	0.94	1.09	0.9	0.71	0.92	1.01	1.11	0.91	0.94	1.09	1.25					0.93	1.16	0.99	0.69	1.02	0.98	1.16	1.02	0.93	1.17	1.44	0.87	1.1	0.96	0.63	0.8	1.03	0.99	0.79	0.92	1.06	1.07
ENSG00000001461	NIPAL3	0.96	0.94	0.93	0.73	0.63	0.67	0.71	0.62	0.72	0.78	0.95					0.89	0.88	0.93	0.73	0.59	0.67	0.68	0.64	0.7	0.71	1.04	0.98	0.97	0.93	0.69	0.66	0.63	0.81	0.6	0.75	0.81	0.91
ENSG00000001497	LAS1L	1.03	0.93	0.92	0.94	0.88	0.86	0.91	0.92	0.93	1.09	1.21					1.07	0.91	0.91	0.93	0.95	0.88	0.91	0.88	0.99	1.19	1.33	1.06	0.97	0.92	0.96	0.89	0.92	0.92	0.9	0.86	0.95	1.11
ENSG00000001561	ENPP4	0.99	0.96	0.88	0.76	0.64	0.71	0.71	0.66	0.84	0.8	0.97					0.97	0.93	0.84	0.77	0.52	0.63	0.78	0.67	0.76	0.71	1.2	1.01	0.95	0.96	0.84	0.8	0.77	0.8	0.68	0.91	0.89	0.78
ENSG00000001617	SEMA3F	1.03	0.98	0.81	0.7	0.63	0.43	0.31	0.35	0.32	0.43	0.61	Negative	Downregulated			1.09	1.12	0.87	0.67	0.62	0.46	0.28	0.28	0.37	0.66	0.77	0.98	0.96	0.77	0.7	0.67	0.44	0.29	0.41	0.31	0.39	0.58
ENSG00000001626	CFTR	0.99	1.47	0.5	1.59	0	1.23	0	0.37	1.23	1.68	3.99					0.92	1.6	0.91	1.22	0	0	0	0	1.82	0.56	3.02	1.15	2.03	0.55	0	0	0	0	0.35	0.73	3.09	0
ENSG00000001629	ANKIB1	0.99	1	1.06	0.89	0.89	1.08	1.15	1.03	1.19	1.33	1.4					0.99	0.95	1.03	0.91	0.87	1.07	1.24	1.29	1.08	1.12	1.43	1.02	1.06	1.13	0.89	0.94	1.04	1.23	0.9	1.33	1.53	1.23
ENSG00000001630	CYP51A1	1	1	0.69	0.99	1.24	1	0.76	0.93	0.78	0.91	0.68			brown	0.890119	1.03	1.69	0.81	0.84	1.25	1.37	0.69	0.49	0.7	2.03	0.68	0.89	0.96	0.54	0.92	1.17	0.97	0.63	1.38	0.68	0.9	0.64
ENSG00000001631	KRIT1	1.05	1	1.01	0.77	0.75	0.93	1.02	0.87	0.98	0.91	1.03					0.97	0.95	0.97	0.89	0.8	0.9	1.15	0.96	0.94	0.82	1.19	1.03	0.99	0.95	0.74	0.83	0.89	1.01	0.83	0.89	1.06	0.8
ENSG00000002016	RAD52	0.98	1.05	0.9	0.58	0.64	0.76	0.82	0.74	0.72	0.79	0.88					0.86	1.14	0.85	0.59	0.66	0.76	0.76	0.6	0.73	0.84	0.91	1.1	1.03	0.98	0.57	0.62	0.86	0.74	0.84	0.79	0.8	0.83
ENSG00000002079	MYH16	1.04	1.43	1.23	0.94	0.88	2.3	0.64	1.09	3.07	17.3	3.91			tan	0.934114	1.12	1.23	1.39	1.56	1.75	1.9	0.58	0.83	1.88	22.24	2.57	0.47	0.25	0.67	0.22	0	2.11	0.96	5.86	4.69	14.41	3.87
ENSG00000002330	BAD	0.95	1	0.71	0.76	1.37	1.07	0.62	1.15	1.01	0.95	0.5			brown	0.976198	1.44	2	1.09	0.77	0.86	1.56	0.61	0.48	0.81	1.56	0.44	0.65	0.86	0.65	0.57	1.28	0.98	0.42	2.01	0.91	0.85	0.46
ENSG00000002549	LAP3	0.94	0.92	0.94	1.02	1.07	1.2	1.32	1.86	2.72	3.22	3.15	Positive	Upregulated	tan	0.966469	0.97	0.9	0.93	1.03	1.14	1.16	1.47	2.08	2.28	2.6	2.8	0.94	0.9	1	0.98	1.01	1.12	1.25	1.63	2.84	3.68	3.06
ENSG00000002586	CD99	0.96	0.94	0.93	0.9	0.94	0.89	0.88	0.99	0.95	0.96	1					0.96	0.94	0.93	0.9	0.92	0.88	0.81	0.92	0.87	0.9	0.96	0.96	0.92	0.94	0.86	0.95	0.9	0.93	1	0.97	0.98	1.04
ENSG00000002587	HS3ST1	0.77	1.15	1.16	0.26	0.46	0.56	0.74	0.81	0.77	0.83	0.99			green	0.629092	0.76	0.82	1.25	0.31	0	0.33	0.61	1.81	0.49	1.94	1.62	0.58	1.79	1.18	0.21	0.75	0.43	0.5	0.53	0.74	0.8	0.43
ENSG00000002726	AOC1	0	0	0	0	0	0	0	0	0	0	0.83					0	0	0	0	0	0	0	0	0	0	0	0	0	0	0	0	0	0	0	0	0	0.83
ENSG00000002745	WNT16	0.93	0	0	2.14	0	0.79	2.13	4.43	0	2.12	0.72					0.69	0	0	0	0	0	0	0	0	0	0	0	0	0	0	0	0	0	3.04	0	0	0
ENSG00000002746	HECW1	0	0	0	0	0	0	0	0	0	0	0					0	0	0	0	0	0	0	0	0	0	0	0	0	0	0	0	0	0	0	0	0	0
ENSG00000002822	MAD1L1	1.51	1.04	1.02	0.76	1.5	0.56	0.8	1.02	1.02	1.09	1.27			red	0.506796	4.33	5.06	0.7	0.61	1.7	0.25	5.3	0.8	0.68	1.33	0.6	0.93	1.34	0.7	1.21	0.68	1.23	0.14	1.22	1.2	1.02	1.39
ENSG00000002834	LASP1	1	0.96	0.89	0.89	0.95	0.92	0.84	0.9	0.88	0.98	0.98					1.02	0.99	0.89	0.88	0.96	0.95	0.83	0.9	0.94	1.04	1.04	0.98	0.93	0.93	0.89	0.94	0.91	0.82	0.88	0.84	0.94	0.95
ENSG00000002919	SNX11	1	0.98	0.88	1.01	1.06	1.04	1.08	1.08	1.07	1.18	1.24					1.04	0.97	0.82	1.02	1.11	0.97	1.14	1.27	1.08	1.1	1.23	1.01	1	0.98	0.96	1.07	1.03	1.16	0.97	1.02	1.24	1.28
ENSG00000002933	TMEM176A	2.35	0.66	1.08	1.03	2.17	1.63	1.7	1.48	1.05	0.84	0.75			lightgreen	0.791974	2.36	0.67	1.34	0.98	2.88	1.61	1.35	1.35	0.6	0.83	0.63	1.83	0.59	0.76	0.67	0.78	2.51	0.82	1.2	0.63	1.51	0.73
ENSG00000003056	M6PR	0.97	0.95	0.93	0.85	0.77	0.8	0.87	0.91	1	1.04	1.17					0.93	0.95	0.89	0.84	0.76	0.75	0.92	0.94	1.02	0.96	1.25	1.06	0.94	1.01	0.84	0.81	0.78	0.89	0.88	0.96	1.04	1.09
ENSG00000003096	KLHL13	0.99	0.98	0.98	0.68	0.46	0.35	0.29	0.55	0.53	0.56	0.62	Negative	Downregulated	salmon	0.862611	0.9	0.94	0.96	0.74	0.43	0.36	0.32	0.58	0.49	0.47	0.66	1.08	0.98	1.02	0.6	0.48	0.33	0.33	0.61	0.64	0.67	0.57
ENSG00000003137	CYP26B1	0.85	0.96	1.01	0.71	0.88	0.94	0.4	0.15	0.22	0.08	0.05	Negative	Inhibited	cyan	0.706941	0.75	0.84	0.98	0.4	0.53	1.24	0.23	0.12	0.54	0.1	0.09	0.96	2.31	0.53	0.97	0.54	1.26	0.45	0.4	0	0.05	0.03
ENSG00000003147	ICA1	0.97	0.99	1.05	0.8	0.72	0.87	1.02	0.95	1.01	0.81	0.81					1	0.95	1	0.86	0.73	0.91	0.96	0.9	0.98	0.69	0.79	0.98	1.02	1.09	0.79	0.69	0.87	1.22	0.99	1.15	0.94	0.81
ENSG00000003249	DBNDD1	0.98	0.95	0.85	0.73	0.79	0.65	0.56	0.68	0.69	0.73	0.69					0.98	0.99	0.92	0.7	0.79	0.78	0.53	0.54	0.65	0.85	0.67	0.99	0.98	0.79	0.77	0.82	0.63	0.5	0.83	0.67	0.71	0.66
ENSG00000003393	ALS2	0.97	0.95	0.94	0.81	0.71	0.7	0.79	0.78	0.84	0.9	1.02					0.94	0.91	0.89	0.82	0.66	0.67	0.83	0.9	0.86	0.89	1.08	1.07	0.94	1.06	0.81	0.77	0.73	0.82	0.7	0.81	0.85	1
ENSG00000003400	CASP10	0.96	0.92	1	0.73	0.5	0.5	0.52	0.62	0.74	0.87	1.01			darkturquoise	0.915708	1	0.92	0.97	0.81	0.49	0.48	0.52	0.74	0.74	0.74	1.04	0.99	0.89	1.03	0.68	0.52	0.51	0.55	0.55	0.75	0.99	0.93
ENSG00000003402	CFLAR	1.03	1.32	1.87	2.37	2	1.98	2.14	1.95	1.97	1.97	1.78	Positive	Upregulated			1.03	1.26	1.87	2.33	1.91	1.95	2.23	1.92	1.75	1.7	1.72	1.04	1.37	1.75	2.35	2.06	1.88	2.11	1.93	2.11	2.19	1.73
ENSG00000003436	TFPI	0.93	0.89	1.01	0.87	0.7	0.59	0.71	0.82	0.75	0.59	0.7					0.87	0.85	0.96	0.89	0.68	0.64	0.73	0.93	0.72	0.55	0.93	1.03	0.99	1.02	0.83	0.7	0.59	0.78	0.82	0.77	0.62	0.5
ENSG00000003509	NDUFAF7	1	0.9	0.94	0.75	0.85	0.87	1.04	0.96	1.04	0.96	1.08					1.02	0.87	0.84	0.77	0.86	0.79	1.07	1.16	1.11	0.99	1.18	1.01	0.88	1	0.78	0.83	0.83	1.05	0.8	1.02	0.9	0.97
ENSG00000003756	RBM5	1.01	0.92	0.92	0.89	0.86	0.85	1.05	0.92	0.88	0.87	0.91					0.98	0.91	0.9	0.94	0.9	0.84	1.07	1.04	0.91	0.78	0.93	1.03	0.93	0.89	0.84	0.84	0.83	1.05	0.89	0.92	0.95	0.92
ENSG00000003987	MTMR7	1.14	1.12	1.16	1.93	1.78	2.36	2.03	2.54	2.79	2.36	2.58	Positive	Upregulated	black	0.907137	1.45	1.02	1.21	1.87	1.51	2.63	2.38	2.54	2.76	2.09	2.5	1.22	1.57	1.03	2.14	1.91	1.86	2.08	2.42	3	2.4	2.62
ENSG00000003989	SLC7A2	1.04	1.05	1.43	2.19	2.41	3.82	5.51	5.97	4.79	4.18	3.94	Positive	Upregulated	darkred	0.920376	1.07	1.02	1.53	2.42	2.67	4.21	8.93	7.17	4.45	3.55	4.11	1.03	1.06	1.24	2	2.2	3.17	4.84	4.89	4.89	4.2	3.72
ENSG00000004059	ARF5	1	0.96	0.87	0.91	1.03	0.98	0.9	0.96	0.88	0.83	0.72					1.09	1.1	0.87	0.87	1.07	1.09	0.82	0.76	0.8	0.93	0.64	0.89	0.97	0.8	0.94	0.98	0.92	0.86	1.09	0.87	0.83	0.72
ENSG00000004139	SARM1	1.05	0.93	0.82	0.72	0.69	0.7	0.68	0.81	0.93	0.71	0.83			darkturquoise	0.762222	1.02	1.08	0.69	0.82	0.73	0.9	0.62	0.71	1.04	0.9	0.89	0.99	0.96	0.92	0.71	0.77	0.69	0.69	0.84	0.8	0.62	0.7
ENSG00000004142	POLDIP2	0.99	0.94	0.94	0.9	0.9	0.87	0.85	0.93	0.9	0.91	1.03					1.01	0.92	0.93	0.9	0.91	0.84	0.84	0.96	0.92	0.97	1.12	0.98	0.95	0.97	0.88	0.95	0.86	0.85	0.91	0.84	0.82	1.01
ENSG00000004399	PLXND1	1.06	0.99	0.84	0.72	0.71	0.73	0.79	1	0.95	1.12	1.07					1.11	1.16	0.87	0.71	0.74	0.86	0.78	0.86	1.08	1.38	1.06	1	1	0.76	0.7	0.66	0.67	0.67	1.11	0.85	1.07	1.08
ENSG00000004455	AK2	0.98	0.94	0.93	0.88	0.84	0.86	0.89	0.89	0.9	0.85	0.98					0.97	0.91	0.89	0.87	0.86	0.81	0.97	0.98	0.9	0.86	1.01	1.01	0.92	0.98	0.87	0.86	0.85	0.88	0.82	0.87	0.78	0.92
ENSG00000004468	CD38	1.09	1.86	1.22	4.46	5.27	3.6	4.79	3.43	8.22	13.12	15.3			turquoise	0.833213	0.19	3.54	1.21	2.03	4.55	5.89	11.85	2.74	5.73	5.26	13.04	0.63	4.93	2.25	9.84	2.8	0.83	4.55	4.9	9.85	0	14.16
ENSG00000004478	FKBP4	0.99	0.93	0.93	0.8	0.75	0.74	0.67	0.98	0.89	0.94	0.98					0.99	0.91	0.94	0.77	0.72	0.68	0.7	1.05	0.91	0.94	1.1	1.03	0.89	0.95	0.79	0.82	0.79	0.66	0.99	0.86	0.87	0.9
ENSG00000004487	KDM1A	0.95	0.98	0.95	0.81	0.78	0.78	0.83	0.84	0.77	0.81	0.9					0.94	0.97	0.88	0.83	0.77	0.76	0.83	0.89	0.77	0.76	0.91	0.99	0.98	1.06	0.78	0.79	0.82	0.9	0.81	0.78	0.8	0.88
ENSG00000004534	RBM6	0.97	0.9	0.97	0.85	0.82	0.89	1.03	0.93	0.87	0.9	0.92					0.95	0.89	0.97	0.89	0.86	0.85	1.11	0.93	0.89	0.81	0.95	1.03	0.93	1.02	0.8	0.83	0.88	1	0.89	0.97	0.96	0.95
ENSG00000004660	CAMKK1	1.03	0.95	0.57	0.26	0.35	0.36	0.46	0.7	0.56	0.77	0.85			green	0.819348	1.1	1.07	0.52	0.24	0.53	0.31	0.46	0.55	0.66	0.79	0.94	0.98	0.92	0.62	0.26	0.3	0.45	0.42	0.75	0.49	0.78	0.75
ENSG00000004700	RECQL	1.01	0.98	0.93	0.83	0.77	0.83	0.89	0.9	1.04	1.21	1.27					1.03	0.98	0.91	0.87	0.71	0.79	0.93	1	1.04	1.27	1.39	1.01	0.95	1	0.82	0.86	0.85	0.95	0.81	1	1.08	1.15
ENSG00000004766	VPS50	1.01	0.95	0.99	0.67	0.69	0.75	0.91	0.88	0.98	1.01	1.09					0.95	0.91	0.95	0.65	0.6	0.67	0.94	0.99	0.94	0.91	1.16	1.04	0.92	1.05	0.66	0.79	0.73	0.96	0.8	1.01	1.04	0.99
ENSG00000004776	HSPB6	0.76	1.01	0.83	0.79	0.76	0.64	0.49	0.17	0.12	0.23	0.19	Negative	Other	saddlebrown	0.707392	0.82	1.18	0.8	0.8	0.74	0.61	0.4	0.11	0.08	0.56	0.23	0.61	0.82	0.99	0.79	0.69	0.78	0.63	0.25	0.11	0.09	0.2
ENSG00000004777	ARHGAP33	1.13	0.94	0.72	0.6	0.76	0.55	0.42	0.35	0.58	0.82	0.8			lightcyan1	0.857875	1.05	1.09	0.76	0.56	0.91	0.62	0.42	0.23	0.67	1.35	0.82	1.1	0.9	0.59	0.6	0.72	0.56	0.32	0.48	0.58	0.74	0.62
ENSG00000004779	NDUFAB1	0.93	0.95	0.89	0.8	0.9	0.83	0.71	0.87	0.92	0.84	0.82					0.97	0.94	0.96	0.8	0.78	0.76	0.69	0.85	0.9	0.88	0.78	0.89	0.94	0.87	0.78	0.98	0.84	0.74	0.82	0.84	0.72	0.89
ENSG00000004799	PDK4	1.05	0.81	0.4	0.31	0.31	0.21	0.45	0.36	0.39	0.31	0.34	Negative	Other	paleturquoise	0.915192	0.97	0.81	0.34	0.27	0.23	0.19	0.4	0.35	0.39	0.3	0.42	1.2	0.66	0.5	0.31	0.36	0.33	0.33	0.38	0.37	0.35	0.23
ENSG00000004809	SLC22A16	0	0	0.74	0	0	2.16	1.04	0	0.4	0	0					0	0	0	0	0	0	0	0	0	0	0	0	0	0	0	0	4.11	0	0	0.53	0	0
ENSG00000004838	ZMYND10	1.29	1.03	0.32	0.49	0.74	0.65	0.88	0.34	0.31	0.88	0.94			grey60	0.726874	3.55	0.22	0.09	1.33	1.3	0.19	0.96	0.41	0.19	1.02	1.42	0.98	1.19	0.63	0.35	0.73	1.34	0.65	0.36	0.32	0.5	0.89
ENSG00000004846	ABCB5	0	0	0	0	0	0	0	0	1.24	0	0					0	0	0	0	0	0	0	0	0	0	0	0	0	0	0	0	0	0	0	0	0	0
ENSG00000004848	ARX	0	0	0	0	0	0	0	0	0	0	0					0	0	0	0	0	0	0	0	0	0	0	0	0	0	0	0	0	0	0	0	0	0
ENSG00000004864	SLC25A13	0.99	1	0.96	0.79	0.77	0.86	0.86	1.19	1.19	1.33	1.26					1.07	1.05	0.95	0.87	0.75	0.77	0.87	1.29	1.1	1.33	1.41	0.95	0.95	0.98	0.75	0.81	0.86	0.94	1.16	1.19	1.23	1.27
ENSG00000004866	ST7	0.95	0.98	0.95	0.85	0.82	0.73	0.78	0.88	0.89	1.07	1.2					0.99	0.91	0.9	0.88	0.8	0.65	0.83	1.04	0.98	1.05	1.25	0.96	1	0.95	0.83	0.88	0.78	0.81	0.77	0.85	1.04	1.23
ENSG00000004897	CDC27	1.03	1.03	0.92	0.79	0.75	0.82	0.84	0.71	0.77	0.85	0.91					1	0.98	0.9	0.81	0.68	0.78	0.9	0.84	0.71	0.8	1.04	1.05	1.06	0.99	0.81	0.8	0.83	0.93	0.62	0.8	0.82	0.78
ENSG00000004939	SLC4A1	2.2	0	0	0.73	0.33	0	0	0	0	0	0					0	0	0	0	0	0	0	0	0	0	0	1.42	0	0	0.73	0.33	0	0	0	0	0	0
ENSG00000004948	CALCR	0	0	0	0	0	0	0	0	0	0	0					0	0	0	0	0	0	0	0	0	0	0	0	0	0	0	0	0	0	0	0	0	0
ENSG00000004961	HCCS	1	1.11	1.06	1.12	1.23	1.22	1.19	1.14	1.1	1.1	1.13					0.95	1.09	1.02	1.15	1.26	1.13	1.2	1.23	1.04	1.06	1.2	1.08	1.07	1.05	1.16	1.22	1.18	1.18	1.09	1.15	1	1.02
ENSG00000004975	DVL2	0.98	0.94	0.84	0.69	0.69	0.63	0.69	0.82	0.84	1.01	0.99					0.94	1.09	0.85	0.68	0.72	0.66	0.68	0.69	0.84	1.15	1.01	1.01	0.89	0.84	0.74	0.67	0.62	0.61	0.93	0.85	1.01	0.9
ENSG00000005001	PRSS22	0	0	0	0	0	0	0	0	0	1.71	1.84					0	0	0	0	0	0	0	0	0	0	1.84	0	0	0	0	0	0	0	0	0	0	0
ENSG00000005007	UPF1	1	0.91	0.76	0.86	0.92	0.9	0.87	0.96	0.92	0.98	0.89					1.1	1.14	0.81	0.81	0.96	1.08	0.86	0.78	0.94	1.15	0.9	0.96	0.86	0.74	0.91	0.88	0.85	0.75	1.09	0.86	0.94	0.81
ENSG00000005020	SKAP2	1.01	0.95	0.98	0.88	0.76	0.81	0.89	1.05	1.07	1.1	1.19					0.98	0.94	0.99	0.89	0.68	0.79	0.97	1.06	0.98	1.01	1.34	1.06	0.95	1.03	0.88	0.87	0.83	0.97	1.04	1.14	1.13	1.05
ENSG00000005022	SLC25A5	0.97	0.96	0.96	0.87	0.87	0.79	0.76	0.66	0.74	0.81	0.85					0.95	0.94	0.96	0.87	0.88	0.78	0.77	0.75	0.73	0.85	0.92	0.97	0.99	0.98	0.88	0.88	0.79	0.78	0.59	0.7	0.73	0.81
ENSG00000005059	MCUB	0.99	1.01	0.93	0.76	0.75	0.73	0.74	0.82	1.17	1.22	1.36					0.92	0.99	0.91	0.78	0.74	0.69	0.83	0.91	1.17	1.27	1.45	1.06	1.05	0.99	0.78	0.76	0.74	0.74	0.69	1.13	1.07	1.25
ENSG00000005073	HOXA11	0.94	0.73	0.5	0.22	0.21	0.27	0.32	0.4	0.4	0.43	0.64	Negative	Downregulated	green	0.88983	0.86	0.83	0.49	0.18	0.23	0.29	0.29	0.43	0.4	0.4	0.68	1.03	0.68	0.55	0.25	0.19	0.36	0.34	0.49	0.46	0.48	0.61
ENSG00000005075	POLR2J	1.01	0.95	0.87	0.87	0.93	0.9	0.92	0.94	0.92	0.91	0.87					1.14	1.08	0.89	0.79	0.99	0.96	0.93	0.82	0.93	1.05	0.86	0.96	0.93	0.82	0.92	0.92	0.93	0.83	1.04	0.84	0.82	0.88
ENSG00000005100	DHX33	1	1	0.92	0.79	0.82	0.91	0.9	0.85	0.82	0.97	1.01					0.98	1	0.91	0.77	0.77	0.9	0.98	0.9	0.84	0.98	1.05	1.05	0.96	0.96	0.77	0.83	0.91	0.93	0.79	0.78	0.9	0.94
ENSG00000005102	MEOX1	0.84	0.84	3.18	5.31	5.49	7.98	8.12	2.92	2.78	2.95	2.91	Positive	Upregulated	black	0.755303	0.98	1.53	2.69	6.27	7.86	7.26	4.41	1.88	1.43	1.8	2.03	0.25	0.65	2.15	5.28	5.04	7.83	11.32	4.4	4.02	4.23	3.34
ENSG00000005108	THSD7A	0.92	0.81	1.06	0.83	0.49	0.28	0.28	0.68	0.87	0.58	0.56	Negative	Inhibited	skyblue	0.900405	0.86	0.82	1.11	0.87	0.4	0.33	0.28	0.71	0.76	0.44	0.63	0.84	1.03	0.97	0.85	0.63	0.27	0.36	0.79	0.96	0.83	0.42
ENSG00000005156	LIG3	0.96	0.94	0.92	0.89	0.92	0.98	1.08	1.12	0.91	0.89	0.98					1	0.95	0.89	0.94	0.95	1	1.1	1.25	0.94	0.94	1.04	1.03	0.96	0.96	0.84	0.87	0.94	1.08	1.04	0.85	0.78	0.96
ENSG00000005175	RPAP3	0.99	0.91	0.91	0.71	0.64	0.64	0.63	0.7	0.85	0.93	1					1.01	0.84	0.85	0.74	0.59	0.63	0.66	0.77	0.83	0.93	1.11	1.03	0.93	0.96	0.75	0.71	0.67	0.7	0.67	0.86	0.88	0.89
ENSG00000005187	ACSM3	0.86	0.8	0.95	0.73	0.53	0.4	0.31	0.38	0.47	0.39	0.38			skyblue	0.964577	0.81	0.75	0.94	0.78	0.52	0.42	0.29	0.4	0.4	0.28	0.32	1.03	0.93	0.95	0.65	0.54	0.4	0.49	0.5	0.72	0.67	0.4
ENSG00000005189	REXO5	0.98	0.93	1.03	1.01	0.77	0.72	0.65	0.48	0.61	0.85	0.93			grey60	0.844816	0.82	1.1	0.92	1.03	0.73	0.69	0.57	0.4	0.54	0.76	0.91	1.04	0.87	1.07	1.05	0.84	0.72	0.72	0.51	0.58	0.73	0.88
ENSG00000005194	CIAPIN1	0.95	0.97	0.93	0.91	0.88	0.89	0.9	1.02	0.89	0.86	0.94					0.91	0.87	0.89	0.92	0.92	0.84	0.91	1.15	0.9	0.82	0.91	1.01	1.01	0.99	0.88	0.88	0.9	0.94	0.93	0.86	0.87	0.97
ENSG00000005206	SPPL2B	1.06	0.96	0.76	0.74	0.93	0.9	0.81	0.91	0.88	0.88	0.66					1.18	1.22	0.89	0.69	0.89	1.07	0.77	0.62	0.94	1.13	0.64	0.92	0.92	0.66	0.71	0.84	0.87	0.65	1.18	0.89	0.93	0.68
ENSG00000005238	FAM214B	1.05	1.01	0.8	0.71	0.98	1.07	1.04	1.46	1.24	1.23	1.1					1.07	1.06	0.77	0.69	1.06	1.07	1.03	1.28	1.2	1.23	1.06	1	1.01	0.83	0.71	0.9	1.1	1.01	1.61	1.41	1.44	1.17
ENSG00000005243	COPZ2	1.01	0.93	0.99	0.83	0.81	0.77	0.73	0.69	0.7	0.85	1.14					0.98	0.87	0.95	0.79	0.85	0.71	0.63	0.74	0.73	0.86	1.15	1.02	0.95	1.05	0.84	0.83	0.84	0.85	0.71	0.69	0.8	1.25
ENSG00000005249	PRKAR2B	0.95	0.9	0.94	0.78	0.58	0.4	0.39	0.36	0.44	0.74	0.92	Negative	Delayed	mediumpurple3	0.909343	1.03	0.98	0.89	0.68	0.49	0.39	0.4	0.37	0.45	0.99	1.66	0.94	0.78	0.98	1.04	0.67	0.38	0.42	0.42	0.41	0.58	0.78
ENSG00000005302	MSL3	1.01	0.94	1.11	1.3	1.34	1.25	1.47	1.29	1.22	1.02	1.03					0.98	0.92	1.12	1.33	1.41	1.21	1.4	1.29	1.03	0.91	1.12	1.08	0.99	0.99	1.3	1.32	1.31	1.59	1.3	1.53	1.13	0.92
ENSG00000005339	CREBBP	1.08	1.05	0.94	0.97	0.97	0.94	0.99	0.91	0.92	0.89	0.86					1.08	1.2	0.95	0.92	0.91	1.02	0.98	0.81	0.97	0.91	0.86	1.05	1.02	0.93	0.98	0.97	0.88	0.93	0.98	0.89	0.93	0.81
ENSG00000005379	TSPOAP1	1.01	0.83	0.93	0.69	0.57	0.38	0.66	0.58	0.64	0.8	0.73			plum2	0.834619	1.01	1.27	0.95	1	0.58	0.54	0.67	0.35	0.67	0.83	0.64	1.06	0.84	0.84	0.56	0.48	0.43	0.36	0.91	0.71	1.09	0.61
ENSG00000005381	MPO	1.26	0.77	0.79	0.4	0.46	0.27	0.68	0.44	0.97	0.43	0.64					0.84	0.36	0.84	1.11	0	0.88	1.02	0.71	0.67	0	1.34	1.39	0.57	0.67	0	1.05	0	0.49	0.42	0	0.53	0.46
ENSG00000005421	PON1	0	0	0	0	0	0	0	0	1.16	2.02	1.06					0	0	0	0	0	0	0	0	0	0	0	0	0	0	0	0	0	0	0	0.54	0	0
ENSG00000005436	GCFC2	1.02	0.96	0.96	0.82	0.67	0.75	0.8	0.85	0.95	0.9	1.01					1.04	0.95	0.89	0.87	0.52	0.71	0.89	0.96	0.92	0.81	1.1	1.04	1	1.06	0.85	0.82	0.73	0.82	0.73	0.97	0.91	0.84
ENSG00000005448	WDR54	0.95	0.92	0.89	0.81	0.81	0.69	0.69	0.69	0.73	0.87	0.93					0.98	0.98	0.85	0.78	0.92	0.74	0.63	0.71	0.75	1	1	0.9	0.92	0.95	0.76	0.74	0.63	0.68	0.68	0.72	0.76	0.89
ENSG00000005469	CROT	0.96	0.95	0.99	0.78	0.38	0.51	0.55	0.6	0.74	0.71	0.75			darkgrey	0.898964	0.91	0.97	1.03	0.88	0.29	0.49	0.55	0.59	0.63	0.56	0.89	0.99	0.97	1	0.74	0.41	0.5	0.63	0.68	0.89	0.82	0.64
ENSG00000005471	ABCB4	2.87	0.36	2.97	0.67	0.53	0	0.22	0.49	1.32	0.57	1.53					0	0	0	0.48	0	0	0.18	0	0	0.67	0.2	1.27	0.64	0	0.53	0.55	0	0	3.84	1.46	0.45	4.04
ENSG00000005483	KMT2E	1.01	1	1.12	1.07	0.8	0.77	0.94	0.89	0.85	0.76	0.85					0.98	1.03	1.13	1.12	0.77	0.77	0.93	0.96	0.86	0.68	0.94	1.08	0.97	1	1.02	0.85	0.78	0.97	0.86	0.86	0.83	0.74
ENSG00000005486	RHBDD2	1.01	0.91	0.86	1.01	1.18	1.15	1.17	1.08	1.01	0.88	0.77					1.13	1.05	0.91	0.96	1.21	1.36	1.11	0.9	1.01	0.96	0.68	0.97	0.9	0.79	1.02	1.07	1.05	1.03	1.36	0.97	0.89	0.83
ENSG00000005513	SOX8	0.98	0.72	0.86	0.67	0.83	0.82	0.5	0.82	0.65	0.59	0.46			yellowgreen	0.832146	1.11	0.73	1.19	0.77	0.9	0.76	0.5	0.51	0.86	0.8	0.36	1.01	0.68	0.7	0.48	0.64	0.92	0.43	1.01	0.7	0.56	0.51
ENSG00000005700	IBTK	1.02	0.99	0.92	0.87	0.84	0.94	1.07	1.07	1.1	1.1	1.21					1.04	0.94	0.85	0.89	0.71	0.81	1.17	1.23	1.07	1.02	1.33	0.98	1.01	1.06	0.9	0.96	1	1.19	0.94	1.12	1.03	1.12
ENSG00000005801	ZNF195	1.03	0.95	0.91	0.86	0.74	1.03	1.12	1.11	1.1	1.12	1.34					1.04	0.94	0.86	0.84	0.71	0.96	1.2	1.14	1.17	1.03	1.35	1.03	0.88	0.9	0.86	0.76	1.12	1.14	1.05	1.09	1.16	1.24
ENSG00000005810	MYCBP2	1.02	1	1.01	0.92	0.78	0.75	0.82	1.06	1.24	1.14	1.22					0.97	0.99	1.02	0.93	0.7	0.7	0.9	1.13	1.17	0.93	1.29	1.07	1.06	1.02	0.89	0.84	0.73	0.84	1.04	1.26	1.22	1.07
ENSG00000005812	FBXL3	1.01	0.95	0.94	1.32	1.36	1.69	1.75	1.01	1.13	1.1	1.07					0.96	0.92	0.94	1.33	1.21	1.61	1.98	1.11	1.04	1.02	1.31	1.06	0.95	0.99	1.45	1.59	1.79	2.09	0.96	1.26	1.15	0.87
ENSG00000005844	ITGAL	1.32	0.64	1.07	1.46	0.91	0.91	1.68	1.27	1.4	1.32	1.53			lightgreen	0.723447	0.78	0.56	1.15	1.63	0.96	1.21	1.27	1.13	0.93	1.23	1.77	1.24	0.92	0.49	1.11	1.04	1.35	1.55	1.55	2.01	2.11	2.03
ENSG00000005882	PDK2	1.01	0.95	0.86	0.7	0.62	0.63	0.56	0.49	0.59	0.58	0.64					0.92	0.95	0.82	0.69	0.62	0.69	0.5	0.44	0.56	0.54	0.66	1.09	1.1	0.87	0.66	0.63	0.64	0.56	0.6	0.68	0.71	0.65
ENSG00000005884	ITGA3	1.02	0.97	0.86	0.8	0.82	0.75	0.73	0.74	0.77	1.01	1.17					1.11	1.11	0.88	0.78	0.85	0.8	0.69	0.67	0.86	1.21	1.14	0.97	0.95	0.84	0.83	0.81	0.72	0.7	0.79	0.67	0.96	1.23
ENSG00000005889	ZFX	1.05	1.03	0.83	0.94	0.88	0.98	1.13	0.94	1.03	0.97	1.07					1.02	1.04	0.82	0.95	0.82	0.99	1.25	1.01	1.02	0.91	1.19	1.1	0.98	0.88	0.96	0.96	1.03	1.17	0.84	1.15	1.01	0.88
ENSG00000005893	LAMP2	0.99	0.96	0.94	0.9	0.83	0.9	0.93	0.88	0.96	0.98	1.03					0.98	0.92	0.92	0.91	0.74	0.84	0.97	0.95	0.92	0.9	1.2	0.99	0.99	0.99	0.93	0.93	0.93	0.99	0.82	0.97	0.99	0.86
ENSG00000005961	ITGA2B	0.8	1.08	1.16	0.81	0.58	0.68	0.52	0.74	0.8	1.01	0.78			green	0.556632	0.83	0.66	1.32	0.65	0.68	0.7	0.48	0.29	1.24	1.28	0.68	0.73	1.43	1.01	0.65	1.05	0.9	0.43	1.19	0.76	0.85	0.79
ENSG00000005981	ASB4	0	0	0	0	0	0.69	0.42	0	0	0	0					0	0	0	0	0	0	0	0	0	0	0	0	0	0	0	0	0	0	0	0	0	0
ENSG00000006007	GDE1	0.97	0.94	0.87	0.74	0.7	0.68	0.75	0.81	0.82	0.84	0.87					0.96	0.92	0.89	0.79	0.65	0.68	0.76	0.82	0.77	0.81	0.9	1	0.93	0.9	0.65	0.72	0.69	0.78	0.8	0.82	0.82	0.84
ENSG00000006015	REX1BD	1.02	0.89	0.75	0.68	0.91	0.82	0.67	0.91	0.93	0.84	0.71					1.22	1.25	1.04	0.67	0.66	0.98	0.63	0.62	0.9	1.37	0.63	0.88	0.78	0.63	0.57	0.94	0.78	0.54	1.14	0.92	0.83	0.84
ENSG00000006016	CRLF1	0.98	0.9	0.79	0.67	0.86	0.69	0.88	0.67	0.28	0.32	0.31			darkgreen	0.828098	0.93	1.01	0.74	0.6	0.96	1.3	0.6	0.75	0.58	0.97	0.43	0.82	0.76	1.09	0.73	1.03	0.82	0.73	0.92	0.24	0.46	0.41
ENSG00000006025	OSBPL7	1.05	0.79	0.55	0.4	0.49	0.49	0.51	0.74	0.63	0.82	0.88			darkturquoise	0.662231	1.13	1	0.57	0.44	0.62	0.56	0.51	0.61	0.75	0.99	0.89	1.04	0.76	0.51	0.38	0.4	0.5	0.43	0.82	0.61	0.83	0.85
ENSG00000006042	TMEM98	0.92	0.9	0.94	0.86	0.81	0.69	0.67	0.74	0.81	0.91	0.85					0.89	0.89	0.92	0.83	0.86	0.72	0.63	0.74	0.76	0.83	0.76	0.92	0.88	0.94	0.85	0.78	0.69	0.71	0.8	0.93	1	0.88
ENSG00000006047	YBX2	1.98	3.18	0.26	1.94	0.06	0.69	0.21	0.46	0.51	1.01	0.58			darkgrey	0.659261	0	8.97	0.18	0	0	0.42	0	0.27	0.4	1.49	0.77	0	0.79	0.25	1.75	0.36	0.51	0	0.32	1.01	0.33	0.32
ENSG00000006059	KRT33A	0	0	0	0	0	0	0	0	0	0	0					0	0	0	0	0	0	0	0	0	0	0	0	0	0	0	0	0	0	0	0	0	0
ENSG00000006062	MAP3K14	1.28	1.36	1.26	1.09	0.85	0.64	0.54	0.68	0.64	0.62	0.61			violet	0.886707	1.45	1.63	1.3	0.97	0.8	0.7	0.45	0.56	0.84	0.74	0.57	1.19	1.4	1.2	1.17	0.85	0.66	0.51	0.77	0.57	0.59	0.62
ENSG00000006071	ABCC8	0	0.52	0	0	0	0	0	0	0	0	0					0	0	0	0	0	0	0	0	0	0	0	0	0	0	0	0	0	0	0	0	0	0
ENSG00000006116	CACNG3	0	0	0	0	0	0	0	0	0	0	0					0	0	0	0	0	0	0	0	0	0	0	0	0	0	0	0	0	0	0	0	0	0
ENSG00000006118	TMEM132A	1.06	0.96	0.87	0.92	1.09	1.06	0.96	1.43	1.57	1.52	1.01					1.15	1.2	0.96	0.92	1.08	1.3	0.91	0.97	1.42	1.69	0.85	0.96	0.95	0.77	0.87	1.01	1.01	0.88	2.13	1.83	1.85	1.18
ENSG00000006125	AP2B1	0.97	0.95	0.94	0.92	0.89	0.94	1.04	1.03	1.04	1.09	1.18					0.94	0.93	0.91	0.97	0.86	0.9	1.03	1.18	1.05	0.99	1.24	1.01	0.94	1	0.88	0.91	0.94	1.13	0.95	1	1.11	1.17
ENSG00000006128	TAC1	0	0	0	0	0	0	0	0	0	0	0					0	0	0	0	0	0	0	0	0	0	0	0	0	0	0	0	0	0	0	0	0	0
ENSG00000006194	ZNF263	1	0.93	0.89	0.91	0.92	0.97	1.1	1.09	0.94	1.01	0.9					0.96	0.98	0.93	0.87	0.97	0.99	1.06	1.08	1	1.03	0.91	1	0.87	0.91	0.91	0.91	0.96	1.1	1.07	0.92	1.02	0.89
ENSG00000006210	CX3CL1	1.03	2.12	7.31	22.53	31.43	65.2	72.98	30.21	26.67	18.87	10.71	Positive	Upregulated	orange	0.956883	1.16	1.84	6.22	18.23	30.05	66.61	53.09	19.73	15.24	11.47	7.39	0.92	2.56	5.18	26.85	29.93	60.51	106.49	54.41	41.89	35.29	11.69
ENSG00000006282	SPATA20	1.07	0.94	0.85	0.77	0.74	0.66	0.64	0.84	0.87	0.93	0.96					1.12	1.07	0.85	0.74	0.78	0.74	0.61	0.68	0.89	1	0.95	1.06	0.96	0.76	0.78	0.76	0.67	0.62	1.07	0.9	0.99	0.93
ENSG00000006283	CACNA1G	0.49	1.87	1.36	0.91	1.1	0.61	1.66	1.01	1.11	2.07	3.48					0	1.02	1.72	0.57	0.99	0.49	2.71	0.58	3.65	7.44	1.46	0.13	1.87	1.66	1.03	1.28	0.58	1.71	1.96	0.8	1.93	7.1
ENSG00000006327	TNFRSF12A	1.09	1.12	0.97	0.81	0.96	0.79	0.59	0.73	0.83	0.87	0.73					1.17	1.32	1.02	0.75	0.98	0.79	0.52	0.57	0.74	1.04	0.66	0.98	1.08	0.91	0.83	0.91	0.76	0.58	0.86	0.84	0.83	0.83
ENSG00000006377	DLX6	0	0	0	0	0	0	0	0	0	0	0					0	0	0	0	0	0	0	0	0	0	0	0	0	0	0	0	0	0	0	0	0	0
ENSG00000006432	MAP3K9	0.93	1.2	0.95	1.1	0.92	1.18	0.79	0.82	0.61	0.92	0.89			skyblue	0.533003	1	1.02	0.81	0.86	1.02	1.32	0.71	1.14	0.58	0.7	0.48	0.75	2.03	1.4	1.39	0.91	0.81	1.57	0.53	0.72	1.37	1.06
ENSG00000006451	RALA	0.97	0.95	0.97	1.09	1.07	1.32	1.81	2.61	2.97	2.41	2.33	Positive	Upregulated	royalblue	0.913897	0.94	0.93	0.95	1.15	1.05	1.25	2.01	2.78	2.65	1.97	2.38	0.97	0.97	1	1.13	1.12	1.39	1.8	2.44	3.26	2.76	2.12
ENSG00000006453	BAIAP2L1	1.08	0.97	0.95	0.92	1.06	1.02	1	0.95	0.9	1.2	1.26					1.1	1.03	0.91	0.94	1.09	1.06	1.08	0.92	0.99	1.2	1.39	1.26	1.03	0.99	0.88	1.17	0.91	1.05	0.99	0.74	1.14	1.16
ENSG00000006459	KDM7A	1.12	1.32	1.04	1.64	2	2.36	2.61	2.22	1.71	1.14	1.05	Positive	Upregulated	darkred	0.878745	1.11	1.29	0.98	1.61	1.88	2.24	2.59	2.16	1.47	0.9	1.03	1.13	1.3	1.11	1.8	2.12	2.5	3.01	2.42	2.06	1.42	1
ENSG00000006468	ETV1	1.11	0.96	0.76	0.31	0.21	0.15	0.25	0.29	0.54	0.74	1.47	Negative	Other	green	0.817639	1.34	1.1	0.6	0.28	0.19	0.18	0.3	0.38	0.75	0.92	2.19	1	0.88	0.92	0.35	0.24	0.1	0.31	0.25	0.41	0.58	1
ENSG00000006530	AGK	1.04	0.98	0.97	0.9	0.93	0.93	0.99	1.1	1.17	1.18	1.16					1.02	0.97	0.96	0.9	0.95	0.88	1.09	1.3	1.22	1.19	1.19	1.07	0.93	0.99	0.85	0.93	0.95	0.99	1	1.16	1.12	1.1
ENSG00000006534	ALDH3B1	1.17	0.88	0.83	0.78	0.67	0.59	0.43	0.56	0.55	0.81	1.13			darkslateblue	0.780118	1.32	0.88	1.04	0.52	0.48	0.92	0.34	0.43	0.49	1.45	0.92	1.11	0.88	0.7	0.95	0.75	0.49	0.46	0.54	0.41	0.59	0.95
ENSG00000006555	TTC22	0	0	0	0	0	0	0	0	0	0.95	0					0	0	0	0	0	0	0	0	0	0	0	0	0	0	0	0	0	0	0	0	0	0
ENSG00000006576	PHTF2	1	1	0.99	0.75	0.54	0.53	0.44	0.43	0.61	0.77	0.84					0.95	0.97	0.96	0.77	0.44	0.49	0.5	0.48	0.58	0.76	1.01	1.08	1	1.06	0.77	0.68	0.54	0.51	0.41	0.67	0.73	0.71
ENSG00000006606	CCL26	1.19	2.08	1.91	2.36	0.29	4.3	0.64	0	0.11	0	0.14					0	0	0.31	0	0	0	0	0	0	0	0	0	2.45	0	4.69	0.8	0	0.77	0	0.22	0	0.83
ENSG00000006607	FARP2	1	0.97	1.02	1.4	1.31	1.13	0.96	1.04	1.09	1.2	1.14					1	0.98	1.14	1.49	1.33	1.19	0.95	1.12	1.12	1.22	1.26	1.01	0.99	0.95	1.36	1.38	1.05	1.06	1.03	1.11	1.12	1.01
ENSG00000006611	USH1C	0	0	3.75	0	0	1	0.46	0	1.58	0	0					0	0	0	0	0	0	0	0	0	0	0	0	0	0	0	0	0	0	0	0	0	0
ENSG00000006625	GGCT	0.96	0.94	0.91	0.84	0.82	0.68	0.63	0.66	0.73	0.77	0.86					0.92	0.99	0.94	0.77	0.79	0.66	0.63	0.66	0.76	0.87	1.03	1.08	0.91	0.86	0.84	0.84	0.72	0.62	0.61	0.74	0.65	0.78
ENSG00000006634	DBF4	1.02	0.94	0.82	0.71	0.8	0.79	0.68	0.51	0.71	1.03	1.31			grey60	0.90723	0.97	1.01	0.83	0.6	0.73	0.77	0.72	0.57	0.62	1.18	1.79	0.98	0.94	0.93	0.76	0.87	0.78	0.78	0.44	0.82	0.81	1.12
ENSG00000006638	TBXA2R	0.98	1.21	0.88	1.31	1.57	1.25	1.52	1.94	1.87	2.49	2.05	Positive	Upregulated	royalblue	0.719601	1.3	1.82	1.18	1.32	1.79	1.88	1.39	1.54	1.85	3.41	2.79	0.77	1.29	0.87	1.25	1.28	1.02	1.36	2.2	1.45	1.99	1.82
ENSG00000006652	IFRD1	0.95	1.01	1.23	1.46	1.57	1.56	1.48	1.17	1.15	1.03	0.91			darkred	0.918436	1.01	0.95	1.27	1.47	1.47	1.51	1.77	1.45	1.1	1.09	0.91	0.92	1.07	1.13	1.44	1.62	1.51	1.41	0.92	1.26	0.99	0.94
ENSG00000006659	LGALS14	0	0	0	0	0	0	0	0	0	0	0					0	0	0	0	0	0	0	0	0	0	0	0	0	0	0	0	0	0	0	0	0	0
ENSG00000006695	COX10	1.04	1.14	0.99	0.78	0.94	1.04	1.09	1.07	0.98	0.93	1.01					0.99	1.04	0.97	0.82	0.97	0.96	1.11	1.14	1	0.97	1.1	0.95	1.19	1	0.8	0.87	1.07	1.05	1	0.91	0.87	1.06
ENSG00000006704	GTF2IRD1	0.99	0.98	1.03	0.65	0.73	0.75	0.62	0.83	0.79	0.9	0.87			yellowgreen	0.51623	0.95	1.03	0.99	0.63	0.77	0.93	0.58	0.58	0.75	0.98	0.81	0.99	1.06	0.98	0.64	0.66	0.66	0.54	1.09	0.84	0.93	0.91
ENSG00000006712	PAF1	0.96	0.95	0.93	0.91	0.85	0.86	0.83	0.77	0.77	0.88	0.95					1.01	0.99	0.87	0.93	0.83	0.9	0.81	0.75	0.82	0.98	0.95	0.99	0.95	0.99	0.85	0.88	0.88	0.82	0.78	0.72	0.77	0.98
ENSG00000006715	VPS41	1.02	0.94	0.96	0.79	0.68	0.66	0.7	0.87	0.89	0.84	0.93					1.04	0.9	0.97	0.8	0.66	0.63	0.7	0.94	0.86	0.76	0.99	1.02	0.96	1.01	0.77	0.72	0.69	0.74	0.85	0.97	0.92	0.86
ENSG00000006740	ARHGAP44	1.01	1.02	1	0.82	0.57	0.51	0.38	0.41	0.44	0.55	0.73	Negative	Downregulated	lightyellow	0.906362	0.9	1.15	0.97	0.82	0.48	0.57	0.33	0.4	0.43	0.62	0.8	1.02	0.97	0.94	0.7	0.59	0.45	0.39	0.44	0.43	0.51	0.54
ENSG00000006744	ELAC2	0.98	0.95	0.92	0.8	0.82	0.84	0.91	1.05	0.97	1.05	1.15					1	1.04	0.91	0.82	0.88	0.84	0.9	1.02	0.99	1.15	1.2	1	0.91	0.96	0.8	0.8	0.86	0.9	1.05	0.93	0.95	1.13
ENSG00000006747	SCIN	2.77	1.04	1.08	0.54	0.7	0.3	1.85	0.36	0.49	2.19	1.33			cyan	0.504527	7.45	1.17	1.77	0.56	1.46	0	0	0.37	0.57	1.87	1.57	3.93	0.45	0.71	1.72	2	0.18	0.9	0.69	0.06	1.85	1.15
ENSG00000006756	ARSD	0.91	0.91	0.91	0.8	0.82	0.81	0.89	1.15	1.08	0.88	0.78					0.84	0.92	0.88	0.79	0.86	0.81	0.86	1.16	1.02	0.75	0.77	0.94	0.93	0.96	0.79	0.85	0.86	0.98	1.11	1.06	1.08	0.79
ENSG00000006757	PNPLA4	1.01	0.97	0.9	0.85	0.75	0.69	0.8	0.82	0.86	0.71	0.82			lightgreen	0.924652	1.04	0.96	0.82	0.81	0.77	0.64	0.75	0.89	0.84	0.66	0.83	1.07	0.99	0.99	0.84	0.79	0.75	0.83	0.73	0.96	0.73	0.81
ENSG00000006788	MYH13	0	0	0	0	0	0	0	0	0	0	0					0	0	0	0	0	0	0	0	0	0	0	0	0	0	0	0	0	0	0	0	0	0
ENSG00000006831	ADIPOR2	0.96	0.97	0.97	0.98	0.8	0.8	0.89	1.12	1.19	1.25	1.31					0.97	0.97	0.98	0.97	0.77	0.77	1	1.2	1.21	1.17	1.4	0.96	0.93	0.99	0.96	0.85	0.81	0.92	1.07	1.19	1.23	1.26
ENSG00000006837	CDKL3	1.17	0.77	0.88	0.84	0.94	1.21	0.96	0.76	1.1	1.1	1.23					1.31	0.73	1.66	0.93	0.63	1.5	1.25	0.68	1.09	1.69	1.02	1.6	0.76	0.5	0.96	1.29	0.63	0.7	0.76	1.17	0.66	1.88
ENSG00000007001	UPP2	0.23	0	0	0	0	0.41	0	1.55	0	2.18	0.68					0	0	0	0	0	0	0	0	0	0	0	0	0	0	0	0	0	0	0	0	0	0
ENSG00000007038	PRSS21	2.84	0.81	0.37	1.18	0.26	1.52	0.56	1.1	1.75	0.64	1.41			tan	0.606274	2.99	0.35	0.36	1.83	0	0.74	1.04	0	2.86	1.83	1	4.6	2.23	0.49	0.73	0	3.03	0.31	0.72	1.15	0.53	2.69
ENSG00000007047	MARK4	1.01	1.05	0.96	0.88	1.07	1.15	1.17	1.15	1.01	0.98	0.86					1.02	1.14	1.04	0.81	1.03	1.26	1.07	0.95	0.92	1.01	0.78	0.98	1.02	0.95	0.9	1.06	1.1	1.17	1.3	1.07	1.01	0.92
ENSG00000007062	PROM1	0.99	0.99	0.97	0.6	0.39	0.17	0.08	0.17	0.19	0.17	0.15	Negative	Downregulated	darkorange	0.879278	0.99	0.94	0.9	0.66	0.34	0.17	0.07	0.14	0.14	0.11	0.12	1.03	1.02	1.08	0.56	0.47	0.16	0.1	0.21	0.27	0.22	0.13
ENSG00000007080	CCDC124	1.03	0.96	0.83	0.96	1.21	1.1	0.98	1.47	1.19	1.01	0.77			brown	0.887965	1.29	1.26	0.97	0.89	1.15	1.35	0.94	0.84	1.17	1.51	0.7	0.92	0.89	0.76	0.94	1.15	1.03	0.76	1.92	1.14	0.88	0.75
ENSG00000007129	CEACAM21	0.68	1.03	0.67	1.14	0.79	0.28	0.69	1.16	1.32	1.22	1.36			white	0.854548	0.27	1.06	1.98	2	0.2	0.13	0.67	0.93	1.49	1.4	1.46	0.81	0.95	0.43	1.84	0.65	0.26	0.85	1.43	1.25	0.74	1.59
ENSG00000007168	PAFAH1B1	0.99	0.99	0.98	0.91	0.87	0.94	0.92	0.97	1.01	1.02	1.03					0.97	0.97	0.99	0.93	0.81	0.91	0.98	1.1	1.01	0.95	1.1	1.01	0.97	1.03	0.9	0.95	0.91	1.01	0.9	1.03	1	0.98
ENSG00000007171	NOS2	2.27	3.36	0.14	0.45	0	0.54	0.27	0.21	0.44	0.73	1.02					0.87	0.8	0.2	0	0	0	0	0	1	0	0	3.45	0	0	1.92	0	0	0	0.27	0	0.45	0
ENSG00000007174	DNAH9	0.67	1.47	0.33	0.42	0.26	0.32	0.54	0.73	0.08	0.24	0.86					0.26	0	0.13	0	0	0	1.08	0	0	0.53	1.47	1.15	1.76	0.39	2.52	0	0.57	0	1.2	0.08	0	1.64
ENSG00000007202	KIAA0100	0.97	0.94	0.94	0.82	0.77	0.8	0.84	0.93	0.91	0.96	1.05					0.99	0.91	0.9	0.81	0.76	0.81	0.86	1.03	0.95	0.94	1.13	0.99	0.93	1	0.8	0.8	0.76	0.87	0.89	0.88	0.91	0.98
ENSG00000007216	SLC13A2	0	0	0	0	0	0	0	0	0	0	0					0	0	0	0	0	0	0	0	0	0	0	0	0	0	0	0	0	0	0	0	0	0
ENSG00000007237	GAS7	0.91	1.04	1.04	1.02	0.7	0.48	0.62	0.68	0.63	0.6	0.66			ivory	0.842317	0.87	0.84	0.82	1.15	0.82	0.6	0.71	1.08	0.48	1.15	0.83	0.98	1.39	1.25	1.02	0.82	0.44	0.41	0.44	0.77	0.45	0.39
ENSG00000007255	TRAPPC6A	1	0.99	0.8	0.85	0.9	0.82	0.96	0.96	0.88	0.76	0.61			plum2	0.75284	1.2	1.17	0.92	0.87	0.89	0.9	0.92	0.57	0.88	0.86	0.62	0.97	1.14	0.63	0.83	0.87	0.83	0.76	1.57	1.02	0.77	0.52
ENSG00000007264	MATK	0.56	1.39	0.9	0.81	1.79	2.16	1.15	1.05	1.38	2.65	0.92			lightgreen	0.748874	0.95	1.41	0.68	0.62	1.56	1.91	0.62	0.37	0.56	0.69	0.52	0.61	0.53	1.21	0.41	1.32	2.39	1.24	1.52	1.21	5.27	1
ENSG00000007306	CEACAM7	0	0	0	0	0	0	0	0	0	0	0					0	0	0	0	0	0	0	0	0	0	0	0	0	0	0	0	0	0	0	0	0	0
ENSG00000007312	CD79B	1.09	0.85	0.93	0.75	0.78	0.4	0.4	0.85	0.63	0.96	1.3			midnightblue	0.830659	1.33	0.87	1.06	0.79	1.33	0.3	0.34	0.69	0.84	1.19	1.46	1.05	0.93	0.77	0.89	0.57	0.62	0.55	0.89	0.5	0.92	1.47
ENSG00000007314	SCN4A	0.74	1.6	0.44	1.9	0.44	1.62	1.5	0.45	4.98	2.31	4.52					0.57	4.16	0.87	0	0	1.49	1.09	0	1.8	0	3.78	4.57	2.35	0	0.84	0.2	1.99	1.56	0.5	5.03	5.15	2.61
ENSG00000007341	ST7L	0.99	0.92	0.89	0.65	0.63	0.72	0.74	0.88	0.91	1.05	1.13					0.92	0.93	0.91	0.69	0.6	0.7	0.82	0.96	1	1.09	1.18	1.02	0.91	0.92	0.66	0.66	0.73	0.77	0.91	0.83	1	1.13
ENSG00000007350	TKTL1	0.97	0	0.56	0	0	0	0	0	0.3	0	0.79					0	0	0	0	0	0	0	0	0	0	0.92	0.47	0	0	0	0	0	0	0	0	0	1.58
ENSG00000007372	PAX6	0	2.08	0	0	0	0	0	1.01	0.45	1.57	0.87					0	0	0	0	0	0	0	0.35	0.45	0	0.23	0	0.86	0	0	0	0	0	0	0	1.57	3.44
ENSG00000007376	RPUSD1	1.08	1	0.74	0.78	1.01	0.94	0.73	1.02	0.89	0.87	0.79			brown	0.94932	1.5	1.38	0.83	0.7	0.94	1.31	0.76	0.58	0.85	1.23	0.81	0.94	1	0.7	0.75	0.91	0.87	0.5	1.45	0.84	0.8	0.71
ENSG00000007384	RHBDF1	1.08	0.96	0.86	0.93	1.19	1.11	1.03	0.94	0.96	1.04	0.88					1.17	1.11	0.9	0.92	1.21	1.32	0.93	0.7	0.95	1.24	0.8	0.99	0.96	0.76	0.92	1.09	1.03	0.9	1.16	1.04	1.1	1.01
ENSG00000007392	LUC7L	1	0.96	0.89	0.94	1	0.96	1.03	0.99	0.93	0.88	0.87					0.95	0.97	0.91	0.97	0.99	0.94	1.02	0.94	0.92	0.86	0.86	1.01	0.92	0.86	0.93	0.93	1.01	0.99	1.04	1.05	0.93	0.78
ENSG00000007402	CACNA2D2	0.93	0.81	0.96	0.75	0.64	0.7	0.69	0.42	0.59	0.69	0.67			salmon	0.806709	0.84	0.81	0.81	0.59	0.6	0.79	0.57	0.4	0.51	0.6	0.56	0.94	1.03	1.01	0.87	0.65	0.61	0.8	0.51	0.71	0.76	0.75
ENSG00000007516	BAIAP3	0.78	0.86	0.73	1.13	1.2	1.01	0.97	1.48	1.33	1.69	0.61			brown	0.518138	0.29	1.28	1.5	1.48	2.07	2.53	0.71	0.67	0.72	4.57	0.34	1.65	0.88	0.32	3.08	0.4	1.41	1	2.04	2.18	1.11	0.68
ENSG00000007520	TSR3	0.98	0.96	0.79	0.89	1.17	1.1	1.06	1.36	1.09	1.05	0.89					1.18	1.32	0.96	0.82	1.19	1.26	1.02	0.87	1.04	1.34	0.84	0.87	0.88	0.69	0.85	1.12	1.09	0.84	1.66	1.08	1	0.91
ENSG00000007541	PIGQ	1.03	0.95	0.8	0.74	0.88	0.86	0.88	0.94	0.96	1.11	0.86					1.1	1.17	0.86	0.72	0.85	1.03	0.8	0.64	1.01	1.32	0.79	0.92	0.98	0.75	0.7	0.82	0.83	0.71	1.33	0.92	1.1	0.92
ENSG00000007545	CRAMP1	1.02	1.18	0.79	1.04	1.25	1.22	1.24	1.05	1.03	0.97	0.98					1.02	1.34	0.8	1.04	1.26	1.39	1.19	1.03	1.02	0.84	0.93	0.93	1.13	0.82	1.01	1.11	1.11	1.24	1.03	0.98	1.09	0.98
ENSG00000007866	TEAD3	0.89	0.96	1.04	0.97	0.78	1.12	0.82	0.72	0.61	0.54	0.46			plum1	0.687681	0.69	1.39	0.95	0.79	0.98	1.27	0.93	0.62	0.66	0.51	0.45	1.18	1.08	1.07	1.06	0.52	0.88	0.56	0.85	0.65	0.54	0.46
ENSG00000007908	SELE	1.1	14.7	47.97	34.92	28.42	46.66	78.52	35.98	29.96	16.02	8.86	Positive	Upregulated	orange	0.96047	1.22	9.09	41.75	29.3	25.21	40.8	64.79	31.52	19.2	10.2	9.25	1.07	17.38	42.06	38.3	32.13	50.09	108.12	39.22	45.67	26.36	8.34
ENSG00000007923	DNAJC11	0.96	0.95	0.95	0.86	0.78	0.84	0.84	1	0.92	0.94	1.09					0.97	0.9	0.95	0.9	0.84	0.83	0.85	1.02	0.96	0.94	1.13	1.03	0.97	1.01	0.82	0.78	0.82	0.87	0.99	0.88	0.94	1.12
ENSG00000007933	FMO3	6.1	1.48	2.2	1.21	0.63	0.36	0	0	0	0.18	0.06					0	2.08	0.93	1.6	0.77	0	0	0	0	0.25	0.18	1.91	0.63	1.52	0	0	0	0	0	0	0	0
ENSG00000007944	MYLIP	1	0.86	0.64	0.54	0.46	0.4	0.49	0.49	0.51	0.56	0.65					0.95	0.93	0.59	0.51	0.42	0.42	0.52	0.59	0.48	0.57	0.72	1.02	0.85	0.75	0.58	0.51	0.4	0.45	0.45	0.52	0.57	0.59
ENSG00000007952	NOX1	2.08	1.21	0.9	0.65	0.65	0.32	0.54	0.61	0.56	1.02	0.65			green	0.499591	1.56	1.35	0.87	1.14	0.58	0.44	0.73	0.93	0.44	0.93	0.78	2.06	0.97	1.03	0.57	0.71	0.41	0.59	0.43	0.5	1.29	0.32
ENSG00000007968	E2F2	1.06	1.13	1.06	0.64	0.47	0.2	0.09	0.41	0.67	1.08	1.46	Negative	Delayed	midnightblue	0.956385	1.05	1.34	1.03	0.71	0.52	0.25	0.13	0.34	0.83	1.49	1.74	1.02	1.03	1.2	0.6	0.46	0.13	0.05	0.46	0.53	0.77	1.21
ENSG00000008018	PSMB1	0.95	0.91	0.97	0.94	1	0.93	0.97	0.96	0.95	0.92	0.98					0.98	0.9	0.94	0.92	1.03	0.89	0.93	1	0.88	0.9	0.95	0.92	0.92	1.04	0.96	0.99	0.97	0.97	0.91	0.97	0.89	1
ENSG00000008056	SYN1	1.05	0.8	1.3	0.8	0.88	0.82	0.72	1.08	1.3	0.8	0.83					1.09	0.76	1.39	0.96	0.98	1.69	0.52	0.32	2.06	0.82	0.4	1.25	0.59	1.11	0.33	1.38	0.86	0.57	1.82	1.14	0.76	0.89
ENSG00000008083	JARID2	1.16	1.03	1.01	0.52	0.6	0.61	0.79	0.69	0.66	0.58	0.62			green	0.794939	1.1	1.01	1.05	0.57	0.66	0.59	0.84	0.61	0.67	0.6	0.66	1.14	1.05	1.01	0.52	0.5	0.68	0.76	0.77	0.64	0.6	0.58
ENSG00000008086	CDKL5	1.06	1.1	0.98	1.43	1.37	1.44	1.38	1.11	1.19	1.17	1.19			darkred	0.84668	0.98	1.09	0.93	1.33	1.35	1.48	1.32	1.23	1.19	0.9	1.2	1.26	1.19	1.11	1.58	1.36	1.36	1.5	1.15	1.28	1.48	1.08
ENSG00000008118	CAMK1G	0	0	0	0	38.31	0	0	0	0	0	0			purple	0.901378	0	0	0	0	0	0	0	0	0	0	0	0	0	0	0	0	0	0	0	0	0	0
ENSG00000008128	CDK11A	1.14	0.82	0.82	1.03	1.14	1.01	0.87	0.93	0.96	1.05	0.89			brown	0.563107	1.06	0.84	0.72	1.12	1.3	1.34	0.78	0.54	1	1.12	0.74	1.05	0.83	0.73	1.19	1.11	0.89	0.68	1.38	1	1.26	0.75
ENSG00000008130	NADK	1.01	0.96	0.86	0.87	0.99	0.98	0.96	1.07	1.06	1.07	1.01					1.06	1.08	0.89	0.86	1.06	1.13	1	0.92	1.04	1.22	0.99	0.93	0.98	0.82	0.9	0.91	0.97	0.83	1.18	1.07	1.03	0.98
ENSG00000008196	TFAP2B	0	0	0	0	0	0	0	0	0	0	0					0	0	0	0	0	0	0	0	0	0	0	0	0	0	0	0	0	0	0	0	0	0
ENSG00000008197	TFAP2D	0	0	0	0	0	0	0	0	0	0	0					0	0	0	0	0	0	0	0	0	0	0	0	0	0	0	0	0	0	0	0	0	0
ENSG00000008226	DLEC1	0.7	0.54	0.94	0.66	1.04	0.4	0.3	0.88	0.99	2.27	0.96			saddlebrown	0.586308	1.29	0.62	0.63	0.56	1.34	0.57	0.11	1.05	0.4	1.82	1.2	0.59	0.73	0.77	1.19	0.52	0.19	0.61	0.55	1.03	1.52	1.15
ENSG00000008256	CYTH3	1.03	0.91	0.82	0.9	1	1.07	1.02	0.74	0.79	0.82	0.82					1.08	1.04	0.75	0.83	1.07	1.21	1.2	0.7	0.81	0.79	0.82	1.04	0.9	0.86	1.04	0.94	0.95	0.85	0.79	0.81	0.83	0.81
ENSG00000008277	ADAM22	0.73	0.85	0.83	0.77	0.62	0.41	0.49	0.26	0.49	0.44	0.48			cyan	0.76966	0.95	0.71	0.69	1.24	0.33	0.44	0.39	0.22	0.56	0.37	0.57	0.41	1.05	1.09	0.91	1.03	0.46	0.41	0.26	0.48	0.53	0.26
ENSG00000008282	SYPL1	0.98	0.96	0.94	0.91	0.88	0.99	1.11	0.92	1.01	1.07	1.13					0.99	0.93	0.92	0.92	0.8	0.95	1.24	1.08	0.96	0.99	1.36	0.98	0.93	0.99	0.98	0.99	1.02	1.16	0.84	1.03	1.05	0.93
ENSG00000008283	CYB561	1	0.91	0.86	0.8	0.79	0.76	0.83	1.15	0.96	1	0.94					0.98	0.97	0.87	0.75	0.72	0.78	0.77	1.04	0.99	1.05	1.01	0.98	0.91	0.82	0.82	0.8	0.76	0.78	1.22	0.88	0.98	0.86
ENSG00000008294	SPAG9	1.02	1	1.06	1.67	1.93	2.39	2.37	1.18	1.09	1.12	1.13	Positive	Upregulated	darkred	0.959213	1.02	0.99	1.05	1.7	1.9	2.28	2.41	1.3	1.11	1.04	1.25	1.05	1	1.06	1.56	1.91	2.32	2.5	1.08	1.09	1.13	1.07
ENSG00000008300	CELSR3	0.84	0.7	0.65	0.46	0.76	0.85	1.06	0.95	0.93	1.55	1.32			darkmagenta	0.684185	0.74	0.94	1.12	0.41	0.82	0.73	1.34	0.98	0.95	1.39	1.18	0.74	0.54	0.5	0.54	0.76	0.78	0.79	0.93	0.99	1.6	1.15
ENSG00000008311	AASS	0.99	0.97	0.99	0.82	0.67	0.71	0.74	0.56	0.57	0.52	0.65			salmon	0.878431	0.93	0.95	0.98	0.85	0.59	0.74	0.69	0.6	0.55	0.49	0.78	1.12	0.94	1.02	0.89	0.79	0.64	0.81	0.56	0.62	0.55	0.54
ENSG00000008323	PLEKHG6	1.18	1.67	1.93	1.71	1.43	1.6	1.8	1.01	1.25	0.79	1.92			sienna3	0.76758	1.31	1.44	2.98	2.05	1.84	1.71	1.98	0.56	1.94	1.16	2.61	1.79	1.5	1.03	1.07	1.48	1.24	1.47	1.28	0.72	0.65	1.73
ENSG00000008324	SS18L2	1	0.92	0.91	0.89	0.86	0.94	0.93	1.01	1.02	1.04	1.04					1.04	0.93	0.87	0.88	0.8	0.96	0.84	1	0.95	0.89	1.12	0.89	0.87	1.01	0.9	0.98	0.91	1.03	1.01	1.13	1.09	1.06
ENSG00000008382	MPND	0.95	0.97	0.9	0.88	0.9	0.74	0.84	0.93	0.92	0.98	0.77					1.07	1.14	1.04	0.87	0.88	0.79	0.84	0.74	0.89	1.27	0.79	0.83	0.94	0.8	0.81	0.89	0.8	0.64	1.14	0.99	0.81	0.61
ENSG00000008394	MGST1	0.99	0.98	0.96	0.8	0.76	0.71	0.63	0.76	0.96	0.94	1.08					1.02	1.02	0.97	0.85	0.64	0.6	0.66	0.84	1.09	1.29	1.52	0.96	0.98	0.96	0.79	0.84	0.83	0.6	0.66	0.89	0.74	0.89
ENSG00000008405	CRY1	0.97	0.97	1	0.91	0.89	1.01	0.88	0.96	0.74	0.91	0.96					0.94	0.9	1.03	0.92	0.88	1.07	0.94	1.04	0.68	0.91	1.11	0.98	0.94	0.99	0.9	0.9	1	0.96	0.89	0.8	0.82	0.85
ENSG00000008438	PGLYRP1	1.01	0.66	0.16	1.02	0.22	0.81	0.52	0.86	1.39	1.77	1.14					0.96	0.75	0	0	0.21	1.47	1.68	0.24	5.2	1.81	2.21	1.22	0.39	0.21	0.16	0.81	2.22	0	2.14	0.85	0.79	1.18
ENSG00000008441	NFIX	1.07	0.96	0.89	1.38	1.53	1.45	1.19	1.01	1	1.08	1.09					1.09	1.1	0.94	1.36	1.43	1.67	1.05	0.91	1.02	1.18	1.1	1.03	0.99	0.86	1.4	1.49	1.37	1.1	1.13	0.99	1.06	1
ENSG00000008513	ST3GAL1	1.06	1.13	1.07	1.18	1.18	1.07	1.03	1.24	1.17	1.12	1.16					1.11	1.18	1.03	1.17	1.2	0.97	0.99	1.27	1.32	1.17	1.18	1.05	1.07	1.15	1.19	1.19	1.14	1.09	1.22	1.11	1.13	1.25
ENSG00000008516	MMP25	1.23	1.05	1.67	1.83	2.24	2.78	2.45	2.18	2.22	1.71	1.59			purple	0.808589	0.98	1.21	1.71	1.39	1.78	2.54	1.95	1.9	2.13	1.27	1.93	1.67	1.35	1.68	2.09	2.17	2.71	2.98	2.55	3.59	2.58	1.12
ENSG00000008517	IL32	1.03	1.12	1.23	1.58	1.84	2.22	2.72	5.02	5.04	4.61	3.02	Positive	Upregulated	royalblue	0.971472	1.02	1.17	1.25	1.59	2.13	2.18	2.99	4.61	4.57	3.71	2.56	1.07	1.12	1.11	1.57	1.74	2.15	2.46	5.6	5.18	5.62	3.45
ENSG00000008710	PKD1	1.11	1.05	0.79	0.89	1.24	1.24	0.93	0.98	0.97	1.18	0.77					1.26	1.47	1.05	0.83	1.09	1.58	0.84	0.57	0.91	1.83	0.7	0.92	1	0.65	0.83	1.1	1.09	0.73	1.36	0.95	1.04	0.82
ENSG00000008735	MAPK8IP2	1.13	0.94	1.08	0.9	0.93	1.42	1.37	1.12	1.16	1.63	1.43			turquoise	0.653291	1.44	0.89	0.52	0.42	0.81	2.4	1.12	0.8	0.6	2.31	1.62	0.88	1	1.57	1.09	0.45	1.9	1.58	3.05	1.76	1.1	0.68
ENSG00000008838	MED24	1.03	0.96	0.89	0.84	0.84	0.79	0.86	0.93	0.94	1.09	1.15					1.02	1.01	0.9	0.81	0.9	0.86	0.85	0.89	1.04	1.31	1.17	1.03	0.97	0.85	0.83	0.81	0.79	0.79	1	0.89	1	1.14
ENSG00000008853	RHOBTB2	1.05	1.05	0.89	0.71	0.66	0.75	0.77	0.73	0.79	0.88	0.94					1.05	1.18	0.87	0.69	0.72	0.85	0.77	0.64	0.81	0.94	1.04	1.09	0.99	0.9	0.7	0.6	0.69	0.73	0.83	0.77	0.83	0.87
ENSG00000008869	HEATR5B	0.99	0.98	0.99	0.71	0.72	0.88	0.92	0.91	0.93	0.86	0.92					0.92	0.96	0.93	0.7	0.68	0.83	0.97	0.98	0.96	0.76	0.95	1	1.01	1.1	0.76	0.76	0.92	0.95	0.9	0.89	0.9	0.84
ENSG00000008952	SEC62	0.98	0.96	0.96	0.86	0.74	0.87	0.91	0.94	0.89	1	1.04					0.97	0.93	0.91	0.9	0.71	0.81	0.98	1.01	0.87	0.89	1.17	1.05	0.93	1.04	0.88	0.82	0.89	0.99	0.88	0.93	1.04	0.92
ENSG00000008988	RPS20	0.95	0.93	0.92	0.92	0.95	0.91	0.96	0.97	0.88	0.76	0.78					1.05	0.98	0.9	0.89	1.03	0.92	0.96	0.95	0.85	0.81	0.76	0.92	0.9	0.92	0.96	0.9	0.95	0.94	0.93	0.88	0.71	0.78
ENSG00000009307	CSDE1	0.97	0.95	0.98	0.97	0.91	0.96	1	0.99	0.96	0.89	0.93					0.94	0.92	0.96	0.99	0.88	0.94	1.07	1.09	0.95	0.81	1	1	0.95	1.05	0.96	0.95	0.95	1.06	0.92	0.94	0.88	0.84
ENSG00000009335	UBE3C	0.99	0.97	0.97	0.94	0.9	0.89	0.88	0.93	0.95	0.96	1.03					1	0.95	0.94	0.93	0.87	0.87	0.89	0.99	0.94	0.95	1.1	1	0.98	1.03	0.96	0.92	0.88	0.94	0.9	0.96	0.9	0.96
ENSG00000009413	REV3L	0.98	1.01	0.96	0.61	0.59	0.77	0.82	0.7	0.83	0.91	1.08					0.93	0.95	0.92	0.64	0.52	0.73	0.94	0.82	0.8	0.87	1.28	1.03	1.07	1.05	0.6	0.65	0.78	0.81	0.61	0.79	0.78	0.94
ENSG00000009694	TENM1	0	0	0	0	0	0	0	0	0	2.54	0					0	0	0	0	0	0	0	0	0	0	0	0	0	0	0	0	0	0	0	0	0	0
ENSG00000009709	PAX7	0	0	0	0	0	0	0	0	0	0	0					0	0	0	0	0	0	0	0	0	0	0	0	0	0	0	0	0	0	0	0	0	0
ENSG00000009724	MASP2	1.17	0.81	1.09	1.09	0.7	0.45	0.84	0.76	0.57	0.47	0.61			salmon	0.766825	0.82	0.61	0.81	1.26	0.74	0.35	0.79	0.64	0.63	0.31	0.84	1.49	1.26	1.23	0.84	0.59	0.51	1.29	0.86	0.63	0.83	0.32
ENSG00000009765	IYD	0	0	0	0	0	0	0	0	0	0	0					0	0	0	0	0	0	0	0	0	0	0	0	0	0	0	0	0	0	0	0	0	0
ENSG00000009780	FAM76A	0.92	1.02	0.8	0.64	0.64	0.69	0.68	0.68	0.86	0.88	1.03					0.9	1.03	0.76	0.68	0.64	0.75	0.66	0.75	0.85	0.79	1.08	0.95	1.02	0.9	0.65	0.66	0.69	0.72	0.65	0.87	0.87	1.1
ENSG00000009790	TRAF3IP3	1.1	1.22	0.85	0.47	0.32	0.4	0.48	0.42	0.73	0.49	0.95			darkgreen	0.796226	1.27	1.71	1.53	0.51	0.25	0.25	0.65	0.16	0.87	0.48	1.55	1.53	0.56	0.52	0.45	0.58	0.51	0.51	0.73	1.71	0.36	0.72
ENSG00000009830	POMT2	1.01	0.97	0.91	0.83	0.94	0.99	1.1	1.16	1.25	1.3	1.22					0.99	1	0.94	0.87	0.97	0.99	1.13	1.12	1.25	1.3	1.21	1.03	0.97	0.88	0.81	0.9	0.98	1.03	1.14	1.26	1.18	1.2
ENSG00000009844	VTA1	1.01	0.97	0.89	0.74	0.69	0.79	0.79	0.78	0.86	0.87	0.9					0.95	0.94	0.86	0.77	0.62	0.76	0.82	0.86	0.79	0.85	1.05	1.03	0.98	0.93	0.78	0.77	0.81	0.85	0.72	0.91	0.82	0.79
ENSG00000009950	MLXIPL	2.2	1.81	1.01	1.57	0.53	0	0	2.06	0.25	0	1.53					0	0.8	1.2	0.69	0	0	0	0	0	0	0	0.44	0	0.59	0	0	0	0	0	0.57	0	0
ENSG00000009954	BAZ1B	0.98	0.98	0.88	0.8	0.78	0.84	0.8	0.81	0.95	1.07	1.19					1.03	0.98	0.85	0.8	0.79	0.85	0.91	0.89	1.03	1.08	1.29	0.97	0.94	0.99	0.79	0.77	0.79	0.81	0.76	0.86	0.97	1.12
ENSG00000010017	RANBP9	0.98	1.02	0.93	0.8	0.86	0.76	0.81	0.82	0.9	0.94	1.02					0.92	0.98	0.87	0.8	0.85	0.74	0.85	0.86	0.84	0.87	1.09	1.06	1.03	1.04	0.83	0.93	0.78	0.92	0.82	0.96	0.95	0.95
ENSG00000010030	ETV7	0.83	1.46	0.88	4.03	5.82	13.04	32.17	15.47	25.06	27.83	11.35	Positive	Upregulated	royalblue	0.958673	0.46	2.11	0.66	2.87	7.87	15.88	27.5	10.42	14.59	14.8	6.07	1.54	0.99	1	4.27	3.57	10.03	142.24	19.84	45.07	50.14	11.62
ENSG00000010072	SPRTN	1	0.95	0.88	0.84	0.78	0.81	0.86	0.79	0.8	0.89	0.92					1	0.9	0.78	0.84	0.76	0.83	0.88	0.89	0.71	0.9	1.08	1.01	1.01	0.95	0.87	0.84	0.79	0.96	0.74	0.87	0.84	0.84
ENSG00000010165	METTL13	1.01	0.95	0.89	0.71	0.76	0.9	1.02	1.2	1.07	1.16	1.18					0.99	0.95	0.86	0.66	0.75	0.89	1.02	1.24	1.14	1.24	1.17	1.05	0.95	0.95	0.69	0.73	0.89	1.01	1.2	1.01	1.06	1.17
ENSG00000010219	DYRK4	0.96	0.94	0.92	0.92	0.91	0.88	0.94	1.02	0.98	0.95	1.11					0.99	1.03	0.9	0.88	0.92	0.92	0.88	1.07	0.97	0.91	1.11	0.91	0.84	0.96	0.94	0.85	0.96	0.98	0.99	1	0.91	1.07
ENSG00000010244	ZNF207	1	0.95	0.98	0.94	0.9	0.94	1.05	0.94	1.03	1.03	1.07					0.95	0.89	0.94	0.95	0.85	0.88	1.15	1.05	1.01	0.97	1.21	1.05	0.98	1.01	0.93	0.97	0.97	1.07	0.92	1.04	1	0.97
ENSG00000010256	UQCRC1	0.98	0.93	0.91	0.88	0.9	0.84	0.88	0.92	0.93	1	0.98					1.02	0.96	0.9	0.82	0.91	0.82	0.87	0.92	0.9	1.09	1.07	0.97	0.95	0.91	0.91	0.88	0.84	0.85	0.94	0.88	0.91	0.97
ENSG00000010270	STARD3NL	0.97	0.99	1.01	1.01	0.91	0.95	0.98	1.08	1.02	1.04	1.08					0.95	0.97	0.94	1.03	0.88	0.92	1.05	1.16	0.94	1	1.21	0.99	1.01	1.05	1.03	0.97	0.95	1.03	0.98	1.07	0.99	1.01
ENSG00000010278	CD9	0.97	0.96	0.95	0.87	0.88	0.84	0.8	0.92	0.81	0.76	0.82					1.01	0.97	0.95	0.88	0.9	0.81	0.79	0.99	0.87	0.82	0.81	0.94	0.94	0.99	0.9	0.9	0.89	0.85	0.82	0.77	0.68	0.83
ENSG00000010282	HHATL	0	0	0.44	0	0	4.42	0	1.86	0	0	0					0	0	0.79	0	0	0	0	1.86	0	0	0	0	0	0	0	0	0	0	0	0	0	0
ENSG00000010292	NCAPD2	0.98	0.94	0.93	0.74	0.7	0.67	0.68	0.29	0.51	0.98	1					0.97	0.93	0.93	0.76	0.7	0.62	0.69	0.3	0.48	1.17	1.16	1.01	0.93	0.99	0.7	0.72	0.68	0.75	0.28	0.52	0.77	0.9
ENSG00000010295	IFFO1	1.01	0.95	0.77	0.54	0.56	0.55	0.62	0.64	0.68	0.82	0.84					1.1	1.06	0.88	0.5	0.55	0.58	0.6	0.56	0.77	0.88	0.85	0.95	0.94	0.7	0.58	0.57	0.59	0.56	0.7	0.69	0.87	0.78
ENSG00000010310	GIPR	1.43	2.03	0.79	1.02	0.45	0.94	0.41	1.12	0.99	0.74	1.41					1.99	0	0.71	2.2	0.39	0.94	0.16	1.07	1.55	0.73	1.77	2.8	0.23	0.91	0.52	0.41	0	0.6	0	1.14	1.17	1.21
ENSG00000010318	PHF7	0.97	0.9	1.04	0.65	0.68	0.58	0.75	0.63	0.93	1.1	1.18			darkmagenta	0.846889	0.92	0.64	1.25	0.64	0.79	0.71	0.88	0.72	0.94	1.09	1.17	1.09	0.92	0.94	0.76	0.64	0.55	0.72	0.59	0.88	0.89	1.25
ENSG00000010319	SEMA3G	0.83	1.13	0.87	0.55	0.26	0.28	0.25	0.38	0.5	0.76	0.68			greenyellow	0.921356	0.75	1.03	0.9	0.59	0.28	0.29	0.28	0.28	0.3	0.43	0.38	0.61	1.27	0.89	0.29	0.27	0.41	0.29	0.56	0.86	1.37	0.87
ENSG00000010322	NISCH	1.05	0.92	0.76	0.67	0.67	0.69	0.73	0.84	0.83	0.85	0.75					1.01	1.03	0.78	0.67	0.72	0.78	0.7	0.7	0.84	0.84	0.68	1.03	0.9	0.7	0.65	0.58	0.64	0.65	1.05	0.98	0.99	0.75
ENSG00000010327	STAB1	1.11	1	0.84	0.86	0.89	0.85	0.89	1.21	1.16	1.24	1.06					1.18	1.28	0.92	0.82	0.9	0.99	0.87	0.85	1.28	1.63	1.04	1.04	0.98	0.71	0.89	0.86	0.84	0.75	1.6	1.06	1.15	1.01
ENSG00000010361	FUZ	0.96	1.02	0.88	0.76	0.7	0.53	0.59	0.67	0.73	0.81	0.77			darkgrey	0.893059	0.94	1.33	1.08	0.73	0.71	0.65	0.52	0.52	0.75	0.83	0.71	0.91	0.88	0.77	0.78	0.71	0.53	0.57	0.75	0.84	0.77	0.8
ENSG00000010379	SLC6A13	1.62	1.14	0.97	1.94	1.53	0.41	0.8	1.1	0.16	0.77	0.94					0.87	0.37	0	0	0	0.42	0	0.76	0.32	1.14	0	1.33	1.88	3.54	0.42	0	0	0.47	1.06	0	0	0
ENSG00000010404	IDS	1.02	0.87	0.84	0.73	0.85	0.77	0.68	0.9	0.85	0.85	0.83					1.01	0.9	0.87	0.76	0.86	0.75	0.57	0.71	0.82	0.95	0.72	1.05	0.85	0.83	0.71	0.81	0.77	0.73	1.1	0.91	0.92	0.93
ENSG00000010438	PRSS3	0.9	0.92	0.83	0.66	1.08	1.08	1.11	2.15	1.56	1.27	1.55			red	0.731357	0.92	0.86	0.94	0.4	1.54	1.05	0.81	1.5	0.56	1.48	2.51	0.88	1.37	0.81	0.67	0.88	1.12	1.46	2.19	1.81	1.22	1.57
ENSG00000010539	ZNF200	1.05	1.02	0.6	0.92	0.85	0.97	1	1.03	1.11	1.18	1.06					1.18	1.14	0.59	1.03	0.94	1.06	1.06	1.12	1.11	1.22	0.9	1.1	0.93	0.63	0.9	0.79	0.95	1.05	0.97	1.11	1.16	1.09
ENSG00000010610	CD4	0.98	0.96	1.13	0.84	0.59	0.78	0.97	0.56	0.81	0.82	0.85			darkorange	0.711234	1.02	1.15	1.03	0.81	0.6	0.81	0.65	0.26	0.95	0.97	0.65	0.77	0.9	1.09	0.88	0.66	0.68	0.73	1.06	0.64	1.14	0.75
ENSG00000010626	LRRC23	1.08	0.98	0.93	0.94	0.72	0.79	0.97	1.07	0.94	0.91	1.13					1.01	1.15	0.9	1.11	0.8	0.72	1	1.09	0.85	0.88	1.09	1.12	0.89	0.92	0.78	0.75	0.86	0.94	1.03	0.97	0.91	1.16
ENSG00000010671	BTK	0.93	0.91	0.88	0.57	0.27	0.19	0.3	0.43	0.34	0.5	0.75	Negative	Downregulated	paleturquoise	0.852698	0.81	0.86	0.83	0.57	0.28	0.17	0.29	0.42	0.35	0.39	0.78	1.13	1.09	0.92	0.57	0.28	0.23	0.35	0.42	0.42	0.57	0.74
ENSG00000010704	HFE	1.09	1.03	0.92	0.83	0.63	0.5	0.38	0.49	0.63	0.87	0.99			cyan	0.895145	1.15	1	0.81	0.87	0.56	0.48	0.31	0.51	0.6	0.74	1.16	1.1	1.04	1.01	0.77	0.67	0.5	0.45	0.51	0.72	0.96	0.84
ENSG00000010803	SCMH1	1	0.95	0.97	0.81	0.74	0.79	0.85	0.88	0.88	0.98	1.06					0.98	0.93	0.98	0.81	0.78	0.82	0.88	0.94	0.94	0.97	1.13	1.07	0.99	1.02	0.79	0.76	0.74	0.83	0.86	0.8	0.94	0.95
ENSG00000010810	FYN	0.98	0.98	0.99	0.96	1.08	1.25	1.5	0.97	0.94	0.94	1.07					0.98	1	0.98	0.96	1.2	1.25	1.46	1.04	0.94	0.93	1.11	1.03	0.92	1.05	0.94	1.01	1.23	1.5	0.9	0.89	0.9	1.1
ENSG00000010818	HIVEP2	1.05	1.09	1.93	5.7	5.65	4.93	5.53	1.81	1.67	1.77	1.8	Positive	Upregulated	purple	0.927387	1	1.11	2.15	5.55	5.87	5.13	5.07	1.98	1.75	1.59	1.81	1.05	1.11	1.16	5.89	5.89	4.69	5.97	1.75	1.57	2.03	1.76
ENSG00000010932	FMO1	0.69	0.82	1.37	0.76	0.81	0.48	0.84	0.71	0.44	1.09	0.73					0.37	0.35	1.05	0.72	0.56	0.45	3.48	1.09	0.48	6.64	1.61	1.87	2.41	3.76	1.15	0.96	0.34	0.5	0.94	0.46	0.71	0.19
ENSG00000011007	ELOA	1	0.94	0.94	0.98	1.1	1.13	1.13	1.14	1.06	1.08	1.08					1.06	0.98	0.95	0.93	1.11	1.13	1.18	1.22	1.13	1.05	1.09	0.99	0.92	0.99	0.99	1.08	1.11	1.18	1.09	0.98	1.05	1.1
ENSG00000011009	LYPLA2	1.04	0.92	0.85	0.92	1	0.99	0.97	1.2	1.12	1.03	0.89					1.12	1.09	0.87	0.85	1.07	1.16	0.93	0.94	1.02	1.17	0.84	0.97	0.94	0.78	0.97	0.94	0.96	0.83	1.48	1.18	1.03	0.86
ENSG00000011021	CLCN6	1	0.91	0.8	0.75	0.89	0.89	1.11	1.13	0.97	0.97	1.06					0.89	0.94	0.79	0.71	0.9	0.91	1.04	1.16	1.03	0.97	1.11	1.09	0.95	0.82	0.76	0.87	0.94	1.06	1.11	1.01	1	1
ENSG00000011028	MRC2	1.02	0.96	0.87	1.05	1.14	1.12	1.08	1.03	0.99	1.03	0.85					1.09	1.19	0.94	0.94	1.12	1.23	0.99	0.75	0.95	1.09	0.77	0.96	0.95	0.75	1.13	1.07	1.13	1.01	1.38	1.01	1.11	0.85
ENSG00000011052	NME1-NME2	0.78	0.69	1.55	1.21	0.89	1.02	0.73	0.9	0.39	0.43	0.32			brown	0.574232	0	1.79	1.32	1.56	0	0.98	0.22	0.94	0	1.03	0.52	1.02	0.52	1.55	0.59	1.28	1.49	2.01	3.18	0.74	0.22	0.11
ENSG00000011083	SLC6A7	0	0	0	0	0	0	0	0	0	0	0					0	0	0	0	0	0	0	0	0	0	0	0	0	0	0	0	0	0	0	0	0	0
ENSG00000011105	TSPAN9	1.02	0.93	0.88	0.75	0.7	0.61	0.62	0.87	0.83	0.87	0.87					1.08	1.02	0.87	0.71	0.67	0.66	0.59	0.73	0.78	0.88	0.85	1	0.94	0.87	0.78	0.72	0.61	0.59	1.03	0.85	0.92	0.86
ENSG00000011114	BTBD7	1.06	0.99	0.82	0.89	0.85	0.93	0.95	0.96	0.96	0.86	0.94					1.04	0.96	0.79	0.91	0.83	0.97	0.99	1.04	1.02	0.81	1.12	1.11	0.99	0.9	0.89	0.9	0.88	1.05	0.9	0.91	0.87	0.79
ENSG00000011132	APBA3	1.04	1	0.93	1.37	1.88	2.16	2.17	2.3	2.19	1.95	1.28	Positive	Upregulated	black	0.837755	1.15	1.33	1.11	1.25	1.88	2.62	2.02	1.51	1.94	2.21	1.16	0.88	0.99	0.8	1.36	1.71	1.9	1.8	3.45	2.34	2.1	1.28
ENSG00000011143	MKS1	0.99	0.91	0.85	0.55	0.58	0.64	0.76	0.85	0.86	0.85	0.93					1.02	0.88	0.74	0.54	0.56	0.62	0.69	0.71	0.86	0.89	0.87	1.07	0.92	0.97	0.64	0.6	0.7	0.78	0.94	0.8	0.91	0.98
ENSG00000011198	ABHD5	1.02	1	0.89	0.85	0.87	0.98	1.02	1.04	1.17	1.1	1.23					0.93	0.99	0.85	0.91	0.89	0.96	1.27	1.05	1.16	1.2	1.37	1.04	0.99	0.96	0.83	0.85	0.95	0.97	1.07	1.15	0.97	1.1
ENSG00000011201	ANOS1	1	0.96	0.94	0.73	0.51	0.43	0.34	0.25	0.25	0.29	0.4	Negative	Downregulated	darkgreen	0.875846	0.96	0.95	0.91	0.75	0.4	0.41	0.37	0.31	0.27	0.35	0.57	1.01	0.91	1.05	0.75	0.65	0.44	0.34	0.23	0.24	0.25	0.32
ENSG00000011243	AKAP8L	1	0.91	0.83	0.8	0.8	0.76	0.83	0.99	0.81	0.92	0.98					0.99	1.01	0.84	0.77	0.83	0.79	0.79	0.94	0.82	0.88	1	1.03	0.86	0.86	0.77	0.73	0.78	0.78	1.03	0.82	0.99	0.91
ENSG00000011258	MBTD1	1.03	1.05	0.85	0.86	0.8	0.95	0.94	0.82	0.67	0.6	0.7					0.96	1.06	0.78	0.94	0.81	1.01	0.9	0.8	0.61	0.53	0.77	1.09	0.93	0.96	0.86	0.83	0.91	1.07	0.88	0.74	0.68	0.56
ENSG00000011260	UTP18	0.98	0.95	0.94	0.77	0.72	0.88	0.83	0.93	0.89	0.95	1.08					0.95	0.88	0.96	0.84	0.72	0.88	0.84	0.98	0.94	1	1.16	1.01	0.96	0.93	0.74	0.74	0.83	0.82	0.85	0.79	0.8	1.04
ENSG00000011275	RNF216	0.99	0.98	0.92	0.84	0.9	0.97	0.93	0.98	0.98	1.02	0.99					1.09	1.01	0.92	0.82	0.94	1.07	0.92	0.88	1.04	1	0.97	0.95	0.97	0.94	0.83	0.87	0.96	0.94	1.03	0.95	1.06	0.92
ENSG00000011295	TTC19	0.99	0.95	1.01	0.87	0.81	0.74	0.76	0.87	0.89	0.82	0.88					0.94	0.93	1.02	0.9	0.77	0.68	0.79	0.96	0.85	0.73	0.93	1.02	0.94	1.05	0.85	0.85	0.8	0.81	0.8	0.96	0.79	0.86
ENSG00000011304	PTBP1	1.03	0.94	0.82	0.83	0.86	0.79	0.78	0.93	0.88	0.9	0.89					1.1	1.12	0.89	0.8	0.83	0.87	0.79	0.79	0.93	1.16	0.94	0.94	0.89	0.77	0.85	0.88	0.79	0.68	0.99	0.85	0.8	0.81
ENSG00000011332	DPF1	0.77	0.95	0.64	1.09	0.9	0.93	0.7	0.59	0.68	0.78	1.08			magenta	0.750395	0.44	1.52	0.35	0.75	0.76	1.34	1.07	0.42	0.66	1.31	1.12	0.79	0.91	1.32	1.05	2.31	0.64	0.37	0.62	0.65	0.5	0.95
ENSG00000011347	SYT7	0.91	0.83	0.8	0.57	0.64	0.41	0.37	0.21	0.3	0.39	0.31			saddlebrown	0.867034	1.04	0.78	0.66	0.55	0.51	0.4	0.37	0.14	0.36	0.68	0.29	0.97	0.95	0.79	0.68	0.52	0.42	0.4	0.23	0.36	0.34	0.34
ENSG00000011376	LARS2	0.99	0.98	0.92	0.88	0.93	0.93	0.91	1.06	0.99	1.07	1.23					0.92	1.02	0.87	0.82	0.97	0.93	0.94	1.06	1.06	1.14	1.34	1.07	0.92	1.02	0.89	0.91	0.87	0.86	1.1	0.86	0.99	1.13
ENSG00000011405	PIK3C2A	1.04	1.03	1	0.76	0.59	0.69	0.74	0.8	0.84	0.81	0.83					1.04	0.99	0.99	0.79	0.51	0.66	0.84	0.97	0.87	0.76	1.05	1.06	1.02	1.08	0.76	0.7	0.67	0.76	0.71	0.8	0.77	0.64
ENSG00000011422	PLAUR	1.02	1.1	1.36	1.59	1.76	1.68	1.31	1.02	0.98	1.27	1.73					1.07	1.17	1.45	1.59	1.89	1.61	1.23	1.02	1.25	1.98	2.1	1.02	1.07	1.21	1.53	1.6	1.52	1.19	0.92	0.76	1.02	1.78
ENSG00000011426	ANLN	1	0.97	0.99	0.94	0.9	0.77	0.65	0.23	0.53	1.14	1.16			grey60	0.95553	1.05	0.95	0.96	0.95	0.82	0.73	0.69	0.25	0.48	1.57	1.6	1	0.94	1.04	0.94	0.95	0.72	0.79	0.22	0.58	0.84	0.94
ENSG00000011451	WIZ	1.06	0.99	0.87	0.9	1.08	0.99	0.91	1.06	0.96	0.9	0.78					1.2	1.27	0.95	0.88	1.01	1.2	0.87	0.75	0.95	1.14	0.74	0.96	0.95	0.77	0.88	1.02	0.97	0.74	1.35	0.95	0.88	0.75
ENSG00000011454	RABGAP1	0.97	0.94	0.95	0.67	0.61	0.61	0.65	0.8	0.78	0.72	0.82					0.94	0.94	0.93	0.7	0.62	0.57	0.62	0.85	0.73	0.59	0.87	1.03	0.92	1	0.65	0.61	0.61	0.7	0.78	0.81	0.81	0.79
ENSG00000011465	DCN	0.9	0.88	1.01	0.9	0.8	0.85	1.05	0.83	0.67	0.59	0.62					0.82	0.85	0.94	0.92	0.86	0.94	0.94	0.99	0.67	0.5	0.57	0.95	0.93	1.01	0.82	0.69	0.83	1.03	0.96	0.86	0.82	0.65
ENSG00000011478	QPCTL	0.95	0.86	0.84	0.81	0.73	0.67	0.62	0.8	0.7	0.69	0.75					0.96	0.89	0.88	0.77	0.68	0.73	0.54	0.68	0.73	0.73	0.73	0.95	0.94	0.79	0.83	0.78	0.66	0.64	0.83	0.68	0.65	0.73
ENSG00000011485	PPP5C	0.99	0.95	0.86	0.79	0.74	0.65	0.63	0.75	0.79	0.93	0.98					1.03	1.05	0.85	0.76	0.75	0.67	0.65	0.67	0.86	1.07	1.01	0.96	0.94	0.86	0.81	0.76	0.67	0.57	0.84	0.74	0.85	0.92
ENSG00000011523	CEP68	0.98	0.97	1.03	1.46	1.31	1.12	1.14	0.95	0.94	0.85	0.8					0.96	1.04	1.02	1.48	1.36	1.2	1.05	0.88	0.85	0.83	0.83	1	1.03	0.93	1.5	1.23	1.14	1.16	1.09	1.04	0.92	0.7
ENSG00000011566	MAP4K3	1.03	1.03	0.94	0.67	0.65	0.76	0.86	0.79	0.86	0.8	0.8					1.04	1.06	0.93	0.68	0.59	0.7	0.95	0.86	0.8	0.74	0.91	1.06	0.99	0.95	0.66	0.74	0.84	0.88	0.74	0.95	0.83	0.72
ENSG00000011590	ZBTB32	0.88	0.92	0.81	0.96	0.65	0.79	0.78	1.68	0.94	0.91	1.34					0.41	0.7	0.63	0.52	0.97	0.92	0.48	0.59	1.81	1.88	0.89	0.85	1.27	0.87	1.07	0.72	1.2	0.54	2.85	1.17	2.23	1.67
ENSG00000011600	TYROBP	1.09	0.96	0.8	0.94	0.98	0.93	0.95	1.15	1.12	0.95	0.84			lightgreen	0.841582	1.34	1.38	0.86	0.86	1.01	0.86	0.67	0.96	1.16	0.91	0.82	0.83	1.11	0.7	1.23	1.03	0.83	0.69	1.16	1.11	0.91	0.84
ENSG00000011638	LDAF1	0.96	0.84	0.83	0.96	0.99	1.16	1.29	1.1	1.17	1.05	0.99					0.94	0.79	0.78	0.99	1.02	1.06	1.28	1.19	0.94	0.86	0.99	0.91	0.89	0.82	0.99	1.01	1.23	1.29	1.11	1.24	1.17	0.93
ENSG00000011677	GABRA3	0	0	0	0	0	0	0	0	0	0	0					0	0	0	0	0	0	0	0	0	0	0	0	0	0	0	0	0	0	0	0	0	0
ENSG00000012048	BRCA1	0.96	0.96	0.96	0.67	0.52	0.5	0.35	0.48	0.84	1.37	1.49			magenta	0.965947	0.88	0.92	0.86	0.72	0.48	0.49	0.4	0.48	1	1.73	2.01	0.98	1	1.06	0.66	0.56	0.49	0.39	0.47	0.74	0.95	1.17
ENSG00000012061	ERCC1	1.02	0.98	0.91	0.92	0.92	0.8	0.81	0.76	0.75	0.86	0.92					1.12	1.08	0.88	0.91	0.92	0.82	0.72	0.68	0.75	1	0.96	1.01	0.97	0.89	0.94	0.92	0.85	0.79	0.83	0.73	0.86	0.94
ENSG00000012124	CD22	0.46	1.15	0.71	0.48	0.4	0.54	0.63	2.18	1.34	6.72	3.03			turquoise	0.594019	0.52	1.56	0.87	0.82	0.32	0.54	0.58	3.23	3.5	9.29	2.13	0.2	1.06	0	0.25	1	0.49	0.93	1.92	0.98	3.4	10.63
ENSG00000012171	SEMA3B	0.99	1.07	1.06	0.73	0.74	0.75	0.61	0.41	0.44	0.53	0.38			plum1	0.800678	0.96	1.27	1.07	0.52	0.77	0.68	0.52	0.31	0.47	0.53	0.36	1.49	0.93	0.96	0.75	0.65	0.88	0.63	0.7	0.59	0.81	0.39
ENSG00000012174	MBTPS2	1.01	1	0.89	0.79	0.71	0.71	0.74	0.74	0.81	0.88	0.97					1.06	0.9	0.84	0.85	0.62	0.61	0.8	0.81	0.78	0.81	1.17	1.04	1.03	1.01	0.83	0.8	0.79	0.79	0.7	0.81	0.88	0.8
ENSG00000012211	PRICKLE3	0.96	1.06	0.84	1.34	1.68	1.97	2.02	2.35	2.26	2.2	1.57	Positive	Upregulated	black	0.888967	0.98	1.32	0.82	1.49	1.88	2.1	1.68	1.86	1.96	2.42	1.31	0.92	1.03	0.75	1.23	1.38	1.86	1.91	2.64	2.21	2	1.71
ENSG00000012223	LTF	0.54	0.64	1.07	0.27	0.32	0.66	0.31	0.28	0.17	1.2	7.25			magenta	0.472536	0	0	0	0	0.29	0.15	1.05	1.05	1.15	0	0	2.47	0.65	2.23	0.48	0.3	1.66	0.13	0.12	0.19	0.27	0
ENSG00000012232	EXTL3	0.99	0.95	0.87	0.75	0.78	0.9	0.97	1.09	1.18	1.21	1.2					1	0.99	0.89	0.71	0.8	0.94	0.95	1.03	1.17	1.2	1.24	1.01	0.94	0.86	0.78	0.77	0.89	0.98	1.18	1.12	1.24	1.15
ENSG00000012504	NR1H4	0	0	0	0	0	0	0	0	0	0	0					0	0	0	0	0	0	0	0	0	0	0	0	0	0	0	0	0	0	0	0	0	0
ENSG00000012660	ELOVL5	0.97	0.96	1.13	1.12	1.02	1.07	1.07	1.03	1.04	1.05	1.06					0.93	0.94	1.13	1.18	0.96	1.02	1.17	1.15	1	0.97	1.24	1	0.96	1.09	1.1	1.06	1.07	1.18	0.96	1.1	1.04	0.93
ENSG00000012779	ALOX5	0.74	1.22	0.79	0.53	0.69	0.53	0.63	0.5	0.78	0.81	0.97			salmon	0.681174	0.63	1.41	1.05	0.75	1.11	0.73	0.38	0.37	0.64	0.82	0.88	1.13	1.11	0.57	0.32	0.53	0.44	1.02	0.46	0.74	1.24	0.9
ENSG00000012817	KDM5D	1.02	0.92	0.89	0.76	0.75	0.78	0.88	0.98	0.98	0.91	0.93			red	0.942529	0.14	0.4	0.13	0	0.56	0.17	3.15	3.14	0	0.98	3.7	1.08	0.92	0.87	0.77	0.76	0.77	0.89	0.98	1.08	0.9	0.97
ENSG00000012822	CALCOCO1	0.98	0.86	0.86	0.77	0.69	0.67	0.76	0.79	0.77	0.74	0.81					0.9	0.86	0.84	0.75	0.78	0.68	0.73	0.72	0.78	0.65	0.77	1.12	0.89	0.86	0.74	0.6	0.65	0.76	0.94	0.96	0.95	0.84
ENSG00000012963	UBR7	0.97	0.92	0.81	0.56	0.53	0.61	0.53	0.58	0.78	0.93	1.12					0.92	0.98	0.8	0.53	0.47	0.68	0.6	0.58	0.83	1.02	1.26	1.04	0.87	0.88	0.57	0.59	0.55	0.55	0.58	0.74	0.79	0.95
ENSG00000012983	MAP4K5	1.04	1.02	1.01	1.04	0.91	0.97	0.96	0.91	0.92	0.96	0.99					1.06	0.99	1	1.13	0.8	0.94	1	1.02	0.89	0.9	1.1	1.04	1.04	1.07	1.03	0.99	0.98	1.02	0.83	1	0.94	0.9
ENSG00000013016	EHD3	0.98	0.97	0.88	0.74	0.39	0.41	0.58	1.07	0.9	0.89	0.83			darkturquoise	0.879913	0.93	1	0.88	0.7	0.34	0.36	0.5	0.86	0.8	0.78	0.81	0.99	0.99	0.85	0.73	0.43	0.52	0.65	1.37	1.08	1.16	0.87
ENSG00000013275	PSMC4	0.99	0.96	0.96	0.99	0.97	0.97	1	1.16	1.05	1.06	1.15					1.01	1.03	0.98	0.93	1.03	0.98	1	1.14	1.07	1.14	1.16	1.01	0.95	0.95	1.02	0.98	0.98	1	1.17	0.98	0.99	1.18
ENSG00000013288	MAN2B2	1.04	0.96	0.84	0.83	0.88	0.83	0.85	0.81	0.86	0.97	0.91					1.09	1.13	0.85	0.75	0.89	0.94	0.77	0.65	0.86	0.99	0.87	0.97	0.9	0.81	0.88	0.84	0.84	0.79	0.96	0.86	0.97	0.86
ENSG00000013293	SLC7A14	0.99	0.89	0.88	1.06	1.87	1.78	1.31	2.08	4.05	2.25	1.38			tan	0.797451	0.8	1.07	1.23	1.04	3.28	2.35	1.47	2.12	4.57	2.02	1.34	1.04	0.92	0.84	1.61	2.05	1	1.78	2.18	4.46	2.29	1.41
ENSG00000013297	CLDN11	0.99	0.95	0.94	1	1.01	1.2	1.28	1.23	1.2	0.99	0.95					0.98	0.94	0.94	1.05	0.93	1.17	1.54	1.49	1.35	1.21	1.44	0.99	0.94	0.98	1.04	1.16	1.16	1.21	1.19	1.07	0.87	0.77
ENSG00000013306	SLC25A39	1.05	0.92	0.88	0.88	0.98	0.97	1.05	1.07	1.04	1.03	0.93					1.15	1.06	0.92	0.77	1.05	1.09	1.06	0.86	1.06	1.26	0.97	1.02	0.91	0.82	0.95	0.9	0.92	0.87	1.25	0.99	0.96	0.82
ENSG00000013364	MVP	0.99	0.94	0.82	1.01	1.19	1.16	1.21	1.74	1.58	1.64	1.7					1.1	1.09	0.81	0.94	1.3	1.37	1.18	1.47	1.83	2.06	1.77	0.94	0.95	0.77	1.07	1.1	1.1	1	1.87	1.42	1.58	1.56
ENSG00000013374	NUB1	1	0.99	0.94	1.7	2.22	2.2	1.9	1.29	1.37	1.45	1.48	Positive	Upregulated			0.98	0.97	0.92	1.75	2.37	2.32	1.9	1.44	1.41	1.41	1.34	1.02	1.01	1.01	1.63	2.09	1.93	1.84	1.19	1.32	1.51	1.43
ENSG00000013375	PGM3	0.99	1.01	1	0.99	0.95	1.14	1.18	1.08	1.1	1.21	1.27					0.96	1	0.96	0.98	0.91	1.07	1.18	1.25	1.12	1.07	1.36	0.98	0.99	1.09	1	1.03	1.13	1.36	1.01	1.12	1.26	1.26
ENSG00000013392	RWDD2A	0.94	0.87	0.76	0.78	0.8	0.95	1.18	1.2	1.12	1.06	1.1					0.96	0.83	0.69	0.84	0.78	1	1.2	1.22	1.06	0.89	1.05	0.96	0.9	0.87	0.74	0.78	0.97	1.42	1.18	1.33	1.27	1.19
ENSG00000013441	CLK1	1.07	0.9	0.99	0.96	0.85	0.89	1.07	0.71	0.71	0.73	0.71					1	0.89	0.99	1	0.86	0.85	1.21	0.8	0.66	0.64	0.77	1.03	0.89	0.88	0.92	0.85	0.91	1	0.66	0.87	0.89	0.68
ENSG00000013503	POLR3B	1.04	0.98	0.92	0.64	0.65	0.76	0.77	0.76	0.72	0.77	0.95					1.07	0.98	0.87	0.56	0.56	0.69	0.7	0.81	0.74	0.82	1.06	1.06	0.95	1.05	0.68	0.67	0.85	0.85	0.72	0.66	0.68	0.93
ENSG00000013523	ANGEL1	0.96	0.87	0.91	1.03	1.18	1.32	1.58	1.77	1.8	1.66	1.64					0.89	0.83	0.9	1.09	1.26	1.29	1.51	1.72	1.72	1.44	1.45	1.03	0.89	0.87	0.81	0.9	1.03	1.27	1.43	1.44	1.43	1.35
ENSG00000013561	RNF14	1.02	0.97	0.9	0.82	0.86	0.95	1.03	1.15	1.21	1.22	1.26					1.09	0.91	0.84	0.82	0.84	0.92	1.09	1.25	1.14	1.07	1.27	1	1	0.98	0.84	0.9	0.96	1.11	1.18	1.31	1.32	1.26
ENSG00000013563	DNASE1L1	1.01	0.92	0.8	0.81	0.86	0.72	0.69	0.64	0.64	0.71	0.79					1.09	1.1	0.79	0.72	0.92	0.79	0.65	0.5	0.65	0.86	0.83	0.98	0.92	0.75	0.94	0.82	0.73	0.65	0.83	0.61	0.7	0.72
ENSG00000013573	DDX11	1.03	0.92	0.79	0.61	0.6	0.58	0.49	0.57	0.82	1.14	1.2			midnightblue	0.906367	1.02	1.08	0.77	0.59	0.62	0.75	0.59	0.46	1.07	1.51	1.23	1.04	0.9	0.8	0.61	0.56	0.49	0.41	0.68	0.72	0.96	1.09
ENSG00000013583	HEBP1	1	0.92	0.9	0.68	0.66	0.63	0.67	0.9	0.87	0.96	0.94					0.98	0.86	0.86	0.69	0.67	0.65	0.69	0.97	0.9	0.97	0.95	1	0.95	0.96	0.67	0.67	0.61	0.66	0.85	0.86	0.91	0.98
ENSG00000013588	GPRC5A	1.03	1.24	1.49	1.23	1.15	0.69	0.37	0.45	0.56	0.76	1.06			lightyellow	0.695556	1.07	1.28	1.5	1.34	1.11	0.65	0.36	0.6	0.8	1.16	1.52	0.98	1.19	1.47	1.11	1.18	0.63	0.35	0.43	0.51	0.66	1.09
ENSG00000013619	MAMLD1	1.01	0.97	0.92	1.34	1.02	0.64	0.44	0.33	0.4	0.67	0.62	Negative	Downregulated	saddlebrown	0.730186	0.99	1	0.89	1.24	0.9	0.62	0.38	0.26	0.41	0.78	0.72	1.05	0.96	0.88	1.32	1.05	0.71	0.5	0.4	0.39	0.68	0.57
ENSG00000013725	CD6	2.38	1.76	0	0.32	0.44	0.09	2.91	0.25	0.34	0.35	2.31					0	2.65	0	0.26	0	0	0	0	0	0.45	7.51	3.21	0	0	0.24	3.24	0.3	0	0.42	0.38	0.74	2.04
ENSG00000013810	TACC3	1.03	0.93	0.83	0.68	0.76	0.68	0.57	0.27	0.53	1.09	1.1			grey60	0.96802	1.09	1.05	0.81	0.64	0.83	0.77	0.57	0.2	0.52	1.63	1.21	1.02	0.95	0.86	0.72	0.78	0.67	0.55	0.31	0.55	0.86	1.03
ENSG00000014123	UFL1	0.95	1	0.88	0.63	0.58	0.71	0.79	0.81	0.84	0.78	0.86					0.9	0.94	0.85	0.66	0.52	0.64	0.8	0.89	0.82	0.74	0.95	0.99	1.02	0.95	0.64	0.68	0.77	0.9	0.76	0.88	0.81	0.75
ENSG00000014138	POLA2	0.99	0.84	0.85	0.77	0.89	1.22	1.11	0.78	1.1	1.73	1.66			magenta	0.697759	0.99	1.05	0.88	0.7	1.12	1.19	1.17	0.56	1.37	2.44	1.57	0.88	0.92	0.75	0.89	0.81	1.11	0.88	0.89	0.92	1.37	1.59
ENSG00000014164	ZC3H3	1.12	0.99	0.86	0.98	1.25	1.19	1.26	1.18	1.09	1.13	0.96					1.23	1.32	0.93	0.9	1.25	1.39	1.15	0.84	0.98	1.48	0.95	1.09	0.99	0.8	1.03	1.13	1.1	1.04	1.51	1.06	1.08	0.87
ENSG00000014216	CAPN1	1.03	0.94	0.84	0.91	0.92	0.84	0.86	1.09	0.97	0.95	0.99					1.12	1.09	0.83	0.83	0.94	0.93	0.79	0.87	0.93	1.09	0.97	0.97	0.94	0.8	0.96	0.9	0.85	0.82	1.23	0.93	0.92	0.94
ENSG00000014257	ACP3	0.73	0.9	2.19	0.36	1.26	0.29	0.43	0.16	0.34	0.29	0.29			salmon	0.632224	0.44	1.96	1.07	0.39	5.33	0.19	0.7	0.17	0.38	0.3	0.74	1.71	3.75	4.56	0.11	0.33	0	0	0.77	0.45	0.11	0
ENSG00000014641	MDH1	0.99	0.94	0.94	0.86	0.84	0.83	0.87	0.88	0.99	1.1	1.2					0.96	0.88	0.91	0.87	0.83	0.75	0.84	1.01	0.99	1.09	1.3	0.98	0.96	0.98	0.82	0.85	0.85	0.92	0.81	0.96	1.02	1.13
ENSG00000014824	SLC30A9	1.01	0.98	0.95	0.83	0.77	0.8	0.81	0.82	0.86	0.84	0.91					0.98	0.95	0.89	0.86	0.69	0.74	0.87	0.92	0.82	0.75	1.04	1.04	1.01	1.05	0.83	0.83	0.81	0.89	0.77	0.92	0.82	0.76
ENSG00000014914	MTMR11	1.1	0.84	0.92	1.11	1.32	1.39	1.99	1.84	2.01	2.23	2.11			royalblue	0.940335	1.12	0.78	0.97	1.19	1.4	1.43	1.81	1.81	1.99	1.88	2	1.17	0.91	0.92	1.12	1.33	1.44	1.84	1.94	2.27	2.55	2.03
ENSG00000014919	COX15	0.99	0.91	0.89	0.66	0.6	0.68	0.76	0.81	0.87	0.84	1.01					0.95	0.88	0.92	0.69	0.55	0.58	0.76	0.9	0.83	0.81	1.19	1.07	0.99	0.91	0.63	0.62	0.77	0.84	0.77	0.88	0.75	0.84
ENSG00000015133	CCDC88C	1.05	0.98	0.91	0.65	0.62	0.68	0.69	0.85	0.76	0.83	0.82					1.04	1.19	0.94	0.7	0.68	0.75	0.67	0.65	0.8	0.89	0.78	1.05	0.95	0.92	0.6	0.58	0.73	0.58	1.07	0.73	0.8	0.77
ENSG00000015153	YAF2	0.95	1.05	1.04	0.97	0.88	1.28	1.27	0.98	1.01	1.03	1.18					0.94	1.03	0.97	0.93	0.86	1.25	1.41	1.02	0.9	0.95	1.51	0.92	1.13	1.09	1.19	1.01	1.16	1.35	1	1.08	1.14	0.99
ENSG00000015171	ZMYND11	0.99	0.99	0.97	0.76	0.71	0.83	0.9	0.86	0.84	0.77	0.81					0.9	0.98	0.95	0.77	0.67	0.8	0.96	0.92	0.81	0.69	0.9	1.08	1	1.01	0.77	0.75	0.81	0.96	0.82	0.87	0.78	0.69
ENSG00000015285	WAS	0.99	1.03	0.9	0.95	0.79	1	1.37	1	0.89	0.93	0.88			ivory	0.749584	1.24	2.03	0.72	1.42	1.14	0.91	1.03	0.63	0.37	0.68	0.62	1.96	0.78	1.29	0.7	0.64	0.95	1.1	1.37	0.72	1.1	0.55
ENSG00000015413	DPEP1	2.71	1.45	2.31	0.59	0	0.26	0	1.95	1	0.96	0.8			greenyellow	0.715177	0.69	2.15	1.83	0	0	0	0	1.05	2.6	0.57	1.14	0	0.42	0	0	0	0.45	0	5.29	0.16	3.51	0.41
ENSG00000015475	BID	1.02	0.98	1.03	1.23	1.36	1.38	1.21	1.37	1.23	1.23	1.12					1.03	1.07	1.05	1.23	1.35	1.5	1.24	1.31	1.18	1.3	1.2	1	1.01	0.98	1.23	1.26	1.28	1.15	1.38	1.25	1.11	1.02
ENSG00000015479	MATR3	0.94	0.84	0.8	0.79	0.58	0.78	0.84	0.64	0.78	0.72	0.72			salmon	0.609109	0.95	0.82	0.82	0.81	0.47	0.55	1.12	0.73	0.98	0.52	0.91	0.92	0.81	0.83	1.2	0.54	1.15	0.87	0.59	0.81	1.04	0.64
ENSG00000015520	NPC1L1	1.4	0.88	0.29	0.76	0.28	2.01	0	0.55	0.79	0	0					0	0	0	0	0	1.32	0	0	0	0	0	0.63	0.4	0.47	1.46	0	0	0	0.88	0	0	0
ENSG00000015532	XYLT2	1.04	0.96	0.75	1.05	0.97	0.94	0.97	1.08	0.98	1.03	1					1.17	1.1	0.73	0.84	0.97	1.11	0.92	0.82	0.98	1.3	1.05	0.97	0.97	0.69	1.1	0.89	0.92	0.82	1.29	0.94	0.93	0.93
ENSG00000015568	RGPD5	1.11	1.11	0.91	0.77	0.72	0.93	0.91	0.93	0.98	0.84	0.85			bisque4	0.912311	1.13	1.2	0.89	0.8	0.54	0.77	1.12	1.11	0.87	0.86	0.74	1	1.04	1.07	0.68	0.91	0.89	0.89	0.93	1.1	0.68	1
ENSG00000015592	STMN4	0	0	0	0.75	0	0	0	4.93	0	0	0					0	0	0	0	0	0	0	0	0	0	0	0	0	0	0	0	0	0	0	0	0	0
ENSG00000015676	NUDCD3	0.99	0.97	0.92	0.7	0.67	0.77	0.9	0.99	0.95	1.05	1.09					1	0.96	0.89	0.69	0.72	0.75	0.86	0.97	0.94	1.04	1.08	1.03	0.98	0.98	0.68	0.65	0.8	0.94	1	0.91	1.02	1.11
ENSG00000016082	ISL1	0.9	1.35	0.66	0.34	0.66	0.65	0.65	0.81	1.25	0.9	1.27			magenta	0.592608	0.48	9.34	0.6	1.33	1.07	1.61	0.7	1	1.62	0.79	1.14	1.14	0.57	0.38	0.39	0.53	0.26	0.38	0.48	0.7	0.73	1.43
ENSG00000016391	CHDH	0.79	0.87	1.1	1.47	1.45	0.81	0.34	0.42	0.63	0.93	0.81			magenta	0.681535	0.65	0.7	1.82	1.61	2	1.01	0.46	0.36	0.53	0.86	0.67	1.08	0.77	0.94	1.31	1.22	0.68	0.26	0.57	0.55	0.76	0.57
ENSG00000016402	IL20RA	0	0	0	0	0.45	2.15	0	0.43	0.34	0	0.83					0	0	0	0	0	0	0	0.43	0	0	0	0	0	0	0	0	0	0	0	0.73	0	0
ENSG00000016490	CLCA1	0	0	0	0	0	0	0	0	0	0	0					0	0	0	0	0	0	0	0	0	0	0	0	0	0	0	0	0	0	0	0	0	0
ENSG00000016602	CLCA4	1.51	0.61	0.33	1.69	0.17	0.26	0.12	0.37	0.28	0.12	0			saddlebrown	0.641905	0.81	0	0.6	2.78	0.98	0	0	0	0	0	0	0	0.86	0.16	0.24	0	0.45	0	1.28	0.99	0	0
ENSG00000016864	GLT8D1	0.97	0.94	0.9	0.78	0.78	0.82	0.92	0.97	1.02	0.95	1.05					0.96	0.91	0.88	0.81	0.77	0.81	0.86	1.07	1.03	0.87	1.03	0.98	0.93	0.93	0.76	0.8	0.83	1.01	0.92	1	0.91	1.06
ENSG00000017260	ATP2C1	0.99	0.96	0.98	1	1.07	1.21	1.37	1.79	1.69	1.37	1.39					0.99	0.92	0.96	1.05	1.09	1.23	1.59	1.99	1.61	1.29	1.47	0.99	0.98	1.04	0.98	1.11	1.19	1.43	1.66	1.76	1.33	1.27
ENSG00000017427	IGF1	0	0.69	0.99	0.91	0.54	1.29	0	0.61	1.84	2.41	0.73					0	1.6	2.57	0.5	0	1.66	0	0.35	1.26	1.28	0.14	0	1.17	0	0	1.58	0	0	0	1.66	3.16	0.46
ENSG00000017483	SLC38A5	0.81	1.02	0.83	1.14	1.11	0.94	1.02	1.36	1.13	1.05	1.48			red	0.769851	0.93	1.11	0.94	1.23	2.07	0.71	0.66	2.25	0.91	2.75	1.99	0.86	1.23	0.53	1.22	1.07	1.42	1.21	1.2	1.19	0.93	0.94
ENSG00000017797	RALBP1	1	0.96	0.92	0.96	0.98	1.06	1.06	0.94	0.99	1	1.04					1.03	0.98	0.92	0.92	0.95	1.11	1.07	0.89	0.98	0.98	1.04	0.99	0.91	0.96	0.97	1.01	1.01	1.05	0.94	0.99	0.99	1.02
ENSG00000018189	RUFY3	1.02	0.98	0.94	0.69	0.6	0.72	0.83	0.97	0.92	0.91	1.01					0.99	0.98	0.96	0.77	0.56	0.74	0.9	1.06	0.91	0.75	1.07	1.09	0.95	0.9	0.67	0.64	0.71	0.87	0.89	0.95	0.93	0.97
ENSG00000018236	CNTN1	0.95	0.7	0.85	0.45	0.46	0.54	0.57	0.4	0.44	0.5	0.43			grey60	0.402136	0.97	0.59	0.72	0.49	0.5	0.37	0.65	0.46	0.3	0.3	0.26	1.07	0.72	0.88	0.37	0.53	0.59	0.78	0.35	0.53	0.54	0.36
ENSG00000018280	SLC11A1	1.1	1.04	0.67	0.97	0.82	1.05	1.21	1.43	0.71	0.83	0.62			lightgreen	0.843938	1.23	0.72	0.98	1.09	1	0.99	1.14	1.73	0.98	0.81	0.6	1.33	1.02	0.47	0.75	0.72	1.34	0.63	2.14	0.57	0.99	0.77
ENSG00000018408	WWTR1	0.97	0.97	0.93	0.74	0.55	0.52	0.57	0.72	0.62	0.56	0.64					0.91	0.93	0.91	0.79	0.54	0.56	0.62	0.73	0.6	0.49	0.74	1.05	1	0.95	0.7	0.57	0.48	0.62	0.79	0.7	0.66	0.54
ENSG00000018510	AGPS	1	0.98	0.93	0.65	0.57	0.73	0.78	0.9	0.99	1.12	1.21					1	0.98	0.9	0.65	0.45	0.69	0.92	0.94	0.97	1.11	1.43	1.02	0.96	1.03	0.68	0.69	0.74	0.86	0.88	1	0.99	1.04
ENSG00000018607	ZNF806	0	0	0	0	0.49	0.81	3.01	0	1.11	2.77	3.31					0	0	0	0	0	0	0	0	0	0	0	0	0	0	0	0	1.8	0	0	0	0	0
ENSG00000018610	STEEP1	0.92	0.93	0.95	0.8	0.76	0.85	0.89	0.94	0.91	0.94	1.06					0.83	0.91	0.86	0.79	0.72	0.8	0.96	0.99	0.86	0.92	1.2	1.04	0.94	1.06	0.82	0.78	0.91	0.94	0.89	0.99	0.92	0.99
ENSG00000018625	ATP1A2	0	0	0	0	0	0	0	0	0	0	0					0	0	0	0	0	0	0	0	0	0	0	0	0	0	0	0	0	0	0	0	0	0
ENSG00000018699	TTC27	1	1.02	1	1.09	1.17	1.31	1.34	1.67	1.54	1.49	1.6					1.06	0.96	1.03	1.1	1.2	1.27	1.49	1.86	1.54	1.4	1.73	0.94	1.01	1.04	1.03	1.23	1.28	1.4	1.6	1.47	1.45	1.49
ENSG00000018869	ZNF582	0.97	0.86	0.72	0.72	0.77	0.81	0.98	1.28	0.97	1.02	0.95					1.06	0.84	0.69	0.55	0.61	0.74	0.93	1.21	0.81	0.93	0.91	1.19	0.79	0.75	0.74	1.02	0.92	1.01	1.38	1.19	1.21	1.21
ENSG00000019102	VSIG2	0.98	1.07	0.72	0.56	0.6	0.39	0.69	0.49	0.49	0.63	0.61			plum1	0.657869	1.01	1.4	0.8	0.49	0.83	0.54	0.63	0.35	0.49	0.7	0.57	1.03	0.79	0.75	0.61	0.51	0.42	0.78	0.46	0.5	0.68	0.66
ENSG00000019144	PHLDB1	1.07	0.98	0.97	0.91	0.89	0.82	0.84	1.24	1.03	1.08	0.91					1.1	1.12	1.01	0.89	0.93	0.9	0.86	1.04	1.05	1.15	0.85	1.04	0.99	0.81	0.93	0.84	0.77	0.77	1.33	1.07	1.12	0.91
ENSG00000019169	MARCO	0.94	0.96	0.66	1.01	0.66	0.9	2.4	2.78	2.67	2.32	1.69			lightgreen	0.760574	1.54	1.21	0.85	1.01	1.03	1.7	1.41	1.4	1.43	3.02	2.58	0.5	2.03	0.59	1.8	0.3	0.89	5.01	2.58	3.46	7.97	0.81
ENSG00000019186	CYP24A1	0	0	0	0	0	0	0	0	0	0	0					0	0	0	0	0	0	0	0	0	0	0	0	0	0	0	0	0	0	0	0	0	0
ENSG00000019485	PRDM11	1	1.03	0.87	0.62	0.71	0.7	0.77	0.86	0.81	0.92	0.9					1.01	1.1	0.93	0.54	0.76	0.79	0.76	0.73	0.79	0.91	0.84	1.02	1.02	0.86	0.64	0.64	0.64	0.79	0.97	0.82	1.05	0.93
ENSG00000019505	SYT13	0.94	0.54	0.49	1.44	0.42	0.14	0	0.51	0.91	1.53	0.86			greenyellow	0.737308	2.43	2.41	0.83	0.45	0.88	0	0	1.69	0.71	1.64	1.2	0.43	0.23	0.18	0	0.11	0.9	0	0.24	1.06	5.23	0.68
ENSG00000019549	SNAI2	0.8	0.25	0.89	0.77	1.32	1.36	1.17	0.63	0.96	1.34	1.71					0.56	0.39	1.08	0.48	1.59	1.19	1.21	0.48	0.9	1.51	2.15	0.81	0.15	0.54	0.91	1.3	2.03	1.12	0.79	1.25	1.04	0.98
ENSG00000019582	CD74	0.99	0.98	0.98	1.14	1.49	1.98	2.83	4.82	4.77	5.51	5.8	Positive	Upregulated	turquoise	0.942101	0.99	0.97	1.05	0.98	1.45	1.75	2.13	3.04	4.12	4.33	4.18	1.05	1.03	0.84	1.35	1.51	2.04	2.66	6.06	4.84	7	6.5
ENSG00000019991	HGF	1.37	0.91	0.66	2.92	1	0.5	0.59	1.79	0.55	0.4	0.78					2.84	1.04	0.79	6.72	1.27	0.22	0	8.15	0.24	1.42	0.89	0.18	1.88	1.01	1.68	0.84	1.01	0.71	3.51	0.88	0.21	0.07
ENSG00000019995	ZRANB1	1	0.94	0.94	1.16	1.24	1.25	1.23	1.04	0.97	1.02	1.02					1.05	0.92	0.97	1.15	1.33	1.26	1.15	1.08	1	0.92	1.07	0.99	0.94	1.02	1.15	1.3	1.2	1.41	1.07	0.94	1.01	0.96
ENSG00000020129	NCDN	1.06	0.95	0.86	0.78	0.84	0.76	0.71	0.97	0.87	0.85	0.8					1.11	1.06	0.9	0.79	0.81	0.85	0.66	0.79	0.84	1	0.79	0.99	0.95	0.77	0.72	0.82	0.76	0.64	1.09	0.8	0.87	0.72
ENSG00000020181	ADGRA2	1.01	0.96	0.86	0.78	0.78	0.67	0.57	0.4	0.38	0.43	0.43	Negative	Inhibited			1.05	1.13	0.96	0.76	0.7	0.83	0.48	0.28	0.33	0.49	0.42	0.94	0.94	0.78	0.74	0.74	0.64	0.56	0.56	0.4	0.46	0.41
ENSG00000020219	CCT8L1P	0	1.29	0	0.68	0	0	1.76	0	0	0	0					0	0	0	0	0	0	0	0	0	0	0	0	1.29	0	0	0	0	0	0	0	0	0
ENSG00000020256	ZFP64	1.01	1.03	0.79	0.67	0.72	0.84	0.99	0.95	0.97	0.94	1.05					1.01	1.31	0.75	0.61	0.74	0.93	1.02	0.78	0.97	1.1	1.18	0.98	0.94	0.81	0.73	0.71	0.79	0.85	1.09	0.96	0.87	0.95
ENSG00000020426	MNAT1	0.98	0.95	0.93	0.89	0.9	0.8	0.77	0.92	0.85	0.89	0.94					1	1.04	0.9	0.87	0.97	0.79	0.74	1.04	0.81	0.82	0.85	0.99	0.92	1.09	0.91	0.81	0.83	0.79	0.84	0.89	0.82	0.91
ENSG00000020577	SAMD4A	1.05	1.11	1.04	1.34	1.5	1.28	1.04	1.13	1.13	1.03	0.96					1.03	1.11	1.03	1.31	1.46	1.33	1.05	1.09	1.07	0.87	0.94	1.08	1.12	1.09	1.35	1.55	1.2	1.14	1.21	1.23	1.22	0.98
ENSG00000020633	RUNX3	0.86	0.85	0.57	0.84	1.4	1.26	1.57	1.02	1.26	1.32	1.05			bisque4	0.744512	0.53	0.65	0.57	0.72	1.27	1.13	1.02	0.66	2.22	1.13	0.83	1.1	0.85	0.42	1.02	1.33	1.5	1.22	1.29	0.99	1.47	1.13
ENSG00000020922	MRE11	1.05	1	0.96	0.7	0.56	0.64	0.67	0.62	0.88	1.09	1.1					1.04	0.96	0.95	0.73	0.52	0.65	0.7	0.68	0.85	1.12	1.26	1.04	1.07	1.04	0.73	0.68	0.6	0.71	0.59	0.9	0.91	0.88
ENSG00000021300	PLEKHB1	1.65	1.03	0.85	0.96	1.06	0.55	0.45	0.35	0.3	0.35	0.47			skyblue	0.738082	2.02	0.63	0.59	0.88	0.7	1.01	0.47	0.39	0.17	0.39	0.38	1.19	0.78	0.78	1.12	1.35	0.25	0.51	0.32	0.35	0.24	0.37
ENSG00000021355	SERPINB1	0.94	0.93	0.93	0.91	0.79	0.8	1.12	1.14	1.09	1.15	1.46			steelblue	0.881706	0.91	0.95	0.86	0.91	0.76	0.79	1.11	1.24	1.15	1.23	1.6	0.98	0.88	0.98	0.83	0.81	0.8	1.01	0.93	0.93	1.06	1.4
ENSG00000021461	CYP3A43	0	0.93	0	0	0	1.07	0	0	0	0	0.59					0	0	0	0	0	0	0	0	0	0	0.76	0	2.35	0	0	0	0	0	0	0	0	0
ENSG00000021488	SLC7A9	0.68	1.26	1.05	0.21	0.7	1.14	1.55	0.71	0.81	1.56	1.37					0.43	2.59	0	0	0	2.27	5	0	3.19	4.18	0.93	0.66	0.25	0	0	1.62	1.33	2.15	0	0	2.98	1.19
ENSG00000021574	SPAST	0.99	1.01	0.92	0.62	0.62	0.85	1	0.82	0.83	0.86	0.97					0.98	1.02	0.84	0.66	0.59	0.81	1.16	0.88	0.75	0.77	1.22	1.04	0.99	1.06	0.66	0.73	0.83	1.08	0.78	0.89	0.92	0.77
ENSG00000021645	NRXN3	0.29	1.24	0.62	1.39	0.15	0	0.24	0.29	0.39	0.65	1.34					0.25	0	0.61	0	0	0	0.22	1.05	0.79	0	2.77	0.24	0.59	1.1	0	0.36	0	0	0.33	0.41	1.02	2.14
ENSG00000021762	OSBPL5	1.1	1.05	0.88	1.01	1.13	1.12	1.03	0.99	0.92	0.96	0.85					1.21	1.22	0.95	0.9	1.19	1.39	0.93	0.75	0.98	1.14	0.78	1.03	1.02	0.75	1.03	1.02	1.01	0.82	1.24	0.82	0.96	0.83
ENSG00000021776	AQR	1.01	1	0.95	0.86	0.78	0.82	0.89	0.93	0.97	0.96	1.04					1	1.01	0.91	0.84	0.73	0.79	0.98	1.07	1	0.93	1.14	1.02	0.93	1.02	0.93	0.82	0.8	0.94	0.86	0.9	0.89	0.93
ENSG00000021826	CPS1	0.86	1.39	0.69	0.8	0.8	0.43	0.73	0.27	0.7	0.86	1.56			grey60	0.670406	0.92	0.95	0.32	1.39	1.34	0.32	0.55	0.12	0.53	0.7	2.02	1.13	1.53	0.69	0.76	1.22	0.61	0.78	0.33	0.98	1.16	1.28
ENSG00000021852	C8B	0	0	0	0	0	0	0	0	0	0	0					0	0	0	0	0	0	0	0	0	0	0	0	0	0	0	0	0	0	0	0	0	0
ENSG00000022267	FHL1	0.97	0.95	0.91	0.74	0.64	0.51	0.42	0.36	0.42	0.53	0.56					0.91	0.91	0.9	0.77	0.62	0.49	0.36	0.37	0.38	0.44	0.53	1	0.97	0.95	0.72	0.71	0.55	0.46	0.4	0.52	0.65	0.62
ENSG00000022277	RTF2	0.95	0.96	0.93	0.91	0.86	0.85	0.88	0.93	0.93	0.87	0.93					0.95	0.98	0.9	0.92	0.87	0.84	0.84	1	0.93	0.86	0.94	0.95	0.97	0.96	0.89	0.87	0.86	0.91	0.89	0.91	0.82	0.93
ENSG00000022355	GABRA1	0	0	0	0	0	0	0	0	0	0	0					0	0	0	0	0	0	0	0	0	0	0	0	0	0	0	0	0	0	0	0	0	0
ENSG00000022556	NLRP2	0.97	1.02	0.96	0.69	0.68	0.71	0.9	0.93	0.92	1.24	1.38					1.03	1.13	0.83	0.78	0.64	0.79	0.94	0.88	1.01	1.27	1.51	0.9	0.96	1.12	0.66	0.66	0.69	0.74	0.95	0.88	1.23	1.47
ENSG00000022567	SLC45A4	1.04	1.12	0.86	0.68	0.68	0.77	0.62	0.78	0.69	0.64	0.62			brown	0.579432	1.02	1.23	0.88	0.64	0.71	0.89	0.57	0.63	0.72	0.66	0.6	0.86	1.17	0.79	0.69	0.63	0.7	0.6	1.01	0.77	0.74	0.6
ENSG00000022840	RNF10	0.97	0.95	0.91	0.87	0.86	0.89	0.93	0.9	0.84	0.8	0.88					0.94	0.92	0.9	0.86	0.84	0.87	0.87	0.98	0.84	0.75	0.91	1.02	0.91	0.95	0.84	0.89	0.91	0.98	0.88	0.84	0.8	0.9
ENSG00000022976	ZNF839	1.05	1	0.94	0.79	0.82	0.81	1.08	0.88	0.82	1.05	1.01					0.99	0.94	0.96	0.74	0.96	0.88	1.15	0.88	0.85	1.05	1.18	1.13	1.06	0.91	0.84	0.81	0.77	1.01	0.93	0.79	0.97	0.87
ENSG00000023041	ZDHHC6	1	0.95	0.91	0.84	0.9	0.99	1.06	0.88	0.98	1	1					1.01	0.84	0.89	0.82	0.9	0.92	1.11	0.91	0.93	1.02	1.13	1.01	0.98	0.95	0.87	0.97	1.04	1.08	0.82	1.06	0.91	0.92
ENSG00000023171	GRAMD1B	0.98	1.11	0.93	0.37	0.34	0.48	0.43	0.41	0.47	0.58	0.72	Negative	Downregulated	green	0.922422	0.92	1.19	1	0.37	0.29	0.48	0.31	0.48	0.45	0.57	0.75	1.04	1.17	0.83	0.36	0.38	0.52	0.5	0.4	0.44	0.61	0.69
ENSG00000023191	RNH1	1.06	0.98	0.81	0.91	1.07	0.99	0.96	1.33	1.23	1.26	0.93					1.18	1.33	0.93	0.82	1.07	1.24	0.89	0.88	1.28	1.74	0.85	0.92	0.94	0.72	0.9	0.99	0.94	0.74	1.64	1.1	1.17	0.92
ENSG00000023228	NDUFS1	0.97	0.95	0.94	0.82	0.8	0.84	0.87	0.88	0.9	0.94	1.02					0.95	0.89	0.92	0.85	0.79	0.81	0.86	0.99	0.89	0.89	1.13	1	0.98	1.02	0.78	0.85	0.84	0.98	0.81	0.92	0.94	0.95
ENSG00000023287	RB1CC1	1	1.01	1	1.01	0.95	1.07	1.25	0.98	1.02	0.95	1.02					0.96	0.96	1.07	1.07	0.89	1.07	1.34	1.09	0.94	0.83	1.15	1.08	1.01	1.01	0.97	1.01	1.02	1.33	0.92	1.1	1.08	0.87
ENSG00000023318	ERP44	1.01	0.96	0.92	0.9	0.89	0.91	0.94	0.97	1.01	0.98	0.98					0.97	0.96	0.9	0.91	0.84	0.87	0.9	1.04	0.98	0.95	1.01	0.98	0.98	0.97	0.89	0.94	0.9	0.99	0.92	1.01	0.99	0.9
ENSG00000023330	ALAS1	1.02	0.97	1	0.9	0.95	1	0.98	1.27	1.37	1.33	1.4					0.98	0.94	0.97	0.95	1	1.04	0.96	1.41	1.43	1.28	1.45	1.07	1.01	1.04	0.88	0.95	0.93	1.01	1.23	1.28	1.3	1.37
ENSG00000023445	BIRC3	1.06	2.46	6.37	8.01	8.39	17.12	20.67	11.28	11.36	10.85	8.59	Positive	Upregulated	purple	0.933863	1.2	1.96	7.15	8.49	10.45	21.67	29.2	14.09	9.67	9.34	10.79	0.99	2.76	4.64	8.36	7.56	14.57	18.95	9.49	11.59	11.19	6.74
ENSG00000023516	AKAP11	1.08	1.04	0.92	0.62	0.55	0.72	0.78	0.78	0.91	0.97	1.06					1	1.01	0.85	0.62	0.5	0.69	0.85	0.9	0.95	0.88	1.23	1.13	1.09	1.02	0.68	0.64	0.73	0.85	0.74	0.86	0.93	0.84
ENSG00000023572	GLRX2	0.95	0.96	0.92	0.81	0.78	0.94	0.78	0.79	0.85	0.88	1.02					0.95	0.84	0.93	0.9	0.69	0.87	0.85	0.85	0.87	0.84	1.25	0.92	0.94	0.98	0.79	0.82	0.9	0.76	0.76	0.79	0.84	0.87
ENSG00000023608	SNAPC1	0.96	1.07	1.01	0.65	0.59	0.65	0.54	0.45	0.46	0.57	0.74					1	1.04	1	0.64	0.51	0.54	0.54	0.49	0.57	0.77	1.02	0.96	1.04	1.06	0.64	0.66	0.69	0.57	0.4	0.39	0.43	0.64
ENSG00000023697	DERA	0.98	0.98	0.95	0.86	0.74	0.68	0.67	0.89	1.14	1.12	1.11					0.96	0.93	0.92	0.85	0.68	0.64	0.77	0.99	1.22	1.13	1.19	0.96	0.99	1.03	0.93	0.78	0.7	0.68	0.83	1.07	1.03	0.97
ENSG00000023734	STRAP	0.98	0.95	0.95	0.91	0.91	0.87	0.85	0.93	0.9	0.81	0.9					0.98	0.94	0.93	0.92	0.88	0.83	0.87	1.03	0.89	0.81	0.95	0.96	0.96	0.97	0.9	0.92	0.9	0.87	0.88	0.92	0.76	0.84
ENSG00000023839	ABCC2	1.04	0.84	0.95	0.78	0.8	0.66	1.27	0.97	1.26	1.08	1.42					0.93	1.06	0.85	0.64	0.77	0.67	1.07	0.74	1	0.84	1.93	1.27	0.67	1.12	1.06	0.83	0.75	1.25	1.24	1.62	1.59	1.28
ENSG00000023892	DEF6	1.19	1.13	1.08	0.39	0.24	0.6	0.65	0.53	0.59	0.78	1.23			darkmagenta	0.790101	1.78	1.15	1.2	0.43	0.38	0.56	0.58	0.55	0.45	0.62	1.33	0.7	1.03	1.04	0.2	0.21	0.61	0.61	0.42	0.55	0.91	0.96
ENSG00000023902	PLEKHO1	0.99	0.83	0.73	0.73	0.89	0.96	1.11	1.54	1.45	1.44	1.27					1	0.88	0.7	0.67	0.99	0.94	1.07	1.23	1.24	1.24	1.1	1.02	0.83	0.77	0.78	0.85	0.94	1.02	1.75	1.64	1.74	1.46
ENSG00000023909	GCLM	1.01	0.96	0.91	0.87	0.82	0.9	0.85	0.76	0.8	0.8	0.95					1.06	0.98	0.93	0.87	0.76	0.83	0.99	0.83	0.78	0.93	1.31	1.01	0.91	0.96	0.92	0.92	0.9	0.92	0.7	0.82	0.7	0.77
ENSG00000024048	UBR2	0.99	0.95	0.87	0.88	0.99	0.95	1.03	1.01	1.1	0.98	1.06					0.98	0.93	0.83	0.93	0.91	0.92	1.02	1.1	1.1	0.88	1.07	0.98	0.98	0.95	0.84	1.05	0.96	1.13	0.97	1.12	1.06	1.04
ENSG00000024422	EHD2	0.99	0.92	0.86	0.82	0.9	0.75	0.62	0.73	0.75	0.76	0.71					1.04	1.01	0.95	0.87	0.83	0.82	0.55	0.63	0.79	0.88	0.7	0.95	0.87	0.82	0.76	0.92	0.72	0.58	0.79	0.69	0.74	0.74
ENSG00000024526	DEPDC1	1	1.04	0.85	0.63	0.62	0.7	0.66	0.17	0.35	0.96	0.88	Negative	Delayed	grey60	0.933247	0.98	1.02	0.82	0.57	0.53	0.71	0.71	0.19	0.27	1.28	1.4	1.01	1.07	0.94	0.66	0.75	0.7	0.87	0.15	0.45	0.73	0.64
ENSG00000024862	CCDC28A	0.97	1.01	0.76	0.84	0.91	1.12	1.19	0.66	0.78	0.69	0.9					0.99	0.97	0.7	0.83	0.86	1.13	1.12	0.6	0.7	0.61	0.89	0.94	1.08	0.78	0.84	0.92	1.1	1.34	0.7	0.83	0.75	0.93
ENSG00000025039	RRAGD	0.97	0.74	0.99	0.61	0.57	0.94	0.65	1.03	1.52	1.2	1.19			turquoise	0.522714	0.98	0.7	1.15	0.5	0.5	1.33	0.59	0.93	1.53	0.88	1.03	1.15	1.14	0.97	0.65	0.59	1.18	0.92	1.16	1.28	3.02	1.62
ENSG00000025156	HSF2	1.06	1.04	0.79	0.5	0.48	0.55	0.54	0.69	0.81	0.79	0.95					1.06	1.06	0.73	0.56	0.44	0.55	0.57	0.77	0.75	0.74	1.02	1.1	1.06	0.9	0.51	0.54	0.53	0.54	0.66	0.88	0.79	0.88
ENSG00000025293	PHF20	1.01	0.98	0.91	1.2	1.34	1.49	1.38	1.29	1.2	1.14	1.17					1.02	0.93	0.87	1.24	1.34	1.56	1.4	1.36	1.19	1.07	1.2	1.04	1	0.97	1.19	1.38	1.41	1.45	1.26	1.2	1.08	1.07
ENSG00000025423	HSD17B6	0.96	0.44	1.23	0.69	0.48	0.49	0.79	0.64	1.24	2.05	3.73			magenta	0.676735	0	0.2	1.36	0.6	0.2	0.61	0.82	0.3	1.09	2.55	4.26	0	1.07	1.02	0.66	1.95	0.27	1.04	0.92	2.61	1.39	3.82
ENSG00000025434	NR1H3	1	0.94	1.01	0.88	0.6	0.75	0.7	0.58	0.56	0.6	0.64			paleturquoise	0.809755	0.83	1.01	1.06	0.88	0.57	0.77	0.54	0.44	0.53	0.67	0.68	1.12	0.92	1.11	0.88	0.59	0.74	0.73	0.7	0.56	0.62	0.66
ENSG00000025708	TYMP	0.98	1.09	0.88	1.16	1.68	2.24	2.97	9.1	9.27	8.59	6.94	Positive	Upregulated	royalblue	0.858814	1.14	1.35	1	1.09	1.6	3.23	2.63	6.73	7.17	10.24	5.95	0.81	0.97	0.67	1.1	1.33	1.76	1.69	8.72	8.2	7.72	7.22
ENSG00000025770	NCAPH2	1.04	0.92	0.81	0.91	0.84	0.77	0.59	0.59	0.78	1.16	1.22					1.15	1.02	0.82	0.81	0.82	0.96	0.58	0.42	0.81	1.77	1.26	1.03	0.93	0.75	0.93	0.86	0.68	0.5	0.69	0.71	0.96	1.19
ENSG00000025772	TOMM34	0.94	1	1.18	1.49	1.73	1.93	1.92	1.29	1.07	1.07	1.11	Positive	Upregulated			0.9	0.95	1.19	1.41	1.76	1.99	1.88	1.37	1.09	1.09	1.16	0.97	1.03	1.13	1.43	1.61	1.86	1.97	1.19	0.95	1	1.11
ENSG00000025796	SEC63	0.98	0.99	0.95	0.89	0.84	0.99	1.05	0.98	1	0.96	1.03					0.96	0.96	0.93	0.94	0.8	0.96	1.1	1.11	1.02	0.91	1.19	0.97	0.98	1.02	0.86	0.89	0.99	1.14	0.91	0.96	0.92	0.9
ENSG00000025800	KPNA6	0.99	0.96	0.9	0.79	0.74	0.78	0.83	0.9	0.88	0.93	1.02					0.95	0.93	0.84	0.78	0.68	0.75	0.87	1.01	0.87	0.87	1.09	1	0.93	1	0.79	0.8	0.79	0.9	0.85	0.86	0.92	0.97
ENSG00000026025	VIM	0.95	0.96	0.99	0.9	0.83	0.77	0.74	0.5	0.53	0.52	0.56					0.92	0.92	0.97	0.92	0.78	0.74	0.72	0.53	0.49	0.44	0.57	0.98	0.96	1.05	0.89	0.89	0.85	0.81	0.5	0.57	0.57	0.55
ENSG00000026036	RTEL1-TNFRSF6B	1.13	0.82	0.72	0.79	0.99	0.93	1.02	0.87	0.83	1.07	0.89			brown	0.51063	1.45	1.03	0.7	0.94	1.02	1.11	1	0.7	0.74	1.46	0.99	1.03	0.92	0.67	0.62	0.91	0.99	0.61	1.11	0.92	0.93	0.68
ENSG00000026103	FAS	1.07	0.99	1.08	1.03	1.04	1.32	1.72	0.94	1.5	1.65	1.44			steelblue	0.826454	1.16	1.13	1.26	1.17	0.88	1.5	1.93	1.13	1.39	1.82	1.65	1.09	1.04	0.84	0.79	1.14	0.78	1.27	0.67	1.37	1.35	1.26
ENSG00000026297	RNASET2	1.12	0.94	0.76	0.67	0.81	0.6	0.61	0.33	0.56	0.57	0.7			cyan	0.763966	0.96	1.11	0.77	0.85	0.63	0.56	0.53	0.26	0.53	0.6	0.61	1.11	1.34	0.8	0.53	0.7	0.84	0.72	0.4	0.54	0.53	0.92
ENSG00000026508	CD44	0.96	0.9	1.34	3.1	3.42	3.85	4.2	3.24	2.75	3.93	3.87	Positive	Upregulated	black	0.923762	1.14	0.63	1.25	2.83	2.47	2.47	3.37	2.49	1.82	2.62	2.12	1	1.16	1.5	3.05	3.91	4.79	5.07	2.77	3.31	4.97	6.43
ENSG00000026559	KCNG1	1.12	2.52	0.96	4.09	1.85	2.54	3.02	2.57	9.16	2.93	3.01			royalblue	0.641609	0.53	2.08	1.97	6.6	2.03	1.72	2.47	1.75	1	13.76	4.58	3.05	3.21	0	0	1.62	3.7	6.84	6.15	4.38	0.88	2.12
ENSG00000026652	AGPAT4	0.93	0.97	0.97	0.97	0.97	0.95	0.95	1.08	0.99	0.9	0.96					0.93	1.04	0.95	1.03	1.07	0.98	0.9	1.09	0.83	0.8	0.87	0.95	1.09	1.04	0.96	0.98	0.98	0.91	1.09	1.12	1	0.96
ENSG00000026751	SLAMF7	1.11	0.95	1.64	2.45	1.92	1.68	1.64	1.6	1.64	1.43	2.14			lightsteelblue1	0.923778	1.05	0.89	1.75	1.83	1.56	1.34	1.41	1.44	1.94	1.19	1.81	1.04	1.54	1.51	3.21	2.7	2.43	1.97	1.9	1.49	2.17	2.89
ENSG00000026950	BTN3A1	0.96	0.92	0.99	2.1	3.42	4.42	5.37	3.29	3.32	3.1	3.86	Positive	Upregulated	royalblue	0.928829	0.84	0.85	1.01	2.25	3.71	4.77	4.45	3.65	3.35	2.9	3.85	1.12	1.03	1.07	1.81	3.12	3.97	5.7	3.04	3.04	3.19	3.53
ENSG00000027001	MIPEP	0.94	1	0.95	0.76	0.8	0.85	0.97	0.95	1.23	1.03	1.09					0.93	1.05	1.03	0.77	0.79	0.84	0.96	1.1	1.15	1.08	1.23	0.92	0.97	0.97	0.73	0.87	0.89	0.95	0.9	1.22	0.81	0.99
ENSG00000027075	PRKCH	0.98	1	0.95	0.63	0.5	0.61	0.67	0.73	0.74	0.78	0.92					0.96	0.99	0.98	0.66	0.44	0.57	0.71	0.76	0.71	0.77	0.99	1.02	0.96	0.99	0.58	0.54	0.6	0.67	0.69	0.72	0.74	0.87
ENSG00000027644	INSRR	1.19	0	0	0.84	0	0	2.44	0	0	0	0					0	0	0	0	0	0	0	0	0	0	0	0	0	0	0.84	0	0	0	0	0	0	0
ENSG00000027697	IFNGR1	0.96	0.98	1.36	2.05	2.18	2.75	3.19	2.19	2.21	1.93	1.69	Positive	Upregulated	orange	0.946994	0.96	0.93	1.39	2.12	2.33	2.94	3.69	2.3	1.89	1.6	1.67	0.99	1.09	1.26	1.97	2.04	2.42	2.89	2.19	2.41	2.11	1.52
ENSG00000027847	B4GALT7	1.04	0.95	0.78	0.8	0.86	0.81	0.82	0.99	0.92	0.9	0.87					1.03	1.11	0.8	0.72	0.96	0.96	0.75	0.74	0.92	1.07	0.83	0.98	0.94	0.75	0.74	0.79	0.77	0.77	1.26	0.89	0.88	0.82
ENSG00000027869	SH2D2A	0.55	0.63	1.34	1.1	1.55	1.68	1.71	1.75	2.25	2.64	5.3			royalblue	0.518626	0.81	0.95	1.35	1.46	0.27	2.73	1.92	0.38	1.45	2.26	6.3	0.53	0.5	0.92	0.24	2.15	1.3	1.34	2.36	1.96	2.33	2.65
ENSG00000028116	VRK2	0.97	0.98	0.95	0.83	0.87	0.95	0.91	0.97	1.23	1.32	1.42					0.99	1	0.95	0.8	0.81	0.95	1.02	1.14	1.26	1.22	1.36	0.98	1.01	0.99	0.81	0.94	0.93	0.94	0.86	1.15	1.26	1.4
ENSG00000028137	TNFRSF1B	1	0.93	0.76	0.68	0.92	0.96	0.92	0.96	0.85	0.86	0.86					1.06	1.02	0.74	0.57	0.91	1	0.79	0.87	0.86	0.97	0.97	0.94	0.92	0.79	0.73	0.84	0.92	0.86	1.06	0.75	0.77	0.72
ENSG00000028203	VEZT	0.96	0.98	0.96	0.97	1	1.09	1.2	0.98	1.01	0.97	1.09					0.95	0.9	0.96	0.98	1.01	1.06	1.29	1.09	0.96	0.9	1.15	0.98	1.02	1.01	0.96	0.99	1.1	1.28	0.92	1.07	0.94	1.02
ENSG00000028277	POU2F2	1.1	1.12	1.01	2.35	2.56	2.78	2.38	2.46	3.98	3.77	4.18	Positive	Upregulated	tan	0.911297	1.2	1.19	0.9	2.26	3.39	2.38	2.37	1.8	2.9	2.77	2.89	1.3	1.22	1.22	2.25	2.08	2.48	2.55	3.39	5.81	5.67	5.36
ENSG00000028310	BRD9	1.04	0.94	0.91	0.91	0.94	1.02	1.06	1.18	1.1	1.12	1.17					1.05	1.01	0.92	0.92	1.01	1.03	1.11	1.13	1.15	1.26	1.23	1.03	0.98	0.91	0.9	0.92	1.05	0.99	1.25	1.1	1.03	1.09
ENSG00000028528	SNX1	0.98	0.9	0.91	0.9	0.9	0.94	1.07	1.13	1.06	1.03	1.05					1	0.91	0.92	0.93	0.92	0.98	1.06	1.18	1.08	0.98	1.12	1	0.91	0.9	0.89	0.88	0.94	1.07	1.08	1.05	1	0.99
ENSG00000028839	TBPL1	1.03	1.05	0.98	1	0.94	0.98	1	0.96	0.93	0.99	1					1.05	1.09	0.94	0.92	0.89	0.95	1	1.02	0.83	1.05	1.06	0.99	1.06	1.03	1.03	1.02	1.06	1.02	0.88	1	1	0.93
ENSG00000029153	ARNTL2	0.96	1	1.12	1.6	1.87	2.71	2.98	1.63	1.69	1.74	1.63	Positive	Upregulated	purple	0.891288	1.04	0.95	1.17	1.64	1.85	2.75	4.1	1.83	1.66	1.79	2.05	0.98	1.04	1.13	1.64	1.91	2.47	2.93	1.39	1.69	1.45	1.3
ENSG00000029363	BCLAF1	0.97	0.97	1	0.84	0.71	0.83	0.91	0.73	0.86	0.92	1.01					0.96	0.95	0.97	0.86	0.64	0.8	1.02	0.81	0.82	0.88	1.19	1	0.97	1.05	0.86	0.8	0.85	0.97	0.69	0.89	0.88	0.84
ENSG00000029364	SLC39A9	0.97	0.96	0.93	0.83	0.77	0.84	0.87	0.88	0.92	0.91	0.97					0.92	0.94	0.93	0.81	0.75	0.81	0.87	0.94	0.87	0.81	1.03	1.01	0.95	0.93	0.85	0.85	0.86	0.96	0.89	0.98	0.98	0.91
ENSG00000029534	ANK1	1.53	0.7	1.75	1.23	1.66	2.02	1.25	1.17	1.34	2.33	3.99			turquoise	0.717681	3.16	1.05	1.21	1.21	2.25	1.36	0.78	1.07	1.72	3.65	7.56	1.31	0.71	1.57	0.75	0.89	1.73	2.76	1.07	1.65	2.5	2.68
ENSG00000029559	IBSP	0	0	0	0	0	0	0	0	0	0	0					0	0	0	0	0	0	0	0	0	0	0	0	0	0	0	0	0	0	0	0	0	0
ENSG00000029639	TFB1M	0.93	0.96	0.98	0.92	0.89	0.92	1	1.17	1.1	1.15	1.2					0.91	0.97	0.98	0.79	0.91	0.97	1.07	1.32	1.09	1.04	1.26	0.96	0.92	1.22	0.98	0.9	0.92	1.05	1.01	1.2	0.96	1.19
ENSG00000029725	RABEP1	0.98	0.98	0.95	0.9	0.83	0.86	0.83	0.95	0.88	0.9	1.01					1.03	0.97	0.95	0.94	0.8	0.87	0.92	1.06	0.93	0.85	1.11	0.99	0.94	1.02	0.9	0.88	0.79	0.86	0.87	0.8	0.87	0.94
ENSG00000029993	HMGB3	0.94	0.89	0.92	0.88	0.88	0.89	0.94	0.63	0.72	0.95	0.97					0.97	0.87	0.88	0.9	0.91	0.92	0.95	0.68	0.63	1.07	1.09	0.97	0.87	1	0.86	0.9	0.85	1.08	0.6	0.76	0.78	0.88
ENSG00000030066	NUP160	0.99	1	0.93	0.82	0.75	0.77	0.78	0.78	0.89	1.02	1.12					0.97	1.02	0.89	0.86	0.73	0.77	0.89	0.85	0.91	1.06	1.21	1.02	0.99	1.03	0.8	0.8	0.77	0.76	0.75	0.85	0.9	0.98
ENSG00000030110	BAK1	1.04	0.9	0.9	1.12	1.18	1.14	1.17	1.24	1.24	1.32	1.44					1.14	0.99	0.89	1.12	1.13	1.18	1.2	1.17	1.23	1.47	1.36	0.96	0.91	0.87	1.14	1.23	1.07	1.14	1.38	1.22	1.28	1.5
ENSG00000030304	MUSK	2.07	0	0	1.95	0	0	0	0	0	0	0					0	0	0	0	0	0	0	0	0	0	0	0	0	0	0	0	0	0	0	0	0	0
ENSG00000030419	IKZF2	1.03	1	0.95	1.79	0.89	0.91	1.18	0.91	1.18	1.09	1.26			steelblue	0.751116	1.18	0.85	0.96	1.39	0.53	0.66	1.23	0.75	0.99	0.82	1.21	0.82	1.23	0.97	2.05	1.87	1.25	1.23	1.21	1.64	1.39	1.21
ENSG00000030582	GRN	1.03	0.96	0.85	0.94	1.04	0.98	1	1.12	1.1	1.22	1.09					1.1	1.18	0.9	0.87	1.05	1.15	0.9	0.82	1.03	1.35	1.03	0.95	0.97	0.76	0.96	0.96	0.95	0.91	1.5	1.09	1.31	1.09
ENSG00000031003	FAM13B	0.96	1.01	0.97	0.93	0.83	0.86	0.77	0.65	0.7	0.71	0.68					0.95	0.91	0.95	0.96	0.78	0.87	0.7	0.81	0.68	0.63	0.71	1.07	1.09	1.1	0.93	0.95	0.81	0.89	0.58	0.73	0.75	0.62
ENSG00000031081	ARHGAP31	1	1.03	1.17	1.82	1.92	2.32	2.44	1.69	1.57	1.5	1.5	Positive	Upregulated	darkred	0.934825	1.04	1.05	1.24	1.85	2.09	2.4	2.51	1.76	1.63	1.42	1.61	1	1.01	1.05	1.76	1.82	2.12	2.49	1.66	1.43	1.48	1.37
ENSG00000031691	CENPQ	0.95	1.08	0.87	0.62	0.58	0.63	0.61	0.51	0.88	1.16	1.25			midnightblue	0.889823	0.82	0.94	0.84	0.6	0.56	0.66	0.68	0.54	0.83	1.25	1.52	1.01	1.07	0.89	0.66	0.67	0.6	0.62	0.52	1.09	0.98	0.97
ENSG00000031698	SARS1	0.98	0.96	0.96	0.96	1.04	1.18	1.44	1.32	1.34	1.19	1.12					1.07	0.98	0.95	0.98	1.08	1.13	1.46	1.53	1.45	1.29	1.12	0.99	0.94	0.99	0.9	1.03	1.17	1.47	1.11	1.19	1.01	1.25
ENSG00000031823	RANBP3	0.99	0.99	0.8	0.82	0.92	0.92	0.98	0.98	0.93	1.06	1.09					1.07	1.07	0.8	0.8	0.91	1.03	0.94	0.83	0.98	1.25	1.09	0.93	1.01	0.82	0.83	0.89	0.92	0.89	1.14	0.88	1	1.06
ENSG00000032219	ARID4A	1.11	1.15	0.7	0.87	0.87	0.84	0.89	0.83	0.94	0.88	0.97					1.11	1.11	0.61	0.84	0.75	0.85	0.95	0.89	0.92	0.74	1.05	1.16	1.17	0.9	0.91	1.01	0.82	0.98	0.81	0.95	0.96	0.82
ENSG00000032389	EIPR1	0.97	0.94	0.93	0.87	0.81	0.84	0.86	0.99	0.99	0.95	1.07					0.99	0.96	0.92	0.8	0.85	0.82	0.84	0.91	0.99	1.1	1.03	0.96	0.98	0.89	0.93	0.81	0.88	0.84	1.1	0.87	0.86	1.09
ENSG00000032444	PNPLA6	1.01	0.97	0.83	0.94	1.06	1.04	1.05	1.28	1.2	1.13	0.97					1.12	1.25	0.93	0.87	1.06	1.28	1.02	0.85	1.18	1.42	0.91	0.93	0.95	0.74	0.95	1.01	0.98	0.82	1.67	1.18	1.13	0.91
ENSG00000032742	IFT88	1.06	0.89	0.99	0.68	0.71	0.88	0.95	0.98	0.97	0.92	0.99					1.11	0.84	0.92	0.78	0.65	0.89	0.93	1.09	0.98	0.86	1.1	0.97	0.92	1.01	0.63	0.68	0.86	0.97	0.84	0.91	0.84	0.84
ENSG00000033011	ALG1	1.01	0.97	0.82	0.79	0.8	0.74	0.74	1.11	1.09	1.02	1.03					1.06	1.01	0.86	0.83	0.77	0.75	0.74	0.98	1.15	1.27	1.06	0.93	0.98	0.8	0.72	0.83	0.79	0.7	1.18	1	0.85	1.06
ENSG00000033030	ZCCHC8	1.01	1.02	1.05	1.03	1.13	1.17	1.16	0.95	1.12	1.18	1.18					1	1	1.03	1.04	1.11	1.17	1.29	1.11	1.25	1.19	1.17	1.02	0.98	1.07	0.99	1.13	1.1	1.16	0.79	1.06	1.02	1.2
ENSG00000033050	ABCF2	0.99	0.93	0.89	0.94	0.94	0.92	0.95	1.04	1.01	1.02	1.18					1.06	0.94	0.85	0.85	0.98	0.86	0.98	1.12	1.04	1.16	1.25	0.94	0.89	0.91	0.97	0.93	0.93	0.99	0.97	0.91	0.86	1.17
ENSG00000033100	CHPF2	1.03	0.94	0.81	0.78	0.79	0.82	0.87	1	0.93	0.95	0.91					1.13	1.1	0.81	0.73	0.79	0.91	0.83	0.78	0.93	1.06	0.95	0.95	0.94	0.78	0.82	0.78	0.81	0.82	1.27	0.93	0.96	0.85
ENSG00000033122	LRRC7	0.96	0.99	0.86	0.7	0.73	0.84	0.71	0.55	0.54	0.67	0.69			salmon	0.689574	0.82	0.71	0.64	0.82	0.55	0.94	0.84	0.6	0.68	0.63	0.81	1.08	1.54	1.09	0.61	0.67	0.85	0.48	0.58	0.57	1.08	0.81
ENSG00000033170	FUT8	0.92	1.01	0.94	0.64	0.5	0.61	0.84	0.82	0.82	0.8	0.94					0.86	0.93	0.87	0.65	0.43	0.48	0.8	0.89	0.76	0.8	1	0.94	1.05	1	0.66	0.55	0.71	0.97	0.82	0.86	0.71	0.94
ENSG00000033178	UBA6	1.02	1.01	0.98	0.91	0.89	1.07	1.2	1.02	1.13	1.21	1.28					1.01	0.97	0.98	0.92	0.86	1.03	1.3	1.22	1.14	1.1	1.48	1.06	1.09	1.03	0.96	0.97	1.1	1.33	0.9	1.16	1.25	1.06
ENSG00000033327	GAB2	1.01	1.04	1.03	0.7	0.74	0.86	1.04	1.02	0.93	0.95	1.03					1	1.02	0.95	0.69	0.77	0.83	0.98	0.97	0.98	0.84	1.01	1.07	1.07	1.15	0.7	0.74	0.88	1.09	1.09	0.94	1.04	1.06
ENSG00000033627	ATP6V0A1	1.01	0.91	0.91	0.81	0.72	0.57	0.53	0.74	0.73	0.74	0.91					1	0.91	0.91	0.89	0.69	0.57	0.48	0.74	0.87	0.7	0.95	1.04	0.9	0.9	0.81	0.73	0.6	0.59	0.77	0.67	0.79	0.92
ENSG00000033800	PIAS1	0.98	1.02	0.87	0.92	0.8	0.8	0.88	0.81	0.86	0.91	0.96					0.9	0.96	0.83	0.91	0.72	0.74	0.95	0.9	0.85	0.81	1.09	1.05	1.01	1.01	0.91	0.9	0.82	0.93	0.71	0.9	0.92	0.85
ENSG00000033867	SLC4A7	1.06	1	1.04	1.28	1.33	1.87	1.5	1.29	1.24	1.27	1.29			darkred	0.948323	1.04	0.97	1.06	1.33	1.3	1.54	1.49	1.5	1.22	1.17	1.71	1.06	1.08	1.06	1.34	1.45	1.93	1.82	1.22	1.24	1.25	1.05
ENSG00000034053	APBA2	1.26	0.82	0.91	0.82	0.78	0.64	0.69	1.39	1.28	1.09	1.11			white	0.866495	1.48	1.15	0.87	0.93	0.98	0.74	0.81	1.23	1.15	1.32	1.01	1.38	0.88	0.73	0.84	0.62	0.58	0.61	1.71	1.49	1	1.3
ENSG00000034152	MAP2K3	1.01	1.12	2.38	3.63	4.12	3.26	2.49	1.49	1.32	1.41	1.51	Positive	Upregulated	orangered4	0.922798	1.11	1.18	2.67	3.2	4.06	3.25	2.02	1.31	1.36	1.74	1.58	0.98	1.18	1.93	3.91	4.05	3.42	2.67	1.63	1.29	1.31	1.5
ENSG00000034239	EFCAB1	0	0	0	1.04	0	0	0	0	0	0	0					0	0	0	1.04	0	0	0	0	0	0	0	0	0	0	0	0	0	0	0	0	0	0
ENSG00000034510	TMSB10	0.97	0.95	0.94	0.96	0.99	0.99	1.03	1.12	1.09	1.18	1.23					1	0.98	0.92	0.94	1.1	0.99	1	1.12	1.08	1.28	1.23	1	0.97	0.96	0.97	0.96	0.97	1	1.07	1.05	1.13	1.32
ENSG00000034533	ASTE1	1.06	0.89	0.79	0.63	0.72	0.78	0.8	0.87	0.98	0.92	1.07					1.19	0.88	0.7	0.68	0.77	0.8	0.74	1.07	1	0.95	1.25	1.04	1.1	0.77	0.65	0.68	0.73	0.82	0.8	0.91	0.86	1
ENSG00000034677	RNF19A	1.01	1.02	0.94	1.3	1.18	1.15	1.15	1.19	1.32	1.28	1.22					1.02	1.06	0.98	1.37	1.18	1.23	1.26	1.28	1.16	1.05	1.22	1.01	0.98	0.95	1.3	1.23	1.02	1.21	1.12	1.5	1.44	1.16
ENSG00000034693	PEX3	0.98	0.97	0.94	0.64	0.59	0.52	0.54	0.71	0.76	0.9	1.08					0.95	0.95	0.9	0.65	0.54	0.44	0.69	0.89	0.8	0.97	1.31	1.01	1.01	1.09	0.69	0.64	0.52	0.57	0.59	0.74	0.84	0.99
ENSG00000034713	GABARAPL2	0.95	0.94	0.96	1.19	1.39	1.45	1.48	1.3	1.28	1.31	1.09					0.98	0.95	0.97	1.16	1.37	1.45	1.43	1.35	1.14	1.06	0.89	0.9	0.92	0.98	1.3	1.34	1.51	1.61	1.32	1.48	1.52	1.21
ENSG00000034971	MYOC	0	0	0	2.36	0	0	0	0	0	0	0					0	0	0	0	0	0	0	0	0	0	0	0	0	0	0	0	0	0	0	0	0	0
ENSG00000035115	SH3YL1	1.01	0.95	0.88	0.74	0.71	0.76	0.81	0.66	0.73	0.65	0.74					1	0.89	0.79	0.75	0.66	0.71	0.78	0.63	0.63	0.57	0.81	0.97	0.95	0.95	0.79	0.77	0.75	0.97	0.68	0.78	0.81	0.66
ENSG00000035141	FAM136A	1	0.92	0.87	0.78	0.72	0.75	0.79	0.85	0.86	0.85	0.98					1.01	0.94	0.82	0.76	0.69	0.72	0.86	0.9	0.83	0.97	1.12	1.09	0.87	0.93	0.78	0.79	0.77	0.76	0.78	0.83	0.72	0.87
ENSG00000035403	VCL	1	0.96	1.04	0.92	0.81	0.63	0.49	0.62	0.58	0.62	0.61					1	0.98	1.04	0.96	0.77	0.56	0.46	0.61	0.58	0.57	0.64	1.03	0.95	1.03	0.93	0.84	0.65	0.56	0.62	0.58	0.62	0.58
ENSG00000035499	DEPDC1B	0.87	0.92	1.04	0.66	0.71	0.79	0.79	0.2	0.49	1.16	1.16			grey60	0.932663	0.79	0.7	1	0.68	0.75	0.72	0.78	0.24	0.41	1.61	1.48	1	1.01	1.08	0.63	0.69	0.83	0.92	0.16	0.52	0.81	1.07
ENSG00000035664	DAPK2	1.14	1.05	0.93	3.04	3.24	3.3	3.89	3.82	3.74	3.23	2.02	Positive	Upregulated	black	0.899137	1.05	1.25	0.84	3.09	3.25	3.44	4.39	2.71	2.96	1.86	1.49	1.29	1.02	1.15	3.23	3.36	3.11	3.39	4.7	4.44	5.34	2.3
ENSG00000035681	NSMAF	0.98	0.96	0.94	0.74	0.66	0.66	0.69	0.77	0.82	0.84	1.05					1.03	0.9	0.92	0.74	0.65	0.63	0.7	0.92	0.87	0.88	1.21	1.02	0.97	1	0.69	0.69	0.63	0.75	0.72	0.74	0.75	0.99
ENSG00000035687	ADSS2	0.96	0.96	0.99	1.05	0.99	0.83	0.78	0.74	0.68	0.64	0.67					0.98	0.93	1.01	1.1	0.88	0.8	0.75	0.8	0.64	0.6	0.7	0.95	0.95	1	1.02	1.12	0.88	0.86	0.69	0.73	0.64	0.63
ENSG00000035720	STAP1	0.92	0	0	0	0	1	0	0	1.16	5.51	3.38					0	0	0	0	0	0	0	0	0.49	0	0	0	0	0	0	0	0.9	0	0	0	2.57	0
ENSG00000035862	TIMP2	0.98	0.94	0.92	0.79	0.71	0.63	0.54	0.63	0.73	0.76	0.76					0.94	0.94	0.9	0.83	0.71	0.68	0.53	0.61	0.7	0.68	0.77	1.02	0.94	0.93	0.77	0.72	0.61	0.57	0.71	0.8	0.91	0.74
ENSG00000035928	RFC1	0.97	0.95	0.84	0.73	0.71	0.74	0.7	0.72	0.9	0.97	1.05					1	0.93	0.82	0.7	0.63	0.74	0.79	0.81	0.94	1	1.15	0.99	0.92	0.93	0.72	0.73	0.76	0.7	0.66	0.86	0.81	0.95
ENSG00000036054	TBC1D23	0.98	0.96	0.94	0.97	0.94	0.99	1.06	0.9	0.9	0.92	1.02					0.98	0.95	0.88	0.98	0.84	0.87	1.12	0.98	0.8	0.79	1.18	0.98	0.93	0.99	1.03	1.08	1.12	1.17	0.87	1.03	1.02	0.89
ENSG00000036257	CUL3	1	1	1	0.98	1.01	1.04	1.07	0.98	1.04	1	1.09					1.06	1	1.01	1	1	0.98	1.16	1.1	1.01	0.98	1.2	1.01	1.01	1.08	1.02	1.01	1.03	1.14	0.91	1.06	0.9	1
ENSG00000036448	MYOM2	0.71	1.1	0.81	0.66	0.79	0.71	0.88	0.65	0.77	0.87	0.98					0.56	0.97	0.75	0.6	0.96	0.64	0.65	0.64	0.59	1.08	0.74	1.06	1.36	0.7	0.86	0.7	1	1.35	0.81	0.84	0.58	1.45
ENSG00000036473	OTC	1	0.82	1.14	1.02	0.71	0.28	0.39	0.83	0.78	0.97	1.63			darkgrey	0.791487	0.97	0.97	1.11	0.7	0.9	0.41	0.37	1.23	1.23	1.48	2.51	1.01	0.87	1.02	0.78	0.44	0.33	0.18	0.75	0.42	0.45	0.83
ENSG00000036530	CYP46A1	1.58	0.53	0.92	0.29	0.4	0.33	0.29	0.45	0.36	0.69	1.08			green	0.641105	1.49	0.91	0.73	0	0.74	0.7	0.28	0.41	0.61	0.75	0.79	3	0.28	1.16	0.71	0.4	0.36	0.4	0.36	0.37	0.81	0.86
ENSG00000036549	ZZZ3	1.03	1.01	0.92	0.74	0.74	0.87	0.91	0.85	0.83	0.83	0.86					1.01	0.93	0.86	0.76	0.68	0.85	0.99	0.98	0.84	0.76	0.96	1.1	1.06	1	0.75	0.81	0.89	0.97	0.77	0.82	0.8	0.77
ENSG00000036565	SLC18A1	0	0	0	0	0	0	0	0	1.6	0	0					0	0	0	0	0	0	0	0	1.6	0	0	0	0	0	0	0	0	0	0	0	0	0
ENSG00000036672	USP2	1.05	0.73	0.69	0.32	0.5	0.34	0.34	0.64	0.59	0.67	0.98			green	0.760317	1.47	0.7	0.72	0.22	0.53	0.57	0.3	0.57	0.47	0.77	1.17	1.01	0.68	0.78	0.38	0.88	0.28	0.34	0.7	0.69	0.71	1.05
ENSG00000036828	CASR	0	0	0	0	0	0	0	0	0	0	0					0	0	0	0	0	0	0	0	0	0	0	0	0	0	0	0	0	0	0	0	0	0
ENSG00000037042	TUBG2	1.06	0.94	0.77	0.72	0.7	0.67	0.71	0.77	0.77	0.78	0.75					1	0.97	0.74	0.64	0.75	0.71	0.7	0.65	0.82	0.8	0.72	1.13	0.93	0.68	0.79	0.67	0.7	0.67	0.9	0.77	0.86	0.77
ENSG00000037241	RPL26L1	1.03	0.95	0.99	0.83	0.9	0.79	0.89	1.02	1.02	0.92	1.08					1.15	1	0.96	0.72	0.95	0.68	0.85	0.99	1	0.96	1.06	1.01	0.97	0.97	0.85	0.87	0.88	0.92	1	1.03	0.83	1.16
ENSG00000037280	FLT4	1.03	0.95	0.88	0.67	0.63	0.56	0.5	0.51	0.54	0.72	0.56			paleturquoise	0.823077	1.01	1.1	0.94	0.66	0.59	0.66	0.42	0.37	0.5	0.75	0.47	0.98	0.9	0.75	0.62	0.63	0.53	0.52	0.66	0.61	0.89	0.61
ENSG00000037474	NSUN2	0.97	0.98	0.98	0.98	0.96	1.02	1.02	1.08	1.01	1.11	1.2					0.94	0.98	0.99	0.98	0.93	0.99	1.03	1.16	1.04	1.12	1.24	1.01	0.97	0.98	0.94	0.98	1.03	1.05	1.02	0.96	1.02	1.15
ENSG00000037637	FBXO42	1.01	1.01	0.82	0.59	0.65	0.67	0.62	0.7	0.7	0.67	0.69					1.04	1.03	0.7	0.55	0.64	0.72	0.6	0.64	0.67	0.59	0.7	1	0.98	0.98	0.61	0.65	0.65	0.63	0.78	0.74	0.74	0.67
ENSG00000037749	MFAP3	1	0.96	0.91	0.81	0.78	0.89	0.93	0.93	0.92	0.85	0.89					0.99	0.97	0.82	0.82	0.69	0.85	0.96	1	0.83	0.76	1.04	1.02	0.97	1.04	0.84	0.85	0.91	1.04	0.88	0.98	0.87	0.73
ENSG00000037757	MRI1	1.07	0.87	0.73	0.65	0.7	0.6	0.61	0.73	0.77	0.92	0.78					1.15	1.01	0.72	0.64	0.7	0.67	0.61	0.61	0.87	1.06	0.85	1.02	0.83	0.7	0.69	0.75	0.61	0.48	0.86	0.79	0.93	0.7
ENSG00000037897	METTL1	1.04	0.98	1.11	1.13	1.06	0.97	0.99	1.19	0.94	1.06	1.2					1.1	0.96	1.25	1.11	1.15	0.98	0.99	1.25	0.93	1.19	1.2	1.09	0.95	1.03	1.11	1.04	0.86	0.96	1.12	0.9	0.97	1.2
ENSG00000037965	HOXC8	1.7	0.95	0.23	1	0.93	0.58	0.98	1	0.88	1.29	1			lightgreen	0.695856	2.96	0.89	0.3	2.2	1.62	0.31	1.54	0.74	1.09	0.76	1.47	3.45	0.43	0.2	0.21	0.27	1.33	0.48	1.76	0.29	1.66	1.06
ENSG00000038002	AGA	0.98	0.93	1.01	0.89	0.85	0.8	0.68	0.66	0.72	0.87	1					0.97	0.91	1.06	0.95	0.73	0.75	0.67	0.61	0.67	0.8	1.04	1.02	1.08	1.04	0.95	0.98	0.82	0.73	0.72	0.83	0.92	0.96
ENSG00000038210	PI4K2B	1	1.08	0.98	1.01	0.89	1.2	1.06	0.88	1.06	1.32	1.39					1.07	1.09	0.91	1.07	0.78	1.15	1.37	0.95	0.97	1.23	1.8	0.92	1.06	1.04	1.13	1.09	1.19	1.1	0.81	1.17	1.39	1.03
ENSG00000038219	BOD1L1	1.01	1.04	0.96	0.91	0.85	0.99	1.12	1.04	1.02	1.01	1.07					1.03	1.1	0.96	0.95	0.8	0.98	1.19	1.1	1.06	0.9	1.13	1.06	0.98	1.06	0.87	0.9	0.98	1.21	1	1.03	1.06	1.02
ENSG00000038274	MAT2B	1	0.97	0.99	0.98	0.83	0.92	1.03	1.05	1.03	0.92	0.9					0.93	0.93	0.94	1.04	0.78	0.87	1.09	1.22	0.99	0.85	1.06	1.07	0.97	1.09	0.98	0.93	0.9	1.04	0.99	1.1	0.96	0.77
ENSG00000038295	TLL1	1.03	1.1	0.96	0.72	0.5	0.47	0.51	0.46	0.23	0.24	0.19			darkgreen	0.904133	1.08	1.26	0.93	0.65	0.49	0.6	0.78	0.53	0.28	0.31	0.18	0.83	1.01	1.01	0.93	0.5	0.49	0.5	0.57	0.27	0.23	0.15
ENSG00000038358	EDC4	1.06	0.92	0.88	0.95	1.06	1.13	1.14	1.03	0.98	1.14	1.06					1.09	1.09	0.89	0.91	1.13	1.34	1.12	0.91	1.04	1.33	1.02	1.06	0.88	0.82	0.96	1.01	1.02	1	1.19	0.93	1.08	1
ENSG00000038382	TRIO	1.06	1.03	0.97	0.98	1.06	1.32	1.54	1.6	1.45	1.37	1.29					1.09	1.1	0.99	0.95	1.12	1.34	1.8	1.57	1.49	1.26	1.23	1.06	1.04	0.98	1	1.03	1.28	1.46	1.55	1.4	1.43	1.31
ENSG00000038427	VCAN	0.95	0.94	1.04	0.7	0.49	0.49	0.57	1.44	1.59	1.76	1.67			bisque4	0.673111	0.87	0.94	0.97	0.79	0.46	0.5	0.53	1.3	1.34	1.41	1.74	1.06	1.02	1.01	0.63	0.5	0.37	0.51	1.25	1.53	1.87	1.5
ENSG00000038532	CLEC16A	1.01	0.98	0.96	0.86	0.97	1.01	1.08	1.11	1.15	1.13	1.03					1.02	1.12	0.96	0.85	0.95	1.11	1.09	1.02	1.19	1.09	1	0.95	0.93	0.92	0.83	0.95	0.94	1.07	1.23	1.07	1.2	1
ENSG00000038945	MSR1	0.89	0.87	0.98	0.6	0.52	0.57	0.71	0.45	0.42	0.44	0.77			lightgreen	0.884641	0.81	0.66	0.98	0.48	0.42	0.63	0.67	0.47	0.44	0.46	0.68	0.94	1.29	1.02	0.5	0.77	0.85	0.5	0.51	0.45	0.53	0.91
ENSG00000039068	CDH1	0	0	0	0	0	0	0	0	0	0	0					0	0	0	0	0	0	0	0	0	0	0	0	0	0	0	0	0	0	0	0	0	0
ENSG00000039123	MTREX	1.01	0.98	0.95	0.82	0.72	0.74	0.75	0.87	0.92	0.91	1					1.01	0.99	0.96	0.82	0.64	0.7	0.76	1.01	0.92	0.92	1.1	1.02	1	1	0.82	0.8	0.74	0.83	0.79	0.91	0.79	0.91
ENSG00000039139	DNAH5	0.85	0.93	1.04	1.1	1.16	1.69	2.7	2.22	2.7	1.9	1.98	Positive	Upregulated	black	0.847052	1.03	0.8	1.32	1.18	0.9	1.51	5.34	3.19	2.74	1.46	1.58	0.94	1.23	0.98	1.12	1.39	1.97	2.64	2.13	2.38	1.78	2.73
ENSG00000039319	ZFYVE16	1.01	0.97	0.99	0.81	0.77	0.8	0.8	0.79	0.92	0.96	1.06					0.97	0.94	0.97	0.84	0.73	0.77	0.85	0.89	0.88	0.89	1.18	1.1	0.92	1.06	0.82	0.83	0.81	0.94	0.72	0.94	0.96	0.85
ENSG00000039523	RIPOR1	1.07	1.09	1.26	1.24	1.35	1.52	1.57	1.45	1.33	1.39	1.3					1.18	1.26	1.36	1.27	1.49	1.86	1.56	1.18	1.41	1.64	1.26	1.03	1.07	1.08	1.26	1.27	1.38	1.34	1.61	1.28	1.33	1.28
ENSG00000039537	C6	1.12	0	0.29	0.42	0	0	0	0	0	0	0					1.12	0	0	0	0	0	0	0	0	0	0	0	0	0	0	0	0	0	0	0	0	0
ENSG00000039560	RAI14	0.99	1.02	1.02	1.4	1.51	1.6	1.63	1.69	1.56	1.34	1.21					1	1	0.99	1.45	1.52	1.64	1.87	2	1.63	1.2	1.35	1	1	1.09	1.33	1.47	1.45	1.58	1.41	1.44	1.34	1.1
ENSG00000039600	SOX30	0.61	1.85	1.81	0.46	0.37	0.62	0.96	0.91	0.52	1	1.57			white	0.556816	0.32	3.83	1.1	0.11	0.39	1.03	0.86	0.55	0.33	2.15	2.13	1.09	1.18	1.54	1.28	0.42	0.36	2.02	1.62	0.74	0.51	2
ENSG00000039650	PNKP	1.07	0.97	0.8	0.85	0.96	0.89	0.95	1.07	1.03	1.11	1.04					1.11	1.14	0.85	0.82	0.95	0.99	0.88	0.76	1.11	1.34	1.05	0.99	0.94	0.73	0.84	0.91	0.86	0.79	1.28	0.96	1.02	1.06
ENSG00000039987	BEST2	1.14	0.26	0	0.45	0	0.78	0.81	0	0.32	0	0					0	0	0	0.33	0	0	0	0	0	0	0	1.15	0	0	0.84	0	0	0	0	0	0	0
ENSG00000040199	PHLPP2	1.05	1.06	0.91	1.4	1.48	1.48	1.24	1.06	1.1	1.16	1.2			darkred	0.863528	1.03	1.04	0.87	1.45	1.5	1.51	1.41	1.21	1.11	1.14	1.35	1.06	0.99	0.93	1.36	1.45	1.32	1.23	0.93	1.09	1.06	1.07
ENSG00000040275	SPDL1	1.04	0.96	0.95	0.72	0.81	0.9	0.87	0.54	0.73	1.17	1.19					1.08	0.89	0.88	0.73	0.74	0.9	0.98	0.58	0.72	1.52	1.52	1.01	0.96	0.98	0.66	0.87	0.89	0.96	0.49	0.75	0.85	1.09
ENSG00000040341	STAU2	0.96	1.01	0.98	0.74	0.65	0.7	0.72	0.78	0.8	0.81	0.82					0.96	1.03	0.93	0.76	0.57	0.68	0.76	0.89	0.75	0.72	0.97	0.99	0.98	1.05	0.73	0.77	0.74	0.77	0.72	0.85	0.81	0.7
ENSG00000040487	SLC66A1	1.04	0.99	0.78	0.71	0.82	0.81	0.81	1.12	1.18	1.29	1.19					1.03	1.14	0.78	0.7	0.88	0.86	0.83	0.85	1.24	1.5	1	1.01	0.9	0.81	0.73	0.72	0.76	0.64	1.35	1.08	1.29	1.3
ENSG00000040531	CTNS	1	0.94	0.88	0.79	0.91	0.9	1.04	1.27	1.19	1.05	0.96					0.99	0.97	0.91	0.73	0.85	0.93	0.94	1.04	1.08	1.15	0.99	1.01	0.93	0.83	0.79	0.87	0.93	0.99	1.45	1.25	1.02	0.91
ENSG00000040608	RTN4R	1.05	0.94	0.61	0.64	0.67	0.4	0.23	0.38	0.48	0.62	0.43			lightcyan1	0.914511	1.58	2.17	1.01	0.6	0.34	0.55	0.24	0.19	0.61	1.15	0.3	0.77	0.81	0.57	0.46	0.57	0.46	0.12	0.72	0.3	0.59	0.46
ENSG00000040633	PHF23	0.98	0.93	0.81	0.86	0.91	0.99	1	1.14	1.05	1.03	1.02					0.99	1.02	0.74	0.81	1.04	1.05	0.99	1.15	1.01	0.98	1.06	0.99	0.91	0.85	0.93	0.85	0.91	1.04	1.16	1.08	1.06	1
ENSG00000040731	CDH10	1.79	0.83	3.65	4.3	0.19	0.7	0.74	0.95	1.84	1.95	1.88			tan	0.803167	1.79	0	1.86	0	0.41	0.97	5.29	1.45	1.18	2.03	0.88	0	0	0	0	0.11	1.19	0	1.22	5.2	6.82	4.57
ENSG00000040933	INPP4A	0.99	0.97	0.96	0.74	0.8	1.01	1.07	1.03	0.98	0.97	1					0.91	0.99	0.91	0.72	0.76	1.07	1.1	0.92	0.88	0.87	0.99	1.05	0.99	0.97	0.79	0.82	0.94	0.98	1.14	0.98	1.06	0.88
ENSG00000041353	RAB27B	0	0	0.36	0	0	1.26	0	0.13	1.13	2.82	0.44					0	0	0.52	0	0	0	0	0	0	0	0	0	0	0.88	0	0	0.45	0	0.7	0.93	6.27	0
ENSG00000041357	PSMA4	0.97	0.97	0.96	0.98	1.03	1.13	1.22	1.09	1.08	1.07	1.18					0.95	0.91	0.94	1.02	0.99	1.14	1.3	1.3	1.08	1.09	1.28	0.98	0.99	1.01	0.95	1.06	1.07	1.25	0.94	1.04	0.98	1.15
ENSG00000041515	MYO16	0.49	1.21	1.07	0.96	0	0	0.3	0	0	0.33	1.31					0	0.46	1.68	1.76	0	0	0	0	0	0.35	0	0	0.99	0	0.73	0	0	0.51	0	0	0	0
ENSG00000041802	LSG1	0.99	0.89	0.96	0.87	0.85	0.89	0.87	0.96	0.89	0.98	1.05					0.99	0.9	0.96	0.88	0.88	0.92	0.87	1.05	0.91	0.99	1.12	1.02	0.87	0.97	0.85	0.82	0.86	0.91	0.87	0.85	0.9	1.01
ENSG00000041880	PARP3	1.08	0.92	0.87	0.81	0.83	0.81	0.95	1.13	1.32	1.56	1.75					1.07	0.99	0.84	0.75	0.92	0.76	0.89	1.03	1.35	1.59	1.53	1.08	0.98	0.82	0.87	0.78	0.79	0.88	1.2	1.33	1.55	1.84
ENSG00000041982	TNC	0.86	1.06	2.51	13.53	15.37	14.4	14.8	8.3	8.38	7.7	7.27	Positive	Upregulated	royalblue	0.895848	0.66	0.76	2.31	9.27	14.58	12.95	13.62	5.84	6.24	3.74	3.96	1.14	1.55	1.83	16.93	14.2	13.26	15.71	9.68	7.68	13.11	9.99
ENSG00000041988	THAP3	1.1	0.88	0.7	0.83	0.94	0.84	0.89	1.02	0.9	0.97	0.95					1.17	1.09	0.67	0.76	1.02	1.03	0.87	0.79	0.71	1.05	0.97	1.12	0.87	0.66	0.87	0.88	0.82	0.74	1.11	1.02	0.96	0.99
ENSG00000042062	RIPOR3	1.05	1.35	1.75	1.68	0.86	0.89	0.75	0.83	1.27	2.68	5.61					1.23	1.68	2.31	3.35	0.53	1.1	0.71	0.45	2.48	2.93	6.84	0.82	1.28	1.44	2.04	1.31	0.77	0.75	1.53	0.77	4.34	3.29
ENSG00000042088	TDP1	1.01	0.97	0.97	0.57	0.59	0.8	0.79	0.66	0.79	1.11	1.23					0.97	0.95	0.95	0.56	0.54	0.81	0.9	0.76	0.75	1.31	1.56	1.04	0.97	1.11	0.57	0.62	0.78	0.79	0.56	0.75	0.81	1.09
ENSG00000042286	AIFM2	0.98	0.86	0.82	0.79	0.76	0.94	0.85	1.16	1.26	1.88	2.05			tan	0.79458	1.13	0.98	0.66	0.76	0.77	0.91	0.88	0.97	1.52	2.55	2.25	0.9	0.87	0.92	0.85	0.81	0.98	0.83	1.27	1.12	1.71	2.07
ENSG00000042304	C2orf83	0	0	0	0	0	0	0	0	0	0	0					0	0	0	0	0	0	0	0	0	0	0	0	0	0	0	0	0	0	0	0	0	0
ENSG00000042317	SPATA7	1.11	1.08	0.85	0.67	0.6	0.68	0.82	0.82	0.83	0.76	0.93					1.12	1.01	0.86	0.63	0.59	0.73	0.8	0.97	0.79	0.75	0.92	1.14	1.11	0.92	0.76	0.54	0.65	0.88	0.82	0.86	0.78	0.75
ENSG00000042429	MED17	0.91	1.11	0.84	0.81	0.87	0.96	0.94	0.9	0.87	0.86	0.77					0.92	1.1	0.86	0.76	0.85	1.29	1.03	0.77	0.76	0.87	0.71	0.82	0.9	0.79	0.79	1.03	1.02	0.81	0.93	0.87	0.95	0.91
ENSG00000042445	RETSAT	1	0.96	0.92	0.81	0.76	0.69	0.73	0.8	0.84	0.95	1					1	1	0.91	0.86	0.78	0.7	0.69	0.81	0.84	0.87	1.03	1.03	0.97	0.91	0.75	0.8	0.71	0.75	0.85	0.87	1.02	1
ENSG00000042493	CAPG	0.99	0.92	0.91	0.94	0.9	0.84	0.84	0.72	0.7	0.97	1.19					1.07	0.98	0.93	0.84	0.99	0.91	0.76	0.58	0.69	1.24	1.26	0.99	0.95	0.86	0.98	0.9	0.85	0.81	0.78	0.66	0.86	1.19
ENSG00000042753	AP2S1	0.99	0.95	0.89	0.86	0.9	0.88	0.84	0.87	0.89	0.89	0.91					1.01	0.99	0.87	0.82	0.89	0.92	0.83	0.84	0.87	1.06	0.98	0.97	0.94	0.9	0.86	0.88	0.9	0.8	0.87	0.88	0.82	0.85
ENSG00000042781	USH2A	2.92	0	2.28	0.36	0.47	0.49	0.21	2.78	0.76	1.93	1.09					0	0	0	0.66	0	0	0	0	0	0	0	0	0	0	0	0	0.51	0	1.54	0	0	0
ENSG00000042813	ZPBP	0	0	0	0	0	0	0	0	0	0	0					0	0	0	0	0	0	0	0	0	0	0	0	0	0	0	0	0	0	0	0	0	0
ENSG00000042832	TG	0.87	1.06	1.06	0.35	1.44	1.78	0.97	1.37	1.12	1.94	2.29			steelblue	0.728013	0.71	0.68	1.61	1.21	0.65	2.73	0.65	1.16	0.48	1.53	1.48	1.17	1.49	0.67	0.34	1.34	1.71	1.15	1.65	1.32	1.68	1.83
ENSG00000042980	ADAM28	1.2	0.98	0.91	0.66	0.64	0.54	0.79	1.31	1.96	2.33	3.01			turquoise	0.571415	1.41	0.97	0.76	0.63	0.36	0.35	0.5	2.27	2.04	3	2.97	1.61	1.06	1.16	0.43	0.67	1.17	0.46	0.87	2.48	2	3.72
ENSG00000043039	BARX2	0	0	0	0	0	0	0	0	0	0	0					0	0	0	0	0	0	0	0	0	0	0	0	0	0	0	0	0	0	0	0	0	0
ENSG00000043093	DCUN1D1	1.06	0.99	1.07	1.13	1	1.12	1.25	1.16	1.21	1.17	1.29					1.02	0.92	0.99	1.12	0.89	1.11	1.49	1.28	1.14	1.03	1.48	1.11	0.99	1.2	1.25	1.15	1.12	1.33	1.08	1.29	1.19	1.01
ENSG00000043143	JADE2	1.1	1.19	1.15	1.3	0.97	0.71	0.72	0.86	1.11	1.74	1.98			white	0.732873	1.28	1.21	1.25	1.37	1.04	0.77	0.73	0.88	1.25	2.06	1.88	1.05	1.26	1	1.21	0.85	0.69	0.64	0.86	1.09	1.79	1.91
ENSG00000043355	ZIC2	0	1.5	0	0	0	0	0	0	0	0	0					0	0	0	0	0	0	0	0	0	0	0	0	0	0	0	0	0	0	0	0	0	0
ENSG00000043462	LCP2	0.81	1.55	1.81	2.19	1.91	2.09	3.14	2.11	2.62	1.97	2.07			orange	0.858012	0.63	1.41	1.55	2.74	1.7	1.96	3.33	1.61	2.52	1.47	1.59	1.26	2.03	1.34	1.77	2.21	2.8	3.02	2.7	2.8	3.1	2.27
ENSG00000043514	TRIT1	0.93	0.93	0.81	0.69	0.64	0.81	0.84	0.98	0.86	0.83	0.91					0.91	0.88	0.73	0.72	0.63	0.82	0.82	1.06	0.82	0.8	0.95	0.92	0.91	0.85	0.67	0.64	0.81	0.9	0.97	0.88	0.74	0.9
ENSG00000043591	ADRB1	1.16	0.44	0.82	0.22	0.02	0.17	0.18	0.5	0.49	0.41	0.77			green	0.651777	0.97	0.31	0.71	1.32	0	0.34	0.42	0.68	0.27	0.35	0.83	0.78	0.68	0.75	0.14	0.05	0.16	0.16	0.82	0.64	0.38	0.67
ENSG00000044012	GUCA2B	0	0	0	0	0	0	0	0	0	0	0					0	0	0	0	0	0	0	0	0	0	0	0	0	0	0	0	0	0	0	0	0	0
ENSG00000044090	CUL7	1.04	0.92	0.91	0.82	0.82	0.84	1.02	0.91	0.81	0.83	0.83					1.03	0.99	0.88	0.78	0.84	0.88	0.92	0.77	0.82	0.75	0.77	1.1	0.9	0.89	0.85	0.81	0.85	0.99	1.11	0.86	1.03	0.91
ENSG00000044115	CTNNA1	0.97	0.95	0.95	0.98	1.01	1.02	1.04	1.01	0.99	0.96	1.01					0.97	0.97	0.91	0.97	1.05	1.02	1.05	1.08	1.01	0.93	1.06	1.01	0.94	0.97	0.98	1	1.01	1.08	0.99	0.96	0.95	0.98
ENSG00000044446	PHKA2	1.06	0.99	0.87	0.69	0.56	0.53	0.52	0.56	0.62	0.68	0.78					1.04	1.01	0.83	0.66	0.57	0.5	0.47	0.52	0.66	0.72	0.82	1.13	0.99	0.85	0.7	0.6	0.53	0.53	0.64	0.67	0.62	0.69
ENSG00000044459	CNTLN	1.03	1.02	1.09	0.86	0.87	0.75	0.74	0.67	0.96	1.07	1.18					0.97	1.01	1.05	0.85	0.81	0.76	0.81	0.69	0.94	1.08	1.37	1.01	0.99	1.17	0.85	1.04	0.75	0.8	0.67	0.93	1.02	1.02
ENSG00000044524	EPHA3	0	2.78	0	0.86	0	0	0	0	0	1.23	2.06					0	0	0	0	0	0	0	0	0	0	0	0	0	0	0	0	0	0	0	0	0	6.33
ENSG00000044574	HSPA5	1	0.98	0.93	0.89	0.85	0.89	0.76	1.28	1.19	0.91	0.95					1.04	1.06	0.93	0.9	0.81	0.81	0.67	1.44	1.41	0.92	1.01	0.97	0.91	0.98	0.89	0.91	0.97	0.89	1.21	1.02	0.87	0.9
ENSG00000046604	DSG2	1.6	0.17	0.43	1.2	1.84	0.78	0.22	1.64	2.33	1.09	2.21			turquoise	0.475237	1.63	0.37	0.93	1.13	1.68	0.7	0.36	1.38	3.6	1.03	14.74	6.48	0	0.35	1.74	5.02	0.2	0	1.29	1.23	3.99	1.73
ENSG00000046647	GEMIN8	1	0.96	0.9	0.75	0.77	0.9	0.99	1.06	1.07	0.89	1					1	1.01	0.87	0.79	0.73	0.84	1.06	1.1	1.16	0.87	1.01	1.02	0.98	0.9	0.81	0.83	0.92	0.92	0.99	0.99	0.86	1.01
ENSG00000046651	OFD1	0.98	1	0.88	0.85	0.89	0.96	1.04	0.9	1.06	1.06	1.09					0.9	0.97	0.91	0.88	0.93	0.88	1.12	0.89	1.06	0.97	1	1.04	1.02	0.83	0.86	0.81	1	1.01	0.87	1.19	1.04	1.04
ENSG00000046653	GPM6B	1.13	0.86	1.05	0.91	0.81	0.77	0.87	0.53	0.89	0.99	0.93					1.09	0.53	1.57	0.75	0.8	0.89	1.31	0.41	0.77	1.1	0.77	1.5	0.82	0.64	0.94	0.47	0.64	0.69	0.58	1.63	1.16	0.78
ENSG00000046774	MAGEC2	0	0	0	0	0	0	0	0	0	0	0					0	0	0	0	0	0	0	0	0	0	0	0	0	0	0	0	0	0	0	0	0	0
ENSG00000046889	PREX2	1.03	1.02	0.98	0.92	0.69	0.67	0.78	1.11	1.09	0.99	1.03					1.05	1.01	0.95	0.96	0.62	0.59	0.92	1.2	1.01	0.83	1.14	1.05	1.02	1.03	0.91	0.75	0.72	0.86	1.05	1.11	0.98	0.85
ENSG00000047056	WDR37	1	1.02	1.01	0.86	0.89	0.81	0.92	0.85	0.82	0.82	0.87					0.98	1.09	0.98	0.83	0.9	0.76	0.9	0.91	0.85	0.85	0.95	1.01	1.02	1.04	0.87	0.88	0.88	0.92	0.82	0.81	0.8	0.78
ENSG00000047188	YTHDC2	1	0.96	0.96	0.8	0.62	0.57	0.61	0.74	0.83	0.82	0.93					0.97	0.92	0.94	0.84	0.55	0.56	0.69	0.82	0.82	0.74	1.1	1.05	0.95	1.03	0.82	0.71	0.58	0.63	0.71	0.85	0.81	0.78
ENSG00000047230	CTPS2	0.94	0.96	1	0.78	0.72	0.68	0.7	0.83	0.87	0.94	0.97					1.04	0.96	0.99	0.82	0.77	0.64	0.74	0.85	0.85	0.83	0.98	0.98	0.91	1.01	0.73	0.72	0.66	0.74	0.81	0.88	0.94	0.9
ENSG00000047249	ATP6V1H	0.99	0.97	0.91	0.73	0.73	0.67	0.75	0.95	0.99	0.97	1.03					1.03	0.98	0.89	0.72	0.67	0.65	0.72	0.92	0.93	0.94	0.98	0.95	0.95	0.98	0.76	0.73	0.69	0.76	0.92	1.07	0.98	1.03
ENSG00000047315	POLR2B	0.99	0.94	0.91	0.81	0.81	0.88	0.96	0.98	1.04	1.04	1.1					1	0.91	0.88	0.84	0.78	0.84	1.03	1.14	0.99	1	1.17	1.03	0.99	0.99	0.78	0.82	0.89	1	0.89	1.04	0.98	1.03
ENSG00000047346	FAM214A	1.06	1.09	0.92	0.52	0.55	0.63	0.72	0.71	0.77	0.71	0.73					1	1.1	0.87	0.51	0.48	0.61	0.71	0.75	0.71	0.6	0.76	1.05	1.15	1.04	0.57	0.59	0.65	0.87	0.75	0.87	0.81	0.66
ENSG00000047365	ARAP2	1.2	1.2	0.99	1.17	1.17	0.96	0.58	0.74	1.09	1.52	1.37			orangered4	0.568135	1.19	1.09	1.13	1.27	1.26	1.44	0.77	0.99	1.07	1.26	1.25	0.94	1.3	0.9	1.18	1.13	0.81	0.61	0.71	1.03	1.52	1.32
ENSG00000047410	TPR	1.02	0.97	0.96	0.92	0.84	0.93	1.01	0.95	1.05	1.12	1.23					0.97	0.97	0.94	0.93	0.8	0.91	1.1	1.06	1.09	1.06	1.24	1.07	0.98	1	0.89	0.87	0.9	1.07	0.87	1.02	1.08	1.23
ENSG00000047457	CP	1.61	1.43	3.75	0.85	1.72	9.49	0.6	0.92	0.85	1.89	3.06					3.58	0	0	2.56	0.21	0	0	0.85	0.53	1.01	3.72	0	1.17	0	0.55	3.03	0	1.04	0.76	0.9	0	2.81
ENSG00000047578	KATNIP	0.98	1.01	0.95	0.81	0.93	1.05	1.4	1.21	1.09	1.02	1.03					0.92	1.09	0.95	0.74	1.02	1.09	1.35	1.05	1.07	0.99	1	0.97	0.98	0.96	0.86	0.86	1.03	1.29	1.33	1.14	1.14	1.01
ENSG00000047579	DTNBP1	0.9	0.95	0.98	0.71	0.81	0.92	1.06	0.99	1	0.92	1.04					0.95	0.92	0.96	0.74	0.9	0.85	1.13	1.03	1.02	0.84	1.01	0.96	0.99	1.04	0.69	0.73	0.94	0.94	0.9	1.01	0.94	1.11
ENSG00000047597	XK	2.51	5.29	0.47	0.63	1.09	0.76	0.71	1.2	1.05	1.3	0.67					0	0	0	0.44	0	0.9	0	0	0.9	1.07	1.25	1.32	1.76	0.44	1.38	3.23	0.46	1.28	2.34	1.3	3.37	0.22
ENSG00000047617	ANO2	1.02	0.98	1.08	1.19	0.81	0.64	0.85	0.73	0.87	0.66	0.78			cyan	0.689458	1.02	1.09	0.99	1.24	0.7	0.64	0.87	0.72	0.91	0.59	0.72	0.99	0.97	1.07	1.06	0.85	0.66	0.84	0.89	0.82	0.79	0.85
ENSG00000047621	C12orf4	1.01	1.03	0.99	0.72	0.61	0.68	0.67	0.83	0.94	1.06	1.19					1.03	1.03	1.04	0.72	0.52	0.62	0.72	0.99	0.9	1.09	1.53	0.97	1.06	1.09	0.77	0.68	0.72	0.75	0.76	1.01	0.94	1.07
ENSG00000047634	SCML1	0.99	0.94	0.97	0.81	0.67	0.66	0.61	0.61	0.79	0.97	1.05					0.99	0.89	0.98	0.86	0.58	0.62	0.7	0.61	0.81	0.99	1.32	0.96	0.92	0.93	0.81	0.73	0.65	0.63	0.6	0.78	0.92	0.83
ENSG00000047644	WWC3	1.03	1.04	0.98	0.77	0.69	0.75	0.76	0.72	0.79	0.79	0.82					1.02	1.13	1.05	0.76	0.65	0.83	0.78	0.62	0.76	0.83	0.82	0.99	1.01	0.94	0.76	0.67	0.7	0.72	0.78	0.87	0.79	0.8
ENSG00000047648	ARHGAP6	1.11	1.1	0.87	1.05	2.08	1.52	1.14	0.83	0.61	0.64	0.63			ivory	0.687076	0.97	0.99	0.89	1.05	2.77	1.67	1.02	0.94	0.59	0.74	0.72	1.08	1.11	0.89	1	1.42	1.57	0.98	0.75	0.58	0.48	0.44
ENSG00000047662	FAM184B	1.12	0.82	1.18	0.45	0.63	1	0.78	1.35	0.76	0.47	0.97					0.81	0.78	1.28	0.37	0.84	0.68	0.91	1.03	0.07	2.24	1	1.29	0.34	2.5	0.13	0.35	1.21	0.26	0.96	0.86	0.3	1.35
ENSG00000047849	MAP4	1.02	0.97	0.93	0.97	1	1.07	1.1	0.99	0.96	1.04	1.07					1.03	0.99	0.91	1.01	1	1.06	1.14	1.03	1.01	1.08	1.14	1.03	0.95	0.97	0.92	1.01	1.03	1.1	0.96	0.9	0.97	1.06
ENSG00000047932	GOPC	1.03	1.03	0.93	0.56	0.52	0.68	0.78	0.85	0.83	0.79	0.88					1	0.99	0.84	0.57	0.45	0.64	0.85	0.91	0.81	0.68	1.08	1.06	1	1.04	0.63	0.57	0.68	0.84	0.86	0.88	0.87	0.66
ENSG00000047936	ROS1	0	0	0	0	0	0	0	0	0	0	0					0	0	0	0	0	0	0	0	0	0	0	0	0	0	0	0	0	0	0	0	0	0
ENSG00000048028	USP28	0.95	0.95	0.95	0.8	0.76	0.82	0.8	0.81	0.98	1.15	1.24					0.93	0.91	0.9	0.85	0.79	0.82	0.91	0.91	1	1.05	1.32	1	0.96	1	0.75	0.77	0.78	0.83	0.77	0.92	1.16	1.1
ENSG00000048052	HDAC9	1.2	1.1	1.1	1.17	0.73	0.63	0.74	1.27	1.9	2.86	2.45			tan	0.908081	1.44	1.29	1.08	1.5	0.75	0.67	1.11	1.24	1.89	1.89	2.29	1.04	1.04	1.18	1.05	0.73	0.55	0.7	1.3	1.97	3.76	2.39
ENSG00000048140	TSPAN17	1.01	0.96	0.87	0.82	0.87	0.89	1.03	1.18	1.12	1.18	1.14					1.02	1.06	0.85	0.77	0.91	0.97	1.04	1.05	1.07	1.22	1.13	0.97	0.93	0.85	0.88	0.84	0.89	0.94	1.25	1.16	1.14	1.11
ENSG00000048162	NOP16	1.01	0.96	0.95	0.98	0.95	1.01	0.98	1.26	1.05	0.96	1.05					1.09	0.92	0.92	0.89	1.08	1.05	0.94	1.19	1.07	1.07	1.07	1.01	0.99	0.98	1.01	0.98	1.01	0.92	1.23	0.95	0.86	1
ENSG00000048342	CC2D2A	1	0.96	0.99	0.81	0.5	0.37	0.35	0.62	0.72	0.7	0.91			cyan	0.91793	0.92	0.91	1	0.79	0.45	0.35	0.28	0.63	0.68	0.64	1.03	1.17	1.05	0.95	0.77	0.54	0.49	0.41	0.63	0.78	0.79	0.8
ENSG00000048392	RRM2B	0.98	0.96	0.86	0.72	0.66	0.77	0.8	0.69	0.81	0.9	0.98					0.97	0.93	0.8	0.73	0.59	0.74	0.88	0.74	0.69	0.78	1.1	1.01	0.96	0.98	0.79	0.75	0.74	0.86	0.62	0.93	0.97	0.8
ENSG00000048405	ZNF800	1.04	1.02	1.07	1.05	0.93	1.08	1.04	0.97	1.05	1.04	1.17					1.01	0.96	0.99	1.06	0.84	1.06	1.13	1.09	1	1.07	1.32	1.12	1.03	1.06	1.06	1.05	1.07	1.07	0.86	1.1	1	1.02
ENSG00000048462	TNFRSF17	0	0	0	0	0	0	0	0	0	0	0					0	0	0	0	0	0	0	0	0	0	0	0	0	0	0	0	0	0	0	0	0	0
ENSG00000048471	SNX29	0.93	0.96	0.98	0.89	0.68	0.66	0.85	1.04	1.04	0.84	0.99					0.91	1.07	0.9	0.91	0.63	0.61	0.79	0.99	1.03	0.75	0.96	0.98	0.86	1.05	0.85	0.76	0.68	0.87	1.08	1.11	0.84	0.98
ENSG00000048540	LMO3	0.25	0.26	1.64	1.03	0	0	0.55	1.31	0	0.24	0.73					0.3	0.2	0	0.52	0	0	0	0	0	0	0	0.47	0	0	0	0	0	0	0.96	0	0	0
ENSG00000048544	MRPS10	0.96	0.98	0.91	0.84	0.77	0.81	0.89	0.87	0.89	0.88	0.96					0.91	0.96	0.94	0.83	0.72	0.77	0.93	0.98	0.86	0.86	1.15	0.99	1	0.91	0.88	0.82	0.82	0.96	0.84	0.87	0.83	0.86
ENSG00000048545	GUCA1A	0.18	1	0.89	0.52	2.54	1.32	0.59	3.82	1.46	2.77	0.5					0	0	0	0	1.65	1.93	0	0	2.12	0	0	0.33	0.94	1.77	0	0	1.13	0	0.93	0.75	6.43	0.9
ENSG00000048649	RSF1	1.02	1.05	0.93	1	0.94	1.03	1.1	1.01	1.02	0.98	1.08					1	1.03	0.85	1.02	0.88	1.01	1.2	1.08	0.99	0.86	1.12	1.11	1.05	1.07	0.96	1.05	0.98	1.17	0.95	1.01	1.07	0.97
ENSG00000048707	VPS13D	1.02	0.99	0.99	0.83	0.81	0.94	1.06	0.96	1	1.04	1.04					1.01	0.97	0.97	0.81	0.75	0.89	1.11	1	0.97	0.95	1.02	1.04	1.04	1.01	0.83	0.87	0.94	1.07	0.97	0.99	1.05	1.02
ENSG00000048740	CELF2	1.02	0.99	1	0.99	1	1.15	1.09	0.8	0.95	0.83	0.86					1.02	0.98	1.05	1.1	0.98	1.21	1.3	0.98	0.96	0.83	1.04	1.05	0.99	1	0.99	1.06	1.05	0.99	0.7	0.9	0.81	0.69
ENSG00000048828	FAM120A	1.03	0.98	0.9	0.85	0.79	0.86	0.92	0.87	0.84	0.81	0.91					1.05	1.04	0.88	0.84	0.75	0.88	0.96	0.86	0.87	0.91	1.09	1	0.97	0.92	0.91	0.86	0.85	0.9	0.89	0.8	0.75	0.75
ENSG00000048991	R3HDM1	0.98	0.99	1.02	0.81	0.66	0.71	0.76	0.66	0.71	0.86	0.9					0.91	0.92	0.96	0.86	0.6	0.72	0.78	0.75	0.73	0.84	1.03	1.02	0.99	1.07	0.77	0.74	0.66	0.81	0.63	0.69	0.78	0.79
ENSG00000049089	COL9A2	0.91	0.87	1.15	1.2	1.05	1.07	0.8	2.98	1.96	2.16	2.23			turquoise	0.721287	0.93	0.54	1.99	0.83	0.96	0.88	0.45	1.95	1.84	2.03	1.5	0.93	0.89	0.88	0.78	1.03	1.71	1.12	4.03	2.74	2.83	2.73
ENSG00000049130	KITLG	1.01	1.08	2.47	1.47	1.16	1.09	0.93	0.64	0.88	1.28	1.07			orangered4	0.664	1.13	0.94	2.69	1.58	0.89	0.91	1.49	0.58	0.83	1.26	1.58	0.96	1.13	2.21	1.48	1.41	1.15	0.88	0.66	0.93	1.16	0.94
ENSG00000049167	ERCC8	0.94	0.98	0.81	0.77	0.68	0.76	0.75	0.74	0.82	0.82	0.95					0.91	0.9	0.72	0.85	0.59	0.68	0.77	0.87	0.78	0.81	1.27	0.99	1.06	0.87	0.71	0.73	0.76	0.85	0.58	0.87	0.9	0.73
ENSG00000049192	ADAMTS6	1	0.91	0.97	0.74	0.66	0.76	1.05	1.15	1.27	1.32	1.49					0.86	0.85	0.98	0.81	0.59	0.6	1.27	1.19	1.17	1.33	1.93	1.18	0.93	1	0.7	0.74	0.88	1.16	1.15	1.4	1.31	1.37
ENSG00000049239	H6PD	0.99	0.95	0.93	1.02	1.01	0.91	1	1.05	1.06	0.89	0.85					0.98	1.05	0.91	0.96	0.95	0.92	0.93	0.92	1.05	0.87	0.89	1.01	0.93	0.89	1.07	1.02	0.9	1.04	1.15	0.98	0.88	0.77
ENSG00000049245	VAMP3	0.97	0.97	0.95	0.92	0.89	0.97	1.03	1.05	1.06	1.02	1.01					0.96	0.94	0.92	0.93	0.85	0.95	1.09	1.18	0.98	0.95	1.11	1	0.96	1.03	0.94	0.95	0.95	1.09	0.98	1.1	0.98	0.93
ENSG00000049246	PER3	1	1	0.94	0.57	0.56	0.57	0.69	0.7	0.7	1.16	1.32			green	0.657408	0.88	1.05	0.92	0.59	0.6	0.54	0.65	0.79	0.7	1.16	1.48	1.01	0.96	1.09	0.56	0.54	0.56	0.65	0.65	0.56	1.05	1
ENSG00000049247	UTS2	0.26	2.98	0.96	1.61	1.87	0.32	0.62	0.17	0	0	0					0	0	0.61	0	1.34	0	0.28	0	0	0	0	0.5	3.52	1.08	3.08	1.86	2.11	3.13	1.28	0	0	0
ENSG00000049249	TNFRSF9	0.96	1.25	1.75	6.78	11.76	24.49	58.84	45.38	51.26	27.31	20.12	Positive	Upregulated	royalblue	0.960626	1.02	1.15	1.83	6.63	12.62	22.96	74.36	39.73	32.57	15.85	17.83	1.09	1.33	1.6	7.49	11.41	26.69	55.16	52.84	70.81	48.59	17.91
ENSG00000049283	EPN3	0.61	1.76	1.35	0.41	0.25	0.21	0.59	1.08	1.28	1.67	1.25			darkmagenta	0.594239	0.38	1.27	0	0.68	0	0.17	0.57	0.91	1.22	1.41	8.37	0.85	1.88	1.01	0.25	0.84	0.26	0.35	0.96	1.82	1.57	0.81
ENSG00000049323	LTBP1	0.95	0.93	1	0.84	0.67	0.6	0.53	0.26	0.21	0.24	0.31	Negative	Downregulated	darkgreen	0.8834	0.91	0.92	0.97	0.92	0.69	0.64	0.52	0.25	0.21	0.21	0.31	1.02	0.99	1.03	0.75	0.63	0.57	0.55	0.32	0.27	0.33	0.36
ENSG00000049449	RCN1	0.99	1	1	1.14	1.21	1.45	1.58	1.39	1.41	1.44	1.41					0.98	0.98	1	1.18	1.17	1.37	1.69	1.42	1.34	1.4	1.51	1.02	0.99	1.02	1.09	1.25	1.38	1.65	1.32	1.4	1.37	1.4
ENSG00000049540	ELN	1.04	0.97	0.84	0.67	0.59	0.49	0.41	0.1	0.03	0.03	0.02	Negative	Other	darkorange	0.904909	1.05	1.11	0.84	0.6	0.59	0.57	0.3	0.04	0.02	0.02	0.02	0.99	0.96	0.82	0.7	0.6	0.54	0.46	0.21	0.08	0.07	0.03
ENSG00000049541	RFC2	0.97	0.93	0.93	0.97	0.91	0.75	0.56	0.62	0.85	1.2	1.33					1	0.94	0.96	0.92	0.9	0.81	0.59	0.59	0.93	1.64	1.36	0.97	0.91	0.9	0.97	0.94	0.68	0.52	0.62	0.77	0.91	1.23
ENSG00000049618	ARID1B	0.97	0.99	0.99	0.79	0.94	1.02	1.16	1.02	1.01	0.98	1.01					0.99	1.05	0.96	0.75	0.96	1.12	1.14	1	1.02	0.98	1.03	1	1.04	0.98	0.83	0.92	0.94	1.18	1.06	0.95	0.97	0.95
ENSG00000049656	CLPTM1L	0.99	0.98	0.89	0.93	0.96	0.94	0.98	1.04	1.05	1.09	1.05					1.06	1.12	0.91	0.86	0.95	0.95	0.99	0.96	1.02	1.2	1.05	0.93	0.97	0.87	0.96	0.99	0.97	0.91	1.07	1.01	1.01	1.02
ENSG00000049759	NEDD4L	1.01	0.97	0.98	1.05	0.9	0.67	0.69	1.36	1.57	1.55	1.37					1.06	0.94	0.99	1.1	0.87	0.66	0.87	1.32	1.4	1.22	1.3	1.01	0.98	1.05	1.07	0.97	0.64	0.68	1.41	1.69	1.79	1.44
ENSG00000049768	FOXP3	1.28	0.73	1.27	0.99	0.9	0.78	0.83	0.75	0.78	1.55	1.69					0.72	1.4	2	1.39	0.82	0.46	0.91	0.69	0.42	1.71	2.89	1.83	0.42	0.25	0.93	0.71	0.81	0.61	0.5	0.9	2.99	1.2
ENSG00000049769	PPP1R3F	1.1	1.3	0.9	0.91	1.16	0.77	0.75	0.79	0.76	0.82	1.05			darkmagenta	0.699272	1.25	1.37	1.02	1.28	1.24	0.84	0.72	0.68	0.61	0.76	0.8	0.86	1.55	0.82	0.58	0.96	0.63	0.58	1.18	1.18	1.14	1.5
ENSG00000049860	HEXB	1	0.95	0.97	0.87	0.83	0.78	0.76	0.75	0.84	0.9	1.09					0.97	0.94	0.95	0.88	0.77	0.75	0.74	0.82	0.79	0.86	1.16	1.03	0.95	1.03	0.86	0.91	0.81	0.81	0.69	0.85	0.9	1.02
ENSG00000049883	PTCD2	1.03	0.97	0.79	0.5	0.52	0.58	0.67	0.83	0.87	0.85	1					0.99	0.87	0.7	0.59	0.49	0.52	0.79	0.88	0.8	0.81	1.12	1.1	1.04	0.97	0.49	0.55	0.56	0.66	0.8	0.94	0.86	0.85
ENSG00000050030	NEXMIF	1.96	1.35	2.37	1.52	0.48	1.14	0.29	1.75	0.54	0.8	1.16			greenyellow	0.511503	0.87	1.2	0	2.43	0	0.79	0	1.02	0.42	0.43	0.58	0	1.17	0	0	0.16	0	1.04	6.41	2.31	0.73	1.82
ENSG00000050130	JKAMP	0.98	0.95	0.87	0.69	0.6	0.62	0.67	0.77	0.9	0.94	0.97					0.94	0.91	0.82	0.74	0.52	0.57	0.71	0.87	0.87	0.89	1	0.95	1	0.98	0.69	0.71	0.68	0.73	0.73	0.97	0.94	0.92
ENSG00000050165	DKK3	0.98	0.95	0.93	1.01	1.05	0.98	0.96	0.71	0.68	0.77	0.8					0.95	0.96	0.95	0.99	1.06	0.96	0.89	0.65	0.64	0.68	0.69	0.99	0.96	0.91	0.99	1.07	1.03	1.07	0.81	0.73	0.93	0.94
ENSG00000050327	ARHGEF5	0.87	1.13	0.82	0.78	0.64	0.48	0.87	0.78	0.92	1.44	1.59					0.73	1.86	0.98	0.87	0.63	0.54	0.75	0.54	1.38	1.6	1.68	0.97	0.97	0.58	0.79	0.58	0.38	1.2	0.84	0.7	1.07	1.36
ENSG00000050344	NFE2L3	0.99	0.97	0.96	1.02	1.02	1.06	1.09	1.11	1.3	1.46	1.48					1.05	0.93	0.93	1.06	1.02	1.1	1.28	1.25	1.23	1.29	1.56	0.97	1.02	1	0.94	1.02	0.92	1.08	0.96	1.24	1.48	1.38
ENSG00000050393	MCUR1	0.98	0.91	0.98	1.09	1.09	1.01	0.92	0.81	0.94	1.01	1.03					0.97	0.9	0.99	1.08	1.02	0.95	0.87	0.94	0.87	1.04	1.08	0.98	0.89	0.97	1.1	1.2	1.05	0.97	0.73	0.94	0.94	0.95
ENSG00000050405	LIMA1	0.97	0.97	0.99	0.97	0.84	0.65	0.55	0.5	0.44	0.5	0.56					0.96	0.95	0.96	0.93	0.73	0.57	0.48	0.52	0.39	0.42	0.56	1.03	0.95	1.08	1.02	0.97	0.71	0.64	0.5	0.5	0.54	0.54
ENSG00000050426	LETMD1	0.97	0.87	0.84	0.75	0.72	0.74	0.87	0.85	0.89	0.89	0.97					0.92	0.87	0.87	0.75	0.77	0.73	0.94	1	0.85	0.83	0.91	1.06	0.87	0.89	0.74	0.72	0.79	0.89	0.78	0.95	0.87	0.98
ENSG00000050438	SLC4A8	1.01	1.02	0.94	0.57	0.57	0.67	0.76	0.27	0.38	0.85	1.2			grey60	0.861129	1.18	1.15	0.87	0.63	0.65	1.16	0.78	0.33	0.44	0.86	1.31	0.9	0.96	0.96	0.61	0.52	0.49	0.88	0.22	0.41	0.8	1.19
ENSG00000050555	LAMC3	1.16	1.65	0.95	0.51	0.58	1.69	0.39	0.18	0.26	0.19	0.47					0	1.86	1.97	0	0.28	0	1.62	0.08	0.24	0.28	0.43	2.24	1.44	0	0	1.31	2.61	0.11	0.6	0.36	0.06	1.35
ENSG00000050628	PTGER3	1.01	0.45	0.95	2.97	0.86	2.16	0	0.85	2.62	3.13	1.25					0	0.68	0.34	3.68	0	0	0	0.59	2.01	0	1.66	1.65	0.46	0	0	0	0	0	0	0	0	0
ENSG00000050730	TNIP3	1.48	1.49	4.41	15.51	13.43	15.7	23.23	26.66	30.72	19.83	19.88	Positive	Upregulated	royalblue	0.908772	2.24	1.13	4.28	13.23	14.61	22.95	24.37	25.18	31.76	20.47	20.86	0.98	1.27	3.22	18.42	12.31	16.5	26.87	23.25	22.91	21.91	19.16
ENSG00000050748	MAPK9	0.98	0.98	0.94	0.76	0.66	0.71	0.69	0.69	0.82	0.93	0.91					0.91	0.94	0.92	0.76	0.62	0.7	0.75	0.76	0.8	0.9	1.03	1.04	1.02	0.98	0.78	0.71	0.68	0.75	0.68	0.84	0.91	0.8
ENSG00000050767	COL23A1	1.07	0.97	0.9	0.85	0.79	0.63	0.48	0.23	0.2	0.26	0.3	Negative	Downregulated	darkorange	0.967907	1.14	1.13	0.98	0.87	0.8	0.75	0.46	0.17	0.2	0.32	0.31	0.94	0.9	0.8	0.79	0.76	0.59	0.44	0.31	0.23	0.29	0.28
ENSG00000050820	BCAR1	1.07	1.11	1.13	1.09	1.53	1.28	0.92	0.84	0.75	0.75	0.65					1.29	1.47	1.44	1.06	1.3	1.57	0.84	0.51	0.81	1.24	0.64	0.91	1.06	0.9	0.94	1.38	1.2	0.74	1.06	0.65	0.65	0.66
ENSG00000051009	FHIP1B	1.12	0.97	0.82	0.79	0.96	0.88	0.97	0.8	0.85	0.81	0.86					1.09	1.03	0.83	0.81	1.04	0.92	0.88	0.72	0.93	0.8	0.86	1.06	1.03	0.77	0.81	0.81	0.87	0.88	0.86	0.88	0.9	0.84
ENSG00000051108	HERPUD1	1.01	1.07	0.98	1.11	1.38	1.48	1.26	1.55	1.41	1	0.88					0.96	1.01	0.96	1.02	1.22	1.2	1.04	1.73	1.34	0.94	0.88	0.99	1.08	1.06	1.14	1.49	1.71	1.5	1.38	1.6	0.96	0.91
ENSG00000051128	HOMER3	0.96	0.94	0.93	0.87	0.99	0.95	0.96	1.01	1.19	1	0.87					0.99	1	1.04	0.87	1	1.07	0.9	0.79	1.12	1.08	0.85	0.91	0.99	0.79	0.82	0.92	0.88	0.85	1.29	1.24	1.13	0.89
ENSG00000051180	RAD51	0.91	1	0.91	0.71	0.72	0.59	0.37	0.47	0.8	1.4	1.37			magenta	0.925997	0.94	1.01	0.89	0.72	0.73	0.64	0.43	0.43	0.87	1.86	1.54	0.88	0.9	1.01	0.71	0.78	0.53	0.4	0.46	0.74	1.05	1.35
ENSG00000051341	POLQ	0.94	0.96	1.01	0.6	0.59	0.55	0.37	0.34	0.61	1.15	1.39	Negative	Delayed	magenta	0.975912	0.95	1.08	1.14	0.71	0.5	0.6	0.38	0.32	0.65	1.52	1.73	0.97	0.85	1.03	0.55	0.67	0.49	0.41	0.35	0.58	0.85	1.28
ENSG00000051382	PIK3CB	0.97	1.03	0.98	1.26	1.39	1.72	1.92	1.35	1.31	1.25	1.28					0.99	1.01	0.97	1.31	1.37	1.66	2.01	1.51	1.26	1.14	1.45	0.98	1.01	1.06	1.26	1.52	1.75	2.15	1.25	1.27	1.15	1.12
ENSG00000051523	CYBA	1.14	1	0.93	0.95	1.17	1.11	0.97	1.01	0.96	0.96	0.91					1.39	1.27	1.01	0.93	1.08	1.25	0.88	0.64	1.08	1.35	0.8	0.98	1.02	0.82	0.91	1.16	1.08	0.82	1.33	0.89	0.95	1.01
ENSG00000051596	THOC3	0.98	0.89	0.89	0.66	0.76	0.68	0.62	0.65	0.76	0.82	0.93					0.84	1	1.09	0.63	0.66	0.66	0.52	0.63	0.72	1.03	0.96	0.98	0.83	0.83	0.63	0.77	0.67	0.62	0.66	0.67	0.66	0.86
ENSG00000051620	HEBP2	0.95	0.94	0.95	0.94	1.07	1.11	1.09	1.22	1.27	1.09	1.09					0.97	0.94	0.97	0.96	1.11	1.12	1.15	1.32	1.2	1.09	1.11	0.92	0.95	1	0.91	1.02	1.11	1.1	1.11	1.28	1.02	1.11
ENSG00000051825	MPHOSPH9	1.03	0.93	0.94	0.61	0.55	0.61	0.63	0.5	0.66	0.89	1.02					1.03	0.84	0.88	0.65	0.53	0.6	0.66	0.54	0.64	0.92	1.29	1.08	0.92	0.97	0.63	0.59	0.64	0.71	0.45	0.68	0.72	0.84
ENSG00000052126	PLEKHA5	1.01	0.97	0.98	0.97	0.72	0.61	0.74	0.69	0.74	0.8	0.79					0.95	1.08	0.93	1.06	0.66	0.62	0.67	0.75	0.76	0.67	0.83	0.99	0.92	1	0.82	0.77	0.63	0.86	0.67	0.75	0.87	0.75
ENSG00000052344	PRSS8	4.26	2.6	0	5.43	1.44	0.42	4.42	2.54	3.46	0	2.54					0	0	0	1.39	0	0	0	0	0	0	0	1.51	0	0	0	0	0	0	0	0	0	1.3
ENSG00000052723	SIKE1	0.98	0.97	0.87	0.6	0.62	0.77	0.82	0.78	0.79	0.77	0.86					0.92	0.97	0.81	0.61	0.53	0.72	0.88	0.83	0.76	0.7	0.99	0.99	0.9	1.01	0.65	0.68	0.8	0.88	0.74	0.85	0.8	0.74
ENSG00000052749	RRP12	1.01	0.93	0.96	1.01	1.08	1.22	1.16	1.48	1.01	1	1.11			darkolivegreen	0.832764	1.09	1.07	1	0.88	1.15	1.3	1.08	1.41	1.08	1.15	1.07	1.01	0.88	0.91	1.04	1.02	1.24	1.1	1.49	0.89	0.89	1.09
ENSG00000052795	FNIP2	1.02	0.97	1	1.18	0.92	0.8	0.8	0.85	0.82	0.86	0.98					1.01	1.01	0.93	1.24	0.86	0.81	0.73	0.9	0.85	0.83	1.02	1.01	0.93	1.1	1.17	0.93	0.81	0.84	0.81	0.79	0.88	0.87
ENSG00000052802	MSMO1	1.01	0.97	0.92	0.74	0.67	0.81	0.76	0.8	0.86	1.01	1.19					1	0.95	0.93	0.73	0.52	0.71	0.85	0.89	0.89	1.02	1.5	0.98	0.96	1.01	0.82	0.78	0.88	0.82	0.76	0.88	1.05	0.97
ENSG00000052841	TTC17	1	0.98	0.98	0.84	0.82	0.85	0.96	0.89	0.95	0.99	0.98					0.92	0.99	0.98	0.87	0.79	0.82	0.95	0.97	0.95	0.88	0.92	1.07	0.95	1.04	0.8	0.85	0.86	0.99	0.85	0.92	1.07	1.04
ENSG00000052850	ALX4	0	0	0	2.72	0	4.79	0	0	0	0	0					0	0	0	0	0	0	0	0	0	0	0	0	0	0	0	0	2.29	0	0	0	0	0
ENSG00000053108	FSTL4	1.07	0.87	0.78	0.21	0.13	0.09	0.1	0.07	0.25	0.43	0.35			green	0.933632	0.94	0.84	0.88	0.09	0.11	0	0.06	0	0.39	0.55	0.55	1.36	0.57	1.04	0.22	0.15	0.41	0.05	0.1	0.34	0.38	0.39
ENSG00000053254	FOXN3	0.99	0.99	0.98	0.54	0.46	0.56	0.52	0.79	0.86	0.84	0.89					0.94	1.03	0.97	0.55	0.44	0.58	0.57	0.78	0.83	0.75	1.02	1.05	0.99	0.98	0.52	0.48	0.55	0.52	0.83	0.92	0.96	0.72
ENSG00000053328	METTL24	0.63	0	0.25	0	0.31	0	0	0	1.59	0	0					0	0	0	0	0	0	0	0	0	0	0	0	0	1.1	0	0	0	0	0	0	0	0
ENSG00000053371	AKR7A2	0.95	0.94	0.87	0.84	0.84	0.72	0.64	0.71	0.82	0.92	0.87					0.98	1.02	0.9	0.78	0.84	0.73	0.6	0.57	0.77	0.98	0.87	0.93	0.95	0.8	0.83	0.88	0.74	0.6	0.78	0.79	0.89	0.85
ENSG00000053372	MRTO4	0.94	0.94	0.94	0.91	0.9	0.89	0.85	1.07	0.96	1.03	1.11					1	0.95	0.9	0.88	0.98	0.87	0.87	1.09	1.09	1.21	1.21	0.94	0.95	0.98	0.93	0.87	0.91	0.84	1	0.84	0.86	1.07
ENSG00000053438	NNAT	0.87	0.69	0.77	0.82	0.67	0.65	0.57	0.18	0.25	0.41	0.51	Negative	Delayed	skyblue	0.855009	0.82	0.78	0.75	0.78	0.7	0.71	0.53	0.2	0.2	0.41	0.55	0.92	0.54	0.67	0.83	0.64	0.6	0.59	0.19	0.32	0.48	0.49
ENSG00000053501	USE1	1	0.9	0.92	0.93	0.82	0.82	0.94	1.22	0.98	0.85	0.87					1.13	0.95	0.89	0.89	0.87	0.8	0.88	0.83	1.11	1.01	0.77	1	0.97	0.84	0.93	0.82	0.82	0.82	1.47	0.86	0.81	0.89
ENSG00000053524	MCF2L2	0.63	0.64	0.98	0.99	0.73	0.79	1.45	2.27	4.51	3.31	3.07			royalblue	0.663799	0.41	0.59	0.91	1.43	0.42	0.87	2.65	1.45	4.55	1.66	5.17	0.88	0.85	2.45	0.61	0.93	0.62	0.79	2.27	4.29	3.83	4.06
ENSG00000053702	NRIP2	0.95	0.57	0.51	0.6	0.53	0.58	0.69	0.64	0.58	0.88	0.65			green	0.670231	1.04	0.58	0.4	0.56	0.62	0.48	0.58	0.47	0.67	0.87	0.65	0.88	0.51	0.72	0.66	0.56	0.73	0.7	0.71	0.61	0.83	0.79
ENSG00000053747	LAMA3	1.03	0.96	1	0.84	0.82	0.77	0.71	0.33	0.52	0.74	0.8			magenta	0.819573	1.11	0.94	0.98	0.86	0.79	0.89	0.63	0.31	0.55	0.75	0.84	0.98	1.05	1.07	0.87	0.8	0.81	0.7	0.34	0.48	0.72	0.69
ENSG00000053770	AP5M1	1.01	0.91	0.9	0.78	0.72	0.87	0.92	0.87	0.98	0.92	1					0.93	0.87	0.87	0.79	0.68	0.83	0.96	1	0.88	0.81	1.07	1.15	0.95	0.93	0.83	0.77	0.91	1.03	0.85	1.11	0.97	0.92
ENSG00000053900	ANAPC4	0.99	0.99	0.93	0.72	0.71	0.8	0.87	0.8	0.94	0.97	1.08					0.97	0.92	0.97	0.76	0.7	0.84	0.95	0.89	0.94	1.03	1.24	0.97	1.05	0.93	0.76	0.72	0.75	0.83	0.71	0.95	0.89	0.96
ENSG00000053918	KCNQ1	1.12	1.2	0.85	0.94	0.96	0.61	0.48	0.33	0.44	0.58	0.53			plum1	0.804054	1.31	1.76	0.77	0.94	0.84	0.69	0.41	0.32	0.39	0.62	0.43	0.85	0.98	0.95	1.08	0.68	0.67	0.5	0.35	0.46	0.49	0.87
ENSG00000054116	TRAPPC3	0.94	0.94	0.93	0.82	0.84	0.91	0.98	1.08	1.03	1.05	1.1					0.97	0.94	0.9	0.84	0.85	0.89	1	1.13	1.03	1.04	1.11	0.89	0.93	0.97	0.79	0.83	0.9	0.98	1.01	0.96	0.99	1.15
ENSG00000054118	THRAP3	0.98	0.95	0.9	0.87	0.88	0.95	1.02	0.85	0.94	1.05	1.09					0.98	0.94	0.9	0.9	0.91	0.93	1.06	0.9	0.96	1.04	1.16	1.03	0.95	0.95	0.85	0.87	0.95	1.06	0.8	0.95	1.02	1.07
ENSG00000054148	PHPT1	1.04	0.93	0.83	0.88	0.89	0.9	0.91	0.85	0.82	0.88	0.84					1.07	1.04	0.87	0.81	0.97	1.06	0.91	0.67	0.77	0.97	0.78	1.02	0.95	0.76	0.91	0.86	0.79	0.81	1.02	0.79	0.89	0.89
ENSG00000054179	ENTPD2	0.99	0.8	0.81	1.2	0.74	0.45	1.47	0.45	0.49	0.94	0.25					1.2	1.78	2.07	1.07	0.89	0.7	2.05	0.35	0.38	0.7	0.18	0.64	0.29	0.31	1	0.79	0.76	1.19	0.55	0.75	1.02	1.06
ENSG00000054219	LY75	0.97	0.83	0.92	1.07	1.22	1.1	1.64	1.81	2.14	1.94	3.02			turquoise	0.900149	0.93	0.77	1.09	1.21	1.11	1.1	2.03	2.12	2.35	2.1	4.19	1.4	1.15	0.78	1.02	1	1.01	1.43	1.79	1.55	1.82	2.37
ENSG00000054267	ARID4B	1.02	1.07	1.07	1.43	1.14	1.21	1.29	1.11	1.11	1.08	1.03					1.01	1.05	1.02	1.45	1.04	1.13	1.4	1.25	1.01	0.9	1.06	1.05	1.07	1.06	1.47	1.27	1.26	1.41	1.04	1.21	1.2	0.93
ENSG00000054277	OPN3	1.09	0.85	0.79	0.77	0.73	0.71	0.68	1.04	0.93	1.51	1.23			tan	0.542627	0.72	0.88	0.73	0.6	1.02	0.85	0.65	1.07	1.12	1.95	1.73	1.2	0.94	0.87	1.04	0.72	0.73	0.83	1.01	0.77	1.16	1.03
ENSG00000054282	SDCCAG8	0.93	1.03	0.94	0.73	0.71	0.94	1.11	1.24	1.37	1.26	1.64					0.9	1	0.87	0.8	0.82	0.96	1.16	1.37	1.51	1.25	1.57	0.98	1.01	0.98	0.7	0.62	0.9	1.18	1.09	1.3	1.2	1.71
ENSG00000054356	PTPRN	0.51	0	0.29	1.02	0	1.91	0.87	0	1.01	0.29	0					0	0	0	0	0	0	1.05	0	0	0.56	0	0.32	0	0.37	0	0	0.56	0	0	0	0	0
ENSG00000054392	HHAT	0.86	0.96	0.97	0.71	0.78	0.54	0.58	0.7	0.84	0.92	1.16			greenyellow	0.938118	0.79	1	0.94	0.66	0.7	0.5	0.53	0.68	0.73	0.72	1.18	0.91	1.1	0.91	0.78	0.77	0.64	0.52	0.66	0.98	1.19	1.17
ENSG00000054523	KIF1B	1.01	1.04	1.03	1.43	1.17	0.99	0.97	1.01	1.04	1.16	1.18					1.05	1.03	0.99	1.48	1.13	0.94	1.03	1.09	1.07	1.07	1.27	1.01	1.05	1.07	1.39	1.21	0.96	1.06	0.98	1	1.15	1.08
ENSG00000054598	FOXC1	1.07	0.91	0.84	0.61	0.4	0.47	0.61	0.65	0.63	0.64	0.71			salmon	0.85953	1.03	0.97	0.82	0.69	0.38	0.52	0.61	0.73	0.68	0.6	0.85	1.09	0.84	0.87	0.53	0.38	0.43	0.64	0.6	0.59	0.68	0.56
ENSG00000054611	TBC1D22A	0.99	0.95	0.86	0.82	0.89	0.89	1	0.99	1.03	0.88	0.81					0.96	1.18	0.9	0.79	0.9	0.99	0.86	0.8	0.99	0.95	0.73	0.97	0.89	0.81	0.82	0.85	0.96	0.94	1.14	1	0.86	0.84
ENSG00000054654	SYNE2	1.02	0.93	1.03	0.79	0.78	0.65	0.5	0.42	0.62	0.88	0.98					0.96	0.95	0.92	0.83	0.72	0.69	0.48	0.42	0.54	0.84	0.92	1.15	1.03	1.05	0.81	0.82	0.62	0.51	0.4	0.61	0.87	0.95
ENSG00000054690	PLEKHH1	0.98	1.17	0.52	0.62	1.08	1.02	0.84	1.44	2.07	0.83	0.64					0.26	2.45	0.75	1.55	0.97	0.69	1.14	2.01	1.79	0.66	0.72	1.79	0.76	0.36	0.28	2.18	1.08	1.77	1.33	1.5	1.09	0.85
ENSG00000054793	ATP9A	0.99	0.94	0.96	0.81	0.71	0.66	0.62	0.77	0.84	0.77	0.72					0.96	0.96	0.94	0.82	0.68	0.68	0.63	0.78	0.79	0.7	0.76	1.05	0.94	1.01	0.78	0.71	0.6	0.63	0.78	0.86	0.85	0.62
ENSG00000054796	SPO11	0	0	0	0	0	0	0	0	0	0	0					0	0	0	0	0	0	0	0	0	0	0	0	0	0	0	0	0	0	0	0	0	0
ENSG00000054803	CBLN4	0	0	0	0	0	0	0	0	0	0	0					0	0	0	0	0	0	0	0	0	0	0	0	0	0	0	0	0	0	0	0	0	0
ENSG00000054938	CHRDL2	1.2	0.49	4.75	1.11	0.28	0.77	1.3	0.78	3.05	0.37	12.87					0	0.37	0	0	0	0	0	0	0	0	0	1.65	0.61	2.24	1.46	0.66	0	0.36	0	1.28	0.64	4.12
ENSG00000054965	FAM168A	0.96	0.95	1	0.72	0.62	0.64	0.69	0.74	0.78	0.77	0.84					0.94	0.9	0.98	0.76	0.64	0.64	0.69	0.75	0.73	0.69	0.85	1.04	1.02	1.03	0.71	0.63	0.67	0.74	0.78	0.82	0.8	0.83
ENSG00000054967	RELT	1.11	1.41	1.67	1.25	1.37	1.41	1.19	1.29	1.48	1.9	1.46			sienna3	0.771397	0.98	1.56	1.76	1.1	1.72	1.77	1.19	0.96	1.49	2.59	1.4	0.99	1.47	1.42	1.43	1.17	1.32	1.02	1.48	1.4	1.65	1.27
ENSG00000054983	GALC	0.96	0.93	0.93	0.82	0.61	0.55	0.49	0.47	0.48	0.48	0.54					0.89	0.9	0.91	0.87	0.52	0.53	0.45	0.49	0.45	0.45	0.64	1.02	0.93	0.97	0.78	0.69	0.55	0.61	0.47	0.52	0.49	0.48
ENSG00000055044	NOP58	1.01	0.99	0.98	0.85	0.76	0.79	0.77	0.81	0.85	0.95	1.02					1.1	0.98	0.98	0.84	0.77	0.76	0.79	0.94	0.87	1.05	1.18	0.96	0.99	0.99	0.86	0.75	0.81	0.8	0.72	0.79	0.81	0.95
ENSG00000055070	SZRD1	1.02	0.97	0.89	0.9	0.9	0.94	0.95	0.96	0.94	0.94	0.9					1.04	1.02	0.86	0.84	0.88	0.98	0.96	0.88	0.93	1.01	0.98	0.99	1.01	0.89	0.93	0.93	0.9	0.87	1.06	0.92	0.91	0.8
ENSG00000055118	KCNH2	0.48	0.94	0.43	0.77	0.11	0.79	0	0.53	0.59	0.89	0.72			mediumpurple3	0.729339	0	1.09	0.22	0.79	0.13	0.25	0	0.95	0.69	1.07	1.14	0.37	0.86	0.34	1.54	0	0	0	0.13	0.89	0.66	0.58
ENSG00000055130	CUL1	0.94	1	1	1.17	1.28	1.33	1.32	1.07	1.09	1.07	1.14					0.93	0.96	0.98	1.13	1.25	1.27	1.26	1.18	1.04	1.04	1.21	0.95	1.02	1.02	1.2	1.27	1.28	1.46	1	1.12	1.01	1.1
ENSG00000055147	FAM114A2	1	0.97	0.93	0.77	0.77	0.76	0.85	0.88	0.84	0.84	0.88					1.01	0.93	0.9	0.82	0.79	0.7	0.84	0.94	0.83	0.76	0.98	1.05	1.06	1.05	0.76	0.78	0.84	0.97	0.82	0.87	0.85	0.76
ENSG00000055163	CYFIP2	1	0.95	1.05	0.78	0.66	0.51	0.42	0.4	0.61	0.8	0.92	Negative	Delayed	greenyellow	0.968749	1	0.97	0.96	0.84	0.68	0.52	0.45	0.39	0.58	0.73	0.99	1.05	0.91	1.08	0.8	0.7	0.5	0.49	0.43	0.66	0.83	0.84
ENSG00000055208	TAB2	0.98	1.03	1.53	2.01	2	1.92	1.86	1.55	1.46	1.43	1.29	Positive	Upregulated			0.98	0.98	1.56	1.97	1.94	1.85	1.9	1.81	1.39	1.21	1.3	0.99	1.09	1.47	1.95	2.16	1.85	2.12	1.44	1.52	1.56	1.21
ENSG00000055211	GINM1	0.97	0.95	0.96	0.91	0.87	0.9	0.91	0.83	0.84	0.88	0.91					0.96	0.92	0.95	0.96	0.82	0.9	1	0.91	0.77	0.81	0.93	0.96	0.96	1	0.91	0.92	0.89	0.95	0.77	0.85	0.9	0.85
ENSG00000055332	EIF2AK2	1.02	0.98	0.89	0.79	0.76	0.93	0.94	1.17	2.15	2.49	2.33			tan	0.964072	0.97	0.92	0.87	0.82	0.68	0.96	1.14	1.42	1.7	1.92	2.32	1.07	1.01	0.98	0.84	0.84	0.84	0.94	1.01	2.65	3.07	2.13
ENSG00000055483	USP36	1.06	1.01	1.15	1.3	1.47	1.41	1.27	1.13	0.92	1.05	1.07					1.08	1.11	1.24	1.27	1.56	1.48	1.26	1.04	0.97	1.05	1.13	1.05	1	1.02	1.32	1.51	1.45	1.18	1.26	0.87	1.06	1.04
ENSG00000055609	KMT2C	1.06	1.13	1.06	0.78	0.89	0.88	0.9	0.96	0.97	0.93	0.98					1.05	1.19	1.04	0.82	0.83	0.9	0.92	1.05	1.06	0.82	0.97	1.1	1.09	1.11	0.79	0.95	0.81	0.92	0.92	0.88	1	0.89
ENSG00000055732	MCOLN3	1.19	0.39	0.4	2.86	1.54	0.78	1.43	2.14	2.67	0.5	0.65			lightgreen	0.603076	0.88	0.19	0.79	0	3.99	1.29	2.03	1.76	2.48	0.35	0.43	0	0	0	0	1.16	0.47	0	0	0	0	1.07
ENSG00000055813	CCDC85A	1.12	1	0.83	0.46	0.49	0.63	0.71	0.97	0.72	0.68	0.69			darkgreen	0.676335	1.16	1.5	0.92	0.47	0.54	0.67	0.78	0.54	0.64	0.89	0.66	0.98	0.89	0.76	0.44	0.46	0.71	0.69	1.33	0.82	0.68	0.73
ENSG00000055917	PUM2	1.01	1.01	0.9	0.78	0.77	0.88	0.97	0.87	0.92	0.96	0.99					0.99	0.97	0.86	0.79	0.7	0.86	1.05	0.99	0.91	0.88	1.09	1.05	1.03	0.98	0.77	0.82	0.87	1.04	0.81	0.93	0.98	0.87
ENSG00000055950	MRPL43	0.99	1.02	0.8	0.78	0.83	0.75	0.79	0.81	0.78	0.8	0.71					1.05	1.25	0.82	0.73	0.83	0.79	0.76	0.62	0.7	0.95	0.64	0.95	1.04	0.78	0.78	0.81	0.78	0.67	0.98	0.79	0.78	0.74
ENSG00000055955	ITIH4	0.47	1.02	0.66	0.84	0.18	1.03	1.18	0.41	1.34	1.48	2.26					0.58	0.25	0.28	0.67	0.2	1.91	2.53	0.19	0.98	0.4	2.41	0.65	0	1.1	0.9	0	0.95	1.67	0.52	0.41	0	2.14
ENSG00000055957	ITIH1	0	0.62	0	0	0	0	0	1.29	0	0	0					0	0	0	0	0	0	0	1.29	0	0	0	0	0	0	0	0	0	0	0	0	0	0
ENSG00000056050	HPF1	0.97	0.96	0.95	0.7	0.63	0.72	0.81	0.8	1.08	0.94	1.09					0.98	0.89	0.94	0.76	0.56	0.71	0.83	0.87	1.07	1.03	1.18	0.92	0.97	1.03	0.69	0.69	0.75	0.8	0.74	1.01	0.81	0.95
ENSG00000056097	ZFR	0.99	0.97	0.96	0.94	0.9	0.97	1.01	0.9	0.94	0.93	0.91					0.95	0.96	0.93	0.97	0.9	0.94	1.11	1.03	0.88	0.88	1.02	1.03	0.99	0.98	0.89	0.94	0.97	1.04	0.84	0.95	0.97	0.82
ENSG00000056277	ZNF280C	0.97	1.11	0.86	0.88	0.79	1.06	1.05	1.11	1.17	1.14	1.14					1.04	1.07	0.79	0.84	0.65	1.11	1.36	1.39	1.09	1.11	1.32	0.85	1.08	1	1.05	0.84	0.99	1.18	0.91	1.07	1.12	0.95
ENSG00000056291	NPFFR2	0	0	0	0	0	0	1.3	0	1.34	0	1.86					0	0	0	0	0	0	1.05	0	2.85	0	0.69	0	0	0	0	0	0	1.43	0	0	0	0
ENSG00000056487	PHF21B	0	0	0	0	0	0	0	0	0	0.62	0					0	0	0	0	0	0	0	0	0	0	0	0	0	0	0	0	0	0	0	0	0	0
ENSG00000056558	TRAF1	1.04	1.66	8.32	12.19	15.01	30.46	43.71	37.35	39.22	32.96	20.6	Positive	Upregulated	purple	0.919009	1.15	1.39	9.58	11.18	18.34	34.68	41.87	30.97	33.09	28.97	22	1.05	1.99	5.7	13.02	13.76	28.94	43.22	40.36	40.94	34.49	18.69
ENSG00000056586	RC3H2	1.04	1.07	0.93	0.85	0.76	0.8	0.84	0.85	0.9	0.87	0.91					1	1.04	0.88	0.88	0.69	0.75	0.93	0.92	0.85	0.73	1	1.05	1.09	1	0.87	0.87	0.78	0.94	0.84	0.95	0.98	0.8
ENSG00000056736	IL17RB	1.12	1.02	0.94	0.81	0.77	0.84	0.76	0.55	0.76	0.92	0.8			greenyellow	0.527389	1.29	1.36	0.77	0.93	0.6	0.87	0.86	0.58	0.85	0.67	0.95	0.94	0.72	1.11	0.76	0.87	0.89	0.71	0.52	0.73	1.01	0.71
ENSG00000056972	TRAF3IP2	0.94	0.98	0.9	0.89	0.99	0.98	1	0.93	1.09	1.21	1.29			white	0.904851	0.99	1	0.88	0.82	0.81	0.93	0.94	0.92	1.24	1.22	1.35	0.9	0.97	0.9	0.95	0.98	1	1.07	1.06	1.05	1.33	1.27
ENSG00000056998	GYG2	1.27	1.82	0.67	0.07	0.75	0.21	1.36	0.24	0.54	0.69	0.61			darkgrey	0.707111	1.19	2.73	1.99	0.14	0.28	0.32	1.08	0.24	0.48	0.36	0.42	0.3	1.45	0.64	0	0	0.2	0	0.43	0	0.68	0.2
ENSG00000057019	DCBLD2	1.01	1.02	1.03	1.06	1.01	1.21	1.27	1.92	2.44	2.67	2.58	Positive	Upregulated	turquoise	0.876122	1.01	1.07	1.03	1.14	0.98	1.11	1.73	2.09	2.57	2.46	2.85	1.03	0.99	1.13	1.02	1.07	1.2	1.18	1.8	2.43	2.76	2.6
ENSG00000057149	SERPINB3	0	0	0	0	0	0	0	0	0	0	0					0	0	0	0	0	0	0	0	0	0	0	0	0	0	0	0	0	0	0	0	0	0
ENSG00000057252	SOAT1	0.99	1	0.92	0.92	1	1.14	1.12	1.24	1.45	1.81	1.98					0.97	0.99	0.85	0.93	0.99	1.17	1.4	1.4	1.54	1.83	2.36	1	0.97	1.09	0.94	1.02	1.05	1.06	1.15	1.37	1.69	1.74
ENSG00000057294	PKP2	0.93	0.99	0.96	0.58	0.48	0.4	0.34	0.46	0.52	0.66	0.72			midnightblue	0.750317	1.03	1.12	0.82	0.66	0.55	0.49	0.42	0.56	0.49	0.79	0.78	0.89	0.92	1	0.57	0.45	0.4	0.35	0.44	0.53	0.62	0.56
ENSG00000057468	MSH4	1.61	0.26	0.68	1.65	0.65	0.44	0.63	0.48	0.83	1.02	0.72			skyblue	0.612217	1.94	0.75	0.76	1.75	0.68	0.26	0.47	0.42	1.49	0.84	0.84	0.58	0.25	1.18	0.92	1.96	1.08	0.55	2.6	0.59	0.9	0.31
ENSG00000057593	F7	5.75	2.28	0.52	2.16	0	0	0.34	0	0	2.98	0					0	0	0.79	0	0	0	0	0	0	0	0	5.75	0	0	0	0	0	0	0	0	0	0
ENSG00000057608	GDI2	0.98	0.95	0.95	0.91	0.91	0.97	0.97	0.9	0.93	0.94	1.03					0.96	0.92	0.93	0.93	0.89	0.96	1	0.99	0.92	0.9	1.1	1	0.95	1	0.9	0.96	0.96	1.02	0.85	0.92	0.89	0.96
ENSG00000057657	PRDM1	1.35	2.24	1.22	1.08	1.73	1.08	1.13	0.66	1.51	1.41	2.57					1.89	2.52	1.51	1.34	1.95	1.2	1.67	0.74	2.27	1.62	2.31	1.35	2.14	0.64	0.84	1.54	1.16	1.14	0.62	0.92	1.35	3.1
ENSG00000057663	ATG5	0.99	1	0.95	0.87	0.94	1.04	0.99	0.89	0.99	0.97	0.98					1.02	0.9	0.93	0.81	0.88	1.02	1.05	0.99	0.94	0.9	0.97	0.99	1.06	0.96	0.92	0.98	1.02	1.01	0.84	1.02	0.86	0.99
ENSG00000057704	TMCC3	1.03	0.98	0.59	0.62	0.57	0.83	1.04	0.88	0.91	0.85	1.08					1.07	1.01	0.56	0.55	0.5	0.75	1.08	0.84	0.84	0.84	1.23	1.03	0.96	0.68	0.63	0.58	0.86	1.02	0.87	0.86	0.8	0.96
ENSG00000057757	PITHD1	0.99	0.9	0.92	0.77	0.75	0.76	0.71	0.73	0.82	0.89	0.89					0.99	0.88	0.85	0.74	0.7	0.78	0.71	0.76	0.79	0.87	0.89	0.97	0.86	1.04	0.79	0.79	0.74	0.75	0.71	0.81	0.83	0.87
ENSG00000057935	MTA3	0.96	0.92	0.92	0.75	0.73	0.77	0.84	0.83	0.83	0.77	0.85					0.99	0.91	0.9	0.74	0.68	0.76	0.79	0.84	0.84	0.73	0.89	0.92	0.93	0.91	0.74	0.75	0.74	0.9	0.8	0.89	0.75	0.84
ENSG00000058056	USP13	1.03	0.98	0.96	0.79	0.78	0.76	0.71	0.68	0.76	1.03	1.06					1.05	0.97	0.85	0.78	0.76	0.8	0.79	0.77	0.8	1.09	1.27	1.09	0.95	1.08	0.83	0.84	0.75	0.82	0.65	0.72	0.84	0.88
ENSG00000058063	ATP11B	1	1.02	0.99	0.91	0.88	0.83	0.72	0.54	0.55	0.57	0.64					0.95	1	0.97	0.94	0.77	0.79	0.73	0.6	0.53	0.52	0.74	1.03	1.01	1.06	0.89	0.99	0.78	0.81	0.48	0.57	0.59	0.54
ENSG00000058085	LAMC2	0.96	0.97	1.06	2.39	3.75	5.78	8.38	15.52	17.22	15.06	10.88	Positive	Upregulated	royalblue	0.952266	1.03	0.94	1.08	1.93	3.3	4.07	7.11	12.86	13.94	9.65	9.07	0.95	0.94	1.04	2.99	4.67	7.94	11.22	19.35	20.24	22.92	13.15
ENSG00000058091	CDK14	0.96	1.04	0.93	0.84	0.62	0.68	0.71	0.72	0.71	0.74	0.76					1	1.09	0.98	0.91	0.56	0.71	0.91	0.78	0.67	0.74	0.86	1.01	0.99	0.98	0.83	0.71	0.69	0.78	0.7	0.74	0.69	0.68
ENSG00000058262	SEC61A1	0.97	0.95	0.89	0.84	0.88	0.96	1.01	1.09	1.09	1.09	1.16					0.97	0.96	0.88	0.84	0.87	0.97	0.96	1.09	1.11	1.12	1.24	0.97	0.95	0.91	0.85	0.89	0.98	1.07	1.12	1.07	1.05	1.1
ENSG00000058272	PPP1R12A	1.04	1.03	0.88	0.77	0.69	0.7	0.77	0.73	0.77	0.8	0.82					1.01	1.01	0.85	0.78	0.61	0.67	0.83	0.83	0.75	0.69	0.91	1.07	1.01	0.98	0.76	0.79	0.72	0.81	0.7	0.79	0.81	0.7
ENSG00000058335	RASGRF1	1.27	0	3.15	0.37	0	0.99	6.28	1.32	5.43	8.42	13.81			tan	0.878801	0.69	0	2.37	0	0	1.66	4.4	0.73	1.47	3.66	2.86	2.66	0	0	0	0	2.29	0	6.17	0	61.18	0
ENSG00000058404	CAMK2B	1.02	0.99	0.85	0.63	0.52	0.35	0.24	0.19	0.2	0.33	0.33			darkorange	0.885517	1.14	1.44	0.7	0.46	0.29	0.18	0.27	0.23	0.23	0.2	0.18	0.92	0.69	0.68	0.78	0.71	0.54	0.24	0.2	0.21	0.37	0.48
ENSG00000058453	CROCC	1.02	1.04	0.79	0.64	0.79	0.73	0.77	0.99	0.89	0.85	0.72			brown	0.774417	1.35	1.35	0.95	0.66	0.74	0.93	0.74	0.62	1.01	1.11	0.65	0.89	0.95	0.69	0.58	0.81	0.76	0.61	1.31	0.91	0.85	0.77
ENSG00000058600	POLR3E	1	0.91	0.84	0.79	0.85	0.87	0.94	1.16	0.83	0.91	0.87					0.98	0.93	0.88	0.71	0.98	0.85	0.92	1.13	0.88	0.93	0.84	1.02	0.92	0.83	0.85	0.78	0.91	0.87	1.23	0.73	0.9	0.83
ENSG00000058668	ATP2B4	0.98	0.97	0.99	1.85	1.91	1.82	1.38	0.83	0.93	1.07	1.19	Positive	Upregulated			0.93	0.96	0.98	1.8	1.73	1.74	1.24	0.93	1.01	1.03	1.38	1.05	0.98	1.03	1.76	1.91	1.7	1.55	0.77	0.86	1.05	1.05
ENSG00000058673	ZC3H11A	1.26	1.03	0.85	1.33	0.82	1.3	1.36	1.37	1.74	1.96	0.57					0.87	1.17	0.42	2.22	0.94	2.12	1.9	0.78	1.3	1.24	0.13	1.96	0.68	1.11	0.84	0.62	0.86	1.35	1.89	1.51	4.65	0.84
ENSG00000058729	RIOK2	1.05	0.94	0.85	0.81	0.78	0.9	0.92	0.95	0.92	0.97	1.08					1.09	0.9	0.84	0.83	0.68	0.82	0.95	1.02	0.83	0.96	1.18	1.03	0.96	0.97	0.78	0.81	0.93	1.04	0.83	1.01	0.93	1.03
ENSG00000058799	YIPF1	0.98	0.98	0.87	0.8	0.88	0.87	1.05	1.06	1.18	1.04	1.14					0.89	0.95	0.84	0.87	0.88	0.87	1	1.27	1.3	0.93	0.94	1.03	1.03	0.92	0.78	0.88	0.91	1.11	0.89	1.06	1.12	1.31
ENSG00000058804	NDC1	1	0.97	0.92	0.76	0.66	0.7	0.61	0.49	0.64	1	1.06					1.01	0.99	0.88	0.79	0.55	0.63	0.69	0.53	0.6	1.27	1.35	0.98	0.97	0.97	0.76	0.78	0.7	0.65	0.45	0.64	0.74	0.85
ENSG00000058866	DGKG	2.63	0	0.49	0	2.7	0	0	2.73	0	4.63	0					0	0	0	0	0	0	0	0	0	0	0	0	0	0	0	0.81	0	0	1.06	0	0	0
ENSG00000059122	FLYWCH1	1.06	0.97	0.76	0.6	0.75	0.88	0.87	1.03	0.88	0.96	0.76					1.16	1.16	0.88	0.55	0.72	0.97	0.79	0.69	0.91	1.32	0.7	0.98	0.96	0.67	0.58	0.69	0.89	0.78	1.35	0.87	0.89	0.81
ENSG00000059145	UNKL	1.09	0.99	0.87	1.13	1.62	1.74	1.63	1.58	1.42	1.45	1.01					1.26	1.21	0.94	1.03	1.55	2.11	1.68	1.1	1.47	2.08	1.08	1	0.92	0.81	1.15	1.45	1.63	1.37	1.93	1.31	1.24	0.9
ENSG00000059377	TBXAS1	0.93	1.02	0.96	0.89	1.32	1.36	1.58	1.5	1.5	1.18	0.9			lightsteelblue1	0.822003	0.99	0.9	0.9	0.71	1.96	1.17	1.65	1.66	1.29	1.35	0.9	0.78	1.2	0.99	1.04	0.98	1.7	1.2	1.22	1.4	1.05	0.98
ENSG00000059378	PARP12	0.99	0.91	0.93	1.23	1.64	2.14	2.85	2.23	2.24	2.24	2.2	Positive	Upregulated	royalblue	0.927963	0.99	0.92	0.94	1.19	1.82	2.12	2.62	2.34	2.05	2.04	2.22	1.02	0.95	0.96	1.27	1.49	2.3	2.84	2.06	2.39	2.39	2.1
ENSG00000059573	ALDH18A1	0.97	0.97	0.9	0.75	0.69	0.73	0.74	0.76	0.63	0.66	0.8					0.97	0.99	0.87	0.78	0.7	0.75	0.7	0.81	0.64	0.65	0.89	1	0.93	0.98	0.72	0.7	0.71	0.8	0.77	0.6	0.65	0.73
ENSG00000059588	TARBP1	1.03	0.95	0.93	0.71	0.57	0.58	0.64	0.77	0.92	0.99	1.17					0.98	0.96	0.91	0.72	0.52	0.54	0.68	0.8	0.97	1	1.43	1.07	0.97	0.99	0.68	0.63	0.62	0.72	0.81	0.89	0.83	0.94
ENSG00000059691	GATB	0.97	0.93	0.9	0.81	0.75	0.69	0.81	0.94	0.94	0.94	0.95					1.05	0.98	0.91	0.83	0.82	0.66	0.72	0.94	0.98	0.98	0.98	0.93	0.91	0.95	0.75	0.79	0.68	0.87	0.91	0.85	0.84	0.96
ENSG00000059728	MXD1	1.11	1.47	1.43	1.14	1.28	1.29	1.16	0.88	1.04	0.93	0.97			violet	0.918325	1.17	1.47	1.38	1.2	1.23	1.23	1.28	0.99	1.12	0.94	1.02	1.12	1.47	1.55	1.11	1.25	1.26	1.2	0.82	1.03	0.89	0.84
ENSG00000059758	CDK17	1	1.04	0.99	0.69	0.61	0.81	0.81	0.92	0.9	0.82	0.83					0.99	0.99	0.97	0.74	0.55	0.77	0.98	1.05	0.84	0.72	0.92	1.03	1.04	1.04	0.69	0.7	0.81	0.84	0.84	0.93	0.88	0.7
ENSG00000059769	DNAJC25	1.06	0.92	0.96	0.83	0.84	0.91	0.92	0.79	0.8	0.78	1.03					1.02	0.98	0.91	0.8	0.68	0.93	0.98	0.9	0.75	0.7	1.01	1.15	0.83	1	0.78	1.03	0.93	0.96	0.81	0.8	0.8	0.96
ENSG00000059804	SLC2A3	0.96	0.9	0.84	0.65	0.77	1.04	1.4	1.29	1.27	1.16	1.51			black	0.496551	0.93	0.97	0.89	0.66	0.91	1.11	1.35	1.66	1.49	1.22	2.07	1.02	1	0.79	0.57	0.64	0.92	1.49	1.04	1.07	1.07	1.12
ENSG00000059915	PSD	1.36	1.63	1.42	0.75	2.17	1.1	1.08	1.33	0.84	0.65	1.1			brown	0.525818	3.91	1.55	1.47	0.52	4.52	1.48	0.77	0.97	0.51	1.57	0.99	0.62	1.31	0.79	0.58	1.41	1.02	1.43	1.89	1.52	0.49	1.03
ENSG00000060069	CTDP1	1.02	1.04	0.82	1.01	1.26	1.21	1.12	1.23	1.08	1.07	0.85					1.1	1.22	0.88	1.04	1.1	1.34	1.05	0.91	1.03	1.3	0.84	0.9	1	0.74	0.94	1.22	1.22	1.02	1.39	1.02	1.04	0.85
ENSG00000060138	YBX3	0.99	0.95	0.97	1.01	1.01	1.02	1	0.86	0.78	0.78	0.85					1	0.97	0.99	0.98	1.02	1.01	0.96	0.84	0.78	0.82	0.91	1.01	0.95	0.97	1.03	1.02	1.03	0.96	0.85	0.76	0.77	0.85
ENSG00000060140	STYK1	1.07	1.12	0.9	0.45	0.43	0.38	0.38	0.54	0.68	0.94	1.12	Negative	Downregulated	darkturquoise	0.911309	1.03	1.29	0.71	0.59	0.39	0.35	0.4	0.66	0.69	0.99	1.27	1.24	0.94	1.14	0.33	0.59	0.37	0.4	0.45	0.69	0.78	1.09
ENSG00000060237	WNK1	1	0.96	0.96	0.73	0.7	0.8	0.88	0.85	0.96	1.01	1.08					0.97	0.94	0.96	0.75	0.65	0.81	0.88	0.92	1.02	0.97	1.18	1.03	0.95	1.02	0.72	0.75	0.77	0.92	0.82	0.91	1.01	1.01
ENSG00000060303	RPS17P5	1.03	2.34	1.3	3.34	1	0.38	2.19	0.98	0.72	0.56	4.04					0.43	0	1.05	2.5	1.45	0	0	0.7	0.8	1.47	0	6.11	2.89	0	0	0	0	0	0	0.57	0	2.56
ENSG00000060339	CCAR1	0.98	0.96	0.99	0.87	0.83	0.9	1.03	0.92	0.9	0.9	1.01					0.95	0.93	0.96	0.89	0.8	0.9	1.13	1.07	0.85	0.84	1.15	1.03	1.01	1.01	0.85	0.84	0.91	1.05	0.82	0.94	0.88	0.89
ENSG00000060491	OGFR	1.07	0.91	0.8	1.56	2.23	1.98	1.59	1.49	1.68	1.71	1.29			black	0.799186	1.22	1.17	0.97	1.4	2.16	2.42	1.53	1.03	1.51	2.16	1.08	0.94	0.89	0.69	1.53	2.02	1.73	1.16	1.85	1.68	1.84	1.4
ENSG00000060558	GNA15	0.96	1.04	0.92	1.36	2.96	2.33	2.64	2.46	2.56	1.69	1.81			royalblue	0.755607	0.56	1.3	0.98	1.62	3.8	4.21	1.92	2.3	1.89	1.37	1.02	1.28	0.94	0.56	0.87	2.94	2.71	1.79	1.68	2.69	2.71	4.22
ENSG00000060566	CREB3L3	0	0	0	0	0	0	0	0	0	1.37	0					0	0	0	0	0	0	0	0	0	0	0	0	0	0	0	0	0	0	0	0	0	0
ENSG00000060642	PIGV	0.93	0.86	1.02	0.92	0.88	0.84	0.89	0.89	1.02	1.26	1.42					1.03	0.77	0.99	0.94	0.89	0.73	0.8	0.91	1.02	1.18	1.28	0.92	0.87	1.04	0.89	0.92	0.88	1.02	0.89	1.04	1.27	1.59
ENSG00000060656	PTPRU	1.18	1.12	0.93	0.67	0.62	0.56	0.33	0.33	0.58	0.98	0.98			cyan	0.61089	1.03	1.11	1.1	0.54	0.5	0.61	0.37	0.21	0.67	1.04	0.74	1.07	1.15	0.85	0.78	0.65	0.59	0.31	0.47	0.56	1.29	1.29
ENSG00000060688	SNRNP40	0.97	0.93	0.89	0.75	0.73	0.8	0.83	0.89	0.94	1.03	1.04					0.91	0.88	0.86	0.74	0.72	0.8	0.85	1.02	1.01	1.21	1.13	1.03	0.9	0.92	0.73	0.74	0.81	0.84	0.84	0.87	0.85	1.02
ENSG00000060709	RIMBP2	6.78	0.85	2.59	0.37	1.59	0.46	2.37	0.64	0.36	0.56	0.09					0	2.92	0.46	2.88	0	0	1.08	0	0.79	1.7	0.74	3.8	0.47	4.64	0	0.61	0.45	0	0.39	0.27	0.29	0.07
ENSG00000060718	COL11A1	1.27	0.98	1.27	0.83	1.51	1.57	0.56	2.04	1.43	2	1.44			turquoise	0.570493	0.71	1.12	1.54	1.08	2.09	1.22	0.63	2.08	1.96	1.83	1.15	0.59	0.87	0.36	0.86	0.96	0.95	0.26	14.95	1.69	2.53	2.9
ENSG00000060749	QSER1	1.03	0.98	0.91	0.96	0.86	0.92	0.83	0.72	0.89	0.91	0.99					1.03	0.94	0.86	1.02	0.76	0.91	0.94	0.78	0.92	0.91	1.17	1.02	1.03	1.11	0.97	0.96	0.87	0.89	0.68	0.87	0.84	0.81
ENSG00000060762	MPC1	0.97	0.97	0.86	0.83	0.85	1.04	1.08	1.04	0.98	0.79	0.85					1.12	1	0.89	0.83	0.85	1.03	1.06	1.04	0.86	0.89	0.97	0.81	1.01	0.9	0.9	0.88	1.07	1.06	0.98	1.06	0.77	0.78
ENSG00000060971	ACAA1	0.97	0.88	0.87	0.86	0.86	0.8	0.82	0.95	0.98	1.04	1.06					0.98	0.92	0.87	0.84	0.93	0.83	0.81	0.89	0.91	1	1.1	1	0.88	0.85	0.83	0.87	0.79	0.82	1.02	0.99	1.1	1.06
ENSG00000060982	BCAT1	1.02	1	0.87	0.51	0.39	0.47	0.5	0.63	0.68	0.77	0.81					0.98	0.96	0.83	0.55	0.32	0.4	0.54	0.63	0.63	0.69	0.99	1.05	1.01	0.96	0.54	0.47	0.54	0.64	0.69	0.77	0.82	0.72
ENSG00000061273	HDAC7	1.06	0.96	0.79	0.69	0.83	0.94	1.01	0.94	0.88	0.94	0.89					1.09	1.08	0.83	0.65	0.88	1.07	1	0.78	0.96	1.08	0.88	1.05	0.94	0.75	0.71	0.76	0.92	0.9	1.1	0.84	0.93	0.88
ENSG00000061337	LZTS1	0	0	0	0.68	0	0	0	2.8	0.99	0.44	2.24					0	0	0	0.35	0	0	0	0	0	0	0.92	0	0	0	0	0	0	0	0	0	0	0
ENSG00000061455	PRDM6	0.72	0.43	1.14	0.14	0.15	0.46	0.48	0.14	0.09	0.33	0.6			darkgreen	0.581612	0.48	0.73	1.18	0.11	0.66	0.76	0.1	0	0	0	0	0	0	4.59	0.39	0	1.54	0.99	1.44	0	0	1.03
ENSG00000061492	WNT8A	0	0	0	0	0	0	0	0	0	0	0					0	0	0	0	0	0	0	0	0	0	0	0	0	0	0	0	0	0	0	0	0	0
ENSG00000061656	SPAG4	0.88	0.89	0.91	0.7	0.66	0.58	0.61	0.7	0.83	1.01	0.98					0.94	0.91	0.89	0.65	0.77	0.66	0.61	0.59	0.83	0.84	0.91	0.89	0.91	0.89	0.83	0.59	0.63	0.58	0.83	0.88	1.16	1.1
ENSG00000061676	NCKAP1	1	0.98	0.94	0.86	0.8	0.93	1.01	0.92	0.97	0.97	1.03					0.98	0.95	0.94	0.89	0.72	0.87	1.1	1.09	0.92	0.9	1.19	1.01	1.01	0.99	0.86	0.9	0.94	1.07	0.84	0.98	0.95	0.89
ENSG00000061794	MRPS35	0.98	0.98	0.92	0.95	0.9	0.93	0.86	0.88	0.79	0.85	0.92					1.05	0.97	0.94	0.95	0.91	0.9	0.88	0.98	0.76	0.87	1.03	0.98	0.95	0.98	1.01	0.89	0.94	0.9	0.8	0.79	0.77	0.82
ENSG00000061918	GUCY1B1	0.93	0.95	1.02	1.15	1.25	1.18	1.18	1.18	1.58	1.84	2.06			turquoise	0.923238	0.81	0.84	1.06	1.08	1.42	1.3	1.17	1.31	1.61	1.65	2.16	0.96	0.96	1	1.1	1.11	1.29	1.14	1.13	1.59	1.88	1.89
ENSG00000061936	SFSWAP	1.04	0.96	0.92	0.9	0.93	0.91	1	0.98	0.86	0.88	0.88					1.11	1.04	0.93	0.88	0.97	0.94	0.99	0.91	0.9	0.92	0.89	1.01	0.94	0.89	0.9	0.91	0.88	0.91	1.02	0.85	0.84	0.88
ENSG00000061938	TNK2	1.14	1.01	0.77	0.74	0.71	0.73	0.6	1.13	1.16	1.19	0.87			lightcyan1	0.855716	1.28	1.34	0.86	0.73	0.73	0.75	0.56	0.63	0.95	1.35	0.7	1.1	0.92	0.67	0.75	0.78	0.88	0.59	1.72	1.27	1.25	0.88
ENSG00000061987	MON2	1.04	1.02	0.98	0.78	0.7	0.8	0.81	0.92	0.94	0.91	0.96					0.95	1.03	0.94	0.79	0.63	0.76	0.84	1.06	0.94	0.79	1.03	1.04	1.02	1.05	0.81	0.75	0.79	0.87	0.81	0.99	0.94	0.83
ENSG00000062038	CDH3	0	0.42	0.94	3.23	6.1	0	1.79	0.8	3.01	0.8	1.11					0	0	0	0	0	0	2.25	0	0	0	0	0	0	0.94	0	0	0	1.48	0	1.98	1.8	0
ENSG00000062096	ARSF	0	0	0	0	0	0	0	0	0	0	0					0	0	0	0	0	0	0	0	0	0	0	0	0	0	0	0	0	0	0	0	0	0
ENSG00000062194	GPBP1	0.98	1.03	1.09	1.24	1.18	1.12	1.18	1.01	1.09	1.15	1.21					0.95	0.98	1.05	1.27	1.1	1.06	1.17	1.11	1	1.03	1.26	1.02	1.01	1.13	1.21	1.24	1.18	1.26	0.94	1.17	1.18	1.09
ENSG00000062282	DGAT2	0.89	0.99	1.03	1.01	1.24	2.01	2.76	2.08	2.84	2.48	2.34	Positive	Upregulated	royalblue	0.898623	0.74	0.82	0.83	0.9	1.24	1.9	3.02	2.32	2.89	2.81	2.06	0.99	1.11	1	1.56	1.46	1.97	2.69	1.96	2.41	2.08	2.13
ENSG00000062370	ZNF112	1.03	0.82	0.44	0.85	0.91	0.88	1.2	1.03	1.08	0.85	0.97			blue	0.790487	0.99	0.92	0.35	1	0.81	0.85	1.33	1.11	1.03	0.77	0.98	1.25	0.75	0.59	0.79	1.07	0.92	1.25	0.9	1.23	1.01	0.95
ENSG00000062485	CS	0.98	0.94	0.95	0.98	0.95	1.02	1.05	1.02	1.05	1.06	1.1					0.95	0.9	0.94	1.01	0.93	0.98	1.14	1.19	1.08	1.03	1.21	1.02	0.94	0.99	0.95	1.01	1.01	1.09	0.92	1	0.97	1.03
ENSG00000062524	LTK	0.93	0.91	1.16	0.44	0.29	1.19	0.93	0.65	1.74	0.35	1.42					0	0	2.93	0	0.56	4.41	1.05	1.09	0	2.02	2.78	0.4	1.15	0.62	0.23	0.27	0.47	1.2	0.54	1.49	0	1.9
ENSG00000062582	MRPS24	1.44	2.84	6.39	9.12	6.07	4.74	4.96	2.78	0.59	1.18	1.35			orangered4	0.828095	0.6	1.29	20.31	5.95	3.49	4.06	2.71	3.67	0.36	0.39	1.12	2.86	3.32	5.83	7.3	10.33	7.71	5.25	0.94	0.9	3.26	2.5
ENSG00000062598	ELMO2	0.98	0.97	1.04	1.42	1.66	1.7	1.74	1.46	1.38	1.33	1.31					0.96	0.9	1.06	1.38	1.75	1.63	1.87	1.65	1.34	1.29	1.28	1.02	0.93	1.01	1.38	1.64	1.69	1.7	1.35	1.4	1.31	1.34
ENSG00000062650	WAPL	1.03	1	0.93	1	0.95	1.04	1.04	0.94	1.02	1.07	1.11					1.04	0.97	0.92	1.04	0.9	1.03	1.07	1.08	1.05	0.99	1.23	1.02	0.99	0.97	0.96	1.04	1.01	1.14	0.85	0.96	1.05	1.03
ENSG00000062716	VMP1	1.14	1.01	0.93	0.89	0.92	1.04	1.11	1.13	1.14	1.06	1.04					1.09	0.91	0.92	0.92	0.91	1.03	1.15	1.2	1.08	0.86	1.04	1.16	1.09	0.9	0.93	0.94	1.02	1.18	1.08	1.33	1.24	1
ENSG00000062725	APPBP2	0.98	1.02	0.88	0.83	0.8	0.9	0.98	0.79	0.86	0.79	0.9					0.95	0.92	0.78	0.85	0.75	0.85	0.97	0.89	0.83	0.72	1.06	1	1.16	1.03	0.82	0.88	0.88	1.14	0.77	0.9	0.81	0.77
ENSG00000062822	POLD1	1.06	1.02	0.74	0.7	0.79	0.61	0.51	0.74	0.93	1.34	1.15			lightcyan1	0.914922	1.19	1.39	0.91	0.69	0.74	0.86	0.59	0.43	1.03	2.44	1.16	0.99	1	0.68	0.63	0.81	0.55	0.35	1	0.86	1	1.04
ENSG00000063015	SEZ6	0.77	0.62	0.74	0.64	1.84	1.96	0.89	1.64	0.28	3.9	2.03					0.63	0	0	0	2.27	5.66	1.08	0	0	5.28	0	2.48	0.32	0	0.73	0.41	0	1.07	3.36	0	2.19	0.62
ENSG00000063046	EIF4B	0.94	0.93	0.95	0.85	0.83	0.94	1.04	0.96	0.78	0.63	0.62					0.91	0.9	0.92	0.88	0.84	0.96	1.09	1.03	0.76	0.58	0.69	1	0.95	1.01	0.82	0.81	0.91	1.12	0.91	0.77	0.65	0.54
ENSG00000063127	SLC6A16	0.91	1.04	1.42	0.66	0.75	0.84	0.89	0.76	0.66	0.77	0.73			paleturquoise	0.83973	0.94	1.33	1.36	0.97	0.97	0.9	0.99	0.59	0.61	0.55	0.84	0.6	1.04	1.6	0.27	0.65	0.73	0.84	0.93	0.75	0.92	0.57
ENSG00000063169	BICRA	1.15	1.15	0.82	0.92	1.14	1.15	1.03	1.02	1	0.88	0.76					1.11	1.35	0.99	0.98	1.05	1.16	0.98	0.8	1.07	1	0.72	1.06	1.06	0.76	0.78	1.14	1.12	0.87	1.26	0.92	0.92	0.9
ENSG00000063176	SPHK2	1.06	1	0.7	0.66	0.71	0.8	0.76	1	0.96	0.82	0.61			brown	0.701927	1.12	1.41	0.78	0.66	0.66	0.98	0.71	0.62	0.83	0.95	0.61	0.92	0.99	0.64	0.7	0.61	0.82	0.71	1.42	0.97	0.84	0.48
ENSG00000063177	RPL18	1	0.94	0.92	0.93	0.96	0.97	0.99	1.09	0.89	0.76	0.7					1.02	1.01	0.96	0.89	0.98	1	0.95	0.93	0.89	0.83	0.66	0.99	0.94	0.87	0.93	0.94	0.97	0.93	1.17	0.84	0.73	0.74
ENSG00000063180	CA11	0.99	0.9	1.06	0.81	0.85	0.7	0.7	0.8	0.78	0.73	0.69			skyblue	0.945819	0.96	0.98	1.04	0.84	0.92	0.81	0.71	0.73	0.8	0.69	0.78	0.89	1.01	1.05	0.84	0.72	0.76	0.74	0.89	0.87	0.8	0.6
ENSG00000063241	ISOC2	1.06	1.01	0.8	0.8	0.92	0.81	0.72	1	0.94	0.92	0.84					1.12	1.25	0.92	0.73	0.95	0.91	0.67	0.68	0.87	1.07	0.76	0.99	0.98	0.72	0.77	0.84	0.83	0.63	1.28	0.95	0.93	0.89
ENSG00000063244	U2AF2	1.03	0.95	0.88	0.87	0.93	0.93	0.91	0.9	0.88	0.96	0.93					1.1	1.08	0.89	0.81	0.94	0.97	0.9	0.8	0.92	1.13	0.98	0.98	0.93	0.85	0.91	0.92	0.9	0.82	0.97	0.82	0.9	0.89
ENSG00000063245	EPN1	1.05	0.95	0.77	0.76	0.99	0.84	0.72	0.86	0.75	0.74	0.61					1.25	1.22	0.93	0.74	0.86	1.03	0.67	0.58	0.75	1.11	0.58	0.91	0.88	0.71	0.71	0.93	0.81	0.59	1.1	0.68	0.68	0.62
ENSG00000063322	MED29	1.01	0.98	0.89	0.75	0.7	0.7	0.73	0.79	0.8	0.82	0.85					1.03	1.02	0.88	0.69	0.71	0.73	0.72	0.71	0.85	0.81	0.85	0.99	0.99	0.87	0.8	0.68	0.67	0.67	0.85	0.77	0.83	0.86
ENSG00000063438	AHRR	3.94	2.41	0.93	0.48	0.58	1	1.9	0.58	1.12	1.17	0.68			bisque4	0.71142	4.85	0	0.94	0.32	0.8	1.11	0.52	0.57	0	0.33	1.64	5.16	4.38	0.45	0.81	0.72	1.13	2.61	0	0	0	0.42
ENSG00000063515	GSC2	0	0	0	0	0	0	0	0	0	0	0					0	0	0	0	0	0	0	0	0	0	0	0	0	0	0	0	0	0	0	0	0	0
ENSG00000063587	ZNF275	1	0.96	0.74	0.66	0.72	0.82	0.83	0.87	0.86	0.81	0.84					0.97	1.05	0.72	0.65	0.77	0.84	0.77	0.89	0.9	0.74	0.84	1.03	0.92	0.75	0.66	0.74	0.76	0.96	0.87	0.87	0.9	0.77
ENSG00000063601	MTMR1	1.02	0.96	0.97	1.16	1.26	1.27	1.21	1.16	1.29	1.39	1.29					1.05	1.02	0.93	1.17	1.24	1.27	1.29	1.23	1.27	1.31	1.22	1.02	0.97	0.96	1.17	1.29	1.25	1.19	1.09	1.33	1.44	1.24
ENSG00000063660	GPC1	1.04	0.96	0.82	0.91	0.98	0.74	0.57	0.16	0.22	0.37	0.32	Negative	Inhibited	grey60	0.61399	1.03	1.17	1.06	0.77	1.07	1.14	0.52	0.12	0.22	0.57	0.22	0.83	0.99	0.63	1.01	1.13	0.65	0.52	0.17	0.21	0.38	0.38
ENSG00000063761	ADCK1	0.99	0.89	0.94	0.72	0.63	0.6	0.73	0.92	0.88	0.75	1.03					1.15	0.89	0.82	0.7	0.5	0.53	0.66	0.7	0.9	0.85	1.03	0.95	0.94	0.96	0.73	0.81	0.67	0.67	1.01	0.93	0.7	1.14
ENSG00000063854	HAGH	0.98	0.97	0.83	0.77	0.79	0.69	0.75	0.87	0.82	0.94	0.91					0.99	1.12	0.83	0.7	0.9	0.76	0.72	0.71	0.78	1.04	0.82	0.97	0.95	0.86	0.84	0.75	0.69	0.68	0.97	0.84	0.92	1
ENSG00000063978	RNF4	0.97	0.99	0.9	1.01	1.05	1.1	1.13	0.93	0.97	1.1	1.11					0.95	1.02	0.91	1.01	1.06	1.11	1.15	0.97	1.02	1.12	1.19	1	0.98	0.94	1.02	1.04	1.08	1.19	0.9	0.94	1	1.06
ENSG00000064012	CASP8	0.97	1.04	0.88	0.59	0.57	0.52	0.68	0.69	0.83	1.21	1.41			darkmagenta	0.929734	0.93	1.04	0.78	0.5	0.55	0.41	0.65	0.72	0.72	1.14	1.38	0.97	1.09	0.84	0.62	0.57	0.55	0.71	0.68	0.86	1.23	1.34
ENSG00000064042	LIMCH1	1	0.94	1	0.72	0.39	0.22	0.19	0.23	0.29	0.32	0.4	Negative	Inhibited	cyan	0.955443	0.96	0.91	0.98	0.8	0.36	0.22	0.19	0.25	0.27	0.28	0.44	1.07	1.03	1.02	0.59	0.42	0.19	0.22	0.24	0.34	0.37	0.32
ENSG00000064102	INTS13	0.95	0.96	0.9	0.74	0.61	0.67	0.66	0.77	0.8	0.83	0.99					0.94	0.93	0.83	0.74	0.56	0.64	0.69	0.82	0.76	0.86	1.13	0.97	0.94	1	0.7	0.66	0.66	0.72	0.71	0.81	0.73	0.91
ENSG00000064115	TM7SF3	0.97	0.96	0.94	0.84	0.77	0.62	0.54	0.55	0.66	0.86	1.07					0.92	0.95	0.93	0.85	0.73	0.6	0.54	0.59	0.66	0.86	1.2	1.04	0.95	0.99	0.81	0.87	0.63	0.6	0.52	0.62	0.77	0.95
ENSG00000064195	DLX3	1.08	0.02	0.16	0.09	0.09	0.16	0.12	0.18	0.26	0.11	0.53			darkgreen	0.641855	1.14	0.09	0.27	0.07	0.13	0.76	0	0	0	0	0.76	1.48	0	0.1	0.08	0.12	0	0.22	0.37	0.38	0	0.23
ENSG00000064199	SPA17	1.11	0.94	0.92	0.92	0.81	0.86	1.01	0.7	0.88	1.05	1.1					1.16	0.94	0.68	0.83	0.93	0.82	1.17	0.83	0.95	1.25	1.17	1.23	0.9	1.07	0.97	0.78	0.83	0.96	0.59	0.81	0.86	1.05
ENSG00000064201	TSPAN32	1.98	0.39	0.6	2.58	2.03	1	1.32	0.96	1.35	0.53	0.65					1.99	0.42	0.46	0	1.11	2.95	1.06	3.14	3.32	3.32	0.63	1.42	0.29	0.37	2.58	1.72	1.05	2.51	3.18	1.27	0.47	0.3
ENSG00000064205	CCN5	1.28	0.83	0.68	0.87	1.57	0.34	0.69	0.06	0.06	0	0.17			darkorange	0.751399	1.44	1.34	1.06	1.02	4.45	0.69	0.31	0	0.08	0	0.87	1.15	1.53	0.72	0.79	1.13	0.55	0.26	0.16	0.09	0	0.44
ENSG00000064218	DMRT3	0	0	0	0	0	0	0	0	0	0	0					0	0	0	0	0	0	0	0	0	0	0	0	0	0	0	0	0	0	0	0	0	0
ENSG00000064225	ST3GAL6	1.04	1.07	0.98	0.61	0.54	0.56	0.55	0.68	0.73	0.69	0.78			salmon	0.836505	0.95	0.99	0.95	0.62	0.49	0.52	0.55	0.77	0.64	0.63	0.86	1.02	1.14	1.14	0.63	0.56	0.61	0.49	0.58	0.81	0.8	0.7
ENSG00000064270	ATP2C2	0.25	0.78	3.73	11.94	10.77	7.78	6.73	1.76	1.05	3.28	0.58	Positive	Upregulated	darkred	0.841471	0.19	1.12	2.62	12.16	9.4	7.22	4.53	2.48	0.18	1.08	0.5	0	0.6	4.05	14.49	34.05	5.85	17.25	2.86	2.95	3.09	1.98
ENSG00000064300	NGFR	2.11	0.53	0.45	0.76	0.32	0.65	1.67	1.09	0.24	0.56	1.33					1.53	0.46	0.48	1.92	0	1.52	1.01	0.9	0	0.6	1.32	3.63	0.2	0.46	1.04	0.31	0.55	5.76	1.66	0.39	1.2	1.44
ENSG00000064309	CDON	1.01	0.98	0.99	2.68	2.43	1.5	1.14	0.76	0.86	0.84	0.94	Positive	Upregulated	purple	0.538201	0.9	1.02	0.99	2.99	2.65	1.97	1.2	0.9	0.85	0.82	0.99	1.12	0.96	1.08	2.07	1.93	0.96	0.93	0.66	0.77	0.75	0.7
ENSG00000064313	TAF2	1.01	0.99	0.96	0.83	0.75	0.77	0.82	0.84	0.84	0.84	0.95					1.01	1	0.89	0.84	0.68	0.73	0.85	0.93	0.84	0.82	1.14	1.02	1.01	1.06	0.84	0.85	0.82	0.89	0.81	0.84	0.76	0.8
ENSG00000064393	HIPK2	1.08	1.07	1	2.08	2.3	3.02	3.59	2.51	1.83	1.49	1.37	Positive	Upregulated	darkred	0.952676	1.07	1.15	1.03	2.01	2.17	3.07	4.03	2.62	2.06	1.6	1.49	1.08	1.05	1.02	2.15	2.34	2.77	3.32	2.48	1.58	1.35	1.16
ENSG00000064419	TNPO3	1	0.97	0.87	0.86	0.9	0.98	0.99	0.88	0.97	1.03	1.14					0.99	0.92	0.85	0.86	0.91	0.97	1.04	1.01	1.02	1.03	1.22	1.02	0.98	0.95	0.83	0.9	0.95	1.02	0.8	0.95	0.97	1.07
ENSG00000064489	BORCS8-MEF2B	0.56	0.39	2.77	0.45	1.06	1.2	0.77	0.24	0.72	0.72	0.79					0.79	0	0	0.52	0.96	0	0.52	0	0	0	0.83	0	2.58	1.77	0	1.67	2.29	0.3	0.15	0.15	1.29	0.24
ENSG00000064490	RFXANK	1.01	0.95	0.9	0.97	0.97	0.93	1.04	1.14	1.06	0.96	1.04					1.03	1	0.9	0.85	1.05	0.98	1.06	0.92	1.04	1.09	1.02	0.98	0.99	0.89	1.02	0.96	0.94	0.89	1.4	1.08	0.93	1.06
ENSG00000064545	TMEM161A	1	0.95	0.76	0.84	0.91	0.74	0.7	1.05	0.98	0.87	0.78					1.17	1.27	0.87	0.8	0.87	0.96	0.61	0.76	0.92	1.17	0.74	0.96	0.92	0.69	0.86	0.9	0.74	0.61	1.3	0.95	0.81	0.76
ENSG00000064547	LPAR2	1.04	1.05	0.74	0.82	0.65	0.79	0.94	0.85	0.86	0.92	0.67			pink	0.704623	0.98	1.07	0.74	0.8	0.71	0.84	0.82	0.61	0.84	1.11	0.63	1.19	1.19	0.57	0.9	0.45	0.91	0.98	1.41	0.95	1.14	0.65
ENSG00000064601	CTSA	0.99	0.92	0.9	0.89	0.91	0.84	0.89	0.95	0.96	1.03	1.05					0.98	0.97	0.87	0.86	0.95	0.89	0.82	0.86	0.94	1.05	1.08	0.98	0.93	0.89	0.89	0.87	0.81	0.87	1.06	0.93	1.05	1.04
ENSG00000064607	SUGP2	1.06	0.96	0.88	0.71	0.75	0.77	0.82	0.88	0.87	1.11	1.12					1.01	0.94	0.84	0.74	0.81	0.77	0.85	0.89	0.94	1.14	1.11	1.12	0.98	0.84	0.71	0.71	0.77	0.79	0.87	0.89	1.09	1.12
ENSG00000064651	SLC12A2	1.03	1.01	0.95	0.92	0.93	1.2	0.96	2.08	3.62	3.12	2.98	Positive	Upregulated	tan	0.944857	1.05	0.95	0.95	1.13	1.02	1.44	1.53	2.01	2.85	1.97	3.08	1.02	1.06	1.04	0.8	0.95	1.04	0.85	2.36	4.44	4.64	3.02
ENSG00000064652	SNX24	1.05	0.92	0.87	0.76	0.86	0.98	1.05	0.87	1.11	1.19	1.4					1.07	0.91	0.74	0.84	0.73	0.98	1.23	1.05	1.04	1.28	1.49	1.15	0.88	0.9	0.81	1.03	0.95	1.16	0.78	1.06	0.98	1.24
ENSG00000064655	EYA2	0	0	0	0	0	0	0	0	0	0.33	0					0	0	0	0	0	0	0	0	0	0.33	0	0	0	0	0	0	0	0	0	0	0	0
ENSG00000064666	CNN2	1.05	0.92	0.87	0.81	0.73	0.59	0.5	0.75	0.69	0.67	0.61					1.09	1.04	0.85	0.8	0.68	0.59	0.46	0.56	0.59	0.63	0.59	1	0.91	0.85	0.85	0.82	0.61	0.53	0.92	0.75	0.72	0.59
ENSG00000064687	ABCA7	1.05	0.87	0.77	0.71	0.69	0.54	0.45	0.54	0.69	0.93	0.87			darkgrey	0.893693	1.21	1.1	0.86	0.68	0.76	0.87	0.46	0.4	0.74	1.25	0.84	0.85	0.89	0.66	0.68	0.66	0.49	0.27	0.68	0.7	0.9	0.83
ENSG00000064692	SNCAIP	0.95	0.89	1.01	1.05	0.84	0.63	0.96	0.88	0.98	1.08	1.32			greenyellow	0.767616	0.97	0.96	0.97	1.14	1	0.77	0.9	0.98	1	1.01	1.41	0.99	1	1	0.9	0.66	0.64	0.89	0.84	1.06	1.26	1.07
ENSG00000064703	DDX20	0.98	0.92	0.76	0.73	0.83	0.98	0.91	0.97	1.02	1.14	1.1					1.07	0.92	0.78	0.72	0.74	1	0.95	1.09	1.06	1.17	1.24	0.96	0.87	0.81	0.7	0.83	0.95	0.96	0.82	0.95	1.06	1
ENSG00000064726	BTBD1	0.97	0.95	0.9	0.79	0.77	0.87	0.95	0.91	0.91	0.93	0.98					0.92	0.9	0.89	0.81	0.67	0.83	1.03	1.01	0.83	0.87	1.11	0.99	0.92	0.94	0.84	0.87	0.87	1.02	0.85	0.96	0.88	0.85
ENSG00000064763	FAR2	0.94	1.01	0.94	0.69	0.7	0.93	1.22	1.33	1.31	1.21	1.14					0.92	0.98	0.94	0.69	0.62	0.82	1.33	1.43	1.16	1.05	1.27	1	0.98	0.97	0.74	0.76	0.96	1.4	1.2	1.35	1.23	1.01
ENSG00000064787	BCAS1	0	0	0.6	0	0	0	0	0	0.58	0	2.96					0	0	0.6	0	0	0	0	0	0	0	0	0	0	0	0	0	0	0	0	0	0	1.3
ENSG00000064835	POU1F1	1.88	1.37	1.31	0.7	0.41	0	0	0	0.36	0.38	0					0	0	0	0	0.41	0	0	0	0	0.5	0	0	0	0	0	0	0	0	0	0.57	0	0
ENSG00000064886	CHI3L2	10.44	0.36	6.43	2.31	0	18.47	18.48	4.21	4.96	4.75	10.72			turquoise	0.824349	0	0.37	2.78	1.28	0	0	14.26	4.84	14	3.83	35.15	2.13	0	0	1.8	0	7.19	0	2.86	1.58	3.92	3.78
ENSG00000064932	SBNO2	1.09	1.14	1.01	1.59	1.89	1.88	1.59	1.74	1.53	1.39	1.04					1.33	1.61	1.28	1.64	1.9	2.4	1.46	1.08	1.64	1.92	0.97	0.93	1.07	0.82	1.42	1.69	1.67	1.3	2.29	1.44	1.34	1.06
ENSG00000064933	PMS1	1.06	0.99	0.95	0.54	0.52	0.64	0.63	0.69	0.86	0.87	1.01					1.07	1.01	0.88	0.61	0.48	0.67	0.69	0.69	0.96	0.9	1.1	0.99	0.93	1.03	0.58	0.55	0.58	0.62	0.67	0.76	0.77	0.86
ENSG00000064961	HMG20B	1.06	0.94	0.83	0.9	0.99	0.91	0.81	0.77	0.71	0.8	0.72					1.1	1.1	0.97	0.81	1.04	1.09	0.78	0.6	0.66	1.09	0.63	1.01	0.92	0.69	0.91	0.9	0.88	0.67	0.82	0.7	0.73	0.72
ENSG00000064989	CALCRL	0.98	0.96	0.93	0.57	0.28	0.21	0.26	0.55	0.67	0.6	0.67	Negative	Downregulated			0.93	0.94	0.88	0.58	0.22	0.21	0.32	0.58	0.59	0.51	0.86	1.03	1.01	1.01	0.58	0.37	0.23	0.24	0.63	0.8	0.69	0.51
ENSG00000064995	TAF11	0.97	0.93	0.95	0.8	0.72	0.7	0.75	0.78	0.8	0.87	0.96					0.97	0.9	0.93	0.8	0.68	0.66	0.79	0.87	0.77	0.81	1.02	0.92	0.97	1	0.77	0.79	0.75	0.76	0.71	0.87	0.89	0.93
ENSG00000064999	ANKS1A	1.02	1.06	0.9	0.65	0.6	0.64	0.74	0.6	0.69	0.78	0.9					1.04	1.1	0.89	0.61	0.6	0.65	0.74	0.57	0.71	0.85	0.94	0.99	1.09	0.92	0.67	0.62	0.66	0.72	0.65	0.67	0.74	0.81
ENSG00000065000	AP3D1	1.02	1.01	0.89	0.91	1	1.04	1	1.12	0.94	0.99	0.97					1.05	1.13	0.94	0.86	1.06	1.18	0.93	0.97	1	1.15	1	0.99	0.99	0.84	0.93	0.99	1.03	0.94	1.24	0.88	0.94	0.94
ENSG00000065029	ZNF76	1.03	0.97	0.92	0.85	0.73	0.74	0.84	0.83	0.84	0.85	0.83					1.01	0.93	0.95	0.8	0.82	0.82	0.81	0.73	0.84	0.86	0.86	1.09	1.03	0.87	0.92	0.66	0.73	0.76	1	0.87	0.84	0.79
ENSG00000065054	SLC9A3R2	1.06	0.96	0.71	0.59	0.58	0.45	0.38	0.9	0.69	0.94	0.84			lightcyan1	0.838542	1.4	1.46	0.83	0.53	0.5	0.54	0.36	0.53	0.73	1.47	0.79	0.9	0.9	0.61	0.57	0.57	0.49	0.29	1.28	0.67	0.88	0.81
ENSG00000065057	NTHL1	1.07	1	0.73	0.7	0.67	0.38	0.28	0.53	0.5	0.54	0.67	Negative	Inhibited	darkslateblue	0.80526	1.42	1.38	0.69	0.66	0.57	0.46	0.26	0.36	0.5	0.73	0.66	0.89	0.94	0.67	0.8	0.69	0.47	0.26	0.72	0.46	0.5	0.61
ENSG00000065060	UHRF1BP1	1.01	0.99	0.94	1.06	1.23	1.42	1.66	1.19	1.47	1.54	1.38					0.99	1	0.91	1.06	1.2	1.35	1.87	1.36	1.47	1.52	1.37	1.07	0.98	1.07	1.06	1.26	1.34	1.72	1	1.39	1.39	1.41
ENSG00000065135	GNAI3	1	1	1.1	1.06	0.98	1.05	0.99	0.86	0.91	0.98	1.01					0.96	0.97	1.08	1.11	0.94	1.04	1.13	1	0.93	0.96	1.12	1.02	1.02	1.12	1.06	1.03	1.02	0.98	0.78	0.9	0.92	0.9
ENSG00000065150	IPO5	0.98	0.99	1.02	1.03	1.01	1.07	1.08	0.87	0.89	0.95	1.04					0.97	0.97	1.03	1.04	0.96	1.01	1.12	0.99	0.88	0.92	1.16	1	0.98	1.04	1.02	1.07	1.09	1.18	0.8	0.88	0.86	0.94
ENSG00000065154	OAT	0.96	0.94	0.94	0.86	0.86	0.9	0.92	0.91	0.91	0.94	1.04					0.93	0.92	0.94	0.89	0.83	0.86	0.92	1	0.92	0.89	1.11	0.99	0.94	1	0.85	0.91	0.97	1.05	0.89	0.93	0.96	1.01
ENSG00000065183	WDR3	0.96	0.99	0.95	0.72	0.77	0.91	0.9	1.06	0.82	0.85	0.97					0.97	1.01	0.93	0.73	0.79	0.85	0.95	1.28	0.8	0.89	1.06	0.94	0.94	1.02	0.71	0.78	0.89	0.96	0.9	0.78	0.73	0.89
ENSG00000065243	PKN2	0.97	0.99	1.01	0.98	0.95	0.81	0.83	0.77	0.88	0.9	0.96					0.95	0.99	1	0.99	0.87	0.77	0.88	0.85	0.86	0.82	1.13	0.96	1.01	1.06	1.05	1.01	0.86	0.93	0.71	0.91	0.88	0.79
ENSG00000065268	WDR18	1.03	0.93	0.76	0.86	1.11	1.05	0.86	1.13	1.03	0.93	0.74					1.25	1.17	1	0.85	0.93	1.18	0.86	0.78	1.09	1.46	0.69	0.82	0.87	0.68	0.74	1.1	1.04	0.74	1.45	0.9	0.8	0.8
ENSG00000065308	TRAM2	0.99	0.95	0.86	0.42	0.3	0.31	0.35	0.44	0.47	0.54	0.65	Negative	Downregulated	green	0.94949	0.97	0.94	0.84	0.45	0.25	0.27	0.34	0.45	0.46	0.5	0.7	1.02	0.94	0.96	0.42	0.36	0.36	0.38	0.46	0.49	0.59	0.64
ENSG00000065320	NTN1	1.16	1.01	0.92	1.27	2.07	2.57	3.31	2.32	2.55	2.73	2.75	Positive	Upregulated	black	0.918735	1.16	1.12	0.84	1.09	2.2	2.99	3.17	1.98	2.5	3.31	2.46	1.26	1.19	0.74	1.52	2.02	2.57	2.83	2.73	2.47	2.68	2.9
ENSG00000065325	GLP2R	0	0	0	0	0	0	0	0	0	0	0					0	0	0	0	0	0	0	0	0	0	0	0	0	0	0	0	0	0	0	0	0	0
ENSG00000065328	MCM10	1.05	0.99	0.9	0.56	0.43	0.25	0.12	0.46	0.7	1.08	1.3	Negative	Delayed	midnightblue	0.982554	1.09	0.97	0.78	0.59	0.39	0.26	0.11	0.46	0.89	1.62	1.71	1.15	0.98	1.05	0.6	0.53	0.23	0.14	0.46	0.61	0.74	1
ENSG00000065357	DGKA	0.95	0.93	0.92	0.72	0.66	0.67	0.64	0.74	0.79	0.96	1.11					0.93	0.9	0.91	0.75	0.66	0.65	0.6	0.82	0.87	0.89	1.2	1.01	0.94	0.96	0.7	0.64	0.66	0.7	0.7	0.76	0.99	1.1
ENSG00000065361	ERBB3	0.71	0.51	1.02	0.48	0.38	0.33	0.69	0.51	0.19	0.49	0.75			lightyellow	0.716214	0.48	0.43	1.16	0.19	0.44	0.13	0.15	0.42	0.11	0.15	1.34	0.82	0.31	1.45	1.07	0.78	0.48	0.69	0.45	0.13	0.87	0.45
ENSG00000065371	ROPN1	0	0	0	0	0	0	0	0	0	0	0					0	0	0	0	0	0	0	0	0	0	0	0	0	0	0	0	0	0	0	0	0	0
ENSG00000065413	ANKRD44	0.99	1.13	0.92	0.55	0.51	0.63	0.7	0.42	0.62	0.69	0.63			darkgreen	0.83002	0.87	1.28	0.9	0.65	0.45	0.59	0.76	0.44	0.6	0.67	0.67	1.1	1.03	0.82	0.6	0.5	0.61	0.69	0.46	0.59	0.71	0.46
ENSG00000065427	KARS1	0.97	0.93	0.96	1	1.02	1.05	1.08	1.19	1.14	1.15	1.24					0.97	0.94	0.92	0.99	1.05	1	1.13	1.34	1.16	1.11	1.29	0.99	0.92	1.01	0.97	1.01	1.04	1.12	1.08	1.05	1.06	1.21
ENSG00000065457	ADAT1	1.02	0.99	0.95	0.84	0.78	0.74	0.82	0.93	1.07	1.17	1.18					0.94	0.98	0.99	0.9	0.79	0.69	0.84	1	1.04	1.1	1.29	1.12	0.95	0.97	0.71	0.78	0.71	0.91	0.91	1.06	1.14	0.97
ENSG00000065485	PDIA5	0.97	0.96	0.92	0.97	1.01	1.04	1.11	1.24	1.21	1.19	1.25					0.94	0.99	0.85	0.93	1.06	1.01	1.05	1.25	1.31	1.14	1.31	1	0.95	1	0.97	0.98	1.05	1.23	1.21	1.12	1.2	1.21
ENSG00000065491	TBC1D22B	1.01	1.07	1.13	1.17	1.34	1.69	1.8	1.27	1.3	1.13	1.23					1.01	0.99	1.08	1.09	1.49	1.68	1.8	1.34	1.25	1	1.27	0.98	1.14	1.13	1.15	1.22	1.53	1.85	1.23	1.32	1.1	1.17
ENSG00000065518	NDUFB4	0.95	0.94	0.91	0.83	0.86	0.81	0.78	0.9	0.86	0.89	0.94					0.92	0.94	0.93	0.76	0.99	0.82	0.72	0.82	0.74	0.86	0.91	0.93	0.91	0.9	0.88	0.81	0.83	0.81	0.89	0.97	0.9	0.93
ENSG00000065526	SPEN	1.06	1	1.35	1.2	1.2	1.28	1.2	1.02	1.09	1.2	1.27					1.04	1.05	1.38	1.18	1.25	1.36	1.2	1.04	1.18	1.21	1.28	1.12	0.99	1.21	1.25	1.19	1.16	1.22	1.03	1.01	1.18	1.23
ENSG00000065534	MYLK	1.02	0.96	0.92	0.74	0.61	0.73	0.88	4.22	5.68	6.75	7.01	Positive	Upregulated	royalblue	0.503478	1.23	0.96	0.86	0.76	0.6	0.75	1.26	4.67	6.02	6.21	7.76	0.97	0.92	1.02	0.74	0.64	0.68	0.73	3.89	5.21	6.05	6.11
ENSG00000065548	ZC3H15	0.98	0.97	1.03	0.9	0.88	0.93	0.95	0.89	0.85	0.89	0.99					0.98	0.92	1	0.94	0.86	0.93	0.99	1	0.84	0.86	1.16	0.98	0.94	1.07	0.88	0.95	0.93	0.98	0.85	0.83	0.84	0.9
ENSG00000065559	MAP2K4	0.97	1	0.93	1.07	0.93	0.9	0.93	0.96	0.96	0.89	1.06					0.96	0.94	0.93	1.06	0.84	0.83	0.96	1.1	0.93	0.87	1.16	0.95	1.05	1.06	1.09	1.02	0.92	0.99	0.92	0.95	0.9	0.97
ENSG00000065600	PACC1	0.91	0.95	0.88	0.71	0.76	0.92	0.94	1.07	1.16	1.13	1.18					0.86	0.95	0.84	0.65	0.77	0.8	0.96	1.09	1.03	1.16	1.22	0.97	0.99	0.99	0.71	0.73	0.98	1	1	1.14	1.02	1.23
ENSG00000065609	SNAP91	0.89	0.82	0.94	0.49	0.22	0.28	0.24	0.28	0.33	0.21	0.28			salmon	0.951677	0.81	0.89	0.86	0.59	0.22	0.24	0.25	0.32	0.37	0.2	0.42	0.87	0.68	0.96	0.44	0.32	0.13	0.19	0.44	0.19	0.06	0.22
ENSG00000065613	SLK	1.01	0.98	1	1.07	0.96	1	0.98	0.92	1	1.02	1.04					1.02	0.95	1.04	1.11	0.88	0.99	1.09	1.05	1.01	0.95	1.19	0.99	0.98	1.01	1.07	1.07	0.96	1.02	0.84	0.98	0.98	0.91
ENSG00000065615	CYB5R4	1.05	1.01	0.9	0.64	0.59	0.68	0.8	0.93	0.88	0.89	0.97					1.04	0.91	0.78	0.62	0.54	0.65	0.85	0.98	0.83	0.77	1.17	1.01	1.06	1.04	0.68	0.64	0.7	0.86	0.9	0.95	0.86	0.9
ENSG00000065618	COL17A1	0.74	1.31	1	1.4	2.76	2.42	2.1	1.25	1.11	1.26	1.74			royalblue	0.546163	1.09	3.82	1.58	1.72	2.47	3.23	1.65	2.15	1.69	1.47	5.18	0.44	0.65	0.46	1.38	3.41	3.36	2.03	0.96	1.09	1.13	1.37
ENSG00000065621	GSTO2	1.26	1.05	1.27	1.24	1.33	0.85	1.13	1.06	0.98	1.12	1					1.12	2.35	1.68	2.09	1.27	0.75	1.35	1.17	1.2	2.06	0.77	1.76	1.47	1.03	0.94	1.89	1.44	0.86	0.78	0.64	0.61	1.08
ENSG00000065665	SEC61A2	1.11	0.91	0.81	0.73	0.68	0.72	0.75	0.76	0.77	0.87	0.97					1.17	0.71	0.75	0.73	0.54	0.68	0.8	0.91	0.8	0.79	1.05	1.02	0.95	0.83	0.7	0.85	0.85	0.73	0.73	0.79	0.89	0.88
ENSG00000065675	PRKCQ	1.03	0.97	0.97	0.79	0.55	0.86	0.65	0.79	0.94	0.97	1.07			white	0.855996	1.06	0.77	0.82	0.9	0.49	1.06	0.61	0.74	1.01	0.78	1.15	0.92	0.89	1.14	0.76	0.59	0.73	0.72	0.74	0.92	1.02	1.03
ENSG00000065717	TLE2	1.01	0.97	0.85	0.81	0.93	0.86	0.83	0.83	0.76	0.77	0.62					1.1	1.17	0.94	0.78	0.95	0.97	0.76	0.64	0.72	0.83	0.57	0.97	0.92	0.77	0.76	0.85	0.82	0.74	1.02	0.76	0.78	0.58
ENSG00000065802	ASB1	1.03	1.19	1.61	1.43	1.3	1.37	1.22	1.22	1.21	1.18	1.01			darkred	0.802522	1	1.23	1.79	1.48	1.4	1.36	1.35	1.07	1.26	1.23	1.05	1.07	1.24	1.29	1.53	1.29	1.35	1.27	1.36	1.16	1.09	1.02
ENSG00000065809	FAM107B	0.99	0.99	1.01	1.21	1.24	1.14	0.95	0.76	0.75	0.83	1.03					1.03	0.96	1.01	1.19	1.13	1.04	1	0.91	0.76	0.89	1.18	0.97	0.97	1.07	1.27	1.36	1.17	1	0.63	0.72	0.74	0.98
ENSG00000065833	ME1	0.89	0.96	0.97	1.03	0.9	1.06	1.07	1.78	1.88	1.44	1.66			turquoise	0.733797	0.84	0.93	1.03	1.02	0.85	0.93	1.32	1.93	1.85	1.66	2.02	1.12	1.03	1.01	1.14	1	1.19	1.27	1.5	1.88	1.37	1.5
ENSG00000065882	TBC1D1	0.97	0.97	0.96	1.2	1.51	1.65	1.51	1.15	1.29	1.43	1.4					1	0.98	0.93	1.22	1.65	1.8	1.72	1.27	1.35	1.46	1.58	0.98	0.96	1.02	1.17	1.42	1.5	1.47	1.04	1.2	1.35	1.31
ENSG00000065883	CDK13	0.96	1.03	0.96	0.79	0.87	0.96	1.1	0.99	1.06	1.03	1.07					0.94	1.02	0.98	0.8	0.81	0.92	1.12	1.02	1.05	0.99	1.08	0.98	1	0.98	0.78	0.9	0.97	1.15	0.99	1.02	1.06	1.02
ENSG00000065911	MTHFD2	1.04	1.02	1.02	1.13	1.24	1.58	1.81	0.96	1.44	1.41	1.12			skyblue3	0.904317	1.14	0.99	0.99	1.21	1.16	1.33	2.17	1.24	1.55	1.71	1.18	0.98	1.06	1.06	1.06	1.23	1.62	1.81	0.75	1.31	1.03	1.15
ENSG00000065923	SLC9A7	0.97	0.88	0.92	1.08	1.04	1.1	0.98	0.59	0.57	0.66	0.64					0.9	0.82	0.95	1.14	1.08	1.16	0.96	0.71	0.58	0.62	0.68	1.06	0.88	0.94	1.1	1	1.17	1.04	0.55	0.59	0.74	0.59
ENSG00000065970	FOXJ2	1.01	0.98	0.83	0.75	0.93	1	1.02	0.83	0.97	1.03	1					1	1.01	0.79	0.69	0.97	1.03	1.03	0.86	1.07	1.06	1.06	1.04	0.95	0.87	0.81	0.88	0.94	1.06	0.81	0.9	0.95	0.94
ENSG00000065978	YBX1	0.97	0.93	0.95	0.9	0.89	0.93	0.92	0.85	0.77	0.74	0.78					0.98	0.93	0.95	0.87	0.88	0.91	0.93	0.86	0.77	0.76	0.87	0.98	0.91	0.99	0.92	0.92	0.94	0.93	0.83	0.74	0.71	0.74
ENSG00000065989	PDE4A	1.02	0.98	0.91	0.79	0.65	0.66	0.68	0.84	0.82	1.06	1.14					1.03	1	0.95	0.85	0.68	0.73	0.65	0.76	0.92	1.19	1.1	1.06	1.02	0.88	0.79	0.62	0.64	0.62	0.9	0.73	1.05	1.15
ENSG00000066027	PPP2R5A	0.99	0.94	0.89	0.68	0.59	0.68	0.73	0.62	0.66	0.65	0.71					0.98	0.89	0.86	0.7	0.5	0.7	0.76	0.67	0.64	0.63	0.89	0.93	0.92	0.95	0.73	0.65	0.66	0.75	0.58	0.64	0.58	0.58
ENSG00000066032	CTNNA2	0	0	0	0	0	0	0	0	0	0	0					0	0	0	0	0	0	0	0	0	0	0	0	0	0	0	0	0	0	0	0	0	0
ENSG00000066044	ELAVL1	1.02	0.96	0.93	1	1.01	1.01	0.96	0.86	0.93	1	0.98					1	1.03	0.94	0.96	0.95	1.03	0.93	0.85	0.93	1.06	1.06	1.02	0.94	0.94	1.03	1.02	1.03	0.97	0.87	0.9	0.91	0.9
ENSG00000066056	TIE1	1.01	0.92	0.86	0.75	0.75	0.69	0.75	0.91	0.85	0.85	0.81					1.04	1.05	0.88	0.74	0.77	0.79	0.7	0.71	0.8	0.9	0.78	0.98	0.93	0.79	0.74	0.71	0.71	0.71	1.17	0.92	0.93	0.8
ENSG00000066084	DIP2B	1	1.02	0.98	0.71	0.66	0.75	0.78	1	0.95	0.99	0.98					0.95	1.04	0.96	0.74	0.63	0.69	0.82	1.04	0.92	0.88	1.03	1.03	1.01	1.03	0.69	0.69	0.77	0.88	0.99	0.94	1.04	0.92
ENSG00000066117	SMARCD1	0.98	0.95	0.95	0.87	0.94	1.04	1.25	0.93	0.95	0.91	0.95					0.97	0.95	0.93	0.87	0.95	0.98	1.17	0.95	0.92	0.86	1.01	1.01	0.93	0.98	0.84	0.93	1.03	1.36	0.9	0.95	0.87	0.96
ENSG00000066135	KDM4A	1	1.11	0.87	0.78	0.86	0.93	0.93	0.74	0.71	0.76	0.88					1.01	1.13	0.76	0.84	0.84	0.86	0.94	0.8	0.7	0.72	0.9	1.06	1.08	1.07	0.76	0.84	1.02	1.01	0.7	0.77	0.79	0.85
ENSG00000066136	NFYC	1.01	1.04	0.87	0.78	0.81	0.8	0.93	0.91	0.88	0.89	0.99					0.99	1.14	0.87	0.81	0.77	0.83	0.85	0.84	0.84	0.93	0.98	1.08	1.01	0.9	0.74	0.83	0.84	0.89	0.95	0.9	0.83	0.92
ENSG00000066185	ZMYND12	0.64	0.73	0.83	0.63	0.72	0.48	0.53	0.49	0.61	0.8	0.98			skyblue	0.718803	0.68	0.57	0.66	0.52	0.61	0.43	0.28	0.44	0.42	0.76	0.96	0.77	1.01	0.64	0.62	0.96	0.59	0.56	0.43	1.13	0.71	1.41
ENSG00000066230	SLC9A3	1.12	0.74	0.74	0.88	0.97	0.89	0.99	0.99	1.06	0.66	0.66					1.32	0.73	0.83	1.29	0.87	0.84	0.71	0.53	0.89	1.13	0.5	0.81	0.75	0.67	0.68	1.07	0.99	1.27	1.74	1.54	0.85	0.46
ENSG00000066248	NGEF	1.13	1.1	1.12	0.9	0.69	0.52	0.32	0.18	0.26	0.75	0.73			darkorange	0.769814	1.09	0.84	1.3	0.86	0.68	0.7	0.3	0.18	0.44	1	0.91	0.95	1.29	1.04	1	1.01	0.5	0.5	0.07	0.16	0.32	0.75
ENSG00000066279	ASPM	1.02	0.99	0.91	0.68	0.7	0.76	0.74	0.15	0.41	1.02	1.01			grey60	0.928074	1	0.96	0.81	0.68	0.67	0.76	0.81	0.18	0.32	1.37	1.55	1.08	1.04	0.98	0.72	0.74	0.73	0.87	0.14	0.5	0.76	0.77
ENSG00000066294	CD84	1.15	0.95	0.89	0.42	0.52	0.5	0.85	0.58	1.13	0.73	0.71			ivory	0.846875	1.04	0.79	0.98	0.38	0.49	0.52	0.6	0.72	1.03	0.62	0.61	1.23	0.98	0.95	0.41	1.01	0.67	0.85	0.47	0.91	0.54	0.54
ENSG00000066322	ELOVL1	0.99	0.92	0.9	0.85	0.94	1.06	1.17	1.09	1.06	1.09	1.19					1	0.95	0.86	0.83	0.97	1.04	1.17	1.15	1.09	1.15	1.17	0.98	0.93	0.93	0.85	0.94	1.07	1.14	1.07	0.99	1	1.23
ENSG00000066336	SPI1	1.28	1.03	0.78	1.02	1.6	1.49	1.96	1.26	1.15	1.07	0.82			lightgreen	0.771244	1.34	1.39	0.88	0.76	1.81	1.29	1.78	0.79	0.76	1.59	0.78	1.01	1.32	0.68	1.15	1.54	1.45	1.13	1.52	1.99	1.15	0.82
ENSG00000066379	POLR1H	0.99	0.9	1.02	0.82	0.8	0.85	1.05	1.21	1.03	0.89	1.11					0.9	0.94	1.05	0.72	0.84	0.71	1.21	1.35	1.09	0.93	1.15	1.1	0.9	1.06	0.83	0.8	0.9	0.95	1.08	1.07	0.82	1.07
ENSG00000066382	MPPED2	0	0	0	0	0	0	0	1.23	0	0	3.29					0	0	0	0	0	0	0	0	0	0	0	0	0	0	0	0	0	0	0	0	0	0
ENSG00000066405	CLDN18	0.48	0.17	2.62	2.62	1.2	0.52	0.19	0.18	1.12	1.14	0.74					0	0	0	5.11	1.95	0.63	0	0.3	0.71	1.47	0.54	0.88	0	1.46	0	1.51	0.41	0.53	0.19	5.43	0.7	1.21
ENSG00000066422	ZBTB11	0.94	0.97	0.91	0.98	0.86	1.03	1.1	1.08	1.02	1.04	1.09					0.92	0.96	0.86	0.97	0.82	1.13	1.18	1.21	1.04	0.97	1.28	0.91	0.95	0.95	1.05	0.93	0.98	1.19	1	0.98	1.05	0.93
ENSG00000066427	ATXN3	0.97	1.02	0.85	0.8	0.88	0.97	1.05	0.88	0.95	0.94	1					1	0.99	0.84	0.77	0.88	0.94	1.09	0.89	0.89	0.84	1.05	0.98	0.98	0.96	0.85	0.87	0.96	1.19	0.86	1.01	1.08	0.95
ENSG00000066455	GOLGA5	0.94	1.02	0.86	0.78	0.86	0.91	0.93	0.92	0.88	0.88	0.96					0.94	1.01	0.84	0.78	0.85	0.83	0.87	1	0.83	0.8	0.95	0.94	1.03	0.96	0.79	0.91	0.96	1.09	0.89	0.95	0.94	0.96
ENSG00000066468	FGFR2	0.91	1	1.01	0.51	0.33	0.35	1.29	0.66	1.59	1.32	1.67			steelblue	0.834357	0.83	1.56	1.46	0.43	0.47	0.37	1.42	0.77	1.63	1.93	1.5	0.54	1.03	0.5	0.55	0.08	0.64	1.2	0.93	1.94	1.17	1.43
ENSG00000066557	LRRC40	0.98	0.94	0.96	0.92	0.83	0.73	0.73	0.81	0.96	1.12	1.13					0.96	0.9	0.93	0.97	0.69	0.75	0.81	0.89	0.9	1.12	1.25	0.98	0.94	1.04	0.97	0.97	0.7	0.82	0.75	1.02	0.99	1
ENSG00000066583	ISOC1	0.95	1.01	0.99	0.88	0.77	0.71	0.93	1.61	1.86	1.93	1.79			tan	0.807439	1.04	0.97	0.87	0.84	0.71	0.57	1.05	1.51	1.65	1.83	2.01	1.04	1.09	1.17	0.95	0.91	0.72	0.88	1.54	1.78	1.73	1.49
ENSG00000066629	EML1	1	0.99	0.97	0.53	0.46	0.65	0.82	1.02	0.94	0.98	1.02					0.95	1.01	0.89	0.51	0.42	0.59	0.9	0.98	0.86	0.94	1.07	1.04	0.98	1.02	0.52	0.49	0.69	0.93	1.09	1.03	0.89	0.94
ENSG00000066651	TRMT11	0.97	0.97	0.94	0.9	0.93	1.09	1.2	1.21	1.15	1.29	1.36					0.82	1.13	0.9	0.9	0.88	1.04	1.43	1.41	1.22	1.31	1.52	1.09	0.97	0.9	0.93	0.93	1.15	1.15	1.14	1.18	1.2	1.25
ENSG00000066654	THUMPD1	1.04	0.94	0.77	0.69	0.62	0.69	0.79	0.85	0.86	0.93	0.97					1.03	0.98	0.75	0.67	0.52	0.64	0.79	1	0.84	0.88	1.08	1.06	0.92	0.82	0.71	0.71	0.71	0.91	0.72	0.91	0.88	0.8
ENSG00000066697	MSANTD3	0.95	0.98	1.18	1.26	1.37	1.62	1.65	1.5	1.5	1.55	1.55					1.04	0.9	1.25	1.27	1.4	1.68	1.88	1.67	1.43	1.44	1.63	0.91	1.02	1.11	1.26	1.32	1.52	1.6	1.37	1.51	1.56	1.48
ENSG00000066735	KIF26A	1.07	1.01	0.81	1.31	1.16	0.51	0.33	0.7	0.72	0.82	0.65			lightcyan1	0.851068	1.31	1.67	1.19	1.46	1.02	0.66	0.31	0.4	0.78	1.44	0.62	0.87	0.86	0.68	1.05	1.03	0.49	0.24	1.05	0.63	0.75	0.61
ENSG00000066739	ATG2B	1.02	1.04	1	0.82	0.77	0.87	0.98	0.92	0.94	0.85	0.96					1.03	1.04	0.98	0.83	0.71	0.86	1.01	1	0.91	0.79	1.05	1.09	1.03	1.03	0.81	0.84	0.88	1.06	0.87	0.92	0.86	0.85
ENSG00000066777	ARFGEF1	0.97	1.04	1	0.87	0.88	1.04	1.1	1.05	1.11	1.06	1.1					0.93	0.99	0.99	0.9	0.82	0.98	1.14	1.19	1.03	0.95	1.18	0.99	1.05	1.07	0.84	0.92	1.01	1.17	0.97	1.16	1.06	1.03
ENSG00000066813	ACSM2B	0.07	0	0	0	0	0	0.59	0.09	0.16	0.47	0.33			skyblue	0.792769	0.09	0	0	0	0	0	0	0	0.08	0.5	0.32	0	0	0	0	0	0	0	0	0	0.35	0.53
ENSG00000066827	ZFAT	0.97	0.94	0.93	0.94	0.87	1.04	1.13	1.08	0.99	0.96	0.98					1.01	0.96	0.87	0.9	0.82	1.17	1.17	1.03	0.96	0.92	1.01	1.01	0.9	1	0.92	0.97	0.98	1.03	1.09	0.97	0.91	0.97
ENSG00000066855	MTFR1	0.94	0.98	0.9	0.82	0.72	1.02	0.94	0.92	0.82	0.86	0.95					0.85	0.99	0.92	0.86	0.72	0.97	1.01	0.99	0.81	0.8	1.09	1.17	0.87	0.97	0.82	0.77	1.11	1.08	0.9	0.8	0.82	0.81
ENSG00000066923	STAG3	0.89	0.85	0.74	0.7	0.6	0.55	0.8	0.82	0.86	0.95	0.88			skyblue	0.808846	0.76	0.62	0.76	0.63	0.7	0.5	0.76	0.83	0.92	0.72	0.95	0.88	0.98	0.85	0.69	0.59	0.58	0.79	0.8	0.95	1.17	0.69
ENSG00000066926	FECH	1.02	0.92	0.88	1.01	1.03	0.91	0.97	1.38	1.29	1.24	1.32					1.03	0.91	0.8	1	0.96	0.89	1.04	1.53	1.31	1.1	1.42	0.98	0.97	0.91	0.98	1.12	0.91	1	1.31	1.23	1.19	1.21
ENSG00000066933	MYO9A	1.05	1.03	1	0.75	0.72	0.86	0.9	0.89	0.92	0.85	0.98					0.95	1.03	1	0.81	0.7	0.83	1.02	1	0.95	0.82	1.07	1.17	1.08	0.99	0.72	0.74	0.85	0.9	0.86	0.95	0.84	0.91
ENSG00000067048	DDX3Y	0.99	1.21	1.4	1.28	1.16	1.16	1.12	1.01	1.04	1.06	0.95			red	0.957019	0.69	1.24	1.3	1.96	1.11	1.83	1.7	1.06	0.85	0.66	1.77	1.02	1.19	1.44	1.28	1.22	1.13	1.25	0.99	1.08	1.08	0.88
ENSG00000067057	PFKP	1.01	0.99	0.85	0.83	0.81	0.67	0.59	0.61	0.58	0.63	0.62					1.1	1.17	0.91	0.8	0.8	0.74	0.53	0.45	0.55	0.72	0.6	0.95	0.96	0.81	0.85	0.82	0.69	0.55	0.72	0.6	0.64	0.65
ENSG00000067064	IDI1	1.04	1.01	0.95	0.79	0.63	0.72	0.62	0.65	0.73	0.9	1.12					1.03	0.98	0.9	0.79	0.53	0.66	0.7	0.68	0.71	0.92	1.38	1.05	1.04	1.05	0.9	0.71	0.77	0.68	0.67	0.79	0.91	0.88
ENSG00000067066	SP100	0.97	0.97	0.95	1.2	1.47	1.86	1.86	1.9	2.08	2.03	1.93	Positive	Upregulated			0.97	0.93	0.94	1.17	1.49	1.86	1.85	2.03	1.77	1.62	1.88	0.98	1	0.98	1.25	1.47	1.87	2.1	1.76	2.45	2.37	1.9
ENSG00000067082	KLF6	1.27	2.01	1.97	1.93	1.86	1.84	1.85	1.5	1.64	1.56	1.31	Positive	Upregulated	sienna3	0.942829	1.31	2.02	1.91	2.06	1.85	1.88	2.01	1.5	1.45	1.39	1.21	1.24	2	2.05	1.88	1.88	1.68	1.76	1.44	1.83	1.66	1.27
ENSG00000067113	PLPP1	1.01	1.02	0.95	1.06	1.16	1.06	0.96	0.95	1.1	1.1	1.43					0.94	1.1	1	1.16	1.09	1.05	0.84	0.97	1.26	1.16	1.58	0.94	0.98	0.92	0.99	1.16	1.22	1.09	0.97	1.06	1.14	1.31
ENSG00000067141	NEO1	0.79	2.52	0.87	1.41	0.98	1.12	1.19	1.13	0.62	0.57	0.48					0.91	1.18	0.38	1.24	1.67	1.53	1.47	0.44	0.58	0.68	0.27	0.94	0	9.9	1.08	0.7	0.68	1.68	3.8	0.96	0.4	0.43
ENSG00000067167	TRAM1	1.02	0.97	0.94	0.87	0.79	0.96	0.97	0.81	0.86	0.83	0.82					0.97	0.93	0.91	0.9	0.66	0.89	1	0.88	0.76	0.72	1.03	1.01	0.98	1.01	0.96	0.93	0.99	1.08	0.82	0.95	0.92	0.63
ENSG00000067177	PHKA1	0.96	0.96	1	0.68	0.5	0.34	0.4	0.82	0.77	0.82	1.1					0.86	1.05	0.83	0.65	0.5	0.37	0.45	0.86	0.98	0.95	1.37	1.08	0.9	1.17	0.68	0.49	0.31	0.39	0.79	0.7	0.63	0.96
ENSG00000067182	TNFRSF1A	0.98	0.96	1.13	1.26	1.55	1.45	1.29	1.17	1.09	1.02	1.06					1	0.99	1.2	1.32	1.67	1.58	1.19	1.15	1.14	1.2	1.1	0.95	0.97	1.01	1.17	1.39	1.33	1.19	1.14	1	0.92	0.99
ENSG00000067191	CACNB1	1.03	0.9	0.73	0.94	1.21	1.3	1.48	1.37	1.15	1.21	1.09			darkred	0.771505	1.03	1.14	0.67	0.84	1.16	1.18	1.47	1.08	1.11	1.32	1.11	1.03	0.72	0.65	1.02	1.18	1.33	1.31	1.56	1.32	1.09	0.98
ENSG00000067208	EVI5	1	0.98	0.97	0.67	0.56	0.7	0.81	0.72	0.59	0.67	0.8					1	0.94	0.93	0.7	0.53	0.65	0.96	0.84	0.6	0.65	0.98	1.02	0.97	1.04	0.68	0.6	0.73	0.92	0.68	0.64	0.7	0.7
ENSG00000067221	STOML1	1.01	0.95	0.8	0.89	0.87	0.87	0.94	1.02	1.15	1.42	1.2					1.22	1.13	0.83	0.81	0.87	0.97	0.97	0.75	1.14	1.71	1.13	0.89	0.97	0.74	0.95	0.91	0.9	0.72	1.29	1.13	1.35	1.24
ENSG00000067225	PKM	0.98	0.96	0.96	0.96	0.95	0.93	0.9	0.97	1	1.26	1.48					1.02	1	0.93	0.93	0.99	0.9	0.88	0.93	1.03	1.47	1.74	1	0.94	0.97	0.99	0.96	0.98	0.93	1	0.95	1.13	1.43
ENSG00000067248	DHX29	0.98	1	0.87	0.65	0.54	0.59	0.63	0.72	0.78	0.83	0.93					0.97	1.01	0.83	0.66	0.49	0.59	0.63	0.82	0.79	0.81	1.02	1	1	1	0.64	0.62	0.57	0.68	0.65	0.75	0.74	0.83
ENSG00000067334	DNTTIP2	1.01	1.03	1.14	1	0.92	0.99	0.98	1.09	1.1	1.09	1.17					1.05	1.02	1.08	1.01	0.89	0.91	0.99	1.24	1.15	1.14	1.34	1.04	1.03	1.21	1	0.95	1.05	1.09	0.99	1.05	0.96	1.08
ENSG00000067365	METTL22	0.98	0.88	0.84	0.86	0.83	0.89	0.99	1.01	0.88	0.91	1.06					1.07	0.98	0.91	0.76	0.83	0.97	1.09	0.99	0.82	0.92	1.13	0.95	0.92	0.68	0.84	0.82	0.84	0.93	1.09	0.96	0.92	0.97
ENSG00000067369	TP53BP1	0.97	0.97	0.93	0.77	0.78	0.98	1.09	1.1	1.06	1.06	1.19					0.94	0.95	0.91	0.79	0.82	1	1.1	1.18	1.1	0.96	1.23	1.05	0.96	0.96	0.77	0.76	0.95	1.13	1.06	1.07	1.13	1.19
ENSG00000067445	TRO	0.96	0.86	0.89	0.74	0.64	0.63	0.8	0.9	0.8	0.79	0.83			skyblue	0.955744	0.9	0.9	0.88	0.65	0.66	0.66	0.67	0.86	0.78	0.64	0.81	1.08	0.89	0.91	0.73	0.58	0.68	0.97	1.04	1	1.05	0.77
ENSG00000067533	RRP15	0.99	0.95	0.95	0.86	0.8	0.88	0.78	1.02	0.93	0.93	1.08					0.97	0.88	0.88	0.87	0.77	0.87	0.91	1.25	1.04	0.97	1.31	1.03	0.91	1	0.87	0.84	0.88	0.78	0.9	0.83	0.83	0.93
ENSG00000067560	RHOA	0.97	0.95	0.94	0.93	0.92	0.96	0.99	0.99	0.95	0.95	0.95					0.97	0.94	0.91	0.93	0.91	0.92	1.02	1.04	0.92	0.92	1.02	1.01	0.94	1.02	0.94	0.94	0.99	1.05	0.94	0.97	0.91	0.91
ENSG00000067596	DHX8	0.96	0.97	0.94	0.99	0.93	0.97	1.07	0.96	1	1.06	1.1					0.98	0.93	0.9	0.98	0.95	0.96	1.07	1.08	1.02	0.97	1.11	1.05	0.94	0.99	0.97	0.97	0.97	1.12	0.88	0.97	1.05	1.09
ENSG00000067601	PMS2P4	1.07	0.76	0.91	0.91	0.74	0.86	1.29	1.07	0.95	0.96	1.06					1.03	0.74	0.76	0.81	0.71	1.04	1.51	0.99	0.85	0.88	1.06	1.16	0.82	1.11	0.9	0.65	0.66	1.24	0.94	1	0.85	1.04
ENSG00000067606	PRKCZ	0.98	0.94	0.96	0.72	0.67	0.76	0.69	0.79	0.77	0.79	0.83					1.02	1.09	0.91	0.71	0.77	0.99	0.66	0.73	0.76	0.83	0.88	1.02	0.93	0.93	0.85	0.65	0.66	0.71	0.85	0.78	0.74	0.77
ENSG00000067646	ZFY	1.05	1.12	1.32	1.03	0.92	1.05	1.05	1.02	1.14	1.24	1.05			red	0.953263	1.14	0.37	0.38	0.29	1.55	0.83	1.34	5.01	4.12	0.52	6.68	1.03	1.09	1.39	1.07	1.04	1.05	1.29	0.94	1.27	1.18	1.08
ENSG00000067704	IARS2	0.94	0.97	0.9	0.79	0.75	0.76	0.83	0.9	0.91	0.87	0.97					0.99	0.94	0.88	0.79	0.72	0.73	0.9	1.02	0.84	0.84	1.03	0.93	0.96	0.96	0.76	0.81	0.81	0.84	0.81	0.93	0.83	0.91
ENSG00000067715	SYT1	0.82	0.8	1.21	0.67	0.22	0.77	0.72	0.65	0.75	0.81	0.72					1.55	0.52	1.33	0.75	0.29	0.56	1.56	0.54	0.76	0.48	0.78	0.43	1.21	1.39	0.48	0.21	1.65	0.66	1.01	0.65	0.53	0.93
ENSG00000067798	NAV3	1.14	1.18	1.2	5.16	4.74	5	4.94	3.85	3.21	3.55	4.14	Positive	Upregulated	black	0.93732	1.36	1.25	1.2	5.39	4.45	4.84	7.61	5.25	4.89	5.88	6.63	1.07	1.1	1.26	4.88	4.79	4.71	4.68	3.04	2.56	2.69	3.92
ENSG00000067829	IDH3G	0.99	0.87	0.85	0.8	0.82	0.78	0.87	0.97	0.91	0.93	1					1.05	0.93	0.84	0.76	0.9	0.9	0.8	0.86	0.87	1.05	1.04	0.97	0.88	0.81	0.84	0.77	0.76	0.79	1.07	0.92	0.91	0.96
ENSG00000067836	ROGDI	0.97	0.86	0.8	0.71	0.74	0.61	0.62	0.69	0.75	0.77	0.85					0.96	0.85	1.11	0.79	0.83	0.56	0.58	0.47	0.81	0.6	0.88	1.01	0.94	0.74	0.63	0.76	0.54	0.6	0.92	0.76	0.91	0.85
ENSG00000067840	PDZD4	1.04	0.93	0.84	0.69	0.74	0.62	0.51	0.46	0.59	0.85	0.67			mediumpurple3	0.780719	0.91	1.2	0.78	0.69	0.65	0.86	0.41	0.33	0.61	1.08	0.59	0.99	0.95	0.87	0.64	0.8	0.7	0.36	0.61	0.72	0.93	0.66
ENSG00000067842	ATP2B3	1.88	0.81	0.99	0.79	0.73	0.29	0.5	0.4	0.38	0.43	0.37			darkgreen	0.727708	1.21	2	0.85	0.89	0.18	0	0.52	0.61	1	0	0.76	1.93	0.55	0.95	1.29	2.07	1.2	0.89	0	0	0	0
ENSG00000067900	ROCK1	1.03	1	0.96	0.91	0.89	0.94	0.98	0.9	0.97	0.93	1.03					1.02	0.97	0.93	0.93	0.82	0.92	1.04	0.98	0.95	0.86	1.08	1.04	1.02	1.02	0.92	0.95	0.94	1.04	0.85	0.98	0.91	0.94
ENSG00000067955	CBFB	1.04	1.07	0.84	0.55	0.55	0.78	0.82	0.74	0.9	1.04	1.08					1.03	0.99	0.79	0.56	0.51	0.73	0.97	0.81	0.84	1	1.3	1.04	1.1	0.93	0.61	0.6	0.79	0.93	0.69	0.97	1.03	0.89
ENSG00000067992	PDK3	1.03	0.87	0.97	0.7	0.53	0.39	0.4	0.46	0.56	0.58	0.79	Negative	Other	cyan	0.953475	1.01	0.84	0.98	0.71	0.43	0.38	0.37	0.49	0.53	0.55	0.93	1.02	0.98	1.01	0.7	0.53	0.41	0.4	0.48	0.59	0.53	0.63
ENSG00000068001	HYAL2	1.02	0.93	0.85	0.8	0.75	0.63	0.62	0.87	0.86	1.14	1.36					1.07	1.16	0.88	0.74	0.81	0.79	0.65	0.72	0.96	1.77	1.6	0.97	0.94	0.74	0.84	0.7	0.6	0.51	1	0.75	0.97	1.21
ENSG00000068024	HDAC4	1.13	1.01	1.04	0.7	0.65	0.64	0.72	0.8	0.86	0.7	0.72					1.23	1.18	1.12	0.69	0.62	0.66	0.7	0.68	0.87	0.78	0.73	1.04	0.99	0.95	0.71	0.57	0.62	0.68	0.95	0.84	0.64	0.57
ENSG00000068028	RASSF1	0.98	0.87	0.91	1.08	1.3	1.24	1.06	0.83	1.01	1.28	1.18					1.07	0.97	0.98	0.98	1.45	1.54	1.05	0.78	1.02	1.65	1.16	0.97	0.88	0.8	1.18	1.17	1.11	0.94	0.85	0.98	1.11	1.17
ENSG00000068078	FGFR3	1.08	0.97	0.72	0.66	0.65	0.39	0.23	0.65	0.73	1	0.74	Negative	Other	red	0.468612	1.24	1.39	0.81	0.63	0.52	0.45	0.23	0.45	0.79	1.44	0.65	0.93	0.92	0.67	0.6	0.65	0.36	0.18	0.86	0.68	0.9	0.61
ENSG00000068079	IFI35	1.06	0.92	0.88	1.25	1.52	1.68	1.99	2.72	4.6	7.29	7.07	Positive	Upregulated	turquoise	0.933802	1.15	0.91	0.84	1.13	1.77	1.7	1.91	2.89	3.87	6.56	5.4	1.03	0.97	0.9	1.29	1.29	1.45	1.73	2.46	4.7	8.55	7.99
ENSG00000068097	HEATR6	1.01	0.9	0.74	0.85	0.69	0.68	0.75	0.85	0.89	0.91	1.1					0.98	0.96	0.73	0.87	0.6	0.65	0.75	0.93	0.98	0.86	1.09	1.02	0.87	0.82	0.86	0.76	0.73	0.79	0.81	0.86	0.86	0.98
ENSG00000068120	COASY	1.02	0.91	0.83	0.8	0.85	0.92	1.01	1.12	0.99	1.03	1.04					1.06	1.01	0.85	0.81	0.91	0.95	0.93	1.01	0.97	1.1	1.02	1	0.9	0.81	0.8	0.83	0.96	0.96	1.16	0.98	0.99	1.02
ENSG00000068137	PLEKHH3	1.06	1.25	0.83	0.56	0.88	0.82	0.61	0.7	0.74	0.75	0.64			brown	0.553452	1.37	1.51	1.06	0.59	0.78	0.99	0.58	0.49	0.8	1.24	0.58	0.86	1.25	0.7	0.53	0.81	0.75	0.5	0.91	0.71	0.7	0.63
ENSG00000068305	MEF2A	1.01	1.07	1.04	0.8	0.79	0.77	0.76	0.9	0.87	0.84	0.78					0.97	1.02	1.04	0.85	0.76	0.79	0.82	0.95	0.84	0.73	0.85	1.05	1.08	1.07	0.8	0.83	0.7	0.77	0.87	0.95	0.9	0.71
ENSG00000068308	OTUD5	0.98	0.93	0.94	0.99	1.07	1.15	1.16	0.93	0.91	0.89	0.92					1.02	0.96	0.95	1.02	1.18	1.27	1.09	0.88	0.93	0.89	0.9	0.95	0.94	0.87	0.94	0.98	1.13	1.16	0.99	0.88	0.9	0.98
ENSG00000068323	TFE3	1.01	0.99	0.99	1.07	1.34	1.55	1.57	1.68	1.54	1.51	1.35					1.03	1.02	1	1.06	1.43	1.61	1.52	1.58	1.49	1.58	1.31	1.01	0.98	0.96	1.06	1.24	1.45	1.51	1.77	1.52	1.52	1.37
ENSG00000068354	TBC1D25	1.06	0.98	0.96	1.1	1.18	1.26	1.28	1.31	1.16	1.15	1.05					1.09	1.09	0.95	1.05	1.25	1.29	1.15	1.11	1.15	1.29	1.08	1.07	0.94	0.95	1.16	1.14	1.28	1.28	1.56	1.19	1.11	1.06
ENSG00000068366	ACSL4	1	0.99	0.96	0.83	0.72	0.83	0.86	0.92	0.93	0.99	1.01					1.03	1	0.96	0.85	0.64	0.74	1	1	0.89	0.91	1.15	0.99	0.94	1.04	0.88	0.83	0.91	0.97	0.88	0.96	0.94	0.86
ENSG00000068383	INPP5A	0.99	0.99	0.98	0.83	0.92	1	1.06	1.05	1.01	0.91	0.85					0.97	1.04	0.97	0.79	0.86	0.92	0.99	1.04	0.99	0.86	0.83	0.99	1.02	1	0.84	0.93	1.06	1.09	1.13	1.02	0.92	0.78
ENSG00000068394	GPKOW	1.03	0.96	0.93	0.94	0.94	0.96	0.97	1.21	1.07	1.23	1.18					1.07	1.08	0.91	0.85	0.91	0.99	1.02	1.08	1.11	1.35	1.07	1.04	0.99	0.93	0.98	0.93	0.94	0.93	1.28	1.06	1.2	1.28
ENSG00000068400	GRIPAP1	1.04	0.95	0.97	0.96	1.06	1.09	1.17	1.24	1.18	1.23	1.28					1.07	1.01	0.96	0.88	1.23	1.12	1.16	1.18	1.19	1.22	1.19	1.1	0.94	0.91	0.98	0.95	1.08	1.13	1.32	1.21	1.32	1.35
ENSG00000068438	FTSJ1	0.98	0.92	0.85	0.9	0.9	0.98	1	1.12	1	1	1.02					1.05	1.03	0.84	0.84	0.91	1	0.97	0.99	1.01	1.14	1.01	0.94	0.92	0.82	0.97	0.89	0.99	0.9	1.2	0.97	0.92	1.03
ENSG00000068489	PRR11	0.95	1.02	0.89	0.85	0.79	0.84	0.77	0.24	0.54	1.11	1.15			grey60	0.95947	1.01	1.2	0.77	0.82	0.74	0.81	0.88	0.26	0.49	1.46	1.74	0.94	0.94	1.01	0.86	0.89	0.78	0.85	0.24	0.58	0.85	0.91
ENSG00000068615	REEP1	0.94	0.92	0.9	0.6	0.39	0.23	0.18	0.22	0.45	0.45	0.26			cyan	0.821181	0.74	1	0.8	0.56	0.41	0.29	0.23	0.2	0.4	0.56	0.35	1.14	0.89	0.74	0.67	0.44	0.28	0.17	0.25	0.46	0.33	0.18
ENSG00000068650	ATP11A	1.05	0.99	0.94	0.81	0.7	0.67	0.65	0.73	0.76	0.73	0.79					1.06	1.06	0.98	0.82	0.64	0.71	0.65	0.7	0.81	0.77	0.84	1.02	0.99	0.92	0.84	0.76	0.68	0.62	0.79	0.77	0.74	0.74
ENSG00000068654	POLR1A	1	0.96	0.93	0.79	0.73	0.85	0.88	1.11	1.03	1.11	1.21					0.97	0.99	0.93	0.78	0.74	0.86	0.93	1.14	1.13	1.14	1.35	1.02	0.95	0.94	0.8	0.79	0.82	0.85	1.12	0.91	1.02	1.12
ENSG00000068697	LAPTM4A	0.97	0.94	0.92	0.85	0.8	0.78	0.79	0.75	0.82	0.87	0.91					0.93	0.93	0.89	0.84	0.77	0.76	0.76	0.76	0.72	0.77	0.93	0.98	0.98	0.96	0.88	0.83	0.79	0.85	0.76	0.94	0.97	0.81
ENSG00000068724	TTC7A	1.04	1.02	0.98	0.72	0.86	1.04	1.02	1.09	1.16	1.27	1.22					1	1.12	0.98	0.65	0.98	1.18	1	0.94	1.24	1.48	1.24	1.05	1.03	0.98	0.85	0.94	1.08	1.03	1.31	1.23	1.14	1.32
ENSG00000068745	IP6K2	1.03	0.98	0.92	0.86	0.82	0.72	0.8	0.82	0.76	0.76	0.83					1.05	0.97	0.89	0.84	0.88	0.74	0.73	0.76	0.73	0.71	0.78	0.98	1.05	0.92	0.83	0.79	0.75	0.84	0.89	0.82	0.84	0.85
ENSG00000068781	STON1-GTF2A1L	0	0	0.4	0	0	0	0	0	0.62	0.55	0.12					0	0	0	0	0	0	0	0	0	0	0	0	0	2.2	0	0	0	0	0	0	0	0.22
ENSG00000068784	SRBD1	0.9	0.94	1.01	0.59	0.52	0.63	0.71	0.76	0.81	0.85	1.03					0.89	0.91	0.96	0.63	0.47	0.66	0.75	0.85	0.8	0.82	1.21	0.89	0.96	1.07	0.57	0.59	0.62	0.72	0.66	0.81	0.75	0.93
ENSG00000068796	KIF2A	1	0.96	0.8	0.74	0.87	0.97	1.02	0.82	0.89	0.97	1.09					0.97	0.89	0.75	0.75	0.85	0.94	1.09	0.95	0.85	0.95	1.24	1.03	1.05	0.9	0.74	0.9	0.96	1.09	0.74	0.94	0.92	0.98
ENSG00000068831	RASGRP2	1.19	0.98	0.66	0.8	0.6	0.33	0.37	0.33	0.63	0.59	0.42			lightyellow	0.739166	1.8	0.99	0.85	0.76	0.47	0.27	0.27	0.26	0.64	0.5	0.31	0.82	0.93	0.51	1.2	0.81	0.52	0.56	0.55	1.15	0.89	0.28
ENSG00000068878	PSME4	1	1	1.06	1.01	0.92	1	1.04	1.07	0.98	1.06	1.15					1	0.98	1.07	1.06	0.84	0.92	1.1	1.23	0.97	1.03	1.29	1.02	0.99	1.03	0.97	1.01	1.01	1.17	0.96	0.96	1.01	1.08
ENSG00000068885	IFT80	1.02	0.99	0.95	0.75	0.51	0.69	0.78	0.72	0.8	0.81	0.89					0.91	0.89	1.02	0.82	0.5	0.63	0.83	0.68	0.8	0.76	1.09	1.1	0.96	0.81	0.82	0.62	0.66	0.86	0.71	0.78	0.83	0.66
ENSG00000068903	SIRT2	1.02	0.93	0.93	0.91	0.92	0.88	0.91	0.91	0.93	0.91	0.95					1.07	1.05	0.9	0.89	1	0.93	0.88	0.81	0.93	0.93	0.96	1.01	0.93	0.92	0.95	0.91	0.89	0.86	1	0.91	0.92	0.97
ENSG00000068912	ERLEC1	0.98	0.96	0.92	0.83	0.76	0.89	0.95	0.94	0.92	0.97	1.07					0.97	0.95	0.91	0.81	0.69	0.84	0.94	1	0.91	0.89	1.09	0.99	0.97	0.95	0.82	0.82	0.95	1.08	0.9	0.96	1.06	1.09
ENSG00000068971	PPP2R5B	0.99	1.01	1.01	1.23	1.49	1.29	0.96	1.11	1.08	1.14	0.99					1	1.07	1.06	1.21	1.62	1.43	0.9	1.04	1.07	1.12	0.9	0.96	1.01	0.96	1.21	1.31	1.09	0.82	1.2	1.23	1.28	1.12
ENSG00000068976	PYGM	0.66	1.57	1.16	0.73	1.49	0.94	1.11	1.17	0.66	0.38	0.81			darkgreen	0.564524	1.27	1.39	0.47	0.65	5.07	1.17	0.85	0.66	0.34	0.09	2.09	0.53	2.07	1.32	1.28	0.89	0.75	1.29	2.03	0.98	0.46	0.51
ENSG00000068985	PAGE1	0	0	0.69	0	0.24	0	0	0	1.3	1.67	0.91					0	0	0.93	0	0	0	0	0	0	0	0	0	0	0	0	0	0	0	0	0	0	0
ENSG00000069011	PITX1	0.81	0.53	0.84	1.12	0.73	0.84	0.96	0.54	0.9	0.44	0.69					0.87	0	0.18	2.09	0	0.97	2.12	0	1.26	1.31	1.5	3.03	0.66	0.73	0.52	0.43	1.21	0.45	3.13	0.37	0.11	2.97
ENSG00000069018	TRPC7	0	0	0	0	0	0	0	0	0	0	0					0	0	0	0	0	0	0	0	0	0	0	0	0	0	0	0	0	0	0	0	0	0
ENSG00000069020	MAST4	1.03	1.05	1.14	1.39	0.98	0.87	0.9	1.06	1.06	0.97	0.88					0.99	1.09	1.22	1.46	0.83	0.82	0.86	0.98	1.01	0.89	0.89	1.1	1.04	1.05	1.27	1.13	0.91	1.06	1.21	1.14	1.09	0.82
ENSG00000069122	ADGRF5	0.88	1.01	0.97	0.89	0.77	0.68	0.67	1	1.65	2.31	2.74			steelblue	0.931417	0.89	1.09	0.9	0.87	0.79	0.74	0.66	0.97	1.37	1.66	2.33	0.9	1.03	1.09	1.02	0.81	0.7	0.63	1.17	2.25	3.47	2.96
ENSG00000069188	SDK2	0.68	1.16	0.23	0.82	0.38	1.23	3.52	2.38	5.38	4.29	2.45			turquoise	0.695892	0.32	0.37	0	0	0.39	0.14	5.88	1.03	5.87	2.19	17.66	1.89	1.14	0.21	1.62	0.25	4.99	4.83	0	3.05	14.27	0.8
ENSG00000069206	ADAM7	0	0	0	0	0	0	0	0	0	0	0					0	0	0	0	0	0	0	0	0	0	0	0	0	0	0	0	0	0	0	0	0	0
ENSG00000069248	NUP133	0.99	0.95	0.91	0.76	0.7	0.71	0.76	0.8	0.88	0.94	1.01					1	0.98	0.89	0.76	0.61	0.71	0.76	0.87	0.83	0.96	1.06	0.98	0.98	1.02	0.74	0.76	0.77	0.84	0.77	0.88	0.81	0.92
ENSG00000069275	NUCKS1	1.01	0.95	0.94	0.79	0.69	0.73	0.71	0.53	0.65	0.88	0.9					0.96	0.9	0.89	0.82	0.64	0.69	0.77	0.6	0.58	0.88	1.14	1.04	0.98	1.04	0.8	0.79	0.75	0.77	0.49	0.7	0.78	0.72
ENSG00000069329	VPS35	0.97	0.92	0.9	0.85	0.83	0.92	0.97	0.91	0.98	1.04	1.1					0.95	0.9	0.89	0.84	0.8	0.91	0.98	1.05	0.99	0.96	1.23	0.93	0.91	0.94	0.85	0.88	0.91	1.03	0.82	0.99	1.03	1
ENSG00000069345	DNAJA2	0.95	0.93	0.91	0.91	0.92	0.97	1.05	1.06	0.99	1.05	1.08					0.97	0.9	0.89	0.93	0.9	0.92	1.11	1.18	0.94	0.96	1.15	0.97	0.94	0.96	0.91	0.94	0.99	1.14	0.99	1.01	1.06	1.03
ENSG00000069399	BCL3	1.16	1.6	2.94	3.25	5.47	6.48	5.06	3.53	3.08	2.39	1.93	Positive	Upregulated	orangered4	0.918979	1.35	1.79	3.52	3.31	7.21	7.81	5.01	2.91	3.21	3.23	2.14	1.02	1.54	2.08	2.96	4.08	4.88	3.77	3.4	2.49	1.76	1.69
ENSG00000069424	KCNAB2	1.09	1.05	0.84	0.78	0.54	0.63	0.7	0.53	0.57	0.56	0.53			paleturquoise	0.844486	1.09	1.14	0.76	0.75	0.47	0.83	0.66	0.44	0.56	0.62	0.44	1.11	1.1	0.83	0.79	0.6	0.52	0.61	0.81	0.52	0.57	0.6
ENSG00000069431	ABCC9	0	0	5.05	0.31	0	0	0	0	0	2.09	0					0	0	0	0.96	0	0	0	0	0	2.09	0	0	0	0	0	0	0	0	0	0	0	0
ENSG00000069482	GAL	1.05	0.99	1.11	1.68	1.87	1.95	1.58	3.01	1.94	2.08	2.01			purple	0.703067	1.02	0.72	1.14	1.31	1.8	1.81	1.27	2.26	2.06	4.19	1.32	1.12	1.41	0.98	1.33	1.82	2.4	2	2.99	1.94	1.7	2.26
ENSG00000069493	CLEC2D	0.97	1.17	2.08	7.4	8.56	7.85	5.91	5.32	6.42	4.96	2.41	Positive	Upregulated	orange	0.921703	0.77	0.97	2.01	9.02	8.04	8.47	7.24	6.17	4.41	2.81	2.2	0.97	1.84	1.6	7.08	10.01	6.2	5.81	5.01	6.75	5.88	2.07
ENSG00000069509	FUNDC1	0.88	0.92	0.89	0.87	0.73	0.67	0.7	0.86	0.9	0.91	1.1					0.88	0.86	0.95	0.95	0.69	0.58	0.71	0.91	0.78	0.81	1.23	0.94	0.95	0.95	0.86	0.71	0.65	0.75	0.78	0.91	1	1.17
ENSG00000069535	MAOB	0	0	0	0	0	1.18	0	0	0	0	0					0	0	0	0	0	0	0	0	0	0	0	0	0	0	0	0	0	0	0	0	0	0
ENSG00000069667	RORA	1.12	1.06	0.85	0.63	0.45	0.49	0.54	0.6	0.67	0.75	0.81			salmon	0.740503	1.07	1.07	0.9	0.68	0.37	0.53	0.61	0.7	0.69	0.69	0.96	1.09	1.07	0.89	0.63	0.55	0.41	0.51	0.53	0.62	0.8	0.58
ENSG00000069696	DRD4	0	0.73	2.65	0	5.14	15.64	0.47	3.25	15.54	8.34	2.25					0	0.4	0	0	0	0	0.52	0	0	1.49	0.74	0	0	1.18	0	0	0	0	0	0	0	0
ENSG00000069702	TGFBR3	1	0.94	0.95	0.61	0.53	0.44	0.46	0.7	0.82	0.71	0.69			green	0.824188	1	0.96	0.95	0.71	0.51	0.46	0.5	0.73	0.8	0.64	0.84	1.01	0.91	1.07	0.55	0.55	0.41	0.44	0.75	0.8	0.75	0.55
ENSG00000069764	PLA2G10	0.27	0.4	1.13	1.25	2.72	0.98	1.16	0.31	1.96	0	0.82					0	3.21	0	1.71	3.49	0.9	0	0	2.6	0	0.85	0	0	1.18	0	4.83	0	2.85	0.24	2.37	0	2.13
ENSG00000069812	HES2	1.02	1.04	0.87	0.43	0.24	0.27	0.19	1.09	0.96	1.21	1.25			cyan	0.602295	1.15	1.38	1.19	0.49	0.18	0.33	0.26	1.23	1.01	1.72	1.56	0.99	0.83	0.83	0.37	0.27	0.25	0.25	1	0.86	1.06	1.38
ENSG00000069849	ATP1B3	0.98	0.95	0.96	0.94	0.92	0.82	0.73	0.73	0.88	0.92	0.73					1.03	0.91	0.95	0.93	0.89	0.71	0.72	0.73	0.72	0.72	0.66	0.95	0.94	1.03	0.96	0.98	0.9	0.83	0.72	1.02	1	0.77
ENSG00000069869	NEDD4	0.98	1.02	1	0.71	0.75	0.99	1.25	1.05	1.1	1.13	1.16					0.96	0.99	0.96	0.72	0.68	0.92	1.35	1.23	1.07	1.05	1.28	1.02	1.02	1.07	0.73	0.79	1.03	1.32	0.94	1.13	1.15	1.06
ENSG00000069943	PIGB	1.01	0.93	0.91	0.84	0.74	0.71	0.71	0.89	0.97	1.13	1.01					1.05	0.87	0.79	0.89	0.59	0.74	0.71	1.06	0.97	0.99	1.16	1.06	1.07	1	0.84	0.89	0.7	0.77	0.82	0.95	1.09	0.84
ENSG00000069956	MAPK6	1.03	1.11	1.47	1.23	1.09	1.05	1.06	1.15	1.14	1.1	1.14					1.02	1.02	1.56	1.25	0.97	1.04	1.15	1.3	1.06	1	1.3	1.01	1.19	1.43	1.27	1.24	1.04	1.17	1.05	1.21	1.17	1.06
ENSG00000069966	GNB5	1.05	0.93	0.89	0.68	0.56	0.45	0.42	0.54	0.6	0.71	0.73			lightyellow	0.951115	1.09	0.99	0.87	0.66	0.45	0.44	0.42	0.45	0.6	0.65	0.73	1	0.95	0.87	0.69	0.62	0.51	0.4	0.63	0.65	0.79	0.71
ENSG00000069974	RAB27A	1	0.99	1.03	1.44	1.48	1.55	1.32	0.87	0.96	1.02	1.1					1	0.97	1.02	1.5	1.43	1.59	1.46	1.01	1	1.07	1.35	0.96	0.98	1.04	1.47	1.57	1.43	1.3	0.81	0.9	0.91	0.88
ENSG00000069998	HDHD5	1.03	0.92	0.83	0.62	0.55	0.56	0.65	0.88	0.79	0.79	0.87					1.17	1.02	0.8	0.59	0.57	0.61	0.68	0.73	0.76	0.96	0.9	0.97	0.94	0.82	0.66	0.58	0.58	0.56	1.03	0.82	0.74	0.86
ENSG00000070010	UFD1	0.93	0.88	0.92	0.93	0.87	0.94	1	1.02	0.95	0.96	0.98					0.89	0.83	0.89	0.96	0.9	0.91	1.01	1.06	0.95	0.94	0.99	0.97	0.93	0.92	0.9	0.89	0.92	1.03	0.96	0.96	0.92	1.05
ENSG00000070018	LRP6	1	1	0.92	0.84	0.67	0.76	0.83	0.76	0.72	0.72	0.82					0.99	1	0.88	0.85	0.6	0.74	0.87	0.81	0.72	0.66	0.87	1.1	0.98	1.01	0.82	0.76	0.76	0.92	0.77	0.77	0.77	0.74
ENSG00000070019	GUCY2C	0.66	0.53	3.72	8.21	0.21	0.31	0	3.77	0.88	0.85	0.61					0	0	0	0	0	0.52	0	0	0.79	0.38	0.61	0.29	0.94	0	0	0	0	0	0	0.93	0	0.4
ENSG00000070031	SCT	2.66	0	0	0	0	0.9	0	0	0.4	0	0					0	0	0	0	0	0	0	0	0	0	0	2.66	0	0	0	0	0.9	0	0	0.4	0	0
ENSG00000070047	PHRF1	1.07	1.06	0.82	0.9	1.02	0.97	0.87	0.95	0.87	0.99	0.85					1.26	1.37	0.93	0.86	0.93	1.21	0.84	0.61	0.97	1.35	0.78	1.02	0.99	0.76	0.88	0.98	0.93	0.73	1.24	0.84	0.93	0.8
ENSG00000070061	ELP1	1	0.94	0.98	0.75	0.67	0.7	0.8	0.84	0.82	0.89	1.05					1.01	0.93	1	0.75	0.62	0.66	0.84	0.98	0.86	0.88	1.13	1.03	0.93	1.05	0.76	0.74	0.69	0.82	0.77	0.8	0.82	1.02
ENSG00000070081	NUCB2	0.98	0.96	0.94	0.85	0.81	0.8	0.78	0.77	0.79	0.9	1.04					1	0.95	0.94	0.84	0.75	0.76	0.72	0.81	0.75	0.88	1.13	0.96	0.96	0.97	0.87	0.85	0.85	0.87	0.75	0.82	0.85	0.98
ENSG00000070087	PFN2	0.96	0.92	0.93	0.72	0.65	0.58	0.45	0.46	0.57	0.65	0.75					0.91	0.88	0.89	0.77	0.57	0.57	0.44	0.51	0.53	0.63	0.88	0.98	0.95	0.98	0.76	0.74	0.63	0.51	0.43	0.63	0.61	0.65
ENSG00000070159	PTPN3	1.02	0.94	1.02	0.7	0.62	0.64	0.43	0.24	0.54	0.71	0.66			salmon	0.54313	1.02	1.01	1.37	0.73	0.59	0.81	0.32	0.23	0.42	0.63	0.56	1.08	1.14	0.83	0.51	0.59	0.49	0.48	0.25	0.65	0.9	1.13
ENSG00000070182	SPTB	0.26	1.88	0.21	0	16.1	1.62	1.04	0.15	1.35	2.01	2.13			white	0.873808	0.15	1.23	0.2	0	0	1.37	0	0	1.36	1.56	1.94	1.02	6.73	0	0	1.62	2.04	0	0.39	1.41	2.21	2.46
ENSG00000070190	DAPP1	0.89	1.6	2.83	21.32	15.8	4.14	3.08	0.37	0.43	0.53	0.62	Positive	Upregulated	purple	0.691784	1.27	1.67	3.84	29.95	9.62	2.9	3.7	0.45	0.49	0.54	0.53	0.65	2.29	1.36	26.55	24.57	3.39	2.5	0.55	0.46	0.67	1.79
ENSG00000070193	FGF10	0	1.88	0	0	0	1.27	0.96	0	0	0.47	0.45			orange	0.500905	0	0	0	0	0	0	1.15	0	0	0.38	0	0	1.88	0	0	0	0	0	0	0	0.86	0.65
ENSG00000070214	SLC44A1	0.96	0.95	0.95	0.77	0.65	0.63	0.65	0.65	0.7	0.7	0.83					0.91	0.91	0.93	0.79	0.58	0.59	0.68	0.73	0.64	0.65	1	1.01	0.94	1.01	0.75	0.72	0.64	0.72	0.61	0.76	0.65	0.66
ENSG00000070269	TMEM260	0.98	0.97	0.94	0.79	0.69	0.75	0.79	0.78	0.85	0.9	0.91					0.9	0.8	0.89	0.87	0.64	0.72	0.8	0.83	0.77	0.79	1.01	1	1.04	1.01	0.75	0.8	0.74	0.93	0.7	0.88	0.9	0.81
ENSG00000070366	SMG6	1	0.96	0.9	0.9	0.84	0.94	1.09	0.95	1.04	1.08	1.14					0.99	0.96	0.87	0.81	0.87	0.94	1.11	0.96	1.03	1.02	1.09	1.07	0.96	0.91	0.9	0.83	0.96	1.11	1	1.05	1.08	1.15
ENSG00000070367	EXOC5	1.01	1	0.94	0.86	0.77	0.9	0.98	0.96	1.04	1.09	1.09					0.97	0.94	0.92	0.91	0.69	0.87	1.17	1.09	0.95	0.98	1.33	1.05	1.03	1.02	0.9	0.87	0.85	1.04	0.89	1.13	1.13	0.88
ENSG00000070371	CLTCL1	1	0.99	0.91	0.79	0.84	0.84	0.92	0.76	1.02	1.06	1					1.01	1.02	0.95	0.87	0.85	0.82	0.93	0.71	1.02	1.12	1.15	0.95	1.01	0.83	0.71	0.88	0.78	0.98	0.8	1.02	1.08	0.87
ENSG00000070388	FGF22	1.85	0.38	0.38	1.16	0.55	0.52	0.37	0.32	0.64	0.88	1.18			grey60	0.523475	2.86	0.74	0.24	0.28	0.18	0.27	0.19	0	0.59	0.85	1.35	1.27	0.37	0.45	0	0.91	2.39	0.27	0.37	0.67	0.71	1.13
ENSG00000070404	FSTL3	1.03	1.4	2.53	7.26	8.19	4.01	1.88	1.14	1	1.29	1.09	Positive	Upregulated	darkred	0.853428	1.08	1.47	2.99	6.87	8.82	6.1	2.31	1.01	1.12	1.86	1.1	0.97	1.41	1.7	6.9	7.44	2.47	1.22	1.17	0.87	1.08	1.11
ENSG00000070413	DGCR2	1.04	0.95	0.83	0.71	0.83	0.88	0.91	0.98	0.97	0.97	0.92					1.1	1.09	0.9	0.69	0.84	1.01	0.86	0.76	0.95	1.08	0.89	0.97	0.95	0.79	0.71	0.79	0.89	0.79	1.21	0.95	0.97	0.86
ENSG00000070423	RNF126	1.04	0.96	0.79	0.92	1.24	1.08	0.8	0.9	0.92	0.99	0.76			brown	0.884927	1.25	1.38	1.01	0.82	1.02	1.36	0.76	0.63	0.97	1.53	0.66	0.85	0.91	0.68	0.85	1.22	0.97	0.65	1.14	0.82	0.89	0.82
ENSG00000070444	MNT	1.11	0.88	0.81	0.87	1	1.07	1.03	1.05	0.93	0.89	0.85			violet	0.616653	0.97	1.01	0.87	0.84	0.93	1.1	0.89	0.79	0.93	1.04	0.81	1.12	0.85	0.76	0.9	1.02	1.22	0.98	1.34	0.94	0.84	0.87
ENSG00000070476	ZXDC	1.04	0.95	0.83	0.78	0.9	0.9	0.88	0.84	0.87	0.87	0.85					1.1	1.09	0.83	0.78	0.84	0.97	0.84	0.84	0.93	0.83	0.82	1.03	0.91	0.83	0.81	0.95	0.85	0.87	0.92	0.87	0.9	0.88
ENSG00000070495	JMJD6	1	1.07	1.18	1	1.12	1.2	1.06	1.18	1.13	1.1	1.08					1.01	1.12	1.17	0.9	1.25	1.23	0.95	1.13	1.14	1.17	1.03	1.05	1.05	1.17	1.05	1.04	1.17	1.13	1.2	1.18	1.09	1.13
ENSG00000070501	POLB	0.96	0.99	0.97	0.77	0.68	0.69	0.67	0.76	0.81	0.9	1					0.95	0.98	1	0.76	0.62	0.69	0.65	0.85	0.77	0.81	1	0.96	1.06	0.98	0.7	0.67	0.77	0.67	0.72	0.85	0.86	1.07
ENSG00000070526	ST6GALNAC1	1	0.87	0.86	0.8	0.6	0.41	0.49	0.3	0.32	0.42	0.68	Negative	Inhibited	lightyellow	0.885461	1.16	0.81	0.8	0.89	0.66	0.42	0.49	0.26	0.28	0.4	0.8	0.96	0.92	0.94	0.75	0.59	0.47	0.53	0.36	0.38	0.48	0.69
ENSG00000070540	WIPI1	0.97	0.97	0.93	0.71	0.69	0.8	0.88	0.97	0.86	0.9	0.9					0.9	0.9	0.91	0.73	0.69	0.73	0.75	0.92	0.79	0.75	0.87	1.09	1.03	0.97	0.65	0.66	0.84	1.12	1.08	0.99	1.09	0.99
ENSG00000070601	FRMPD1	0	3.57	0	0.85	0	0	0	0	0.4	0.28	0.89					0	0	0	0	0	0	0	0	0	0	0	0	2.35	0	0	0	0	0	0	0.4	0	0
ENSG00000070610	GBA2	1.07	0.72	0.53	0.39	0.49	0.59	0.74	0.61	0.59	0.61	0.7					1.03	0.79	0.52	0.37	0.56	0.6	0.74	0.62	0.61	0.62	0.74	1.12	0.66	0.58	0.42	0.45	0.6	0.69	0.65	0.62	0.65	0.71
ENSG00000070614	NDST1	0.96	0.94	0.93	1.3	1.47	1.63	1.66	1.66	1.53	1.46	1.35					1.01	1.06	0.91	1.25	1.61	1.86	1.63	1.46	1.47	1.39	1.37	0.97	0.92	0.92	1.34	1.35	1.53	1.58	1.88	1.55	1.6	1.29
ENSG00000070669	ASNS	1.39	0.84	0.85	1.36	1.46	2.07	3.62	3.26	3.26	1.52	1			skyblue3	0.910204	1.5	1.28	0.88	1.94	1.31	1.9	4.04	4.97	7.53	1.77	0.88	1.82	0.71	0.68	1.16	1.93	1.83	2.96	1.99	2.55	0.89	1.17
ENSG00000070718	AP3M2	0.94	0.69	0.46	0.4	0.39	0.45	0.51	0.74	0.9	1.01	1.05	Negative	Downregulated			0.85	0.69	0.43	0.4	0.42	0.48	0.54	0.78	0.87	0.97	0.98	0.96	0.68	0.5	0.42	0.39	0.45	0.51	0.72	0.91	0.98	1.06
ENSG00000070729	CNGB1	0.98	0.95	0.92	1.02	2.05	0.44	1.37	2.27	4.77	2.53	11.32			turquoise	0.681667	0.96	0	0	2.43	0.93	0.17	4.21	0.68	5.56	2.17	18.64	2.31	0	2.6	3.12	2.06	0.68	0.78	5.4	3.02	3.44	6.44
ENSG00000070731	ST6GALNAC2	0.84	0.89	1.11	1.01	0.61	0.7	0.82	0.63	0.91	1.01	1.24			cyan	0.55223	1.12	0.97	1.69	0.82	0.33	0.66	0.35	0.33	1.36	1.47	1.41	0.56	1.09	0.74	1.07	0.77	1.24	0.82	1.23	0.75	0.95	0.81
ENSG00000070748	CHAT	0	0	0	0	0	0	0	0	0	0	0					0	0	0	0	0	0	0	0	0	0	0	0	0	0	0	0	0	0	0	0	0	0
ENSG00000070756	PABPC1	0.97	0.94	0.95	0.96	0.97	1.03	1.15	1.2	1.09	0.88	0.85					0.95	0.92	0.98	0.99	0.92	1.01	1.17	1.34	1.17	0.88	0.96	0.98	0.94	0.96	0.9	0.99	1.04	1.18	1.07	0.97	0.81	0.75
ENSG00000070759	TESK2	0.92	1.01	0.91	0.89	1.02	1.14	1.2	0.72	0.83	0.78	0.86					0.95	1.12	0.9	0.72	1.11	1.23	1	0.68	0.72	0.72	0.87	0.96	0.85	0.91	1.01	0.92	0.91	1.13	0.75	1.03	0.98	0.9
ENSG00000070761	CFAP20	0.95	0.94	0.86	0.77	0.88	0.87	0.8	0.79	0.93	0.93	0.95					0.9	0.97	0.88	0.79	0.91	0.9	0.72	0.82	0.91	1.01	0.96	0.91	0.94	0.88	0.75	0.82	0.89	0.81	0.75	0.92	0.88	0.93
ENSG00000070770	CSNK2A2	0.96	0.93	0.93	0.88	0.84	0.83	0.85	0.75	0.72	0.67	0.69					0.93	0.91	0.89	0.9	0.81	0.83	0.92	0.77	0.67	0.58	0.71	1.01	0.92	1.01	0.86	0.89	0.81	0.89	0.75	0.77	0.71	0.66
ENSG00000070778	PTPN21	1.03	1.08	0.95	0.83	0.98	1.07	1.12	1.2	1.19	1.23	1.19					1.01	1.1	0.96	0.89	1.03	1.06	1.21	1.17	1.11	1.11	1.12	1.06	1.06	1.01	0.74	0.97	1.02	1.13	1.24	1.26	1.37	1.21
ENSG00000070785	EIF2B3	0.93	0.95	0.95	0.83	0.75	0.66	0.68	0.84	0.86	0.92	0.98					1.03	0.94	0.93	0.82	0.75	0.6	0.71	0.87	0.81	0.93	1.03	0.92	0.9	1.02	0.8	0.76	0.74	0.71	0.8	0.85	0.8	1.03
ENSG00000070808	CAMK2A	0	0	0	0	0	0	0	0.7	0	0	1.06					0	0	0	0	0	0	0	0	0	0	0	0	0	0	0	0	0	0	0	0	0	0
ENSG00000070814	TCOF1	1.04	1	0.87	0.84	0.82	0.8	0.82	0.82	0.9	1.19	1.22					1.07	1.08	0.86	0.83	0.9	0.87	0.83	0.71	0.98	1.53	1.34	1.06	1.04	0.87	0.85	0.84	0.79	0.76	0.87	0.82	0.99	1.14
ENSG00000070831	CDC42	1.01	0.95	1.02	1.03	1.02	1.17	1.24	1.09	1.09	1.04	1.01					0.98	0.93	0.99	1.07	0.97	1.12	1.35	1.29	1.02	0.95	1.18	1.04	0.98	1.07	1.03	1.11	1.17	1.28	0.97	1.14	1.03	0.89
ENSG00000070882	OSBPL3	1.05	1.02	0.94	1.06	1.33	1.51	1.97	2.27	2.83	2.79	3.06	Positive	Upregulated	turquoise	0.918901	1.02	0.96	1.13	1.19	1.53	1.74	3.06	2.73	3.1	3.03	4.09	1.31	1.03	0.91	1	1.12	1.21	1.62	2.03	2.59	2.6	2.59
ENSG00000070886	EPHA8	0.73	1.25	0.35	1.45	0.75	0.5	1.81	0.54	0	1.24	0					0	0	0	0.35	0	0.42	0	0	0	0	0	0.41	1.13	0	0	1.62	1.8	2.39	0	0	0	0
ENSG00000070915	SLC12A3	0	0	0	0	0	0	0	0	0	0	0					0	0	0	0	0	0	0	0	0	0	0	0	0	0	0	0	0	0	0	0	0	0
ENSG00000070950	RAD18	1.04	1.04	0.96	0.86	0.82	0.83	0.77	0.65	0.94	1.21	1.19					1.03	1.02	0.91	0.83	0.84	0.76	0.84	0.71	1	1.51	1.46	1.04	1.06	1.12	0.88	0.88	0.85	0.8	0.61	0.92	0.89	0.96
ENSG00000070961	ATP2B1	0.97	0.98	0.98	1.62	2.04	2.23	2.3	1.08	1.17	1.03	1.01	Positive	Upregulated	darkred	0.916283	0.93	0.91	1.01	1.63	1.92	2.23	2.47	1.14	1.03	0.8	0.97	1.03	0.96	0.99	1.65	2.24	2.13	2.35	1.03	1.32	1.06	0.91
ENSG00000070985	TRPM5	1.2	0.66	1.55	0.98	0	0.41	0	0	0	0	0					0	0	0	0	0	0	0	0	0	0	0	0.58	0	0	0	0	0.41	0	0	0	0	0
ENSG00000071051	NCK2	1.01	0.99	0.86	1.04	1.44	1.47	1.42	1.4	1.41	1.28	1.02					0.99	1.1	0.94	0.91	1.4	1.58	1.26	1.03	1.24	1.44	0.9	0.92	0.98	0.81	0.97	1.36	1.41	1.39	1.56	1.43	1.33	1.06
ENSG00000071054	MAP4K4	0.98	0.98	0.97	1.08	1.1	1.18	1.21	1.09	1	1.03	1.12					0.97	0.96	0.96	1.11	1.14	1.18	1.26	1.15	1.01	0.99	1.23	1.03	0.97	1.03	1.03	1.08	1.13	1.22	1.02	0.97	1	1.07
ENSG00000071073	MGAT4A	1.04	1.09	0.98	0.66	0.57	0.58	0.62	0.86	0.84	0.85	0.95					1.08	1.1	0.87	0.67	0.51	0.59	0.65	0.92	0.83	0.8	1.18	1.08	1.11	1.18	0.66	0.65	0.58	0.68	0.85	0.87	0.85	0.78
ENSG00000071082	RPL31	0.93	0.93	0.96	0.93	0.93	0.91	0.96	1	0.88	0.72	0.69					0.92	0.89	0.97	0.93	1.01	0.86	0.89	1.09	0.87	0.7	0.63	0.96	0.94	0.99	0.89	0.89	0.93	1.01	0.91	0.9	0.71	0.75
ENSG00000071127	WDR1	0.99	0.98	0.95	0.98	1.02	0.94	0.92	1	0.95	0.93	0.88					1.05	1.05	0.94	0.93	1.04	0.92	0.9	0.94	0.93	0.94	0.84	0.95	0.95	0.96	1.02	1.03	0.96	0.93	1.02	0.93	0.89	0.89
ENSG00000071189	SNX13	0.98	1	0.93	0.72	0.65	0.79	0.83	0.8	0.84	0.81	0.87					0.97	0.99	0.91	0.75	0.55	0.74	0.92	0.91	0.79	0.73	1.03	0.95	1	0.99	0.72	0.72	0.76	0.91	0.72	0.85	0.83	0.73
ENSG00000071203	MS4A12	0	0	0	0	0	0	0	0	0	0	0					0	0	0	0	0	0	0	0	0	0	0	0	0	0	0	0	0	0	0	0	0	0
ENSG00000071205	ARHGAP10	0.94	0.96	0.97	0.78	0.73	0.75	0.68	0.69	0.72	0.8	0.78					1.01	0.96	0.91	0.73	0.68	0.63	0.67	0.64	0.65	0.73	0.75	0.97	0.99	1.05	0.84	0.77	0.89	0.74	0.75	0.75	0.82	0.8
ENSG00000071242	RPS6KA2	1	0.97	0.94	0.93	0.98	1.09	1.17	1.32	1.38	1.24	1.24					1.01	1.02	0.96	0.96	1.08	1.23	1.12	1.22	1.37	1.22	1.27	0.99	0.97	0.93	0.92	0.93	1.01	1.14	1.4	1.39	1.33	1.18
ENSG00000071243	ING3	1.02	1.12	1.09	0.97	0.76	0.78	0.84	0.66	0.67	0.73	0.87					1.03	1.07	0.96	1.15	0.74	0.76	0.86	0.73	0.61	0.69	1.05	1	1.1	1.17	0.9	0.85	0.88	0.86	0.61	0.73	0.68	0.74
ENSG00000071246	VASH1	1.04	0.95	0.88	0.62	0.53	0.56	0.59	0.61	0.72	0.72	0.77					0.99	1.03	0.9	0.63	0.55	0.58	0.5	0.42	0.56	0.59	0.72	1.04	0.95	0.81	0.59	0.5	0.58	0.68	0.85	0.85	0.9	0.75
ENSG00000071282	LMCD1	1.02	1.01	0.77	0.38	0.23	0.17	0.13	0.21	0.15	0.16	0.17	Negative	Downregulated	saddlebrown	0.909615	0.97	1.02	0.75	0.3	0.19	0.11	0.07	0.15	0.13	0.11	0.13	1.04	1.03	0.8	0.43	0.3	0.26	0.21	0.32	0.24	0.25	0.21
ENSG00000071462	BUD23	0.98	0.92	0.93	0.87	0.91	0.87	0.89	1.11	1.04	1.06	1.13					1.04	0.92	0.93	0.81	0.97	0.82	0.88	1.14	1.02	1.1	1.18	0.96	0.95	0.95	0.9	0.87	0.9	0.87	1.01	1.04	0.99	1.09
ENSG00000071537	SEL1L	0.98	0.97	0.92	0.85	0.76	0.9	0.91	1.1	1.05	0.91	0.94					0.94	0.96	0.9	0.88	0.71	0.84	0.9	1.22	1.02	0.83	1.05	1	0.97	0.99	0.88	0.84	0.92	1.03	1.03	1.07	0.93	0.8
ENSG00000071539	TRIP13	1.01	0.99	0.93	0.82	0.79	0.68	0.56	0.36	0.58	1.09	1.1			grey60	0.93917	1.07	0.99	0.89	0.9	0.72	0.7	0.56	0.39	0.6	1.52	1.47	1.06	0.95	0.95	0.8	0.86	0.67	0.65	0.36	0.56	0.82	0.99
ENSG00000071553	ATP6AP1	1	0.94	0.9	0.84	0.87	0.77	0.78	0.8	0.82	0.9	0.95					1.01	0.98	0.91	0.81	0.88	0.77	0.69	0.76	0.83	0.95	0.93	0.97	0.93	0.89	0.87	0.85	0.79	0.79	0.87	0.8	0.92	0.99
ENSG00000071564	TCF3	1.05	0.96	0.79	0.91	1.04	0.98	0.84	0.99	0.93	0.95	0.78					1.18	1.18	0.87	0.88	1	1.24	0.8	0.68	0.89	1.2	0.74	0.94	0.95	0.73	0.86	0.99	0.93	0.72	1.25	0.9	0.9	0.74
ENSG00000071575	TRIB2	1.02	0.96	0.89	0.57	0.34	0.19	0.16	0.18	0.2	0.27	0.33	Negative	Other	lightyellow	0.97783	0.99	0.98	0.87	0.61	0.27	0.19	0.17	0.18	0.17	0.3	0.39	1.02	0.94	0.94	0.53	0.4	0.18	0.13	0.19	0.25	0.3	0.28
ENSG00000071626	DAZAP1	1.02	0.97	0.86	0.9	0.98	0.99	0.99	1.12	1.02	1.06	0.98					1.09	1.13	0.89	0.89	0.96	1.07	1.01	0.98	1.03	1.32	1.06	0.94	0.91	0.83	0.92	0.98	0.97	0.88	1.14	1	0.92	0.9
ENSG00000071655	MBD3	1.03	0.96	0.79	0.82	1.05	0.86	0.72	0.88	0.89	0.91	0.74					1.27	1.28	0.99	0.74	0.91	1.13	0.71	0.54	0.91	1.43	0.72	0.87	0.92	0.7	0.75	1.01	0.8	0.56	1.22	0.79	0.78	0.68
ENSG00000071677	PRLH	0	0	0	0	0	0	0	0	0	0	0					0	0	0	0	0	0	0	0	0	0	0	0	0	0	0	0	0	0	0	0	0	0
ENSG00000071794	HLTF	0.98	1.02	0.9	0.54	0.35	0.35	0.4	0.48	0.6	0.71	0.83	Negative	Downregulated	green	0.94038	1.02	0.95	0.82	0.56	0.28	0.33	0.46	0.53	0.64	0.7	0.97	0.98	1	1.03	0.55	0.42	0.38	0.41	0.44	0.6	0.63	0.74
ENSG00000071859	FAM50A	1.01	0.95	0.91	0.88	0.91	0.91	0.98	1.12	1.08	1.17	1.1					1.01	0.98	0.95	0.85	0.96	0.91	0.96	1.08	1.12	1.23	1.12	1.06	0.97	0.88	0.87	0.9	0.91	0.94	1.12	1.03	1.12	1.16
ENSG00000071889	FAM3A	1.05	0.96	0.85	0.79	0.95	0.9	0.87	1.19	1.12	1.05	0.89					1.2	1.17	0.97	0.77	0.84	1.07	0.8	0.85	1.12	1.3	0.79	0.94	0.9	0.77	0.75	0.92	0.87	0.76	1.39	1.06	0.99	0.9
ENSG00000071894	CPSF1	1.05	0.94	0.82	0.81	0.87	0.82	0.86	0.87	0.8	0.84	0.75					1.16	1.18	0.88	0.73	0.9	0.97	0.86	0.58	0.79	1.01	0.72	0.97	0.93	0.72	0.85	0.81	0.77	0.71	1.17	0.82	0.86	0.74
ENSG00000071909	MYO3B	0.2	2.39	1.46	0.16	0.4	0.73	1.13	4.35	0.59	1.03	1.52			steelblue	0.703842	0.27	0	0.6	0.16	0	1.08	0	0	0.37	2.09	1.12	0	0	0	0	0	0	0	0	1.41	1.33	1.77
ENSG00000071967	CYBRD1	0.95	1	0.99	0.85	0.75	0.63	0.55	0.56	0.69	0.7	0.84					0.94	0.96	0.96	0.87	0.72	0.59	0.55	0.56	0.62	0.63	0.88	0.94	1.03	1.01	0.83	0.77	0.69	0.65	0.57	0.74	0.77	0.71
ENSG00000071991	CDH19	0	0	0.24	0	0	0.31	0	0	1.04	0	0					0	0	0	0	0	0	0	0	0	0	0	0	0	0	0	0	0	0	0	0	0	0
ENSG00000071994	PDCD2	1	0.84	0.85	0.82	0.8	0.86	0.88	0.92	0.84	0.84	0.86					1.01	0.82	0.8	0.85	0.81	0.86	0.92	1.02	0.84	0.8	0.9	0.99	0.85	0.9	0.77	0.78	0.88	0.89	0.81	0.78	0.8	0.83
ENSG00000072041	SLC6A15	0	0	0	0	0	0	0	0	0.42	0	2.49					0	0	0	0	0	0	0	0	0	0	0	0	0	0	0	0	0	0	0	0	0	0.81
ENSG00000072042	RDH11	0.97	0.98	0.92	0.81	0.74	0.78	0.79	0.91	0.99	1.12	1.18					0.96	0.95	0.87	0.81	0.7	0.75	0.76	1.04	1.05	1.09	1.31	0.98	0.99	1.02	0.83	0.79	0.78	0.85	0.84	0.94	1.08	1.12
ENSG00000072062	PRKACA	0.99	0.94	0.93	0.88	0.93	0.86	0.81	0.76	0.8	0.87	0.91					0.94	0.92	0.91	0.9	1	0.89	0.77	0.75	0.82	0.9	0.91	1.03	0.94	0.97	0.88	0.9	0.83	0.82	0.78	0.8	0.83	0.9
ENSG00000072071	ADGRL1	1.02	0.96	0.86	0.66	0.61	0.55	0.53	0.61	0.65	0.7	0.72					0.95	1.17	0.91	0.63	0.61	0.66	0.52	0.44	0.63	0.77	0.69	0.98	0.91	0.78	0.7	0.58	0.52	0.46	0.8	0.64	0.69	0.67
ENSG00000072080	SPP2	0	0	0	0	0	0	0	0	0	0	0					0	0	0	0	0	0	0	0	0	0	0	0	0	0	0	0	0	0	0	0	0	0
ENSG00000072110	ACTN1	1	0.95	1	1.09	1.1	0.98	0.91	0.95	0.9	0.92	0.83					1.05	1.04	1.01	1.05	1.11	0.95	0.85	0.85	0.9	0.9	0.82	0.99	0.93	0.98	1.14	1.11	1.03	0.93	1.03	0.89	0.94	0.81
ENSG00000072121	ZFYVE26	0.97	0.96	0.94	0.81	0.79	0.85	1.03	1.2	1.34	1.44	1.58					0.97	0.95	0.89	0.82	0.8	0.84	1.07	1.29	1.39	1.3	1.53	1.04	0.93	1	0.78	0.73	0.81	0.99	1.12	1.31	1.47	1.51
ENSG00000072133	RPS6KA6	0.87	0.95	1.03	1.51	1.28	1.25	1	0.79	0.98	0.84	0.83			orangered4	0.700072	0.78	0.94	1.12	1.46	1.13	1.22	1.11	0.85	0.94	0.67	1.05	0.86	0.86	1.01	1.45	1.3	1.09	1.12	0.77	1.01	1.01	0.63
ENSG00000072134	EPN2	1.05	1.12	0.95	0.85	0.9	0.78	0.76	0.86	0.78	0.83	0.76					1.19	1.25	0.95	0.8	0.85	0.83	0.71	0.7	0.8	0.86	0.71	0.98	1.12	0.94	0.87	0.89	0.79	0.73	1.01	0.78	0.84	0.78
ENSG00000072135	PTPN18	0.98	0.9	0.8	0.59	0.57	0.62	0.74	0.69	0.76	0.81	0.85					0.96	0.92	0.8	0.62	0.59	0.63	0.72	0.68	0.78	0.78	0.86	1.02	0.91	0.85	0.63	0.63	0.62	0.7	0.68	0.73	0.79	0.81
ENSG00000072163	LIMS2	1.06	0.96	0.8	0.84	0.77	0.52	0.39	0.57	0.54	0.68	0.56			darkgreen	0.808983	1.15	1.18	0.89	0.8	0.77	0.66	0.37	0.42	0.6	0.93	0.58	0.95	0.97	0.67	0.86	0.76	0.5	0.31	0.75	0.56	0.64	0.52
ENSG00000072182	ASIC4	3.96	0.47	0	0	0	0	0.59	0	0	0	0					0	0	0	0	0	0	0	0	0	0	0	0	0.47	0	0	0	0	0	0	0	0	0
ENSG00000072195	SPEG	1.1	0.89	0.76	0.43	0.33	0.3	0.28	0.38	0.44	0.5	0.48	Negative	Downregulated	green	0.870671	1.07	1.05	0.83	0.4	0.31	0.36	0.28	0.32	0.53	0.58	0.47	1.1	0.84	0.59	0.48	0.3	0.27	0.19	0.6	0.51	0.56	0.46
ENSG00000072201	LNX1	0.95	1.06	1.07	0.65	0.67	0.62	0.66	0.67	0.83	0.89	1.17			brown4	0.873741	0.76	0.96	1.18	0.78	0.71	0.61	0.69	0.71	0.92	0.85	0.99	0.89	1.07	1.21	0.8	0.72	0.7	0.74	0.71	0.73	0.94	1.19
ENSG00000072210	ALDH3A2	0.99	0.93	0.91	0.64	0.55	0.46	0.43	0.52	0.61	0.65	0.83					0.93	0.84	0.9	0.64	0.51	0.44	0.4	0.55	0.61	0.64	0.94	1.07	0.97	0.92	0.64	0.6	0.51	0.5	0.51	0.56	0.62	0.77
ENSG00000072274	TFRC	0.99	0.96	0.94	0.86	0.8	0.82	0.75	0.79	0.84	0.84	0.92					1	0.97	0.91	0.87	0.74	0.75	0.78	0.91	0.87	0.94	1.15	1.01	0.95	1.05	0.87	0.89	0.84	0.87	0.72	0.78	0.74	0.79
ENSG00000072310	SREBF1	1.03	1.01	0.99	1.14	1.49	1.32	1.31	1.47	1.47	1.55	1.26					1.25	1.26	1.1	1.09	1.38	1.59	1.23	1.06	1.62	2.27	1.29	0.88	1	0.84	1.07	1.32	1.25	1.14	1.71	1.3	1.35	1.27
ENSG00000072315	TRPC5	1.01	0	0	0	0	1.35	0	0	0	0	0					0	0	0	0	0	0	0	0	0	0	0	0	0	0	0	0	0	0	0	0	0	0
ENSG00000072364	AFF4	1.07	1.06	1.11	1.1	0.88	0.92	0.95	1.02	1.05	1	0.96					1.03	1.03	1.1	1.16	0.8	0.88	1.08	1.12	1.01	0.85	1.09	1.11	1.11	1.16	1.08	1	0.91	1	0.98	1.1	1.1	0.81
ENSG00000072401	UBE2D1	0.95	0.98	0.99	1.17	1.02	1.14	1.19	1.25	1.15	1.05	1.02					0.95	0.9	0.95	1.22	0.89	0.99	1.35	1.38	1.02	0.85	1.4	0.94	1.03	1.02	1.25	1.23	1.19	1.27	1.13	1.33	1.19	0.75
ENSG00000072415	PALS1	1.01	1.06	1.06	1.19	1.06	1.14	1.15	0.95	0.95	0.87	0.87					1.02	1.02	1.07	1.15	0.91	0.96	1.15	1.02	0.91	0.75	0.99	1	1.02	1.08	1.24	1.24	1.29	1.27	0.94	0.97	0.9	0.78
ENSG00000072422	RHOBTB1	0.96	1	0.8	0.61	0.47	0.51	0.66	0.99	0.97	0.86	0.85					0.95	1.01	0.75	0.62	0.47	0.49	0.7	0.9	0.83	0.65	0.83	1.01	0.92	0.9	0.58	0.49	0.55	0.71	1.13	1.18	1.05	0.83
ENSG00000072501	SMC1A	1.02	0.95	0.96	0.8	0.72	0.73	0.72	0.64	0.81	1.09	1.15					1.05	0.91	0.95	0.82	0.69	0.71	0.8	0.69	0.9	1.28	1.43	1.04	0.96	0.99	0.79	0.79	0.7	0.72	0.61	0.73	0.85	0.98
ENSG00000072506	HSD17B10	0.97	0.94	0.9	0.86	0.88	0.84	0.84	0.98	0.93	0.93	1.03					0.98	1.01	0.87	0.8	0.97	0.86	0.8	0.91	0.97	1.05	1.05	0.98	0.94	0.9	0.91	0.83	0.84	0.84	1.04	0.92	0.87	1.07
ENSG00000072518	MARK2	1.08	1.11	0.88	1.03	1.08	1.02	1.06	0.97	0.88	0.95	0.98					1.11	1.22	0.83	0.97	1.09	1.14	1.04	0.87	0.85	0.92	1.04	1.01	1.13	0.93	1.12	1.07	0.97	0.97	1.06	0.96	0.98	0.88
ENSG00000072571	HMMR	1	0.95	0.96	0.67	0.59	0.66	0.62	0.15	0.37	1.05	0.99			grey60	0.947356	0.94	0.8	0.86	0.74	0.59	0.63	0.66	0.16	0.28	1.38	1.42	1.06	0.97	1.09	0.64	0.6	0.67	0.75	0.14	0.45	0.78	0.74
ENSG00000072609	CHFR	1.06	0.91	0.89	0.85	0.98	1.05	1.13	1.36	1.21	1.2	1.05					1.11	0.92	0.94	0.82	0.97	1.14	1.2	1.15	1.19	1.31	1.01	1.04	0.97	0.83	0.86	0.95	1.01	0.98	1.44	1.19	1.22	1.06
ENSG00000072657	TRHDE	0	0.38	0	0	0	0	0	0	0	0	0					0	0	0	0	0	0	0	0	0	0	0	0	0.94	0	0	0	0	0	0	0	0	0
ENSG00000072682	P4HA2	0.95	0.96	0.94	1.04	1.1	1.12	1.23	1.35	1.3	1.62	1.94					0.94	0.96	0.92	1.03	1.13	1.07	1.17	1.35	1.37	1.61	1.88	0.99	0.95	1.01	1.03	1.1	1.12	1.3	1.35	1.27	1.62	2.14
ENSG00000072694	FCGR2B	1.44	0.95	0.85	0.93	1.16	1.84	3.44	2.93	1.48	0.99	0.71			lightgreen	0.805443	1.76	1.08	0.83	0.75	1.44	1.11	2.54	2.36	0.68	0.52	0.75	1.36	1.11	0.93	0.94	1.29	1.85	3.52	2.27	3.55	1.71	0.9
ENSG00000072736	NFATC3	0.99	0.98	0.96	0.53	0.48	0.55	0.6	0.59	0.68	0.87	0.89					0.97	0.97	0.93	0.5	0.48	0.56	0.64	0.66	0.63	0.82	0.97	1.02	1	1.07	0.49	0.48	0.54	0.6	0.55	0.67	0.8	0.78
ENSG00000072756	TRNT1	0.94	0.98	0.89	0.77	0.78	0.97	1.02	1.08	0.95	1.08	1.06					0.96	0.99	0.87	0.76	0.81	0.91	1.18	1.21	0.94	1.04	1.17	0.9	1	0.95	0.82	0.69	0.98	1.03	1	0.93	1.04	0.94
ENSG00000072778	ACADVL	1	0.94	0.98	1.13	1.25	1.27	1.42	1.32	1.21	1.25	1.12					1.02	0.99	0.98	1.08	1.43	1.3	1.41	1.2	1.21	1.24	1.09	1	0.93	0.93	1.14	1.08	1.21	1.36	1.4	1.23	1.28	1.18
ENSG00000072786	STK10	0.99	1	1.06	1.47	1.62	1.79	1.92	1.66	1.5	1.61	1.54			darkred	0.926334	1.07	1.11	1.05	1.35	1.75	1.93	1.83	1.54	1.5	1.62	1.58	0.95	0.96	1.01	1.49	1.56	1.65	1.87	1.67	1.5	1.68	1.63
ENSG00000072803	FBXW11	1	0.99	0.93	1.02	0.95	1.03	1.04	1.04	0.94	0.98	1.01					1.03	0.97	0.94	1.05	0.86	1	1.09	1.11	0.93	0.86	1.06	0.99	0.98	0.96	1.02	1	1.1	1.11	1	0.94	0.98	0.96
ENSG00000072818	ACAP1	1.11	1.04	0.84	0.61	0.89	0.8	1.08	0.92	0.96	0.66	0.75					0.98	1.02	0.78	0.78	1.07	0.87	0.74	0.81	0.94	0.86	1	1.3	1.32	0.93	0.59	0.84	0.88	1.22	1.1	1.05	0.8	0.51
ENSG00000072832	CRMP1	1.01	0.92	0.88	0.93	0.86	0.81	0.84	0.95	1.18	1.38	1.5			tan	0.806299	1.05	1.03	0.87	0.88	0.97	1	0.92	0.87	1.35	1.34	1.38	0.94	1.03	0.89	0.91	0.9	0.76	0.82	1.07	1.15	1.36	1.53
ENSG00000072840	EVC	1.04	0.94	0.9	0.86	0.77	0.85	0.97	1.12	1.13	1.31	1.46					1.1	1	0.92	0.81	0.75	0.91	0.92	1.01	1.05	1.31	1.34	0.98	0.96	0.92	0.87	0.82	0.81	0.95	1.15	1.22	1.33	1.44
ENSG00000072849	DERL2	0.96	0.88	0.89	0.89	0.9	1.05	1.01	1.21	1.2	1.09	1.11					0.99	0.89	0.81	0.92	0.88	0.99	1	1.37	1.11	1	1.16	0.96	0.92	0.95	0.93	0.91	1.16	1.06	1.09	1.24	1.08	1
ENSG00000072858	SIDT1	0.47	0.66	0.48	0.55	0.7	0.41	0.54	1.86	1.38	1.73	0.82					0	1.6	0.52	0	0.88	0	0.16	0.75	1.54	1.47	0.23	0.67	0.83	1.17	0	0.81	0.76	0.95	0	0	1.29	0
ENSG00000072864	NDE1	0.94	0.98	0.95	0.99	1.07	1.13	1.03	0.66	0.71	1.08	1.05					0.89	1.02	0.9	0.92	1.14	1.25	1.08	0.71	0.66	1.16	1.14	0.92	0.95	0.99	1.05	1.02	1.02	1.03	0.64	0.71	0.98	0.98
ENSG00000072952	IRAG1	1.25	1.45	1.05	1.85	0.42	0.92	2.32	1.36	1.36	2.05	1.16			turquoise	0.650574	0.58	1.86	1.38	2.83	0.46	1.67	0	4.59	0.78	2.68	2.2	7.28	1.29	1.58	0.6	0.65	0.85	1.85	1.08	4.25	1.17	0.92
ENSG00000072954	TMEM38A	0.97	0.88	0.86	0.69	0.59	0.42	0.36	0.56	0.64	0.78	0.9			lightyellow	0.89694	1.06	0.93	0.84	0.77	0.66	0.44	0.38	0.62	0.62	0.83	1	0.9	0.81	0.83	0.62	0.54	0.34	0.31	0.63	0.62	0.72	0.8
ENSG00000072958	AP1M1	0.99	0.95	0.83	0.86	0.96	0.97	0.96	0.86	0.87	0.99	1					1.08	1.1	0.87	0.82	1	1.08	0.95	0.73	0.92	1.3	1.03	0.92	0.91	0.81	0.9	0.91	0.95	0.83	0.91	0.8	0.85	0.94
ENSG00000073008	PVR	1	1.03	1.04	1.05	1.1	1.08	1.04	0.8	0.79	0.82	0.8					1.06	1.08	1.06	1.04	1.12	1.06	1.06	0.83	0.87	0.89	0.81	0.97	0.99	1.03	1.03	1.1	1.05	1.03	0.76	0.75	0.78	0.87
ENSG00000073050	XRCC1	1	0.9	0.85	0.92	0.96	1.06	1.17	0.92	0.98	1.24	1.16					1.01	1	0.83	0.87	1.16	1.07	1.21	0.9	1.04	1.42	1.13	0.98	0.88	0.84	0.91	0.9	1.08	1.11	0.93	0.96	1.16	1.21
ENSG00000073060	SCARB1	0.99	0.97	0.89	0.81	0.81	0.62	0.51	0.64	0.64	0.74	0.83					1.13	1.13	0.92	0.72	0.79	0.63	0.5	0.53	0.63	0.93	0.93	0.94	0.95	0.89	0.83	0.85	0.64	0.54	0.7	0.64	0.67	0.76
ENSG00000073067	CYP2W1	0.35	1.04	1.17	0	0	2.79	0.44	0.24	0.47	0.89	0.3					0.25	0	0	0	0	0	0.58	0	0.63	1.07	0.74	1.51	1.11	1.41	0	0	0	0.19	0	0	1.09	0
ENSG00000073111	MCM2	1	0.92	0.8	0.69	0.62	0.33	0.2	0.54	0.8	1.15	1.22	Negative	Inhibited	midnightblue	0.951177	1.12	1.08	0.83	0.67	0.61	0.41	0.22	0.37	0.91	1.76	1.21	1.01	0.89	0.77	0.68	0.66	0.32	0.17	0.67	0.69	0.83	1.1
ENSG00000073146	MOV10L1	0.97	0.86	0.83	0.73	0.6	0.57	0.7	0.92	0.99	0.96	0.83					0.89	0.87	0.78	0.74	0.63	0.57	0.7	0.85	1.03	0.89	0.77	1.04	0.89	0.81	0.69	0.57	0.57	0.79	1.03	1.12	1.13	0.89
ENSG00000073150	PANX2	1.11	0.85	0.76	0.74	0.9	1.05	0.87	1.64	1.31	1.39	0.84			brown	0.629228	1.17	1.22	1.08	0.83	0.47	1.16	0.76	1.29	1.27	2.35	0.8	1.03	0.84	0.51	0.56	0.74	1.11	0.67	2.04	1.32	1.36	0.81
ENSG00000073169	SELENOO	1.03	0.91	0.76	0.74	0.96	0.84	0.69	0.72	0.68	0.74	0.64					1.21	1.22	0.88	0.68	1.05	1.11	0.71	0.46	0.69	1.02	0.58	0.91	0.9	0.7	0.71	0.82	0.78	0.5	1.05	0.65	0.77	0.67
ENSG00000073282	TP63	0	0	5.48	0	1.12	13.08	17.48	9.93	26.73	7.62	7.98			royalblue	0.895626	0	0	0	0	0.35	4.73	0	14.44	13.81	3.65	7.4	0	0	0	0	0	0	0	0	0	0	30.87
ENSG00000073331	ALPK1	1.01	0.95	0.97	0.82	0.79	0.81	1.06	0.87	0.97	1.09	1.18			steelblue	0.845352	1	0.92	0.9	0.79	0.84	0.84	1.09	1.06	1.03	1.05	1.13	1.2	0.97	0.99	0.81	0.77	0.83	1.11	0.71	0.85	1.1	1.19
ENSG00000073350	LLGL2	1.04	0.99	0.78	0.7	0.64	0.49	0.46	0.66	0.65	0.8	0.7			darkslateblue	0.80751	1.31	1.37	0.87	0.66	0.62	0.64	0.45	0.45	0.66	0.99	0.64	0.94	0.93	0.69	0.69	0.67	0.48	0.35	0.85	0.69	0.82	0.67
ENSG00000073417	PDE8A	0.94	0.98	1.02	1.04	1.09	1.31	1.47	1.13	1.13	1.2	1.32					0.88	0.97	1.08	1.01	1.06	1.24	1.47	1.27	1.06	1.11	1.36	0.99	0.94	1.01	1.04	1.13	1.32	1.64	1.09	1.2	1.17	1.31
ENSG00000073464	CLCN4	1.04	1.06	0.94	0.76	0.62	0.64	0.69	0.88	0.75	0.75	0.75					1.05	1.09	0.93	0.78	0.57	0.62	0.72	0.95	0.8	0.77	0.81	1	1	0.95	0.77	0.68	0.64	0.69	0.79	0.68	0.68	0.69
ENSG00000073536	NLE1	1.03	0.96	0.85	0.84	0.87	0.97	0.98	1.08	0.95	0.93	0.84					1.09	1.14	0.92	0.81	0.9	1.02	1	0.99	0.97	1.15	0.9	1	0.93	0.81	0.84	0.9	0.93	0.87	1.18	0.91	0.85	0.78
ENSG00000073578	SDHA	1.08	0.93	0.83	0.88	0.93	0.89	0.84	0.79	0.93	0.92	1					1.09	0.99	0.77	0.83	1	1.03	0.82	0.73	0.93	1.05	0.97	1.02	1	0.77	0.99	0.85	0.84	0.8	0.86	0.85	0.91	1
ENSG00000073584	SMARCE1	1.08	0.74	1	0.84	0.78	0.81	0.79	0.65	0.75	0.69	0.72					0.91	0.66	0.93	0.87	0.8	0.85	0.85	0.72	0.66	0.6	0.9	1.43	0.78	0.98	0.78	0.7	0.74	0.87	0.63	0.94	0.82	0.64
ENSG00000073598	FNDC8	0.42	0.8	1.24	0.58	0.68	1.14	0.51	0.86	0.48	2.57	0.31					0.54	1.39	1.58	0.2	0.64	0.32	0.36	1.07	0.47	3.61	0.22	0.4	0.28	0.66	0.94	0.59	1.33	0.41	0.22	0.25	1.26	0
ENSG00000073605	GSDMB	1.12	0.89	0.85	0.94	0.96	1.12	1.33	0.84	0.89	0.93	0.83			pink	0.845394	1.04	0.92	0.81	1.1	1.08	1.13	1.37	0.61	0.93	0.71	0.84	1.23	0.82	0.86	0.87	0.81	1.13	1.22	1.18	1.25	1.23	0.74
ENSG00000073614	KDM5A	0.98	0.97	1.11	1.04	0.93	0.97	1.06	1	1.01	0.98	1.07					0.97	0.99	1.14	1.07	0.89	0.92	1.09	1.16	1	0.88	1.08	1.02	0.98	1.07	1.01	0.97	0.94	1.16	0.94	1.02	1	1.03
ENSG00000073670	ADAM11	1.36	0.91	0.68	0.78	0.81	0.68	0.4	0.42	0.6	0.57	0.62			green	0.483907	1.5	0.6	0.25	1.14	1.43	0.38	0.32	0.18	0.61	0.75	0.46	1.58	1.49	0.55	0.76	0.55	1.18	0.28	0.75	0.94	0.55	0.93
ENSG00000073711	PPP2R3A	0.94	0.97	0.96	1.22	1.19	1.11	1.23	1.04	1.07	0.88	0.88					0.92	0.94	0.9	1.28	1.17	1.06	1.21	1.05	0.93	0.72	1.01	1	1.04	1.05	1.25	1.16	1.13	1.22	1.06	1.12	1.02	0.76
ENSG00000073712	FERMT2	1.01	1	1.01	1.07	1.07	1.04	0.98	1.06	1.02	0.94	0.87					1.01	0.97	1	1.1	1.01	0.95	1.05	1.19	1.02	0.9	0.96	0.99	0.99	1.05	1.08	1.13	1.06	1.05	0.95	1	0.92	0.79
ENSG00000073734	ABCB11	1.05	0.88	1.01	0.87	0.92	0.81	0.82	0.66	0.97	1.46	1.42			grey60	0.740785	1.13	0.98	1.05	1.4	0.89	0.83	0.92	1.01	0.86	2.97	2.24	0.94	0.87	0.91	0.83	1.29	0.72	0.94	0.5	1.13	0.87	0.99
ENSG00000073737	DHRS9	1.1	1.16	0.88	0.69	0.42	0.56	1.02	2.19	1.79	2.57	2.06					1.81	1.96	0.87	1.14	0.29	0.27	2.09	5.47	1.25	2.42	1.02	2.38	1.06	1.15	0.57	0.69	0.92	0.89	4.88	2.37	2.3	8.46
ENSG00000073754	CD5L	0	0	0	0	0	0	0	0	0	0	0					0	0	0	0	0	0	0	0	0	0	0	0	0	0	0	0	0	0	0	0	0	0
ENSG00000073756	PTGS2	1.33	3.88	2.59	1.73	1.7	2.73	2.71	3.53	2.87	2.55	2.9	Positive	Upregulated	darkolivegreen	0.905907	1.36	3.97	2.34	1.92	1.69	2.47	3.12	3.86	2.43	2.09	2.72	1.26	3.48	3.04	1.7	1.81	2.79	3.4	3.33	4.1	3.17	3.01
ENSG00000073792	IGF2BP2	1.03	0.99	0.97	0.97	1.09	1.21	1.15	1.1	0.99	0.96	1.06					1.09	1.04	1.02	0.99	1.12	1.23	1.15	1.15	1.05	1.04	1.2	1.02	0.98	0.95	0.94	1.07	1.15	1.11	1.01	0.94	0.86	0.98
ENSG00000073803	MAP3K13	1.04	1.02	0.99	0.97	0.96	0.97	0.92	1.03	1.05	1	1.06					1.02	1.01	0.96	0.97	0.96	0.99	0.93	1.2	1.03	1.01	1.21	1.05	1.04	1.01	0.94	1.04	0.94	0.98	0.94	1.05	0.91	0.88
ENSG00000073849	ST6GAL1	0.93	0.93	0.97	1.05	1.28	1.47	2.09	2.06	1.83	1.31	1.25	Positive	Upregulated			0.9	0.91	0.95	1.1	1.38	1.46	1.86	1.99	1.65	1.11	1.33	0.98	0.97	0.98	1	1.13	1.56	2.54	2.36	2	1.49	1.14
ENSG00000073861	TBX21	1.45	1.48	0.72	0.58	0.25	0.22	0.95	10.89	1.91	2.29	0.96					0	0	0	0.32	0	0	0.56	0	1.59	5.16	0	2.3	0	0	1.46	0.41	0.83	1.2	5.29	0	0.35	0.13
ENSG00000073905	VDAC1P1	1	0.84	0.93	0.93	0.99	1.36	1.04	1.37	1.01	1.15	1.04					0.95	0.82	1.1	0.9	0.98	1.37	1.12	1.78	1	1.47	0.98	1.04	0.88	0.98	0.7	1.2	1.01	0.98	1.11	1	0.91	0.96
ENSG00000073910	FRY	0.96	0.98	0.99	0.68	0.46	0.19	0.21	0.33	0.34	0.41	0.57	Negative	Downregulated	lightyellow	0.939437	0.91	0.99	0.92	0.66	0.39	0.17	0.21	0.31	0.33	0.4	0.59	1.03	0.98	1.04	0.7	0.53	0.22	0.22	0.37	0.34	0.45	0.52
ENSG00000073921	PICALM	1.01	1.01	0.99	0.79	0.7	0.76	0.75	0.89	0.88	0.88	0.85					0.99	0.98	0.97	0.86	0.65	0.71	0.87	1.01	0.86	0.8	0.95	1.01	1.03	1.04	0.78	0.77	0.77	0.78	0.83	0.93	0.87	0.76
ENSG00000073969	NSF	0.96	0.98	0.99	0.84	0.71	0.69	0.76	0.87	0.95	0.97	1.04					0.92	0.9	0.92	0.84	0.66	0.64	0.75	1.02	0.92	0.89	1.11	0.92	1.02	1.11	0.8	0.76	0.71	0.83	0.82	0.95	0.94	0.96
ENSG00000074047	GLI2	2.3	0.95	1.13	1.56	2.35	1.84	2.98	0.74	0.87	1.22	1.62			darkred	0.867674	1.56	0.37	1.22	1.53	2.29	2.36	2.07	1.22	1.59	0.78	1.03	2.54	1.19	0.91	1.49	2.15	1.33	3.81	0.38	1.08	5.17	2.08
ENSG00000074054	CLASP1	0.99	0.97	0.96	0.8	0.86	0.86	0.86	0.85	0.93	0.94	0.98					1	0.93	0.96	0.81	0.85	0.89	0.86	0.91	0.95	0.87	1.02	0.98	1.01	1.03	0.82	0.83	0.83	0.91	0.85	0.94	0.94	0.94
ENSG00000074071	MRPS34	1.01	0.9	0.82	0.78	0.89	0.68	0.59	0.7	0.68	0.64	0.64					1.12	1.15	0.89	0.66	0.9	0.78	0.59	0.53	0.66	0.84	0.6	0.94	0.83	0.75	0.81	0.88	0.7	0.46	0.8	0.63	0.56	0.62
ENSG00000074181	NOTCH3	0.97	0.99	0.93	0.83	0.82	0.68	0.47	0.37	0.44	0.46	0.28			paleturquoise	0.647995	0.96	1.33	1.13	0.91	0.82	0.83	0.42	0.28	0.35	0.43	0.24	0.93	0.94	0.78	0.74	0.79	0.7	0.45	0.58	0.54	0.71	0.24
ENSG00000074201	CLNS1A	0.98	0.97	0.91	0.94	0.93	0.93	1.06	1.03	0.95	0.91	0.95					1.01	0.97	0.89	0.91	0.91	0.85	1.09	1.04	0.94	0.92	0.98	0.95	0.92	0.95	0.98	0.93	1.01	1.05	0.96	0.96	0.86	0.93
ENSG00000074211	PPP2R2C	0.79	0	0	0	0	1.21	0	0.28	0.3	0.2	0.6					0	0	0	0	0	0	0	0.73	0	1.01	0	0	0	0	0	0	1.21	0	0	0	0	0
ENSG00000074219	TEAD2	1.01	0.94	0.91	0.87	0.86	0.84	0.91	1.13	1.15	1.11	1.08					0.97	0.97	0.86	0.9	0.97	0.89	0.94	1.1	1.17	1.04	1.11	1.04	0.99	0.93	0.83	0.78	0.74	0.82	1.25	1.27	1.21	1.05
ENSG00000074266	EED	1.01	1.02	0.89	0.85	0.81	0.78	0.81	0.77	1.04	1.16	1.29					0.95	0.98	0.9	0.85	0.73	0.76	0.92	0.86	1.01	1.23	1.4	1.06	1.13	0.91	0.85	0.87	0.79	0.85	0.69	1.05	1.04	1.2
ENSG00000074276	CDHR2	0.97	1.09	1.32	0.63	0.87	0.95	0.78	1.11	1.47	1.89	2.32			turquoise	0.514544	0.99	1.66	1.66	0.78	1.51	0.79	0.54	0.68	1.37	1.84	3.13	0.86	0.55	1.06	0.52	0.77	1.53	0.57	1.65	1.57	3.18	1.62
ENSG00000074317	SNCB	0	0	0	0	0	0	0	0	0	0	0					0	0	0	0	0	0	0	0	0	0	0	0	0	0	0	0	0	0	0	0	0	0
ENSG00000074319	TSG101	0.95	0.96	0.95	0.85	0.82	0.86	0.98	0.93	0.93	0.9	0.95					0.92	0.93	0.92	0.86	0.83	0.85	0.97	1.02	0.86	0.88	0.88	0.96	0.98	0.98	0.79	0.84	0.86	1.05	0.92	1.05	0.94	1.02
ENSG00000074356	NCBP3	1	0.99	0.91	0.84	0.84	0.88	0.9	0.83	0.9	0.94	0.94					0.99	0.99	0.85	0.84	0.83	0.9	0.91	0.91	0.91	0.89	0.98	1.05	1	0.97	0.84	0.89	0.88	0.97	0.8	0.88	0.95	0.85
ENSG00000074370	ATP2A3	1.04	0.83	0.81	0.64	0.57	0.37	0.32	0.38	0.43	0.69	1.1	Negative	Downregulated	red	0.398848	1.22	1.02	0.77	0.64	0.6	0.48	0.28	0.31	0.45	1.12	1.33	0.98	0.86	0.76	0.6	0.54	0.37	0.31	0.39	0.41	0.64	0.97
ENSG00000074410	CA12	0.69	0.97	0.98	0.78	0.73	0.32	0.3	0.27	0.28	0.42	0.54			saddlebrown	0.765281	0.79	0.93	0.9	0.87	0.98	0.33	0.29	0.35	0.31	0.51	0.84	0.55	0.71	0.99	0.69	0.66	0.38	0.32	0.22	0.33	0.45	0.41
ENSG00000074416	MGLL	0.99	0.96	0.93	1.3	1.77	2.3	2.98	2.84	2.61	2.4	2.4	Positive	Upregulated	black	0.85843	1.14	1.07	0.97	1.19	1.96	2.58	3.52	2.98	3.32	3.9	3.22	0.97	0.97	0.88	1.42	1.71	2.25	2.54	2.8	2.17	1.87	2.1
ENSG00000074527	NTN4	0.96	0.95	0.91	0.77	0.79	0.83	0.83	0.41	0.43	0.34	0.32	Negative	Other			0.95	0.92	0.91	0.78	0.77	0.76	0.76	0.38	0.35	0.25	0.26	0.99	0.97	0.97	0.78	0.83	0.88	0.92	0.47	0.52	0.47	0.34
ENSG00000074582	BCS1L	1.03	0.88	0.84	0.84	0.84	0.75	0.88	0.89	0.88	0.9	1					1.05	0.89	0.83	0.82	1	0.74	0.92	0.85	0.99	1.04	1.07	1.03	0.87	0.87	0.85	0.81	0.76	0.79	0.9	0.85	0.79	0.96
ENSG00000074590	NUAK1	1.05	1.14	0.69	0.17	0.23	0.38	0.51	0.81	0.86	0.94	1.05	Negative	Downregulated			1.01	1.12	0.59	0.19	0.26	0.41	0.54	0.73	0.77	0.75	0.95	1.06	1.15	0.9	0.16	0.21	0.41	0.52	0.93	0.97	1.08	1.08
ENSG00000074603	DPP8	0.99	0.97	0.89	0.82	0.72	0.84	0.89	0.89	0.92	0.94	0.95					0.96	0.91	0.87	0.85	0.68	0.79	0.95	0.98	0.88	0.89	1.12	1.03	1	0.95	0.81	0.76	0.85	0.96	0.85	0.93	0.93	0.77
ENSG00000074621	SLC24A1	0.96	0.88	0.86	0.68	0.62	0.69	0.98	1.11	1.18	1.27	1.31					0.99	0.85	0.85	0.72	0.63	0.61	0.92	1.14	0.93	1.08	1.19	0.91	0.95	0.94	0.63	0.66	0.79	1.17	1.24	1.43	1.51	1.48
ENSG00000074657	ZNF532	0.99	0.93	0.94	0.83	0.75	0.76	0.94	1.16	1.11	1.12	1.07					0.95	0.96	0.92	0.84	0.75	0.73	0.91	1.21	1.15	0.98	1.09	1.05	0.92	0.98	0.84	0.76	0.8	0.98	1.16	1.13	1.18	1.02
ENSG00000074660	SCARF1	1.04	1.06	1.06	1.99	2.59	2.19	1.92	1.58	1.3	1.21	1.09	Positive	Upregulated			1.13	1.27	1.09	1.63	2.25	2.14	1.57	1.07	1.32	1.53	1.08	0.95	1	0.91	2.15	2.56	2.4	1.9	2.04	1.24	1.18	1.06
ENSG00000074695	LMAN1	0.99	0.97	0.94	0.87	0.79	0.87	0.82	0.89	0.92	0.93	1.04					0.99	0.99	0.94	0.89	0.69	0.79	0.86	0.94	0.92	0.92	1.35	0.99	0.91	0.99	0.92	0.9	0.91	0.92	0.89	0.93	0.92	0.83
ENSG00000074696	HACD3	0.96	0.95	0.92	0.77	0.63	0.6	0.54	0.65	0.78	0.96	1.08					0.92	0.9	0.91	0.82	0.55	0.57	0.55	0.7	0.77	0.95	1.23	0.97	1.01	0.96	0.73	0.71	0.6	0.56	0.63	0.75	0.92	0.94
ENSG00000074706	IPCEF1	1	1.27	0.94	0.93	1.84	0.79	0.95	0.36	0.45	0.62	1.05			green	0.499983	1.47	1.53	0.73	0.96	4.43	0.75	1.16	0.27	0.29	0.78	1.16	0.66	1.27	1.03	0.96	1.67	0.73	0.95	0.48	0.38	0.4	1.02
ENSG00000074755	ZZEF1	1.03	1.01	0.94	0.86	0.87	0.91	1	1.17	1.12	1.13	1.24					1.02	1.06	0.89	0.87	0.92	0.95	1.01	1.22	1.22	1.17	1.28	1.05	1.03	1.01	0.9	0.88	0.88	0.99	1.16	1.06	1.1	1.18
ENSG00000074771	NOX3	0	0	0	0	0	0	0	0	0	0	0					0	0	0	0	0	0	0	0	0	0	0	0	0	0	0	0	0	0	0	0	0	0
ENSG00000074800	ENO1	0.98	0.95	0.94	0.95	0.97	0.94	0.91	1.02	0.98	1.01	1.12					1.02	0.98	0.92	0.92	1.03	0.92	0.92	1.03	1.04	1.18	1.3	0.98	0.95	0.96	0.97	0.99	0.95	0.91	1	0.89	0.88	1.05
ENSG00000074803	SLC12A1	0	0.17	0.98	0	1.23	0.45	0.63	0	0.76	4.23	0.52					0	0	0	0	0	0	0	0	0	0	0	0	0	0	0	1.23	0.9	0	0	0	2.57	0
ENSG00000074842	MYDGF	0.97	0.92	0.91	0.92	0.94	0.9	0.88	1.02	0.99	0.98	1					1.01	0.97	0.91	0.89	0.99	0.87	0.82	0.9	0.91	1.03	0.94	0.96	0.93	0.92	0.96	0.92	0.92	0.86	1.1	1	0.97	1.05
ENSG00000074855	ANO8	1.18	0.94	0.88	0.68	0.6	0.46	0.51	0.72	0.83	0.76	0.69			darkturquoise	0.767018	1.15	1.23	1.02	0.75	0.58	0.58	0.43	0.59	0.92	0.98	0.66	1.16	0.87	0.74	0.54	0.51	0.42	0.45	0.86	0.89	0.71	0.73
ENSG00000074935	TUBE1	1.03	1.08	0.95	0.66	0.84	1.12	1.37	0.95	0.98	0.92	0.93			skyblue3	0.904602	1.07	1.01	0.92	0.68	0.78	0.96	1.55	1.05	1.02	0.93	0.93	1.01	1.11	1.01	0.62	0.86	1.26	1.4	0.76	0.93	0.83	0.92
ENSG00000074964	ARHGEF10L	1.07	0.94	0.86	0.81	0.98	1.21	1.3	1.34	1.25	1.45	1.2					1.25	1.13	0.83	0.73	1.04	1.42	1.43	1.08	1.13	1.69	1.15	0.96	0.92	0.75	0.81	0.91	1.16	1.1	1.74	1.22	1.5	1.13
ENSG00000074966	TXK	1.44	0.82	0.36	0.9	1.39	1.74	5.53	1.07	1.24	1.55	2.25			turquoise	0.544759	1.36	0	0.84	0	0.52	7.59	3.98	0.24	1.06	1.38	8.27	4.6	0.59	0	2.01	4.05	1.8	0	2.2	0.5	1.98	2.04
ENSG00000075035	WSCD2	0.94	0.72	0.59	0.45	0.28	0.21	0.07	0.26	0.35	0.87	0.48			darkslateblue	0.752605	7.1	0.83	0.23	0.3	0.16	0.26	0	0.18	0	1	0.47	0.79	0.93	0.63	0.28	0.38	0.24	0	0.24	0.82	0.37	0.45
ENSG00000075043	KCNQ2	2.39	1.95	1.33	1.64	0.52	1.47	0.64	1.17	0.91	1.32	5.45					0	7.13	1.55	0	0	2.27	0.54	0.29	0.49	0.57	0	0	0	0	0	0.45	1.38	0	0	2.37	2.63	0
ENSG00000075073	TACR2	0.77	0.82	1.17	0.75	0.66	0.91	0.85	1.34	0.99	1.07	1.04			red	0.599353	2.01	0.4	1.72	1.06	1.65	0.85	1.21	2.33	0.45	1.3	1.06	0.59	1.08	1.01	0.59	0.59	0.94	0.76	1.02	1.15	0.56	1.33
ENSG00000075089	ACTR6	1.05	0.99	0.88	0.75	0.75	0.77	0.83	0.78	0.89	0.82	0.98					1.06	0.97	0.85	0.77	0.68	0.74	0.89	0.9	0.84	0.74	1.09	1	0.92	0.97	0.81	0.8	0.85	0.92	0.66	1.02	0.88	0.81
ENSG00000075131	TIPIN	1.07	0.98	0.98	0.72	0.82	0.71	0.54	0.82	0.97	1.35	1.61			midnightblue	0.804285	1.19	1	0.87	0.74	0.69	0.79	0.54	1.01	1.11	1.75	2.19	0.97	1.1	1.16	0.68	0.85	0.71	0.57	0.77	0.86	1.07	1.3
ENSG00000075142	SRI	0.96	0.95	0.95	0.92	0.86	0.84	0.86	0.93	0.97	0.91	0.96					0.9	0.91	0.92	0.96	0.83	0.81	0.91	1.01	0.85	0.88	1.03	0.98	0.98	0.99	0.87	0.9	0.8	0.92	0.81	1.07	0.87	0.96
ENSG00000075151	EIF4G3	0.98	1.01	1	0.79	0.68	0.74	0.84	1	1.04	0.93	1.07					0.98	0.98	1.02	0.82	0.65	0.7	0.86	1.06	1.08	0.88	1.14	1.01	1.03	1.02	0.78	0.73	0.77	0.9	0.98	1.03	0.94	1.05
ENSG00000075188	NUP37	0.97	0.99	0.86	0.75	0.63	0.67	0.76	0.74	0.87	1	1.08					0.95	0.88	0.83	0.79	0.63	0.6	0.82	0.82	0.88	1.03	1.33	1.02	1.05	0.97	0.76	0.66	0.67	0.8	0.67	0.86	0.82	0.93
ENSG00000075213	SEMA3A	0.98	1.12	1.22	1.22	2.92	3.91	3.4	3.72	3.25	1.38	1.46	Positive	Upregulated	black	0.869793	1.24	0.93	1.13	2.44	4.03	3.66	4.54	4.78	3.78	1.67	2.4	1.18	1.28	1.38	1.04	2.5	4.97	3.32	4.1	3.05	1.4	0.87
ENSG00000075218	GTSE1	0.96	0.93	0.82	0.77	0.92	0.77	0.69	0.21	0.49	1.06	1.06			grey60	0.971123	1.11	0.96	0.9	0.76	0.93	0.83	0.74	0.19	0.43	1.65	1.27	0.9	0.99	0.81	0.79	0.9	0.75	0.72	0.23	0.55	0.81	0.98
ENSG00000075223	SEMA3C	0.92	0.97	0.88	1.65	2.1	2.46	2.29	1.89	1.37	1.13	1.55	Positive	Upregulated	darkolivegreen	0.83111	0.88	0.96	0.8	1.95	2.83	3.13	3.8	2.65	2.96	1.57	2.92	0.97	0.99	1.03	1.59	1.91	2.02	2.17	1.49	1.1	0.77	1.63
ENSG00000075234	TTC38	0.97	0.96	0.84	0.85	0.85	0.84	0.93	1	1.06	1.02	0.97					1.04	1.05	0.83	0.84	0.85	0.86	0.93	0.85	1.07	1.15	0.99	0.94	0.98	0.84	0.94	0.88	0.89	0.8	1.15	1.05	0.94	0.9
ENSG00000075239	ACAT1	1	0.96	0.9	0.79	0.7	0.6	0.53	0.69	0.74	0.83	0.97					0.99	0.91	0.89	0.77	0.63	0.55	0.54	0.77	0.7	0.87	1.12	1.05	0.97	0.95	0.78	0.77	0.67	0.58	0.63	0.73	0.74	0.91
ENSG00000075240	GRAMD4	1.05	1.01	0.92	0.63	0.67	0.85	0.92	1.02	0.95	0.89	0.92					1.16	1.21	0.91	0.6	0.63	0.95	0.82	0.79	0.9	0.96	0.92	0.96	0.99	0.9	0.62	0.64	0.86	0.82	1.34	0.97	0.89	0.85
ENSG00000075275	CELSR1	1.03	0.96	0.91	0.91	0.98	0.86	0.9	1.12	1.12	1.1	0.95					1.14	1.14	0.98	0.84	0.91	0.99	0.81	0.79	1.09	1.2	0.85	0.95	0.97	0.81	0.93	0.92	0.82	0.77	1.48	1.11	1.19	0.98
ENSG00000075290	WNT8B	1.02	1.75	3.33	0	0	0.44	0.21	0.61	2.16	0.77	1.59					0	1.42	0	0	0	1.26	0.14	0	2.38	0.57	0	3.78	0.61	0	0	0	0	0	1.06	0	3.77	1.48
ENSG00000075292	ZNF638	0.99	1	0.98	0.92	0.91	0.84	0.9	0.88	0.97	0.92	1.03					0.99	1	0.95	0.9	0.87	0.85	0.94	0.96	1.03	0.85	1.12	1.01	0.99	1.1	0.95	0.94	0.8	0.97	0.83	0.92	0.93	0.91
ENSG00000075303	SLC25A40	0.98	1	0.93	0.7	0.65	0.83	0.8	0.65	0.87	1.07	1.01					0.97	0.93	0.9	0.76	0.59	0.76	0.89	0.69	0.79	1.08	1.21	1	1.02	0.98	0.71	0.76	0.82	0.82	0.64	1.04	1.04	0.7
ENSG00000075336	TIMM21	1.03	0.91	0.9	0.76	0.71	0.78	0.76	0.77	0.9	1.02	1.1					1.12	0.9	0.88	0.78	0.62	0.73	0.87	0.86	0.95	1.21	1.18	0.96	0.83	1.01	0.74	0.76	0.76	0.75	0.7	0.83	0.8	1.03
ENSG00000075340	ADD2	0.99	0.71	1.02	1.33	0.95	0.84	0.52	0.7	0.77	1.19	1.41			white	0.710904	1.2	0.64	0.9	1.96	0.98	0.69	0.85	0.79	0.62	1.51	1.32	1.03	0.55	1.58	1.03	1.1	0.73	0.43	0.54	0.84	0.89	1.23
ENSG00000075388	FGF4	0	0	0	0	0	0	0	0	0	0	0					0	0	0	0	0	0	0	0	0	0	0	0	0	0	0	0	0	0	0	0	0	0
ENSG00000075391	RASAL2	1.05	1.05	1.02	0.62	0.73	0.9	1.02	1.03	1.06	1	1.04					0.96	1.05	1.06	0.69	0.74	0.92	1.03	1.04	1.06	0.86	1.07	1.09	1.07	1.03	0.61	0.73	0.96	1.09	1.05	1.16	1.11	0.98
ENSG00000075399	VPS9D1	1.08	0.95	0.87	0.7	0.74	0.81	0.78	0.84	0.81	0.84	0.75					1.27	1.12	1.01	0.67	0.87	1.02	0.7	0.57	0.81	0.95	0.7	1.01	0.94	0.73	0.77	0.66	0.78	0.77	1.2	0.89	0.94	0.79
ENSG00000075407	ZNF37A	1.05	0.97	0.99	0.95	0.83	0.99	1.02	1.03	1.05	1.02	1.15					1.07	1	0.97	0.99	0.82	0.99	1.17	1.12	1.18	0.99	1.31	1.01	0.93	1.06	0.88	0.88	0.97	1.07	0.92	0.92	0.94	0.94
ENSG00000075413	MARK3	0.99	1.02	1	1.04	1.1	1.08	1.2	1.06	1.08	1.05	1.12					1.01	1.06	1	1.07	1.16	1.03	1.22	1.17	1.1	1.04	1.14	1.03	0.99	1.01	0.99	1.08	1.14	1.25	0.96	1.08	0.98	1.13
ENSG00000075415	SLC25A3	0.96	0.93	0.94	0.91	0.94	0.91	0.91	0.89	0.89	0.77	0.8					0.96	0.9	0.96	0.91	0.88	0.86	0.92	0.97	0.84	0.79	0.82	0.94	0.92	0.96	0.85	0.96	0.94	0.94	0.82	0.89	0.7	0.81
ENSG00000075420	FNDC3B	1.01	1.02	0.98	1.4	1.2	1.32	1.51	1.55	1.51	1.39	1.39					1	1	0.97	1.45	1.12	1.24	1.64	1.62	1.45	1.23	1.58	1.06	1.02	1.04	1.41	1.35	1.33	1.65	1.55	1.57	1.52	1.27
ENSG00000075426	FOSL2	1.08	1.26	1.47	1.31	1.3	1.24	1.12	1.05	1.07	0.99	0.89					1.1	1.34	1.53	1.36	1.29	1.32	1.16	1.02	1.06	0.97	0.9	1.07	1.25	1.39	1.26	1.29	1.11	1.02	1.08	1.06	1.02	0.84
ENSG00000075429	CACNG5	0	0	0	0	0	0	0	0	0	0	0					0	0	0	0	0	0	0	0	0	0	0	0	0	0	0	0	0	0	0	0	0	0
ENSG00000075461	CACNG4	0	0	0	0	0	0	0	0	0	0	0					0	0	0	0	0	0	0	0	0	0	0	0	0	0	0	0	0	0	0	0	0	0
ENSG00000075539	FRYL	0.99	0.99	0.98	0.76	0.72	0.8	0.86	0.98	1.07	0.97	1.01					0.94	0.98	0.95	0.78	0.67	0.79	0.98	1.03	1.08	0.86	1.07	1.05	1.04	1.07	0.77	0.79	0.79	0.89	0.96	1.05	1.01	0.86
ENSG00000075568	TMEM131	1.03	1	0.98	0.85	0.83	0.9	0.96	0.97	1.01	1.01	1.08					1.03	1.01	0.94	0.89	0.78	0.9	1.02	1.02	1.03	0.96	1.08	1.02	0.98	1.05	0.82	0.83	0.86	0.96	0.96	0.96	1	1.04
ENSG00000075618	FSCN1	1.03	1	1.01	1.2	1.44	1.23	0.92	0.93	0.86	0.96	0.8					1.22	1.27	1.12	1.05	1.26	1.39	0.84	0.64	0.84	1.31	0.78	0.88	0.95	0.86	1.17	1.41	1.2	0.81	1.2	0.8	0.93	0.76
ENSG00000075624	ACTB	1.04	1.02	0.96	0.95	0.99	0.87	0.79	0.88	0.85	0.83	0.77					1.09	1.12	0.96	0.92	0.93	0.83	0.74	0.74	0.8	0.91	0.83	0.98	0.99	0.93	1.01	1.03	0.92	0.8	0.96	0.83	0.79	0.71
ENSG00000075643	MOCOS	0.88	1.02	1.23	0.89	0.67	1.11	0.87	1.02	1.75	2.17	3.07	Positive	Upregulated	tan	0.855109	0.99	0.88	1.49	0.83	0.62	1.29	1.25	0.96	1.42	2.32	2.73	0.78	1.19	1.05	1.31	0.51	1.14	0.97	1.18	2	1.87	3.02
ENSG00000075651	PLD1	0.95	0.95	0.94	1.1	1.22	0.88	1.12	1.27	1.33	1.27	1.35			steelblue	0.946792	0.92	0.93	0.9	1.19	1.28	0.94	1.19	1.25	1.22	1.05	1.32	1.01	0.97	1.05	1.02	1.14	0.83	1.15	1.3	1.47	1.5	1.35
ENSG00000075673	ATP12A	0	0	0	0	0	0	0	0	0	0	0					0	0	0	0	0	0	0	0	0	0	0	0	0	0	0	0	0	0	0	0	0	0
ENSG00000075702	WDR62	1.01	1.03	0.94	0.68	0.74	0.58	0.47	0.32	0.57	1.06	1.15			magenta	0.929768	1.08	1.36	0.99	0.72	0.81	0.67	0.48	0.28	0.62	1.92	1.46	1	1.07	0.93	0.65	0.73	0.62	0.46	0.36	0.53	0.79	0.96
ENSG00000075711	DLG1	1	0.97	0.99	0.86	0.87	0.96	1.02	0.74	0.77	0.74	0.79					0.94	0.9	0.97	0.92	0.89	0.91	1.06	0.82	0.76	0.71	0.86	1.06	0.99	1.04	0.81	0.86	0.9	1.08	0.68	0.77	0.68	0.75
ENSG00000075785	RAB7A	0.97	0.96	1.03	1.04	1.08	1.13	1.18	1.3	1.25	1.18	1.16					0.99	0.95	1.05	1.04	1.07	1.08	1.17	1.4	1.21	1.12	1.2	0.97	0.94	1.01	1.01	1.1	1.13	1.21	1.19	1.27	1.19	1.2
ENSG00000075790	BCAP29	1.02	1	0.93	0.79	0.66	0.71	0.74	0.91	1.03	1.1	0.98					1.06	0.96	0.92	0.81	0.58	0.66	0.88	1	0.87	0.97	1.09	1	1.05	0.98	0.83	0.76	0.77	0.81	0.84	1.2	1.12	0.87
ENSG00000075826	SEC31B	1.02	0.89	0.77	0.66	0.59	0.59	0.69	0.82	0.73	0.65	0.61			pink	0.863853	0.96	0.92	0.75	0.61	0.69	0.75	0.67	0.85	0.77	0.57	0.63	1.03	0.88	0.65	0.71	0.49	0.52	0.71	0.98	0.95	0.83	0.64
ENSG00000075856	SART3	0.96	0.96	0.9	0.85	0.8	0.82	0.88	0.84	0.86	0.94	0.99					0.96	0.99	0.86	0.87	0.82	0.91	0.89	0.85	0.91	0.99	1.07	0.99	0.97	0.89	0.85	0.82	0.79	0.86	0.84	0.8	0.86	0.92
ENSG00000075884	ARHGAP15	0.67	1.61	1.13	0.45	0	0.91	0.9	1.12	1.53	1.84	1.64					0	0	1.54	0.33	0	0.48	1.08	3.31	0	0.71	0.45	0.58	0.45	0	0	0	0.28	0	0	0.37	0	0
ENSG00000075886	TUBA3D	1.42	0.9	0.48	0.36	0.92	0.55	0.6	0.37	0.42	0.74	0.92			plum1	0.520691	1.81	0.8	0.38	0.37	0.9	0.82	0.59	0.34	0	1.13	1.02	0.93	0.91	0.63	0.24	0.48	0.5	0.53	0.67	0.34	0.42	0.76
ENSG00000075891	PAX2	0	0	0	0	0	0	0	0	0	0	0					0	0	0	0	0	0	0	0	0	0	0	0	0	0	0	0	0	0	0	0	0	0
ENSG00000075914	EXOSC7	0.96	0.99	0.92	0.85	0.86	0.85	0.89	1.1	0.96	0.93	1.02					0.93	1.01	0.82	0.76	0.84	0.82	0.88	1.16	0.99	1.01	1.04	0.98	0.94	0.96	0.88	0.87	0.9	0.9	1.06	0.91	0.81	1.02
ENSG00000075945	KIFAP3	0.98	0.95	0.92	1.04	1.19	1.47	1.78	1.8	1.99	1.67	1.77					1	0.91	0.92	1.05	1.2	1.45	1.82	1.99	1.89	1.49	1.92	0.96	0.92	0.99	1.03	1.17	1.4	1.8	1.64	2.14	1.73	1.54
ENSG00000075975	MKRN2	0.98	0.98	0.89	0.85	0.89	0.91	0.89	0.89	0.88	0.89	0.92					0.97	1.05	0.87	0.8	0.86	0.89	0.87	0.94	0.87	0.86	1	1.03	0.94	0.91	0.86	0.94	0.91	0.96	0.83	0.91	0.88	0.87
ENSG00000076003	MCM6	0.94	0.96	0.87	0.71	0.59	0.4	0.27	0.57	0.8	0.99	1.23	Negative	Inhibited	midnightblue	0.906081	0.99	0.95	0.88	0.72	0.52	0.41	0.28	0.59	0.98	1.39	1.42	0.92	0.94	0.93	0.71	0.71	0.38	0.28	0.56	0.66	0.68	1.11
ENSG00000076043	REXO2	1.01	0.92	0.91	0.86	0.82	0.8	0.72	0.85	0.82	0.81	0.81					0.97	0.89	0.9	0.85	0.76	0.75	0.72	0.88	0.75	0.77	0.85	1.02	0.95	0.92	0.83	0.9	0.83	0.77	0.84	0.88	0.79	0.78
ENSG00000076053	RBM7	0.97	1.02	1.07	1.12	0.93	1.09	1.14	0.97	0.99	1.02	1.04					0.94	1	1.03	1.19	0.87	1.11	1.38	1.16	0.88	0.91	1.38	1.02	0.99	1.15	1.19	1.05	1.04	1.18	0.92	1.11	1.1	0.8
ENSG00000076067	RBMS2	0.97	0.93	0.88	0.68	0.68	0.67	0.71	0.71	0.76	0.78	0.87					0.95	0.92	0.84	0.71	0.65	0.65	0.72	0.76	0.76	0.68	0.86	1.04	0.88	0.96	0.65	0.71	0.68	0.74	0.67	0.75	0.87	0.84
ENSG00000076108	BAZ2A	1.01	1.01	0.99	1.18	1.13	1.04	1.1	1.12	1.04	1.12	1.21					0.97	1.04	0.96	1.18	1.13	1.05	1.08	1.21	1.07	1.04	1.23	1.07	1	1.01	1.15	1.12	0.98	1.08	1.09	1.02	1.23	1.16
ENSG00000076201	PTPN23	1.03	0.98	0.84	0.77	0.89	0.94	0.95	0.97	0.91	1.01	0.9					1.1	1.16	0.87	0.71	0.92	1.07	0.91	0.81	0.99	1.17	0.84	1.01	0.95	0.81	0.82	0.84	0.89	0.81	1.11	0.89	1.04	0.89
ENSG00000076242	MLH1	0.95	0.95	0.95	0.8	0.75	0.7	0.74	0.66	0.85	1.13	1.21					0.94	0.91	0.93	0.84	0.71	0.66	0.79	0.75	0.9	1.25	1.35	1	0.94	1	0.73	0.83	0.69	0.76	0.6	0.81	0.93	1.14
ENSG00000076248	UNG	0.94	0.93	0.87	0.64	0.53	0.43	0.34	0.65	0.84	0.97	1.14			midnightblue	0.938728	0.99	0.89	0.89	0.69	0.49	0.43	0.37	0.66	0.98	1.05	1.14	0.93	0.93	0.9	0.61	0.63	0.44	0.32	0.67	0.71	0.81	1.09
ENSG00000076258	FMO4	1.04	0.88	1.02	0.87	0.52	0.62	0.61	0.66	0.85	0.96	0.88			skyblue	0.817688	1.15	0.85	1.13	1.01	0.51	0.57	0.5	0.68	0.9	0.8	0.87	0.86	0.81	1.19	0.86	0.54	0.6	0.64	0.75	0.77	1.2	0.92
ENSG00000076321	KLHL20	1.01	1.01	0.92	0.63	0.56	0.63	0.74	0.75	0.77	0.77	0.81					0.9	0.95	0.91	0.6	0.53	0.58	0.7	0.85	0.74	0.67	0.85	1.08	1.05	0.98	0.63	0.61	0.67	0.84	0.74	0.79	0.86	0.74
ENSG00000076344	RGS11	1.11	0.9	0.8	0.8	0.77	0.57	0.52	0.58	0.49	0.58	0.61			darkorange	0.841715	1.21	1.21	0.89	0.8	0.82	0.67	0.43	0.41	0.49	0.69	0.57	1.03	0.83	0.62	0.77	0.77	0.55	0.48	0.69	0.48	0.57	0.52
ENSG00000076351	SLC46A1	1.04	1.07	0.75	0.43	0.48	0.41	0.38	0.6	0.6	0.7	0.93			green	0.842216	1.03	1.33	0.69	0.51	0.29	0.35	0.3	0.43	0.6	0.78	1.18	0.95	0.95	0.93	0.34	0.58	0.47	0.42	0.76	0.49	0.56	0.93
ENSG00000076356	PLXNA2	1.06	1.04	0.98	0.71	0.6	0.7	0.74	0.94	0.87	0.87	0.86					1.08	1.11	0.98	0.72	0.59	0.71	0.77	0.85	0.89	0.89	0.89	1.05	1.02	0.97	0.71	0.6	0.71	0.76	0.97	0.82	0.83	0.9
ENSG00000076382	SPAG5	0.95	1.03	0.94	0.71	0.74	0.67	0.6	0.21	0.47	1.12	1.24			grey60	0.980323	0.95	1.1	0.83	0.73	0.8	0.66	0.65	0.22	0.42	1.46	1.69	0.99	1.04	0.99	0.72	0.73	0.68	0.64	0.22	0.52	0.85	1.1
ENSG00000076513	ANKRD13A	0.95	0.92	0.92	0.92	0.89	0.98	0.9	0.8	0.91	0.96	0.92					0.92	0.88	0.9	0.89	0.84	0.94	0.9	0.82	0.84	0.84	0.92	0.96	0.94	0.99	0.96	0.94	1.02	0.99	0.82	1.01	1.08	0.88
ENSG00000076554	TPD52	1.02	1	0.92	0.67	0.53	0.47	0.41	0.31	0.34	0.41	0.52	Negative	Downregulated	saddlebrown	0.922902	0.97	0.93	0.85	0.75	0.47	0.38	0.38	0.32	0.29	0.38	0.7	1.02	0.99	0.99	0.75	0.63	0.57	0.54	0.33	0.38	0.39	0.38
ENSG00000076555	ACACB	1.01	0.9	0.96	0.6	0.47	0.26	0.25	0.36	0.67	0.86	1.04	Negative	Other	darkgrey	0.925309	1.01	1.08	0.91	0.43	0.45	0.3	0.2	0.35	0.68	0.92	0.93	1.07	0.88	1.06	0.86	0.46	0.35	0.34	0.44	0.75	0.88	1.04
ENSG00000076604	TRAF4	1.09	1.14	1.17	0.9	0.9	0.87	0.87	0.8	0.87	0.95	0.93					1.1	1.15	1.2	0.93	1.14	1	0.86	0.66	0.87	1.01	0.93	1.06	1.24	1.12	0.86	0.76	0.75	0.8	0.93	0.96	0.99	0.94
ENSG00000076641	PAG1	0.84	0.88	0.98	1.03	1.32	1.44	0.99	0.67	0.92	1.04	1.6			lightsteelblue1	0.633233	0.65	0.95	1.21	0.98	1.89	1.84	0.88	0.66	0.87	1.56	1.89	0.95	0.96	1.02	1.17	1.51	1.08	0.86	0.74	1.35	1.23	1.15
ENSG00000076650	GPATCH1	0.92	1.07	0.76	0.75	0.74	0.77	0.84	0.82	0.92	1.01	1.07					0.99	1.05	0.62	0.82	0.79	0.79	0.81	0.91	1.03	1.06	1.13	0.83	1.16	0.96	0.71	0.69	0.75	0.89	0.75	0.85	0.89	1.04
ENSG00000076662	ICAM3	0.45	0.36	0.74	1.52	2.33	0.59	0.26	7.67	0.98	3	1.59			tan	0.663519	0	2.26	0.87	2.17	0	0.63	0.2	0	2.1	4.23	1.13	0.84	0.24	1.01	0	0	0	0	3.09	0.81	2.33	1.88
ENSG00000076685	NT5C2	1	0.93	1.04	1.01	1.02	0.99	0.9	0.92	1.06	1.12	1.01					0.99	0.87	1	0.99	0.98	0.98	0.94	1	1.02	0.98	0.95	1.04	0.98	1.13	0.98	1.11	0.94	0.93	0.89	1.08	1.16	0.96
ENSG00000076706	MCAM	1.01	0.96	0.93	0.95	1.01	0.98	1.02	1.13	1.24	1.48	1.49					1.09	1.04	0.93	0.9	1.06	0.96	1.01	1.09	1.31	1.72	1.57	1	0.95	0.91	0.99	1.01	1	1.04	1.14	1.14	1.37	1.5
ENSG00000076716	GPC4	1.03	1.01	0.86	0.49	0.44	0.3	0.28	0.25	0.43	0.72	0.6	Negative	Other	salmon	0.831266	1.01	1.09	0.73	0.51	0.41	0.3	0.31	0.25	0.37	0.46	0.4	1.03	0.97	1.15	0.47	0.53	0.26	0.28	0.29	0.65	1.17	0.65
ENSG00000076770	MBNL3	1.01	0.86	0.89	0.91	0.73	0.53	0.51	0.52	0.63	0.78	1.16			midnightblue	0.594117	1.23	0.96	0.8	1.03	0.66	0.49	0.72	0.52	0.52	0.79	1.95	0.78	0.94	0.92	0.91	0.77	0.58	0.45	0.51	0.53	0.71	0.69
ENSG00000076826	CAMSAP3	1.28	1.06	0.84	0.68	1.46	1.12	0.71	0.6	1.04	0.49	0.46			plum2	0.756984	1.17	0.83	1.26	1.69	2.22	1.52	0.68	0.34	0.91	0.79	0.33	0.93	1.12	1.63	0.27	2.11	1.65	0.57	1.45	1.37	0.39	0.23
ENSG00000076864	RAP1GAP	1.43	1.14	0.72	1.38	0.96	1.23	0.81	0.65	1.05	1.6	2.08			turquoise	0.455064	2.7	1.61	0.98	1.14	2.27	0.92	0.66	0.68	1.4	1.32	1.73	0.87	1.12	0.34	1.05	0.44	1.52	0.56	1.01	0.87	1.9	3.23
ENSG00000076924	XAB2	1.01	0.97	0.82	0.88	0.98	0.93	0.98	1.01	0.93	1.03	0.9					1.1	1.21	0.87	0.77	1.04	1.15	0.93	0.71	0.99	1.18	0.85	0.94	0.91	0.73	0.94	0.85	0.93	0.84	1.3	0.87	1.03	0.85
ENSG00000076928	ARHGEF1	1.08	1	0.82	0.75	0.79	0.84	0.91	0.95	0.8	0.9	0.78					1.22	1.24	0.88	0.71	0.85	0.96	0.89	0.68	0.81	1.14	0.75	0.97	0.93	0.77	0.74	0.7	0.83	0.73	1.12	0.75	0.84	0.74
ENSG00000076944	STXBP2	1	0.99	0.78	0.95	0.93	1	1.07	1.38	1.12	1.19	1.15					0.98	1.22	0.89	0.8	0.87	1.19	1.03	1.06	1.23	1.49	1.17	0.93	0.95	0.61	1.17	0.95	0.95	0.89	1.77	1.09	1.24	1.13
ENSG00000076984	MAP2K7	1.04	1	0.84	0.88	1.07	1.07	1	0.94	0.91	0.91	0.76					1.12	1.19	0.89	0.87	1.05	1.26	0.99	0.7	0.8	1.05	0.77	0.98	1.06	0.75	0.89	0.98	0.99	0.86	1.11	0.97	0.89	0.7
ENSG00000077009	NMRK2	0	0	0	0	0	0	0	0	0	0	0					0	0	0	0	0	0	0	0	0	0	0	0	0	0	0	0	0	0	0	0	0	0
ENSG00000077044	DGKD	1.05	1.07	0.97	0.94	0.78	0.87	0.91	0.91	0.8	0.78	0.72					1.1	1.13	1.03	0.88	0.81	1	0.95	0.83	0.79	0.86	0.69	1.06	1.02	0.94	1	0.81	0.81	0.83	1.04	0.83	0.74	0.69
ENSG00000077063	CTTNBP2	0.72	0.83	0.91	0.93	0.53	0.44	0.45	0.53	0.38	0.51	0.49			salmon	0.844876	0.57	0.99	0.88	0.81	0.49	0.57	0.48	0.56	0.32	0.37	0.6	1.04	0.63	1.13	0.93	0.53	0.32	0.5	0.63	0.36	0.68	0.28
ENSG00000077080	ACTL6B	1.49	0	0	0	0	0	0	0	0	0	0					0	0	0	0	0	0	0	0	0	0	0	0	0	0	0	0	0	0	0	0	0	0
ENSG00000077092	RARB	1.01	1	1.02	0.78	0.65	0.78	0.93	1.13	1.07	0.92	0.92					0.98	0.94	0.99	0.88	0.65	0.74	0.91	1.2	1.04	0.74	0.94	1.04	1.07	1.1	0.72	0.66	0.81	0.98	1.12	1.09	1.07	0.85
ENSG00000077097	TOP2B	1.02	0.99	0.98	1.09	0.99	0.98	0.97	0.97	0.95	0.89	1					1.03	0.98	0.95	1.14	0.91	0.94	1	1.09	0.94	0.81	1.16	1.03	1.02	1.06	1.08	1.06	1	1.03	0.91	0.98	0.86	0.9
ENSG00000077147	TM9SF3	1.01	0.96	0.95	0.8	0.7	0.8	0.85	0.9	0.94	0.92	0.95					0.98	0.93	0.93	0.84	0.61	0.73	0.96	1.02	0.86	0.81	1.14	1.02	0.99	1	0.82	0.81	0.82	0.94	0.84	1.03	0.95	0.79
ENSG00000077150	NFKB2	1.07	1.38	2.21	3.43	3.75	4.6	5.11	3.42	3.2	3.3	2.62	Positive	Upregulated	purple	0.946699	1.21	1.44	2.3	3.36	4.32	5.28	5.02	2.89	2.9	3.35	2.48	1.01	1.42	1.64	3.37	3.29	3.96	4.37	3.73	3.29	3.41	2.66
ENSG00000077152	UBE2T	1.03	0.9	0.92	0.73	0.65	0.51	0.38	0.38	0.69	1.13	1.21	Negative	Delayed	magenta	0.983454	1.01	0.95	0.85	0.8	0.67	0.54	0.38	0.38	0.67	1.61	1.35	0.99	0.9	0.98	0.73	0.66	0.49	0.45	0.37	0.7	0.82	1.19
ENSG00000077157	PPP1R12B	1.03	0.97	0.88	0.78	0.72	0.69	0.59	0.68	0.71	0.72	0.64			yellowgreen	0.844662	1.07	0.99	0.82	0.78	0.66	0.66	0.61	0.7	0.6	0.49	0.47	1.03	0.91	0.99	0.81	0.82	0.71	0.66	0.7	0.82	0.85	0.65
ENSG00000077232	DNAJC10	0.99	0.97	0.93	0.88	0.86	0.97	1.1	1.2	1.28	1.25	1.27					1.01	0.93	0.91	0.88	0.79	0.9	1.11	1.28	1.22	1.15	1.48	1	0.97	1.01	0.92	0.94	0.98	1.21	1.14	1.31	1.22	1.12
ENSG00000077235	GTF3C1	1.02	1	0.95	0.73	0.75	0.77	0.84	0.93	0.92	1.06	1.08					1.03	1.07	0.93	0.7	0.77	0.83	0.87	0.86	0.99	1.09	1.04	1.04	1.02	0.99	0.76	0.73	0.77	0.77	1.01	0.86	1.06	1.09
ENSG00000077238	IL4R	1.02	1.05	1.29	1.56	1.8	2.48	3.58	4.01	3.55	3.65	2.95	Positive	Upregulated	black	0.967419	1.06	1.18	1.24	1.45	1.95	2.78	3.92	3.83	3.44	3.32	2.4	1.01	1.03	1.11	1.66	1.75	2.26	3.1	4.16	3.36	4.14	3.06
ENSG00000077254	USP33	0.98	1	0.91	0.91	0.91	0.88	0.96	1.02	1.06	1.03	1.05					0.96	0.99	0.85	0.89	0.86	0.91	1.06	1.16	1	0.91	1.11	0.96	1.03	0.97	0.92	0.94	0.84	0.95	0.94	1.09	1.07	0.91
ENSG00000077264	PAK3	0.93	1.07	0.73	1.2	1.34	2.19	1.43	1.12	0.99	1.53	1.25			turquoise	0.812373	1.19	1.25	0.84	1.29	1.32	2.12	1.28	2.15	0.71	1.31	1.71	0.82	0.78	0.81	0.91	1.08	1.78	1.86	0.78	1.2	1.65	1.09
ENSG00000077274	CAPN6	0	0	0	0	0	0	0	0	0	0	0					0	0	0	0	0	0	0	0	0	0	0	0	0	0	0	0	0	0	0	0	0	0
ENSG00000077279	DCX	0	0	0	0	0	0	0	0	0	0	0					0	0	0	0	0	0	0	0	0	0	0	0	0	0	0	0	0	0	0	0	0	0
ENSG00000077312	SNRPA	0.92	0.9	0.84	0.86	0.93	0.86	0.88	0.86	0.78	0.85	0.94					0.96	0.96	0.88	0.82	0.95	0.88	0.78	0.69	0.75	1.03	1.04	0.88	0.87	0.82	0.81	0.92	0.85	0.82	0.89	0.73	0.77	0.89
ENSG00000077327	SPAG6	0.63	0	0	0.96	0	0	0	0	2.03	0	0.45					0	0	0	0	0	0	0	0	0	0	0.74	0	0	0	0.96	0	0	0	0	0.79	0	0
ENSG00000077348	EXOSC5	1	0.9	0.72	0.82	0.92	0.68	0.67	0.69	0.7	0.72	0.78			lightcyan1	0.896002	0.91	1.13	0.7	0.67	0.95	0.74	0.68	0.46	0.71	0.97	0.73	1.04	0.93	0.68	0.9	0.85	0.72	0.51	0.94	0.65	0.61	0.69
ENSG00000077380	DYNC1I2	0.98	0.96	0.96	0.94	0.91	0.96	1.05	1.11	1.12	1.08	1.08					0.97	0.93	0.95	0.99	0.89	0.92	1.04	1.26	1.1	1	1.11	1	0.97	1.02	0.89	0.95	0.97	1.11	1.02	1.17	1.07	1.07
ENSG00000077420	APBB1IP	0.89	0.74	1.54	0.27	0.51	0.07	0.88	0.88	1.59	0.5	0.56			salmon	0.602674	0.48	0.63	1.27	0.29	0.71	0	0	1.49	4.61	0.22	0.13	0.89	1.17	1.84	0.34	0.28	0.2	0.39	0.23	3.71	1.29	0.32
ENSG00000077454	LRCH4	1.03	1.05	0.97	0.79	0.92	0.88	0.81	0.81	0.83	0.87	0.81					1.26	1.34	1.28	0.73	0.89	0.98	0.72	0.58	0.84	1.28	0.78	0.94	1.03	0.82	0.85	0.83	0.88	0.67	1.13	0.86	0.86	0.79
ENSG00000077458	FAM76B	0.96	0.87	0.72	0.74	0.71	0.82	0.94	0.68	0.89	0.88	0.97					0.98	0.83	0.63	0.78	0.7	0.81	1.09	0.69	0.83	0.81	1.08	0.97	0.88	0.89	0.76	0.76	0.82	1.03	0.66	1.09	0.96	0.78
ENSG00000077463	SIRT6	1.16	1.03	0.9	1.14	1.4	1.46	1.52	1.48	1.25	1.27	0.92			black	0.59091	1.25	1.31	1.08	1.1	1.43	1.66	1.43	0.79	1.27	1.67	0.84	1.06	0.99	0.72	1.07	1.29	1.45	1.24	2.13	1.3	1.17	0.85
ENSG00000077498	TYR	0	0	0	0.98	1.48	0.69	0.49	0.91	1.82	0	0					0	0	0	0	0	0	0	0	0	0	0	0	0	0	0	0	1.06	0	0	0	0	0
ENSG00000077514	POLD3	0.98	0.93	0.88	0.68	0.79	0.67	0.56	0.59	0.95	1.25	1.31					1.01	0.83	0.85	0.7	0.81	0.69	0.66	0.61	1.08	1.41	1.5	1.01	0.94	0.96	0.63	0.77	0.59	0.5	0.55	0.88	0.99	1.12
ENSG00000077522	ACTN2	1.83	0.43	0.43	0.99	1.61	0.52	1.64	0.47	3.29	2.14	9.85			turquoise	0.647101	1.58	0	0.35	1.7	2.72	0.39	1.08	0.86	5.5	2.2	2.26	1.15	0	2.36	1.01	0.44	0	0	0.23	1.95	1.27	13.82
ENSG00000077549	CAPZB	0.96	0.94	0.95	0.92	0.96	0.96	0.98	1	0.94	0.89	0.91					0.97	0.94	0.92	0.93	0.98	0.91	0.95	1.05	0.9	0.86	0.92	0.99	0.93	1.01	0.89	0.98	0.96	1.03	0.97	0.95	0.88	0.93
ENSG00000077585	GPR137B	0.92	0.94	0.9	1.11	1.04	1.02	0.86	0.79	0.86	0.85	0.89					0.89	0.85	0.82	1.19	1.02	0.98	0.78	0.95	0.76	0.74	0.8	0.93	0.97	0.98	1.04	1.04	0.96	0.96	0.68	0.99	1	0.95
ENSG00000077616	NAALAD2	0.94	0.95	1.03	1.07	0.98	0.77	0.92	0.75	0.67	0.68	0.9			greenyellow	0.564738	0.72	0.9	1.43	1.25	1.9	0.78	0.58	0.66	0.76	0.77	1.49	1.03	1.03	0.6	1.05	1.07	0.77	1.28	0.96	0.5	1	0.43
ENSG00000077684	JADE1	1.08	1.15	0.84	0.4	0.5	0.7	0.63	0.57	0.59	0.76	0.85					1.11	1.14	0.78	0.41	0.52	0.79	0.75	0.68	0.66	0.8	0.94	1.05	1.12	0.98	0.4	0.49	0.61	0.59	0.51	0.57	0.68	0.8
ENSG00000077713	SLC25A43	1.02	0.96	0.96	1.06	1.04	1.14	1.15	1.13	1.17	1.2	1.17					1.02	0.92	0.95	1.06	1	0.95	1.25	1.46	1.21	1.09	1.3	0.99	0.98	0.99	1.04	1.09	1.16	1.21	1	1.09	1.14	1.12
ENSG00000077721	UBE2A	1	0.93	0.93	0.89	0.93	0.92	0.85	0.76	0.86	0.94	0.95					1	0.89	0.87	0.87	0.88	0.91	0.88	0.81	0.76	0.91	1	0.97	0.97	0.98	0.94	0.95	0.93	0.84	0.71	0.96	0.9	0.87
ENSG00000077782	FGFR1	0.98	0.93	0.9	0.76	0.77	0.84	0.95	0.72	0.76	0.83	0.84					0.99	1	0.91	0.73	0.76	0.84	0.84	0.66	0.76	0.87	0.91	1.03	0.93	0.91	0.75	0.75	0.88	1	0.79	0.75	0.82	0.81
ENSG00000077800	FKBP6	3.64	3.34	0	0	0	0	0	0	0	0	0					0	0	0	0	0	0	0	0	0	0	0	1.51	0	0	0	0	0	0	0	0	0	0
ENSG00000077935	SMC1B	1.23	1.25	1.59	1.62	2.7	1.56	0.77	0.91	0.85	1.12	0.94			orangered4	0.584609	0.86	1.57	1.34	4.08	1.75	1.14	1.08	0.58	1.11	0.8	0.49	1.24	1.5	1.39	1.34	6.46	1.23	0.85	0.92	1.3	1.6	1.35
ENSG00000077942	FBLN1	1.11	0.99	0.92	0.95	0.95	0.94	0.79	0.54	0.9	1.52	1.81			white	0.934207	1.21	1.15	1.05	0.88	0.97	1.16	0.84	0.41	0.81	1.26	1.72	1.05	1.06	0.69	0.99	1.03	0.85	0.82	0.77	0.97	1.89	1.76
ENSG00000077943	ITGA8	2.1	0.94	1.08	1.23	2.38	2.82	2	8.19	1.61	4.35	2.94			black	0.728186	2.86	0.8	1.39	3.12	1.36	3.2	1.87	0	2.63	3.24	7.05	2.03	1.33	1.54	0.32	1.39	2.12	1.14	1.9	0.92	11.83	6.57
ENSG00000077984	CST7	1.13	1.21	0.88	0.77	1.33	0.49	1.83	0.75	0.63	1.5	0.91					0	0	0.39	0.87	0.8	0.7	1.05	0	0	0.98	1.25	1.46	0.53	0.12	0.23	3.24	0.17	0.71	0.99	0	0	2.65
ENSG00000078018	MAP2	1.02	1	1.01	0.78	0.5	0.29	0.23	0.54	0.63	0.77	0.58	Negative	Downregulated	saddlebrown	0.914072	1.01	1.03	0.98	0.81	0.43	0.26	0.29	0.51	0.47	0.53	0.54	1.05	0.94	1.08	0.79	0.58	0.28	0.21	0.61	0.81	1.03	0.57
ENSG00000078043	PIAS2	0.96	1.01	1.04	0.65	0.57	0.65	0.69	0.76	0.86	0.78	0.93					0.96	0.98	1.07	0.73	0.49	0.63	0.74	0.87	0.83	0.7	1.05	0.9	1	0.93	0.68	0.64	0.67	0.68	0.68	0.95	0.83	0.89
ENSG00000078053	AMPH	0.93	0.97	0.98	0.8	0.72	0.72	0.67	0.85	0.79	0.75	0.88					0.92	0.95	0.97	0.82	0.71	0.74	0.89	0.81	0.78	0.75	0.99	0.89	0.99	1.03	0.79	0.73	0.7	0.7	0.84	0.79	0.72	0.73
ENSG00000078061	ARAF	1.01	0.95	0.85	0.83	0.86	0.87	0.92	0.92	0.86	0.96	0.94					1.05	1.02	0.84	0.82	0.85	0.96	0.91	0.79	0.86	1.07	0.94	0.96	0.97	0.83	0.82	0.84	0.87	0.8	0.99	0.84	0.96	0.9
ENSG00000078070	MCCC1	0.95	0.94	0.9	0.74	0.69	0.71	0.73	0.7	0.59	0.63	0.75					0.94	0.9	0.89	0.8	0.63	0.71	0.74	0.78	0.59	0.66	0.81	0.96	0.94	0.93	0.69	0.75	0.76	0.77	0.67	0.58	0.58	0.67
ENSG00000078081	LAMP3	0.95	0.98	0.97	1.08	1.2	1.44	1.83	1.86	2.73	3.7	3.59	Positive	Upregulated	tan	0.96047	0.97	0.93	0.89	1.14	1.43	1.32	2.15	2.31	2.62	3.12	4	1	1.01	1.07	1.01	1.03	1.39	1.5	1.56	2.36	3.75	2.82
ENSG00000078098	FAP	1.16	0.82	1.06	0.74	0.87	0.97	1.17	1.32	1.3	1.2	1.25			turquoise	0.674618	1.15	0.68	0.97	0.74	0.78	1.01	1.45	1.04	1.13	0.94	1.28	0.92	0.64	1.05	0.85	1.01	1.09	0.97	1.91	1.48	1.48	0.97
ENSG00000078114	NEBL	0.94	0.99	0.75	1.19	1.51	1.27	2.41	1.45	1.14	0.96	1.65			royalblue	0.703582	0.54	1.18	0.82	1.48	1.6	0.99	1.55	1.78	0.75	0.94	2.04	1.1	0.91	0.89	1.11	1.23	1.97	3.2	1.2	1.5	1.02	1.39
ENSG00000078124	ACER3	1.06	0.97	0.94	0.91	0.82	0.97	1	0.73	0.78	0.89	0.93					1	0.93	0.91	0.98	0.72	0.95	1.19	0.84	0.71	0.86	1.21	1.09	1	1.02	0.93	0.93	0.89	1.01	0.67	0.83	0.8	0.73
ENSG00000078140	UBE2K	0.98	1.01	0.96	0.91	0.88	1.01	1.01	0.95	1.01	0.98	1.07					0.93	0.97	0.94	0.94	0.79	0.96	1.14	1.08	0.96	0.91	1.29	1.01	1	1.05	0.93	1	1.04	1.06	0.87	1.05	0.96	0.98
ENSG00000078142	PIK3C3	1	0.98	0.93	0.9	0.86	0.9	1.03	1.05	1.09	0.97	1.05					0.98	0.91	0.88	0.9	0.85	0.84	1.05	1.08	1.03	0.86	1.03	1.06	1.02	0.98	0.89	0.86	0.94	1.14	1.1	1.17	1.06	1.02
ENSG00000078177	N4BP2	1	0.91	1.09	0.79	0.86	1.21	1.18	1.07	1.16	1.29	1.29					0.93	0.89	1.22	0.78	0.77	1.09	1.33	1.17	1.02	1.19	1.5	1.09	0.9	0.98	0.91	0.88	1.19	1.33	1.07	1.41	1.25	1
ENSG00000078237	TIGAR	0.99	0.96	0.84	0.65	0.73	0.94	0.95	0.72	0.76	0.79	0.89			blue	0.904141	1.05	0.84	0.86	0.64	0.7	0.87	1.04	0.63	0.61	0.67	1.07	1.04	1.08	0.74	0.75	0.74	0.99	1.01	0.79	0.94	0.86	0.7
ENSG00000078246	TULP3	1.01	1	0.96	0.88	1.07	1.1	1.11	0.94	1.01	1.02	1.12					1	0.99	0.91	0.85	1.14	1.1	1.09	0.99	1.11	0.99	1.23	1.03	1.02	1.1	0.89	0.99	1.05	1.11	0.92	1.01	0.96	1.07
ENSG00000078269	SYNJ2	1	1.01	1.1	1.16	1.4	1.87	2.02	2.03	1.85	1.86	1.81	Positive	Upregulated			0.99	1.04	1.13	1.13	1.51	1.99	2.09	2.06	1.96	1.87	1.88	1.02	1.01	1.01	1.2	1.31	1.74	2	1.99	1.77	1.82	1.77
ENSG00000078295	ADCY2	0.69	0.94	0.92	0.71	0.57	0.55	0.5	0.71	0.52	0.46	0.34			ivory	0.826847	0.58	0.82	0.87	0.53	0.68	0.48	0.44	0.7	0.4	0.46	0.32	0.8	0.97	0.79	0.81	0.44	0.59	0.56	0.55	0.48	0.61	0.41
ENSG00000078304	PPP2R5C	0.96	0.97	0.92	0.73	0.65	0.71	0.75	0.69	0.76	0.79	0.84					0.92	0.98	0.87	0.74	0.61	0.67	0.76	0.78	0.74	0.77	0.95	1	0.96	1	0.73	0.71	0.72	0.8	0.62	0.77	0.77	0.73
ENSG00000078319	PMS2P1	1	0.85	0.9	0.71	0.63	0.67	0.87	0.94	0.94	0.83	0.94					1.07	0.85	0.95	0.74	0.65	0.67	0.89	1.15	1.01	0.82	0.95	1.02	0.96	0.84	0.74	0.7	0.6	0.88	0.84	0.88	0.76	0.97
ENSG00000078328	RBFOX1	0	0	0	0	0	1.35	0	0	0	4	0.2					0	0	0	0	0	0	0	0	0	0	0	0	0	0	0	0	0	0	0	0	0	0
ENSG00000078369	GNB1	0.99	0.96	0.96	0.98	1.01	1.05	1.05	1.02	1.01	1.07	1.06					0.99	0.97	0.93	0.98	1.01	1.04	1.07	1.06	0.97	1.05	1.13	0.98	0.98	0.99	0.99	1.02	1.04	1.08	1	1.01	1.06	1.02
ENSG00000078399	HOXA9	1	0.8	0.59	0.23	0.31	0.42	0.51	0.62	0.64	0.59	0.69	Negative	Downregulated	darkturquoise	0.874173	0.95	0.85	0.57	0.23	0.31	0.41	0.5	0.61	0.57	0.57	0.77	1.01	0.76	0.67	0.28	0.3	0.49	0.54	0.7	0.75	0.65	0.64
ENSG00000078401	EDN1	1.16	1.57	1.16	0.97	1.09	1.11	1.22	1.18	1.08	0.92	0.89			violet	0.871123	1.17	1.53	1.02	0.96	1.09	1.06	1.17	1.01	0.91	0.85	0.86	1.16	1.58	1.36	1.03	1.12	1.18	1.34	1.38	1.35	0.92	0.9
ENSG00000078403	MLLT10	1	1.06	0.99	1.02	0.94	0.88	1.02	0.9	0.88	0.89	0.98					0.95	1.06	0.96	1.04	0.87	0.82	0.95	1.05	0.88	0.78	1.09	1.05	1.05	1.04	1	1.01	0.92	1.06	0.81	0.87	0.89	0.9
ENSG00000078487	ZCWPW1	1.03	1.05	1.04	0.91	0.77	0.64	0.73	0.88	0.99	1.14	1.3			greenyellow	0.706714	0.87	1.23	1.16	0.77	0.56	0.66	0.67	0.7	1.02	0.93	1.01	1.15	0.88	1.04	1.05	0.76	0.82	0.74	0.95	1.01	1.38	1.51
ENSG00000078549	ADCYAP1R1	0	0	0	0	0	0	0	0	0	0	0					0	0	0	0	0	0	0	0	0	0	0	0	0	0	0	0	0	0	0	0	0	0
ENSG00000078579	FGF20	0.27	0	0	0	1.21	0	0	0	1.23	3.17	2.88					0	0	0	0	0	0	0	0	1.6	0.98	5.97	0	0	0	0	0	0	0	0	0	0	2.35
ENSG00000078589	P2RY10	0	1.5	0.74	0	0.24	0	0	2.05	0	0	0					0	0	0	0	0	0	0	0	0	0	0	0	0	0	0	1.32	0	0	0	0	0	0
ENSG00000078596	ITM2A	0.94	0.92	1.04	0.89	0.86	0.76	0.79	0.52	0.55	0.85	1.21			skyblue	0.682871	0.91	0.92	1.05	0.87	0.77	0.68	0.75	0.52	0.45	0.66	1.19	1.08	0.88	0.94	0.83	1.01	0.79	0.76	0.58	0.71	1.06	1.35
ENSG00000078618	NRDC	0.98	0.95	0.97	0.86	0.78	0.76	0.78	0.89	0.93	1.02	1.14					1.01	0.93	0.96	0.85	0.75	0.72	0.84	0.98	0.93	1.06	1.27	1	0.95	1.02	0.82	0.84	0.78	0.8	0.82	0.91	0.9	1.06
ENSG00000078668	VDAC3	0.96	0.95	0.94	0.83	0.8	0.77	0.79	0.72	0.81	0.92	0.98					0.96	0.89	0.86	0.82	0.78	0.7	0.82	0.8	0.79	0.96	1.05	0.97	0.99	1.04	0.84	0.85	0.8	0.83	0.65	0.79	0.76	0.96
ENSG00000078674	PCM1	1	1.01	1.04	0.79	0.76	0.86	0.91	0.81	0.88	0.98	1.07					0.98	0.98	1.03	0.8	0.73	0.83	0.94	0.92	0.88	0.9	1.15	1.03	1.04	1.12	0.75	0.79	0.86	0.98	0.73	0.84	0.95	0.98
ENSG00000078687	TNRC6C	1.02	1.11	0.98	0.58	0.76	0.76	0.9	0.81	0.79	0.77	0.77					0.99	1.21	0.97	0.56	0.74	0.7	0.87	0.77	0.8	0.81	0.83	1.04	1.06	1.01	0.63	0.77	0.78	0.94	0.89	0.81	0.73	0.69
ENSG00000078699	CBFA2T2	1.05	1	0.87	0.6	0.75	0.81	0.88	0.89	0.84	0.84	0.89					1	0.98	0.78	0.57	0.73	0.88	0.85	0.84	0.81	0.77	0.89	1.09	0.95	0.91	0.66	0.67	0.79	0.97	1	0.93	0.96	0.81
ENSG00000078725	BRINP1	1.17	0.88	0.91	0.22	0.17	0.09	0.19	0.06	0.24	0.23	0.14			paleturquoise	0.784733	1.04	1.45	0.89	0	0.33	0.06	0.28	0	0.31	0.05	0.04	2.1	0.13	0.78	0.64	0	0.31	0.14	0	0.25	0.92	0.69
ENSG00000078747	ITCH	0.98	1	0.97	0.91	0.9	0.99	1.01	0.94	0.95	0.98	1.01					0.98	0.97	0.94	0.94	0.84	0.95	1.08	1.07	0.88	0.86	1.12	1.02	1	1.05	0.91	0.99	1.01	1.13	0.86	1	1.01	0.91
ENSG00000078795	PKD2L2	0.29	1.35	0.49	1.72	0.39	0.15	0.71	0.52	0.15	0.93	0.78					0.35	0	0	1.67	0.49	0.22	0.33	0	0	0.81	0	0	0	0.78	0.84	0	0	0.88	0	0	1.06	0.46
ENSG00000078804	TP53INP2	1	1.04	1.23	1.22	1.21	1.16	1.18	1.48	1.42	1.33	1.26					0.98	1.07	1.24	1.31	1.21	1.22	1.19	1.5	1.36	1.11	1.32	1.02	1.03	1.21	1.08	1.19	1.18	1.24	1.51	1.59	1.56	1.27
ENSG00000078808	SDF4	1.03	0.95	0.87	0.98	1.06	1	0.95	1.16	1.09	1.11	1.01					1.16	1.12	0.92	0.87	1.11	1.14	0.93	0.82	1.01	1.32	0.96	0.96	0.92	0.78	1.02	0.98	0.98	0.79	1.41	1.06	1.07	1.01
ENSG00000078814	MYH7B	1.23	0.98	0.92	0.69	0.71	0.73	0.7	0.6	0.44	0.38	0.43			darkorange	0.770628	1.36	0.97	1.04	0.73	0.68	0.78	0.72	0.42	0.41	0.3	0.43	1.14	0.95	0.76	0.66	0.51	0.88	0.69	0.79	0.54	0.58	0.42
ENSG00000078898	BPIFB2	0	0	0	0	0	0	0	0	0	0	0					0	0	0	0	0	0	0	0	0	0	0	0	0	0	0	0	0	0	0	0	0	0
ENSG00000078900	TP73	0.95	0.94	1.13	0.55	0.46	0.19	0.17	0.16	0.3	0.71	0.44	Negative	Inhibited	lightcyan1	0.824467	4.33	1.72	1.65	0.41	0.34	0.18	0.29	0.05	0.16	0.74	0.37	0.77	0.95	0.9	0.5	0.41	0.12	0.12	0.19	0.28	0.71	0.37
ENSG00000078902	TOLLIP	1.02	0.98	0.81	0.96	1.08	1.01	0.95	1.18	1.1	1.07	0.96					1.13	1.23	0.92	0.87	1.08	1.2	0.95	0.91	0.99	1.25	0.91	0.9	0.99	0.71	0.98	1.04	0.96	0.77	1.48	1.11	1.12	0.98
ENSG00000078967	UBE2D4	0.94	0.95	0.9	0.79	0.7	0.78	0.91	0.92	1.09	1	1.08					0.98	0.97	0.73	0.8	0.81	0.8	0.81	0.96	0.99	1.12	1.17	0.94	0.89	1.1	0.86	0.72	0.76	1.08	0.86	1	0.84	1.08
ENSG00000079101	CLUL1	0.96	0.91	2.21	0.62	0.34	0.67	0.25	0.42	0.39	0.52	0.73			paleturquoise	0.788468	1.03	1.54	2.27	0.74	0.43	0.62	0.29	0.13	0.3	0.63	0.63	0.69	1.29	0.47	0.29	1.62	0.45	0.29	0	0.87	0.24	0.59
ENSG00000079102	RUNX1T1	1.08	0.99	0.61	0.17	0.2	0.24	0.27	0.3	0.3	0.35	0.49	Negative	Other	darkorange2	0.87248	1.02	1.05	0.47	0.17	0.19	0.28	0.32	0.3	0.32	0.33	0.63	1.08	0.92	0.81	0.18	0.22	0.21	0.26	0.31	0.28	0.33	0.33
ENSG00000079112	CDH17	0	0	0	0	0	2.59	0	0	0	0	0					0	0	0	0	0	0	0	0	0	0	0	0	0	0	0	0	1.21	0	0	0	0	0
ENSG00000079134	THOC1	1	0.97	0.96	0.93	0.93	1.07	1.11	0.93	1.06	1.04	1.17					1.01	0.93	0.98	0.9	0.91	0.99	1.16	1.06	1.07	1.05	1.33	1.06	1.03	0.91	0.98	0.97	1.15	1.13	0.87	1.03	0.94	1.02
ENSG00000079150	FKBP7	0.96	0.96	0.94	0.81	0.73	0.64	0.62	0.45	0.51	0.6	0.77					0.92	0.92	0.93	0.84	0.67	0.62	0.6	0.48	0.47	0.57	0.85	1.03	1.06	0.95	0.78	0.79	0.67	0.66	0.48	0.55	0.58	0.65
ENSG00000079156	OSBPL6	1.08	0.99	1.01	1.33	1.17	0.77	0.48	0.25	0.35	0.39	0.52	Negative	Other	plum1	0.728899	0.98	0.99	1.16	1.54	1.56	0.81	0.62	0.14	0.27	0.34	0.58	1.26	0.94	0.99	1.11	0.99	0.92	0.34	0.26	0.41	0.37	0.47
ENSG00000079215	SLC1A3	0.93	0.92	0.81	0.67	1.04	0.93	0.98	1.53	1.41	0.95	1.28			lightgreen	0.708231	0.79	1.11	0.95	0.88	0.45	1.17	0.61	2.15	1.49	0.74	0.79	2.68	1.14	1.31	0.4	2.71	0.54	1.47	0.93	1.55	1.85	1.81
ENSG00000079246	XRCC5	0.97	0.95	0.96	0.89	0.83	0.82	0.83	0.84	0.94	0.97	1.07					0.98	0.91	0.94	0.9	0.81	0.81	0.85	0.95	0.97	0.97	1.19	0.98	0.96	1.01	0.86	0.89	0.83	0.87	0.8	0.91	0.88	0.98
ENSG00000079257	LXN	0.99	0.89	0.96	0.77	0.62	0.42	0.36	0.47	0.59	0.57	0.69			lightyellow	0.862933	0.93	0.83	0.93	0.81	0.65	0.45	0.31	0.53	0.62	0.53	0.79	1.14	0.96	0.93	0.76	0.63	0.44	0.41	0.45	0.64	0.56	0.6
ENSG00000079263	SP140	0.75	1.3	0.19	2.71	1.19	0.41	1.41	0.66	1.32	1.94	1.26					0.4	1.28	0.12	4.17	2.17	0	0.34	0	1.59	1.56	0.49	0	0	0.26	3.77	0.36	0	1.66	3.84	3.83	0.62	0
ENSG00000079277	MKNK1	0.98	0.93	0.98	0.96	0.9	0.93	0.99	1.04	1.12	1.1	1.08					1.03	0.92	0.95	0.93	0.95	0.97	0.97	0.97	1.17	1.04	1.14	0.98	0.93	0.95	0.99	0.9	0.86	0.96	1.02	1.09	1.07	1.05
ENSG00000079308	TNS1	1.04	0.96	0.94	0.88	0.73	0.58	0.48	0.63	0.72	0.96	1					1.03	1.06	0.95	0.95	0.76	0.6	0.44	0.58	0.75	1	1.02	1.03	0.96	0.93	0.89	0.75	0.59	0.53	0.72	0.7	1.02	0.96
ENSG00000079313	REXO1	1.05	1	0.85	0.99	1.2	1.14	1.01	1.12	1.02	1.09	0.9					1.27	1.31	0.95	0.9	1.1	1.36	0.99	0.76	1.14	1.55	0.85	0.87	0.94	0.78	0.96	1.21	1.05	0.84	1.45	0.94	0.94	0.9
ENSG00000079332	SAR1A	0.99	0.93	1	0.96	0.91	0.94	0.94	0.91	0.9	0.99	1.09					0.96	0.89	0.96	0.99	0.9	0.91	0.92	1.01	0.91	0.93	1.19	1.08	0.91	1.01	0.95	0.95	0.95	1.03	0.87	0.91	1.01	1.02
ENSG00000079335	CDC14A	1.04	1.08	1.4	4.36	3.26	4.23	4.22	2.51	2.44	2.42	1.84	Positive	Upregulated	purple	0.967759	0.93	1.24	1.56	4.68	3.1	4.13	4.51	2.93	2.37	2.24	1.95	1.21	0.97	1.11	4.19	3.59	4.15	4.47	2.15	2.16	2.13	1.58
ENSG00000079337	RAPGEF3	1.01	0.99	0.86	0.89	1.05	1.03	1.11	0.9	0.88	1.12	1.19					0.97	1.03	0.93	0.82	1.28	1.18	1.01	0.75	0.97	1.34	1.31	1.01	0.98	0.73	0.99	0.96	1.15	1.16	0.99	0.92	1.08	1.07
ENSG00000079385	CEACAM1	0.83	0.97	0.96	0.78	0.87	0.95	1.26	1.86	2.65	3.6	3.92	Positive	Upregulated	steelblue	0.921174	0.71	0.98	0.99	0.9	1.07	0.96	1.18	1.93	2.45	3.12	3.85	1.18	0.75	0.97	0.55	0.61	0.74	1.42	1.84	3.35	4.76	4.25
ENSG00000079387	SENP1	0.96	0.96	1	0.93	0.94	1.09	1.14	0.85	1.01	1.11	1.21					0.92	0.93	0.96	0.89	1	1.11	1.21	0.94	1.04	1.1	1.39	0.97	1.01	1.06	0.94	0.96	1.02	1.2	0.78	0.96	0.96	1.04
ENSG00000079393	DUSP13	0	0	0	0	0	0	0	2.05	0	1.76	0					0	0	0	0	0	0	0	0	0	0	0	0	0	0	0	0	0	0	0	0	0	0
ENSG00000079432	CIC	1.1	1.08	0.84	0.74	0.96	0.9	0.81	0.91	0.94	0.98	0.84					1.2	1.37	0.96	0.71	0.95	1.17	0.77	0.6	1.01	1.3	0.79	1.02	1.01	0.77	0.71	0.87	0.8	0.65	1.23	0.91	0.96	0.77
ENSG00000079435	LIPE	1.11	0.96	0.75	0.5	0.64	0.83	0.68	0.68	0.73	0.77	0.76			brown	0.82947	1.08	1.38	0.7	0.5	0.79	1.14	0.62	0.51	1.02	1.36	0.86	1.04	0.96	0.66	0.6	0.52	0.76	0.46	0.88	0.58	0.57	0.62
ENSG00000079459	FDFT1	0.99	0.96	0.9	0.8	0.75	0.83	0.83	0.81	0.82	0.95	1.1					1.02	0.97	0.89	0.81	0.75	0.76	0.82	0.87	0.89	0.99	1.19	0.99	0.93	0.99	0.79	0.79	0.88	0.86	0.8	0.82	0.97	1.09
ENSG00000079462	PAFAH1B3	1.04	0.92	0.86	0.84	0.76	0.67	0.69	0.58	0.61	0.85	0.84					1.2	1.05	0.91	0.83	0.73	0.82	0.71	0.47	0.59	1.11	0.89	1.07	0.94	0.82	0.93	0.82	0.66	0.63	0.66	0.6	0.81	0.79
ENSG00000079482	OPHN1	0.99	0.94	0.91	0.62	0.5	0.44	0.53	0.55	0.6	0.56	0.75			green	0.886515	0.96	0.93	0.9	0.66	0.5	0.4	0.44	0.57	0.57	0.48	0.82	1.01	0.95	0.92	0.66	0.5	0.5	0.63	0.52	0.62	0.6	0.63
ENSG00000079557	AFM	0	0	0	0	0	0	0	0	0	0	0					0	0	0	0	0	0	0	0	0	0	0	0	0	0	0	0	0	0	0	0	0	0
ENSG00000079616	KIF22	1.02	0.93	0.83	0.75	0.72	0.71	0.62	0.3	0.55	1.02	1.16			grey60	0.9862	1.12	0.94	0.81	0.71	0.77	0.77	0.6	0.25	0.54	1.51	1.45	0.96	0.93	0.8	0.77	0.74	0.71	0.65	0.34	0.56	0.77	1
ENSG00000079689	SCGN	0	0	0	0	0	0	0	0	0	0	0					0	0	0	0	0	0	0	0	0	0	0	0	0	0	0	0	0	0	0	0	0	0
ENSG00000079691	CARMIL1	0.94	1.02	1.01	0.79	0.77	0.73	0.71	0.68	0.7	0.72	0.94					0.9	0.99	0.98	0.83	0.73	0.78	0.68	0.78	0.71	0.67	0.98	0.99	1.05	1.04	0.75	0.78	0.64	0.64	0.61	0.68	0.71	0.88
ENSG00000079739	PGM1	0.96	0.93	0.91	0.75	0.61	0.59	0.5	0.68	0.67	0.69	0.77					0.94	0.93	0.99	0.76	0.6	0.63	0.46	0.79	0.63	0.67	0.77	1	0.93	0.92	0.74	0.64	0.57	0.5	0.65	0.77	0.69	0.79
ENSG00000079785	DDX1	0.95	0.94	0.96	0.84	0.79	0.84	0.83	0.87	0.85	0.97	1.03					0.94	0.91	0.9	0.84	0.75	0.79	0.85	0.95	0.84	0.93	1.12	1.01	0.93	1.04	0.82	0.85	0.87	0.89	0.83	0.86	0.96	1.04
ENSG00000079805	DNM2	1.02	0.99	0.91	0.85	0.9	0.96	1	0.97	0.94	0.98	0.95					1.1	1.1	0.93	0.81	0.93	1.04	1.03	0.83	0.99	1.1	0.96	0.98	0.97	0.88	0.84	0.88	0.93	0.89	1.08	0.9	0.92	0.91
ENSG00000079819	EPB41L2	0.99	0.94	1	0.96	0.9	0.99	0.97	0.9	0.95	1.09	1.26					0.97	0.91	1.01	0.97	0.85	0.97	1.02	0.98	0.94	1.11	1.46	1.12	0.99	1.01	0.94	0.93	0.96	1.06	0.81	0.87	0.97	1.09
ENSG00000079841	RIMS1	0.99	1.2	1	0.46	0.27	0.23	0.26	0.47	0.57	0.61	0.98			green	0.778403	1.21	1.07	0.79	0.67	0.23	0.11	0.42	0.39	0.56	0.52	1.09	1.06	1.17	0.89	0.39	0.3	0.3	0.28	0.46	0.75	0.71	1.12
ENSG00000079931	MOXD1	0.22	0.29	0	1.03	0.58	0.46	1.09	1.19	0.67	2.97	0.97					0.25	0	0	0.96	0.52	0.28	0	0.35	1.26	3.09	0.38	0	0	0	0	0	0	0	0	0	1.1	0
ENSG00000079950	STX7	0.94	0.97	0.92	0.69	0.61	0.68	0.78	0.88	0.87	0.85	0.93					0.86	0.91	0.89	0.72	0.55	0.62	0.78	0.91	0.78	0.69	0.99	0.99	0.98	0.99	0.69	0.68	0.78	0.88	0.91	1.03	1	0.86
ENSG00000079974	RABL2B	1.05	0.99	0.92	0.79	0.97	1.02	1.29	1.15	1.14	1.08	1.01					1.09	1.04	0.87	0.92	1.11	0.99	1.29	1.11	1.16	1.04	0.97	0.99	1.02	0.88	0.83	0.84	1.04	1.19	1.24	1.11	1.03	0.98
ENSG00000079999	KEAP1	1.02	0.92	0.85	0.83	0.92	0.89	0.89	0.91	0.98	1.08	1.08					1.06	1.1	0.87	0.76	0.93	1.05	0.91	0.73	0.95	1.25	1.09	0.97	0.92	0.81	0.85	0.89	0.82	0.77	1.03	0.92	1.02	1.08
ENSG00000080007	DDX43	0.91	0.86	1.05	0.99	0.74	0.69	0.79	0.99	1.21	0.95	1.23			red	0.825541	0.59	0.7	0.73	0.97	0.5	1.11	1.38	1.16	0.58	1.32	1.7	0.91	1	1.35	0.79	0.9	0.61	0.62	0.9	1.34	0.67	0.98
ENSG00000080031	PTPRH	1.06	0.8	0.97	0.85	0.64	0.66	0.52	0.92	1.27	2.29	2.48	Positive	Upregulated	midnightblue	0.751375	1.44	0.58	0.84	0.77	0.98	0.77	0.75	1.12	1.47	2.47	2.52	1.07	1.08	1.47	1.09	0.62	0.49	0.37	0.75	1.13	2.12	2.88
ENSG00000080166	DCT	0	0	0	0	0	0	0	0	0	0	0					0	0	0	0	0	0	0	0	0	0	0	0	0	0	0	0	0	0	0	0	0	0
ENSG00000080189	SLC35C2	1.02	0.99	0.95	1.02	1.15	1.31	1.52	1.48	1.43	1.25	1.19					1.12	1.03	0.98	0.89	1.3	1.41	1.42	1.26	1.58	1.33	1.16	0.91	1.03	0.87	1.11	1.03	1.35	1.33	1.69	1.4	1.34	1.14
ENSG00000080200	CRYBG3	1.01	1.01	0.96	0.8	0.73	0.82	0.88	1.04	1.19	1.14	1.26					1.04	0.95	0.95	0.85	0.72	0.81	0.94	1.23	1.22	1.1	1.42	1.02	1.08	1.06	0.77	0.76	0.74	0.93	0.94	1.09	1.05	1.04
ENSG00000080224	EPHA6	0	0.68	0.84	0	2.38	2.42	2.06	5.05	26.64	2.94	5.94			royalblue	0.778193	0	0	0.89	0	0	5.95	1.15	3.13	0	2.81	5.26	0	0.99	0.73	0	0.72	2.49	2.52	6.55	9.39	0	3.01
ENSG00000080293	SCTR	1.69	0.55	0	0.13	0	0	0	0.17	1.88	0	0					0	0	0	0	0	0	0	0.52	1.26	0	0	2.75	1.17	0	0.2	0	0	0	0	0	0	0
ENSG00000080298	RFX3	1.1	1.13	0.85	0.82	0.8	1.2	1.81	1.12	1.02	0.89	1			turquoise	0.559134	1.08	1.11	0.83	0.83	0.9	1.08	2.01	1.35	0.92	0.79	1.2	1.18	1.02	1.07	0.89	0.91	1.26	1.69	1.1	1.09	0.95	0.77
ENSG00000080345	RIF1	1.05	1.06	0.99	1.17	1.01	1	0.87	0.8	1.03	1.15	1.21					1.05	1.07	0.98	1.31	0.91	1.06	1.06	0.9	1.05	1.15	1.45	1.06	1.08	1.03	1.16	1.11	0.89	0.9	0.74	1.03	1.03	0.98
ENSG00000080371	RAB21	1.02	1.01	1.18	1.25	1.12	1.23	1.26	1.06	1.08	1.08	1.13					1.02	0.97	1.21	1.23	1.01	1.16	1.39	1.16	1	1.04	1.35	0.99	1.05	1.13	1.39	1.27	1.19	1.32	0.99	1.14	1.02	0.96
ENSG00000080493	SLC4A4	0.95	0.73	0.91	0.97	0.59	1.89	0.73	0.46	0.75	1.86	1.34					0.76	0.13	0.4	0.63	0.76	9.12	1.37	0.67	1.12	2.13	1.1	0.95	2.04	2.14	1.39	0.99	1.26	0.94	0.61	0.71	1.74	0.56
ENSG00000080503	SMARCA2	0.97	0.93	0.94	0.6	0.49	0.6	0.73	0.65	0.7	0.72	0.87					0.96	0.91	0.9	0.62	0.45	0.57	0.67	0.63	0.68	0.7	0.96	1.01	0.97	0.97	0.59	0.53	0.65	0.83	0.66	0.69	0.7	0.76
ENSG00000080511	RDH8	0	0	0	0	0	0	0	0	0	0	0					0	0	0	0	0	0	0	0	0	0	0	0	0	0	0	0	0	0	0	0	0	0
ENSG00000080546	SESN1	0.98	0.97	0.8	0.72	0.58	0.58	0.82	0.67	0.77	0.74	0.71			greenyellow	0.879636	0.94	0.96	0.72	0.68	0.56	0.45	0.77	0.65	0.62	0.65	0.79	1.13	1.07	1.03	0.73	0.67	0.74	0.96	0.72	0.91	0.8	0.63
ENSG00000080561	MID2	1.01	0.95	0.95	0.76	0.78	0.86	1.01	0.92	1.01	0.99	1.07			greenyellow	0.817467	0.99	0.96	0.95	0.77	0.7	0.88	0.93	0.99	0.94	0.96	1.28	1.01	0.87	1.05	0.7	0.84	0.78	1.05	0.91	1.06	0.98	0.95
ENSG00000080572	DNAAF6	0	0	0	0	0	0	0	0	0	0	0					0	0	0	0	0	0	0	0	0	0	0	0	0	0	0	0	0	0	0	0	0	0
ENSG00000080573	COL5A3	0.49	0.51	1.32	3.18	1.27	16.75	0.9	1.16	1.35	1.82	0.89			purple	0.554362	0.54	0.4	1.23	3.91	1.96	0	0.78	2.62	0.4	5.04	0.58	0.2	0.48	1.69	3.4	2.57	7.55	6.21	2.16	1.58	0	0.34
ENSG00000080603	SRCAP	1.18	0.97	0.89	1.13	1.05	1.1	0.97	0.89	0.92	1.01	0.82					1.22	1.1	0.96	1.23	1.07	1.25	0.86	0.59	0.83	1.17	0.94	1.05	0.94	0.8	1.04	1.16	1.04	0.96	1.32	0.9	1	0.65
ENSG00000080608	PUM3	1.01	1	0.98	1.07	1.03	1.17	1.12	1.33	1.19	1.12	1.25					1.05	1.02	0.94	1.09	1.06	1.12	1.16	1.56	1.22	1.22	1.34	1.03	0.98	1.06	1.04	1.04	1.15	1.19	1.2	1.1	0.96	1.19
ENSG00000080618	CPB2	0	0	0	0	0.2	0.23	0	5.17	5.78	1.01	0					0	0	0	0	0	0	0	1.86	0	0	0	0	0	0	0	0	0	0	0	0.99	0	0
ENSG00000080644	CHRNA3	0.63	0.71	1.48	0.93	0.37	0.21	0.13	0.97	0.41	2.01	0.53			midnightblue	0.585233	1.04	0.8	1.8	1.32	0.41	0	0.22	0.98	0.1	0.83	0.74	1.15	0.41	1.74	0.96	0.56	0	0.12	1	0.34	4.1	0.12
ENSG00000080709	KCNN2	0.76	1.1	1.34	1.09	2.25	1.9	1.57	3.21	4.05	3.75	4.67			royalblue	0.834983	0.81	1.07	1.27	3.27	6.98	5.01	7.76	7.09	7.89	4.06	8.9	0.72	1.11	1.3	0.67	1.33	1.31	1.28	1.7	2.48	2.51	3.78
ENSG00000080802	CNOT4	1.02	1.04	1.01	1.28	1.22	1.2	1.39	1.18	1.23	1.22	1.23					1.03	1.02	0.91	1.25	1.15	1.1	1.33	1.25	1.24	1.09	1.25	1.04	0.97	1.18	1.29	1.35	1.22	1.53	1.14	1.24	1.22	1.2
ENSG00000080815	PSEN1	0.97	0.94	1.05	1.58	1.6	1.57	1.6	1.22	1.35	1.34	1.3					0.94	0.92	1.04	1.54	1.57	1.58	1.64	1.36	1.3	1.21	1.31	1.03	0.94	1.05	1.55	1.56	1.48	1.6	1.1	1.34	1.39	1.25
ENSG00000080819	CPOX	0.94	0.98	0.86	0.56	0.43	0.53	0.51	0.58	0.66	0.71	0.82					0.95	0.98	0.78	0.61	0.39	0.59	0.55	0.58	0.62	0.72	1	0.95	0.85	0.96	0.59	0.46	0.52	0.5	0.58	0.71	0.6	0.67
ENSG00000080822	CLDND1	1	0.98	0.96	0.93	0.84	0.88	0.91	0.81	0.9	0.96	0.97					0.97	0.95	0.92	0.95	0.79	0.86	0.97	0.91	0.85	0.85	1.1	0.98	0.99	1	0.94	0.93	0.85	0.96	0.75	0.97	1.04	0.88
ENSG00000080823	MOK	0.98	0.89	0.95	0.77	0.98	1.22	1.38	1.19	1.12	1.01	0.88					1.01	0.71	0.96	0.77	0.92	1.3	1.29	1.18	1.05	1.13	0.95	0.87	1.05	1	0.7	0.85	1.21	1.4	1.26	1.09	1.11	0.82
ENSG00000080824	HSP90AA1	0.98	0.96	0.97	0.95	0.92	0.89	0.81	0.94	1.03	1.18	1.19					1.02	0.96	0.95	0.97	0.91	0.87	0.86	1.06	1.06	1.22	1.3	0.98	0.92	1.03	0.93	0.97	0.87	0.86	0.86	1.02	1.05	1.11
ENSG00000080839	RBL1	1.03	0.95	0.94	0.57	0.51	0.47	0.31	0.44	0.75	1.12	1.17			midnightblue	0.975774	1.05	0.92	0.91	0.62	0.46	0.44	0.36	0.48	0.85	1.53	1.57	1.06	0.96	0.99	0.59	0.58	0.49	0.32	0.41	0.71	0.79	0.95
ENSG00000080845	DLGAP4	1	0.99	0.93	0.8	1.02	1.03	1.08	1.05	1	0.96	0.93					1.05	1.1	0.95	0.79	1.06	1.13	0.97	0.85	0.96	1.02	0.93	0.95	0.97	0.89	0.83	0.91	1.01	1.03	1.18	1.07	1.01	0.86
ENSG00000080854	IGSF9B	1.07	0.83	1.01	1.02	1.28	1.08	1.06	1.14	1.25	1.7	1.91			black	0.493086	1.15	1.08	1	1.11	1.45	1.46	0.92	1.4	1.77	2.61	2.38	1.09	0.78	0.87	0.89	1.13	0.96	0.95	1.03	1.01	1.51	1.22
ENSG00000080910	CFHR2	0	0	0	0	0	0	0	0	0	0	0					0	0	0	0	0	0	0	0	0	0	0	0	0	0	0	0	0	0	0	0	0	0
ENSG00000080947	CROCCP3	1.03	0.68	0.51	0.52	0.65	0.65	0.58	0.71	0.65	0.66	0.63			pink	0.713243	0.79	0.74	0.61	0.42	0.51	0.93	0.57	0.58	0.72	0.44	0.56	1.15	0.48	0.4	0.58	0.78	0.53	0.46	0.98	0.76	1.04	0.54
ENSG00000080986	NDC80	1	1	0.85	0.65	0.73	0.74	0.66	0.2	0.51	1.15	1.26			grey60	0.990228	1.05	1.03	0.83	0.7	0.72	0.73	0.63	0.19	0.41	1.61	1.54	0.96	0.93	0.87	0.63	0.81	0.73	0.81	0.21	0.56	0.83	1.09
ENSG00000081014	AP4E1	1.08	1.08	0.87	0.67	0.66	0.8	0.87	0.82	0.86	1.01	1.05					1.08	1.05	0.78	0.69	0.59	0.74	0.95	0.99	0.87	0.96	1.21	1.08	1.11	0.93	0.7	0.75	0.78	0.95	0.75	0.83	0.95	0.91
ENSG00000081019	RSBN1	1.05	1.04	0.6	0.78	0.77	1	1.14	1	0.92	0.99	1.04					0.97	1.06	0.58	0.78	0.74	0.95	1.21	1.1	0.87	0.9	1.19	1.17	1.1	0.69	0.79	0.78	1.02	1.28	0.93	0.92	0.96	0.88
ENSG00000081026	MAGI3	1.05	0.97	0.98	0.66	0.72	0.81	0.76	0.91	1.08	1.14	1.12					1.07	1	0.91	0.69	0.69	0.85	1.08	1.04	1.09	1.16	1.1	1.06	0.97	1.03	0.6	0.71	0.73	0.72	0.86	0.97	1.07	1.05
ENSG00000081041	CXCL2	5.18	47.84	41.51	11.84	13.07	15.84	10.78	6.33	7.56	5.87	6.12	Positive	Upregulated	orange	0.703819	4.48	34.97	31.31	12.74	15.74	15.25	9.88	5.6	5.91	4.25	6.39	5.35	71.62	54.5	9.23	9.37	10.52	10.47	6.54	8.97	7.95	5.67
ENSG00000081051	AFP	0	0	0	0	0	0	0	0	0	0	0					0	0	0	0	0	0	0	0	0	0	0	0	0	0	0	0	0	0	0	0	0	0
ENSG00000081052	COL4A4	1.84	0.95	3.49	1.86	0.62	1.25	1.1	0.91	0.76	1.63	0.25					0	0	0	0	0.84	3.86	4.4	0.87	3.65	3.19	0.63	2.66	0	4.45	2.76	0.28	0	0.18	0.27	0.18	0.61	0
ENSG00000081059	TCF7	0.96	0.94	1.28	2.06	2.02	2.21	2.44	1.67	2.36	3.35	2.44	Positive	Upregulated	black	0.809377	1	0.84	1.35	2.59	2.15	2.93	2.64	1.57	2.49	3.87	2.39	1.16	0.98	1	1.73	1.88	1.68	2.08	1.83	1.96	2.6	2.07
ENSG00000081087	OSTM1	0.99	0.95	0.93	0.81	0.67	0.79	0.76	0.87	0.94	0.95	1.01					0.94	0.9	0.92	0.84	0.57	0.74	0.81	0.9	0.87	0.84	1.12	1.06	0.91	0.98	0.84	0.85	0.82	0.83	0.89	0.99	1.11	0.9
ENSG00000081138	CDH7	0	0	0	0	0	0	0	0	0	0	0					0	0	0	0	0	0	0	0	0	0	0	0	0	0	0	0	0	0	0	0	0	0
ENSG00000081148	IMPG2	1.35	0.84	1.17	0.99	1.04	1.38	1.44	1.74	1.48	1.27	1.7			lightsteelblue1	0.581471	1.64	0.8	1.47	0.99	0.97	1.14	1.34	1.63	1.83	1.1	2.27	1.22	0.79	0.87	0.96	0.57	0.77	0.96	1.83	1.41	1.64	1.08
ENSG00000081154	PCNP	0.99	0.95	0.95	0.86	0.77	0.88	0.91	0.8	0.8	0.88	0.88					0.99	0.92	0.92	0.89	0.71	0.85	1.04	0.87	0.75	0.82	1.05	1.02	0.91	0.98	0.94	0.85	0.9	0.94	0.77	0.87	0.89	0.73
ENSG00000081177	EXD2	0.97	0.97	0.9	0.69	0.75	0.8	0.9	1.03	0.99	0.98	1.05					0.94	0.97	0.88	0.73	0.7	0.85	0.9	1.13	0.99	0.89	1.04	1.03	0.96	0.92	0.67	0.75	0.79	0.88	0.96	1	0.96	1.03
ENSG00000081181	ARG2	0.96	0.85	0.98	0.91	0.97	1.35	1.5	1.4	1.42	1.19	1.02					1.03	0.96	1.03	0.95	0.98	1.26	1.44	1.42	1.28	1.16	1.09	1	0.77	0.98	0.84	1.02	1.32	1.54	1.45	1.42	1.13	1.04
ENSG00000081189	MEF2C	1.04	1.02	0.99	0.45	0.22	0.3	0.38	0.5	0.57	0.59	0.83	Negative	Downregulated	green	0.917985	0.96	0.96	0.95	0.53	0.17	0.33	0.43	0.58	0.55	0.56	1.01	1.09	1.14	1.18	0.38	0.22	0.24	0.42	0.5	0.54	0.56	0.66
ENSG00000081237	PTPRC	1.22	0.92	0.8	1.04	1.15	1.27	1.7	1.14	1.22	1.11	1.15			lightgreen	0.881119	0.99	1.02	0.59	0.93	0.9	0.95	1.09	1.16	1.11	0.94	0.97	1.24	0.78	0.77	1.21	1.54	1.42	1.65	0.89	1.19	1.28	1.32
ENSG00000081248	CACNA1S	0	0	0	0	0	0	0	0	0	0	0					0	0	0	0	0	0	0	0	0	0	0	0	0	0	0	0	0	0	0	0	0	0
ENSG00000081277	PKP1	0.6	0.87	2.55	2.74	3.74	2.44	3.18	0.85	1.61	2.43	4	Positive	Upregulated	darkred	0.868864	0.33	0.96	6.92	3.16	3.79	2.39	2.61	1.62	1.15	3.8	6.09	0.49	0.71	2.64	3.85	4.17	3.26	5.72	0.26	2.83	1.99	4.93
ENSG00000081307	UBA5	1.03	0.91	0.9	0.7	0.65	0.63	0.7	0.72	0.73	0.74	0.9					0.96	0.9	0.91	0.66	0.56	0.54	0.69	0.78	0.71	0.71	1.03	1.11	0.91	0.95	0.74	0.73	0.67	0.74	0.7	0.75	0.69	0.83
ENSG00000081320	STK17B	1.05	1.08	0.8	1.39	1.33	1.59	1.59	0.59	0.71	0.95	0.88			darkred	0.744086	1.16	1.08	0.81	1.53	1.25	1.74	1.89	0.73	0.59	1.02	1.26	1.04	1.13	0.83	1.24	1.45	1.3	1.65	0.46	0.77	0.8	0.67
ENSG00000081377	CDC14B	0.88	1.03	1.01	0.8	0.88	1.01	0.56	1.32	1.36	1.46	1.49			tan	0.58329	0.77	0.86	0.63	0.95	0.59	1.11	0.7	1.57	1.42	1.85	2	0.78	1.53	0.95	0.89	0.84	0.93	0.51	0.94	1.43	1.06	1.13
ENSG00000081386	ZNF510	0.95	0.91	0.58	0.74	0.71	0.82	0.89	0.87	0.78	0.88	0.99					0.88	0.94	0.56	0.71	0.71	0.78	0.88	0.88	0.74	0.76	1	1.05	0.79	0.65	0.72	0.74	0.76	0.99	0.82	0.83	0.92	0.95
ENSG00000081479	LRP2	0.72	0	1.76	0	0	0.43	0	0	0.5	0.57	0					0	0	0	0	0	0	0	0	0.49	0.98	0	0	0	1.76	0	0	1.03	0	0	0.99	0.53	0
ENSG00000081665	ZNF506	1.06	1.06	1.02	0.9	0.77	0.82	0.94	0.99	1.02	1.04	1.14					0.97	0.99	1.03	0.84	0.7	0.77	1.02	1.06	0.98	0.91	1.2	1.06	1.12	0.92	0.98	0.89	0.87	0.99	1.06	1.05	1.21	1.04
ENSG00000081692	JMJD4	1.02	0.94	0.88	0.73	1	0.9	0.93	1.09	1	1.1	0.95					0.97	1.18	0.95	0.6	1	1.05	0.98	0.9	0.74	1.26	0.98	0.95	0.84	0.8	0.79	1	0.91	0.69	1.33	1.06	1.14	0.84
ENSG00000081721	DUSP12	0.99	0.87	0.88	0.87	0.99	1.04	1.05	1	0.99	1.05	0.92					1	0.94	0.89	0.82	0.99	1.09	1.13	0.98	1.02	1.09	0.89	1.02	0.85	0.83	0.88	0.93	1.03	1.05	1.03	0.94	0.96	0.92
ENSG00000081760	AACS	0.96	0.95	0.92	0.82	0.82	0.81	0.89	0.95	0.98	0.99	1.02					1.06	0.97	0.92	0.68	0.81	0.87	0.92	0.79	0.94	1.03	1.04	0.91	1	0.95	0.92	0.82	0.8	0.9	1.11	1.04	0.97	0.97
ENSG00000081791	DELE1	1.01	0.89	0.88	0.8	0.8	0.82	0.93	0.84	0.79	0.81	0.81					1	0.93	0.85	0.79	0.83	0.85	0.91	0.81	0.78	0.83	0.79	1.02	0.87	0.85	0.82	0.77	0.8	0.93	0.87	0.83	0.78	0.78
ENSG00000081800	SLC13A1	0	0	0	0	0	0	0	0	7.24	0	0					0	0	0	0	0	0	0	0	0	0	0	0	0	0	0	0	0	0	0	0	0	0
ENSG00000081803	CADPS2	0.96	0.94	0.97	0.88	0.78	0.8	0.98	0.94	0.92	0.84	1.1					0.94	0.92	0.97	0.89	0.73	0.71	0.97	1.08	0.84	0.84	1.21	1.01	0.95	1.01	0.84	0.8	0.85	1	0.88	0.96	0.8	0.99
ENSG00000081818	PCDHB4	0.99	0.91	0.93	0.74	0.65	0.79	0.59	0.74	0.83	0.56	0.59			salmon	0.784203	1.15	1.06	1.12	0.57	0.71	0.97	0.65	0.67	0.87	0.56	0.75	1.19	0.75	0.71	1.11	0.65	0.44	0.5	0.71	1	0.94	0.44
ENSG00000081842	PCDHA6	0.72	0.56	0.84	0.53	1.02	0.5	0.48	0.66	1.06	0.31	0.92					0.14	0.45	0.93	0.47	0.4	0.25	0.46	0.49	1.14	0.31	0.59	0.81	1.03	1.09	0.45	1.25	0.39	1.27	0.39	1.56	0.52	1.28
ENSG00000081853	PCDHGA2	0.9	0.87	0.85	0.96	0.64	0.59	0.7	0.74	0.86	0.65	0.45			salmon	0.650297	0.72	0.87	0.73	1.04	0.55	0.74	0.77	0.71	0.78	0.54	0.5	0.85	0.85	1.09	0.87	1.08	0.38	0.68	0.83	1.11	0.78	0.33
ENSG00000081870	HSPB11	1.03	0.88	0.86	0.78	0.73	0.65	0.56	0.62	0.82	1.02	1.18					0.97	0.78	0.84	0.8	0.62	0.63	0.53	0.57	0.74	1.08	1.13	1.13	0.88	0.95	0.84	0.86	0.66	0.61	0.61	0.85	0.98	1.25
ENSG00000081913	PHLPP1	1.06	1.03	0.93	0.8	0.7	0.55	0.48	0.45	0.55	0.71	0.79			saddlebrown	0.854972	1.05	1.11	0.85	0.85	0.61	0.7	0.49	0.48	0.57	0.79	0.85	1.07	1.05	1.01	0.81	0.82	0.48	0.42	0.47	0.51	0.63	0.84
ENSG00000081923	ATP8B1	1.04	1.04	1.08	0.86	0.75	0.69	0.61	0.75	0.93	0.91	0.81					1.11	1.07	1.11	0.88	0.61	0.6	0.71	0.75	0.78	0.76	0.85	1.03	0.99	1.15	0.9	0.88	0.72	0.61	0.76	0.98	0.98	0.72
ENSG00000081985	IL12RB2	2.08	1.11	0.77	0.97	1.18	0.85	0.44	1.15	2.72	0.69	1.99					2.12	0.74	0.24	0	2.52	1.57	0	0.93	0	1.04	3.02	1.84	0.34	0.65	0.68	0.32	0.27	0.42	0.87	0.66	0.39	0.54
ENSG00000082014	SMARCD3	0.96	0.82	0.57	0.39	0.38	0.38	0.37	0.54	0.45	0.56	0.61	Negative	Other	darkorange	0.795157	0.98	0.97	0.54	0.36	0.39	0.38	0.38	0.51	0.47	0.59	0.58	0.99	0.74	0.61	0.41	0.37	0.41	0.32	0.62	0.54	0.62	0.67
ENSG00000082068	WDR70	0.95	0.93	0.96	0.93	0.82	0.87	0.95	1.09	0.95	0.82	1.03					0.96	0.93	0.94	0.95	0.79	0.83	0.95	1.13	1.02	0.84	1	0.97	0.94	1.04	0.87	0.83	0.9	0.99	1.03	0.96	0.79	1.07
ENSG00000082074	FYB1	1.01	1.29	0.94	0.36	0.37	0.44	0.49	0.67	0.75	0.94	1.53			paleturquoise	0.768294	1.12	1.63	1.07	0.42	0.28	0.47	0.75	0.6	0.85	1.02	1.91	1.16	0.76	0.66	0.31	0.59	0.48	0.21	0.69	0.46	0.92	1.81
ENSG00000082126	MPP4	1.01	1.05	1.02	1.1	1.32	1.07	0.96	0.51	1.06	1.52	1.74			white	0.918083	0.99	0.98	0.93	0.91	1.31	0.81	0.95	0.51	0.91	1.25	1.73	1.15	1.13	1.08	1.57	1.5	1.01	1.03	0.55	1.1	1.83	1.86
ENSG00000082146	STRADB	0.91	0.94	0.88	0.65	0.69	0.76	0.9	0.93	1.09	1.2	1.23					0.89	0.91	0.83	0.64	0.55	0.66	0.97	1.01	0.99	1.13	1.37	1.04	1.01	1.13	0.6	0.88	0.87	1.04	0.92	1.24	1.27	1.15
ENSG00000082153	BZW1	1	1.03	1.12	1.14	1.12	1.13	1.03	0.86	0.89	0.85	0.91					1.01	0.97	1.09	1.19	1.09	1.09	1.1	1.03	0.86	0.87	1.1	0.98	1.06	1.18	1.15	1.16	1.14	1.1	0.78	0.91	0.77	0.78
ENSG00000082175	PGR	0	0	0	0	0	0	0	0	0	0	0					0	0	0	0	0	0	0	0	0	0	0	0	0	0	0	0	0	0	0	0	0	0
ENSG00000082196	C1QTNF3	0.57	0.91	0.84	0.15	0.52	0.55	0.84	0.28	1.07	0.58	0.86			green	0.531849	1.06	0.32	0.67	0.27	0.14	0.6	0.35	0.18	0.99	0.43	1.3	0.45	1.62	0.47	0.1	2.03	0.68	2.38	0.29	1.92	0.95	0.42
ENSG00000082212	ME2	0.97	0.98	0.95	0.83	0.72	0.78	0.77	0.78	0.83	0.88	1.01					0.94	0.91	0.93	0.84	0.68	0.73	0.86	0.9	0.78	0.87	1.18	1.05	0.98	1.01	0.85	0.81	0.81	0.82	0.73	0.82	0.79	0.9
ENSG00000082213	C5orf22	1	0.96	0.79	0.72	0.72	0.85	0.9	0.92	0.97	1.03	1.09					0.98	0.95	0.74	0.74	0.65	0.79	0.95	1.07	0.9	0.92	1.25	0.96	0.95	0.84	0.74	0.79	0.86	0.98	0.84	0.99	1.08	0.91
ENSG00000082258	CCNT2	1.05	1.06	0.86	1.05	0.88	1.01	1.07	1	0.96	0.96	0.97					1.04	1.12	0.84	1.08	0.84	1.03	1.19	1.09	0.92	0.87	1.06	1.06	1.02	0.84	1.13	0.95	0.99	1.16	0.99	1.15	0.98	0.89
ENSG00000082269	FAM135A	1.05	0.97	1	0.75	0.65	0.8	0.93	0.74	0.79	0.86	0.9					1.02	0.96	0.96	0.71	0.55	0.83	1	0.9	0.73	0.76	0.96	1.01	1	1	0.89	0.69	0.69	1.09	0.69	0.86	0.92	0.75
ENSG00000082293	COL19A1	0	0	0	1.18	0	1.19	2.12	0	0	0	0					0	0	0	0	0	0.83	0	0	0	0	0	0	0	0	0	0	0	1.2	0	0	0	0
ENSG00000082397	EPB41L3	0.97	0.96	0.99	1.26	1.39	1.53	1.48	1.03	0.98	0.91	1.03					0.95	0.93	0.96	1.25	1.38	1.47	1.42	1.06	0.98	0.86	1.14	0.99	0.99	0.99	1.25	1.39	1.5	1.6	1.03	1	0.94	1
ENSG00000082438	COBLL1	1.03	0.99	0.95	1	1	1	0.94	0.81	0.82	0.85	0.95					1.03	0.97	0.92	1.06	0.99	1.05	1.1	0.94	0.86	0.9	1.14	1.09	1.01	1.01	0.98	1.08	0.93	0.93	0.72	0.76	0.74	0.85
ENSG00000082458	DLG3	1.01	1.03	0.9	0.72	0.62	0.65	0.85	0.36	0.69	0.94	1.21			blue	0.539831	1.19	0.98	0.92	0.83	0.53	0.67	0.95	0.33	0.69	0.85	1.25	1.06	0.95	0.97	0.6	0.74	0.58	0.86	0.39	0.78	0.88	1.18
ENSG00000082482	KCNK2	0	0	0	0	0	0	0	0	0	0	0					0	0	0	0	0	0	0	0	0	0	0	0	0	0	0	0	0	0	0	0	0	0
ENSG00000082497	SERTAD4	0.97	0.79	0.49	0.35	0.36	0.24	0.23	0.25	0.35	0.39	0.45	Negative	Inhibited	lightyellow	0.947379	0.9	0.86	0.44	0.35	0.36	0.23	0.26	0.23	0.3	0.35	0.54	0.99	0.75	0.6	0.37	0.4	0.28	0.23	0.27	0.41	0.41	0.34
ENSG00000082512	TRAF5	1.02	0.93	0.84	0.61	0.63	0.63	0.6	1.11	1.23	1.41	1.17					0.91	0.87	0.79	0.63	0.65	0.61	0.7	1.29	1.34	1.12	1.11	1.07	0.97	0.91	0.61	0.65	0.63	0.58	0.97	1.25	1.92	1.08
ENSG00000082515	MRPL22	0.96	0.97	0.95	0.82	0.83	0.77	0.85	0.9	0.89	0.9	1.06					0.9	0.96	0.88	0.8	0.81	0.73	0.79	0.95	0.82	0.93	1.04	0.99	0.94	1.08	0.82	0.87	0.78	0.92	0.84	0.89	0.8	1.1
ENSG00000082516	GEMIN5	1.02	0.99	0.92	0.82	0.8	0.84	0.81	0.96	0.87	1	1.12					1.04	1.02	0.91	0.86	0.76	0.76	0.81	1.15	0.92	1.06	1.28	1.05	0.93	1.02	0.86	0.79	0.82	0.86	0.85	0.76	0.89	1.06
ENSG00000082556	OPRK1	0	0	0	0	0	0	0	0	0	0	0					0	0	0	0	0	0	0	0	0	0	0	0	0	0	0	0	0	0	0	0	0	0
ENSG00000082641	NFE2L1	0.99	0.93	0.89	1.01	1.22	1.53	2.02	1.54	1.57	1.59	1.54					1	0.98	0.88	0.99	1.32	1.65	1.97	1.46	1.51	1.56	1.56	0.99	0.94	0.89	1.01	1.12	1.43	1.95	1.63	1.54	1.65	1.5
ENSG00000082684	SEMA5B	0	0	0	0	0	0	0	0	0	0	0					0	0	0	0	0	0	0	0	0	0	0	0	0	0	0	0	0	0	0	0	0	0
ENSG00000082701	GSK3B	1	0.99	0.95	0.91	0.97	1.08	1.13	1.03	1.12	1.04	1.07					0.93	0.99	0.94	0.93	0.89	1.05	1.18	1.11	1.07	0.98	1.12	1.04	0.98	1.03	0.94	1.07	1.06	1.21	1.01	1.18	1.05	0.99
ENSG00000082781	ITGB5	0.98	0.94	0.89	0.77	0.74	0.64	0.56	0.55	0.56	0.6	0.66					0.98	0.98	0.87	0.75	0.77	0.66	0.54	0.49	0.58	0.67	0.76	1	0.95	0.89	0.77	0.75	0.62	0.54	0.6	0.51	0.58	0.61
ENSG00000082805	ERC1	0.98	0.98	0.97	0.9	0.84	0.92	1.01	1.02	1.03	1.02	1.09					0.95	1.04	0.93	0.9	0.81	0.92	1.04	1.06	1.09	1.02	1.16	0.99	0.96	1.05	0.88	0.87	0.93	1.03	1	0.97	0.99	1.05
ENSG00000082898	XPO1	1.01	1.01	0.93	0.87	0.86	0.89	0.88	0.7	0.88	1.05	1.19					0.99	0.96	0.92	0.92	0.8	0.85	0.95	0.81	0.9	1.12	1.48	1.02	1.07	0.98	0.89	0.95	0.88	0.91	0.65	0.87	0.89	0.93
ENSG00000082929	LINC01587	4.28	0.36	1.25	0.18	1.39	1.41	1.92	1.65	1.51	2.29	1.63					0	0.19	0	0	1.76	0	0	0	1.82	2.82	1.67	0.76	0.4	1.22	0.13	1.54	7.86	0	0.79	0.92	0.3	3.44
ENSG00000082996	RNF13	1	0.93	0.95	0.79	0.75	0.86	1.03	0.99	1.01	1.02	1.08					0.99	0.94	0.95	0.82	0.67	0.82	1.02	1.09	0.92	0.9	1.17	0.97	0.98	0.99	0.79	0.8	0.87	1.06	0.97	1.05	1.08	0.94
ENSG00000083067	TRPM3	1.14	1.14	1.16	0.83	0.89	0.64	0.47	0.27	0.53	0.52	0.85			darkorange	0.863214	1.01	1.4	1.02	0.94	0.8	0.66	0.45	0.28	0.71	0.42	1.12	1.32	1.09	0.93	0.78	1.35	0.52	0.63	0.36	0.33	0.66	0.87
ENSG00000083093	PALB2	0.99	0.97	0.65	0.69	0.87	0.94	0.81	0.94	1	1.2	1.22					1.05	0.95	0.62	0.71	0.85	0.89	0.88	1.08	0.98	1.19	1.31	1.02	0.96	0.72	0.73	0.86	0.91	0.86	0.8	0.87	1.09	1.07
ENSG00000083097	DOP1A	1	0.97	0.86	0.53	0.45	0.47	0.5	0.62	0.66	0.64	0.82					0.91	0.91	0.82	0.54	0.4	0.42	0.52	0.75	0.66	0.55	0.88	1.04	0.98	0.92	0.56	0.49	0.48	0.51	0.56	0.64	0.76	0.69
ENSG00000083099	LYRM2	0.99	0.93	0.9	0.74	0.68	0.74	0.77	0.93	0.93	0.95	1.05					1.05	0.87	0.89	0.77	0.6	0.64	0.86	1.02	0.88	0.91	1.17	0.96	0.94	0.98	0.74	0.79	0.75	0.86	0.83	0.97	0.89	0.99
ENSG00000083123	BCKDHB	0.95	0.91	0.9	0.82	0.64	0.49	0.55	0.75	0.86	0.79	0.81					0.99	0.88	0.8	0.87	0.59	0.42	0.52	0.83	0.84	0.79	0.94	0.81	0.9	1	0.85	0.81	0.56	0.66	0.75	0.85	0.75	0.7
ENSG00000083168	KAT6A	1.01	1.06	0.86	0.86	0.76	0.82	0.83	0.91	0.94	0.95	0.99					1	1.07	0.83	0.89	0.73	0.83	0.86	0.94	0.99	0.92	1.1	1.11	1.06	0.93	0.83	0.81	0.77	0.85	0.89	0.88	0.91	0.84
ENSG00000083223	TUT7	1.04	1	0.94	0.92	0.93	1.14	1.42	1.25	1.19	1.19	1.21					1.04	0.94	0.87	0.89	0.91	1.05	1.41	1.41	1.13	1.12	1.31	1.08	1.06	1.03	0.91	1.01	1.22	1.56	1.15	1.27	1.2	1.09
ENSG00000083290	ULK2	0.99	1	0.97	0.71	0.63	0.69	0.67	0.63	0.83	0.96	0.98					1.03	1.02	0.98	0.74	0.61	0.68	0.7	0.68	0.84	0.91	0.91	1.01	1.03	0.97	0.71	0.69	0.69	0.72	0.61	0.83	0.91	0.92
ENSG00000083307	GRHL2	0	0	0	0	0	0	0	0	0	0	0.4					0	0	0	0	0	0	0	0	0	0	0	0	0	0	0	0	0	0	0	0	0	0
ENSG00000083312	TNPO1	1.01	1.01	0.89	0.92	0.85	0.92	1.03	1.15	1.25	1.27	1.32					0.99	0.98	0.87	0.96	0.77	0.86	1.2	1.39	1.27	1.21	1.61	1.01	1.02	0.96	0.95	0.95	0.91	1.05	1.01	1.22	1.23	1.11
ENSG00000083444	PLOD1	1	0.96	0.89	0.86	0.87	0.76	0.76	0.84	0.88	1.01	1.07					1.02	1.04	0.87	0.82	0.89	0.76	0.71	0.7	0.83	1.02	1.04	0.99	0.96	0.89	0.89	0.86	0.77	0.8	0.98	0.88	1	1.09
ENSG00000083454	P2RX5	0.28	4.41	1.22	0.21	0.76	2.15	0.26	1.01	0.92	1.34	1.55					0.35	0	0	0	0	0	0.55	4.04	1.26	3.19	0.47	0.76	0.61	1.43	0	1.6	6.4	0.13	0.54	0.4	0.52	0
ENSG00000083457	ITGAE	0.97	0.95	0.88	0.77	0.76	0.73	0.67	0.63	0.58	0.52	0.46					1.03	0.96	0.79	0.68	0.81	0.7	0.74	0.68	0.5	0.54	0.45	0.89	0.94	0.97	0.83	0.7	0.79	0.67	0.65	0.67	0.47	0.42
ENSG00000083520	DIS3	1.01	0.99	1.01	1.08	1.1	1.21	1.22	1.23	1.18	1.14	1.22					1	0.95	0.99	1.12	1.03	1.16	1.25	1.36	1.15	1.05	1.31	0.98	0.98	1.11	1.11	1.19	1.25	1.35	1.18	1.2	1.11	1.11
ENSG00000083535	PIBF1	0.94	1.05	0.92	0.7	0.76	0.95	0.89	0.95	1	0.95	1.08					0.9	1.1	0.85	0.68	0.81	0.96	0.96	1.08	0.97	0.89	1.23	1.06	1.07	1	0.68	0.73	0.93	0.95	0.88	1.02	0.97	0.97
ENSG00000083544	TDRD3	0.99	1	1.08	0.67	0.55	0.59	0.63	0.64	0.62	0.64	0.82					1.03	0.99	1.04	0.63	0.53	0.59	0.71	0.65	0.59	0.59	0.89	1.06	0.9	1.14	0.66	0.49	0.64	0.6	0.66	0.7	0.65	0.71
ENSG00000083622		0	0	0	0	0	0	0	0	0	0	0					0	0	0	0	0	0	0	0	0	0	0	0	0	0	0	0	0	0	0	0	0	0
ENSG00000083635	NUFIP1	1.03	1.07	1.05	0.78	0.79	0.81	0.78	1.01	0.79	0.96	1.04					1.26	1.13	0.98	0.75	0.71	0.84	0.81	1.1	0.81	0.93	1.37	0.96	1.04	1.02	0.79	0.8	0.86	0.83	0.92	0.71	0.9	0.88
ENSG00000083642	PDS5B	0.97	0.99	0.92	0.7	0.72	0.83	0.79	0.72	0.86	0.99	1.08					0.96	0.93	0.83	0.7	0.68	0.79	0.86	0.85	0.89	0.94	1.24	0.97	1.05	1.03	0.74	0.8	0.79	0.84	0.67	0.86	0.9	0.95
ENSG00000083720	OXCT1	1	0.98	0.96	0.89	0.89	0.85	0.73	0.52	0.65	0.86	0.89					0.98	0.95	0.94	0.96	0.85	0.8	0.78	0.56	0.59	0.96	1.06	1.03	0.96	1.05	0.89	0.98	0.88	0.81	0.5	0.68	0.76	0.82
ENSG00000083750	RRAGB	0.95	1.01	0.98	0.71	0.6	0.59	0.72	0.69	0.76	0.74	0.86			darkgrey	0.89678	0.9	0.95	1.03	0.67	0.56	0.68	0.85	0.63	0.74	0.68	0.86	1.06	1.04	1.04	0.75	0.61	0.56	0.68	0.8	0.83	0.74	0.84
ENSG00000083782	EPYC	1.41	0	0	1.15	0	0	0	0	0.32	0.3	0.28					0.69	0	0	0	0	0	0	0	0	0	0	0	0	0	0	0	0	0	0	0	0.79	0.99
ENSG00000083799	CYLD	1.01	1.04	1.51	3.39	3.76	3.89	3.52	2.48	2.73	2.38	2.14	Positive	Upregulated	orange	0.969205	1	1	1.51	3.4	3.94	3.93	3.77	2.67	2.55	2.01	2.24	1.05	1.1	1.34	3.34	3.46	3.27	3.61	2.29	2.9	2.61	1.9
ENSG00000083807	SLC27A5	0.98	0.96	0.8	0.68	0.74	0.61	0.52	0.78	0.62	0.63	0.74			lightcyan1	0.689729	0.78	1.09	0.76	0.74	0.96	0.85	0.53	0.72	0.5	0.83	0.8	1.32	0.99	0.62	0.62	0.66	0.6	0.5	0.81	0.66	0.57	0.58
ENSG00000083812	ZNF324	1.01	0.89	0.96	1.03	1.21	1.07	1.08	1.05	0.94	0.98	0.94					1.04	0.96	1.01	0.88	1.34	1.21	1.1	0.89	0.97	1	0.95	0.99	0.85	0.94	1.07	1.11	1	0.98	1.12	0.95	0.91	0.93
ENSG00000083814	ZNF671	0.96	0.68	0.55	0.72	0.83	0.73	0.94	0.77	0.77	0.75	0.82					0.94	0.66	0.53	0.75	0.97	0.73	1.08	0.79	0.88	0.68	0.82	0.99	0.64	0.52	0.69	0.82	0.79	0.91	0.78	0.77	0.74	0.85
ENSG00000083817	ZNF416	1	0.65	0.88	1.18	1.03	1.17	1.35	1.08	1.06	1	1.01			purple	0.529446	0.88	0.76	0.93	1.3	1.03	1.06	1.32	1.05	0.96	0.76	0.95	1.09	0.56	0.69	1.15	1.05	1.16	1.33	1.16	1.12	1.14	1.14
ENSG00000083828	ZNF586	0.91	0.87	0.85	0.83	0.84	0.8	0.88	0.87	0.88	0.86	0.86					0.89	0.84	0.82	0.83	0.82	0.83	1.01	0.9	0.85	0.81	0.82	0.99	0.83	0.85	0.76	0.83	0.81	0.86	0.78	0.85	0.87	0.93
ENSG00000083838	ZNF446	1.15	1	0.84	0.68	0.8	1.04	1.09	1.01	0.85	0.77	0.89					1.42	1.12	0.82	0.7	0.8	1.22	1.06	0.83	0.77	0.82	0.77	0.98	0.88	0.72	0.6	0.79	1.02	0.92	1.11	0.89	0.69	1.12
ENSG00000083844	ZNF264	1.1	0.98	1.16	1.32	0.95	1.13	1.14	0.98	1.09	1.14	1.21					1.07	1.13	1.27	1.37	0.8	1.12	1.36	1.13	1.13	0.98	1.3	1.18	0.89	1.05	1.35	1.12	1.15	1.17	0.89	1.02	1.26	1.1
ENSG00000083845	RPS5	0.99	0.93	0.89	0.91	0.93	0.91	0.95	0.98	0.89	0.77	0.68					1	1.02	0.89	0.83	1	0.95	0.91	0.84	0.89	0.86	0.69	0.97	0.95	0.84	0.96	0.89	0.93	0.86	1.1	0.82	0.74	0.69
ENSG00000083857	FAT1	0.94	0.94	1.01	0.98	0.77	0.65	0.65	0.75	0.68	0.83	0.86			skyblue	0.602445	0.88	1.14	0.97	1.02	0.59	0.56	0.66	0.67	0.55	0.65	0.71	1.04	0.72	1.01	0.93	1.05	0.66	0.92	0.81	0.84	1.08	1.09
ENSG00000083896	YTHDC1	0.99	1	1.07	0.85	0.83	0.95	1.04	0.89	0.93	0.88	0.98					1.01	0.97	1.04	0.88	0.81	0.93	1.08	0.97	0.9	0.8	1.07	0.99	1	1.09	0.82	0.88	0.97	1.1	0.85	0.99	0.84	0.9
[truncated: 57,016 more rows]
