# Supplementary material for: Global Transcriptome Analysis Reveals Distinct Phases of the Endothelial Response to TNF
Source: J Immunol. 2023 Nov 29;212(1):117–29. doi: 10.4049/jimmunol.2300419 (PMC10733583; doi:10.4049/jimmunol.2300419)
Supplement: Supplemental 4 (XLS) [file JI_2300419_Supplemental_4.xls]

## Sheet: Key
All_TNF-regulated_GO_terms	Gene ontology analysis of all genes classified as upregulated and downregulated using PANTHER Overrepresentation Test
GO biological process complete	Gene Ontology ID; identifier assigned to a term in the Gene Ontology (GO) database; defined by Biological Process (BP) and description of the gene ontology term
Homo sapiens - REFLIST	Total universe of samples used to calculate representation model
upload_1	Values under this column refer to numbers of genes from the uploaded list (investigated genes) that map to a particular annotation data category
Expected	Contains the expected value, which is the number of genes you would expect in the list for this category, based on the reference list. The proportion of genes from the reference list that maps to a particular annotation data category, would equal the exptected proportion of genes found in the uploaded list.
Fold Enrichment	Column shows the Fold Enrichment of the genes observed in the uploaded list over the expected (number in list divided by the expected number)
Raw P-value	This column is the raw p-value as determined by Fisher’s exact test. This is the probability that the number of genes you observed in this category occurred by chance (randomly), as determined by the reference list.
FDR	This column is the False Discovery Rate as calculated by the Benjamini-Hochberg procedure
Biotype_all_TNF-regulated	Temporal biotype profiling
Protein coding, upregulated	List of protein coding genes that were classified as upregulated in this study
lncRNAs, upregulated	List of long non coding RNAs that were classified as upregulated in this study
pseudogenes, upregulated	List of pseudogenes that were classified as upregulated in this study
Protein coding, downregulated	List of protein coding genes that were classified as downregulated in this study
lncRNAs, downregualted	List of long non coding RNAs that were classified as downregulated in this study
pseudogenes, downregulated	List of pseudogenes that were classified as downregulated in this study
ID	ENSEMBL Gene ID
Gene symbol	Gene name (HUGO)
time	Time point of significant regulation; defined as 'upregulated or downregulated', FC log2 abs >1, time points: 0.5 hours, 1 hour, 2 hours, 4 hours, 8 hours, 12 hours, 24 hours, 36 hours, 48 hours, 72 hours
Baseline_sex_differences	Sex transcriptome profiling
ID	ENSEMBL Gene ID
gene_name	Gene name (HUGO)
log2FoldChange	Fold change difference of expression levels of a transcript between TNF treated samples normalised to untreated control, displayed as log2
padj	Adjusted P value; ranked using Benjamin Hochberg formula, defined as p.adjust(i)=min{minj≥i{mp(j)j},1}
direction	Differential expression favoring expression in female donors (higher in female) or male donors (higher in male)
Chromosome	Annotation if gene is on the X,Y or another ("Other") chromosome
TNF regulated	Direction of gene regulation after TNF stimulation. Empty if not up- or down regulated
Module_GO_terms	Gene ontology analysis of investigated modules using PANTHER Overrepresentation Test
GO biological process complete	Gene Ontology ID; identifier assigned to a term in the Gene Ontology (GO) database; defined by Biological Process (BP) and description of the gene ontology term
Homo sapiens - REFLIST	Total universe of samples used to calculate representation model
upload_1	Values under this column refers to numbers of gene from the uploaded list (investigated genes) that map to a particular annotation data category
Expected	Contains the expected value, which is the number of genes you would expect in your list for this category, based on the reference list. The proportion of genes from the reference list that maps to a particular annotation data category, would equal the exptected proportion of genes found in the uploaded list
Fold Enrichment	Column shows the Fold Enrichment of the genes observed in the uploaded list over the expected (number in list divided by the expected number)
Raw P-value	This column is the raw p-value as determined by Fisher’s exact test. This is the probability that the number of genes you observed in this category occurred by chance (randomly), as determined by the reference list.
FDR	This column is the False Discovery Rate as calculated by the Benjamini-Hochberg procedure
Interferon_related_expression	Expression of interferons and interferon receptors (TPM)
Female	Female samples, containing donor pool D and E
Male	Male samples, containing donor pool A,B and C
time	Timepoint post stimulation
Gene	Gene name (HUGO)
PubMed_Tan_Turquoise_Module
Type	Transcript biotype
Total hits	Total number of hits in PubMed
interferon	Number of hits when given search terms are used together with "gene name" in PubMed
virus
viral
antiviral
interferon stimulated gene
immune response
endothelial
interferon + endothelial
virus + endothelial
TNF

## Sheet: All_TNF-regulated_GO_terms
Analysis Type:	PANTHER Overrepresentation Test (Released 20230705)
Annotation Version and Release Date:	GO Ontology database DOI: 10,5281/zenodo,7942786 Released 2023-05-10
Analyzed List:	upload_1 (Homo sapiens)
Reference List:	Homo sapiens (all genes in database)
Test Type:	FISHER
Correction:	FDR
GO biological process complete	Homo sapiens - REFLIST	upload_1	Expected	Fold Enrichment	Raw P-value	FDR
positive regulation of biological process (GO:0048518)	6219	545	303.56	1.8	1.74e-53	2.71e-49
response to external stimulus (GO:0009605)	2422	302	118.22	2.55	5.63e-51	4.38e-47
response to other organism (GO:0051707)	1373	214	67.02	3.19	4.8e-48	1.49e-44
response to stimulus (GO:0050896)	8243	638	402.36	1.59	3.21e-48	1.66e-44
defense response (GO:0006952)	1431	219	69.85	3.14	4.28e-48	1.66e-44
response to external biotic stimulus (GO:0043207)	1376	214	67.17	3.19	6.57e-48	1.7e-44
regulation of multicellular organismal process (GO:0051239)	2983	333	145.61	2.29	4.22e-47	9.36e-44
immune system process (GO:0002376)	2277	283	111.15	2.55	4.9e-47	9.52e-44
response to biotic stimulus (GO:0009607)	1421	216	69.36	3.11	5.89e-47	1.02e-43
regulation of response to stimulus (GO:0048583)	3960	394	193.3	2.04	6.49e-46	1.01e-42
regulation of immune system process (GO:0002682)	1488	213	72.63	2.93	1.38e-42	1.94e-39
biological process involved in interspecies interaction between organisms (GO:0044419)	1553	218	75.81	2.88	1.83e-42	2.37e-39
response to cytokine (GO:0034097)	819	153	39.98	3.83	6.83e-42	8.16e-39
response to stress (GO:0006950)	3424	350	167.13	2.09	7.37e-42	8.18e-39
response to organic substance (GO:0010033)	2592	293	126.52	2.32	2.48e-41	2.57e-38
positive regulation of cellular process (GO:0048522)	5511	472	269.01	1.75	2.78e-40	2.7e-37
regulation of biological process (GO:0050789)	11806	781	576.28	1.36	4.58e-40	4.19e-37
regulation of response to external stimulus (GO:0032101)	1062	172	51.84	3.32	5.21e-40	4.49e-37
immune response (GO:0006955)	1649	218	80.49	2.71	1.15e-38	9.4e-36
positive regulation of immune system process (GO:0002684)	977	161	47.69	3.38	3.64e-38	2.83e-35
positive regulation of response to stimulus (GO:0048584)	2203	254	107.53	2.36	2.28e-36	1.69e-33
biological regulation (GO:0065007)	12228	788	596.88	1.32	7.89e-36	5.57e-33
cellular response to chemical stimulus (GO:0070887)	2397	266	117	2.27	9.85e-36	6.65e-33
response to chemical (GO:0042221)	3899	363	190.32	1.91	2.6e-35	1.68e-32
cellular response to cytokine stimulus (GO:0071345)	721	129	35.19	3.67	1.52e-33	9.45e-31
cellular response to stimulus (GO:0051716)	6472	505	315.91	1.6	1.72e-33	1.02e-30
cell communication (GO:0007154)	5278	438	257.63	1.7	4.04e-33	2.32e-30
defense response to other organism (GO:0098542)	1008	154	49.2	3.13	4.24e-33	2.35e-30
signaling (GO:0023052)	5119	427	249.87	1.71	1.57e-32	8.43e-30
cell surface receptor signaling pathway (GO:0007166)	2093	236	102.16	2.31	2.83e-32	1.47e-29
signal transduction (GO:0007165)	4819	409	235.23	1.74	3.14e-32	1.57e-29
regulation of cellular process (GO:0050794)	11039	726	538.84	1.35	3.81e-32	1.85e-29
cellular response to organic substance (GO:0071310)	1777	212	86.74	2.44	1.04e-31	4.87e-29
regulation of defense response (GO:0031347)	754	128	36.8	3.48	2.62e-31	1.2e-28
inflammatory response (GO:0006954)	560	109	27.33	3.99	4.46e-31	1.98e-28
regulation of response to stress (GO:0080134)	1418	183	69.22	2.64	6.36e-31	2.74e-28
cytokine-mediated signaling pathway (GO:0019221)	373	88	18.21	4.83	2.45e-30	1.03e-27
regulation of immune response (GO:0050776)	889	138	43.39	3.18	3.2e-30	1.31e-27
regulation of signal transduction (GO:0009966)	2992	291	146.05	1.99	5.94e-30	2.36e-27
positive regulation of multicellular organismal process (GO:0051240)	1654	196	80.74	2.43	8.22e-29	3.19e-26
innate immune response (GO:0045087)	760	123	37.1	3.32	2.2e-28	8.35e-26
positive regulation of response to external stimulus (GO:0032103)	532	101	25.97	3.89	4.54e-28	1.68e-25
regulation of cell population proliferation (GO:0042127)	1674	195	81.71	2.39	7.32e-28	2.64e-25
regulation of signaling (GO:0023051)	3396	310	165.77	1.87	9.44e-28	3.33e-25
regulation of cell communication (GO:0010646)	3405	310	166.21	1.87	1.67e-27	5.77e-25
response to virus (GO:0009615)	372	83	18.16	4.57	3.14e-27	1.06e-24
negative regulation of biological process (GO:0048519)	5320	421	259.68	1.62	5.6e-27	1.85e-24
regulation of multicellular organismal development (GO:2000026)	1401	171	68.39	2.5	2.71e-26	8.77e-24
response to bacterium (GO:0009617)	688	112	33.58	3.34	4.77e-26	1.48e-23
regulation of cytokine production (GO:0001817)	778	120	37.98	3.16	4.74e-26	1.5e-23
regulation of developmental process (GO:0050793)	2462	244	120.18	2.03	1.06e-25	3.24e-23
regulation of response to biotic stimulus (GO:0002831)	478	91	23.33	3.9	2.01e-25	6.02e-23
positive regulation of immune response (GO:0050778)	633	105	30.9	3.4	5.2e-25	1.52e-22
positive regulation of metabolic process (GO:0009893)	3825	326	186.71	1.75	1.85e-24	5.31e-22
regulation of cell migration (GO:0030334)	933	128	45.54	2.81	1.24e-23	3.49e-21
anatomical structure development (GO:0048856)	5201	403	253.87	1.59	1.4e-23	3.88e-21
positive regulation of macromolecule metabolic process (GO:0010604)	3514	304	171.53	1.77	1.74e-23	4.75e-21
regulation of locomotion (GO:0040012)	1036	136	50.57	2.69	2.36e-23	6.31e-21
positive regulation of defense response (GO:0031349)	390	78	19.04	4.1	4.69e-23	1.24e-20
negative regulation of response to stimulus (GO:0048585)	1637	180	79.91	2.25	5.01e-23	1.3e-20
regulation of cell motility (GO:2000145)	991	131	48.37	2.71	7.14e-23	1.82e-20
negative regulation of cellular process (GO:0048523)	4705	372	229.66	1.62	7.31e-23	1.83e-20
system development (GO:0048731)	3553	304	173.43	1.75	9.66e-23	2.38e-20
positive regulation of signal transduction (GO:0009967)	1549	173	75.61	2.29	1.33e-22	3.22e-20
response to lipopolysaccharide (GO:0032496)	324	70	15.82	4.43	2.02e-22	4.82e-20
positive regulation of signaling (GO:0023056)	1726	184	84.25	2.18	4.76e-22	1.12e-19
positive regulation of cell communication (GO:0010647)	1727	184	84.3	2.18	4.89e-22	1.13e-19
response to molecule of bacterial origin (GO:0002237)	342	71	16.69	4.25	7.19e-22	1.64e-19
multicellular organismal process (GO:0032501)	6713	477	327.68	1.46	2.16e-21	4.85e-19
regulation of metabolic process (GO:0019222)	6719	477	327.97	1.45	2.26e-21	5.01e-19
regulation of cell adhesion (GO:0030155)	789	111	38.51	2.88	2.71e-21	5.92e-19
developmental process (GO:0032502)	5702	422	278.33	1.52	2.95e-21	6.35e-19
defense response to virus (GO:0051607)	270	62	13.18	4.7	3.89e-21	8.28e-19
biological_process (GO:0008150)	17812	961	869.45	1.11	4.22e-21	8.86e-19
defense response to symbiont (GO:0140546)	271	62	13.23	4.69	4.58e-21	9.35e-19
regulation of innate immune response (GO:0045088)	385	74	18.79	3.94	4.8e-21	9.68e-19
multicellular organism development (GO:0007275)	3966	323	193.59	1.67	5.06e-21	1.01e-18
regulation of cell differentiation (GO:0045595)	1558	168	76.05	2.21	1.26e-20	2.48e-18
positive regulation of cytokine production (GO:0001819)	490	83	23.92	3.47	2.02e-20	3.93e-18
regulation of macromolecule metabolic process (GO:0060255)	6188	443	302.05	1.47	6.67e-20	1.28e-17
positive regulation of cell migration (GO:0030335)	534	86	26.07	3.3	6.93e-20	1.31e-17
negative regulation of multicellular organismal process (GO:0051241)	1125	134	54.91	2.44	1.03e-19	1.93e-17
cell migration (GO:0016477)	892	116	43.54	2.66	1.08e-19	1.99e-17
positive regulation of locomotion (GO:0040017)	575	89	28.07	3.17	1.49e-19	2.71e-17
positive regulation of cell motility (GO:2000147)	559	87	27.29	3.19	2.87e-19	5.19e-17
cell activation (GO:0001775)	724	101	35.34	2.86	3.37e-19	6.01e-17
regulation of cell activation (GO:0050865)	653	95	31.87	2.98	3.46e-19	6.11e-17
response to oxygen-containing compound (GO:1901700)	1681	172	82.05	2.1	7.02e-19	1.22e-16
positive regulation of developmental process (GO:0051094)	1319	146	64.38	2.27	7.7e-19	1.33e-16
anatomical structure morphogenesis (GO:0009653)	2244	209	109.54	1.91	1.05e-18	1.8e-16
positive regulation of gene expression (GO:0010628)	1173	135	57.26	2.36	1.08e-18	1.82e-16
regulation of molecular function (GO:0065009)	2569	228	125.4	1.82	3.11e-18	5.19e-16
regulation of leukocyte activation (GO:0002694)	596	88	29.09	3.02	3.42e-18	5.65e-16
response to lipid (GO:0033993)	854	109	41.69	2.61	4.43e-18	7.24e-16
positive regulation of cell population proliferation (GO:0008284)	950	116	46.37	2.5	7.31e-18	1.18e-15
blood vessel development (GO:0001568)	526	81	25.68	3.15	9.18e-18	1.47e-15
regulation of intracellular signal transduction (GO:1902531)	1727	171	84.3	2.03	1.52e-17	2.41e-15
blood vessel morphogenesis (GO:0048514)	432	72	21.09	3.41	1.64e-17	2.57e-15
vasculature development (GO:0001944)	546	82	26.65	3.08	2.12e-17	3.29e-15
regulation of immune effector process (GO:0002697)	393	68	19.18	3.54	2.48e-17	3.81e-15
intracellular signal transduction (GO:0035556)	1558	158	76.05	2.08	4.86e-17	7.4e-15
cell motility (GO:0048870)	1057	122	51.59	2.36	5.01e-17	7.56e-15
regulation of gene expression (GO:0010468)	4888	360	238.6	1.51	7.24e-17	1.08e-14
positive regulation of cell differentiation (GO:0045597)	857	106	41.83	2.53	9.69e-17	1.43e-14
cellular response to lipopolysaccharide (GO:0071222)	200	47	9.76	4.81	1.18e-16	1.73e-14
positive regulation of innate immune response (GO:0045089)	255	53	12.45	4.26	1.22e-16	1.77e-14
cellular process (GO:0009987)	14672	832	716.18	1.16	1.33e-16	1.9e-14
tube development (GO:0035295)	900	109	43.93	2.48	1.33e-16	1.91e-14
positive regulation of cell adhesion (GO:0045785)	486	75	23.72	3.16	1.44e-16	2.03e-14
tube morphogenesis (GO:0035239)	684	92	33.39	2.76	1.59e-16	2.23e-14
negative regulation of immune system process (GO:0002683)	481	74	23.48	3.15	2.68e-16	3.72e-14
animal organ development (GO:0048513)	2925	243	142.78	1.7	3.47e-16	4.77e-14
leukocyte activation (GO:0045321)	601	84	29.34	2.86	3.73e-16	5.08e-14
regulation of cell-cell adhesion (GO:0022407)	486	74	23.72	3.12	4.37e-16	5.9e-14
cellular response to biotic stimulus (GO:0071216)	238	50	11.62	4.3	6.23e-16	8.35e-14
cellular response to molecule of bacterial origin (GO:0071219)	211	47	10.3	4.56	6.92e-16	9.19e-14
regulation of adaptive immune response (GO:0002819)	204	46	9.96	4.62	9.53e-16	1.25e-13
cell differentiation (GO:0030154)	3590	281	175.24	1.6	1.04e-15	1.36e-13
regulation of inflammatory response (GO:0050727)	387	64	18.89	3.39	1.5e-15	1.94e-13
regulation of cell development (GO:0060284)	829	101	40.47	2.5	1.66e-15	2.14e-13
circulatory system development (GO:0072359)	926	108	45.2	2.39	2.23e-15	2.84e-13
cellular developmental process (GO:0048869)	3614	281	176.41	1.59	2.44e-15	3.08e-13
chemotaxis (GO:0006935)	522	75	25.48	2.94	4.28e-15	5.37e-13
positive regulation of intracellular signal transduction (GO:1902533)	1006	113	49.11	2.3	4.82e-15	5.94e-13
positive regulation of cell-cell adhesion (GO:0022409)	323	57	15.77	3.62	4.79e-15	5.95e-13
taxis (GO:0042330)	524	75	25.58	2.93	5.12e-15	6.27e-13
positive regulation of response to biotic stimulus (GO:0002833)	284	53	13.86	3.82	6.07e-15	7.37e-13
regulation of lymphocyte activation (GO:0051249)	504	73	24.6	2.97	7e-15	8.43e-13
negative regulation of signal transduction (GO:0009968)	1266	131	61.8	2.12	8.71e-15	1.04e-12
locomotion (GO:0040011)	543	76	26.51	2.87	9.6e-15	1.14e-12
regulation of anatomical structure morphogenesis (GO:0022603)	871	102	42.52	2.4	9.94e-15	1.17e-12
response to type II interferon (GO:0034341)	133	36	6.49	5.55	1.21e-14	1.41e-12
positive regulation of leukocyte activation (GO:0002696)	379	61	18.5	3.3	2.07e-14	2.4e-12
positive regulation of leukocyte cell-cell adhesion (GO:1903039)	274	51	13.37	3.81	2.18e-14	2.5e-12
regulation of adaptive immune response based on somatic recombination of immune receptors built from immunoglobulin superfamily domains (GO:0002822)	189	42	9.23	4.55	2.62e-14	3e-12
positive regulation of immune effector process (GO:0002699)	276	51	13.47	3.79	2.8e-14	3.17e-12
regulation of leukocyte cell-cell adhesion (GO:1903037)	371	60	18.11	3.31	2.82e-14	3.18e-12
positive regulation of cell activation (GO:0050867)	396	62	19.33	3.21	3.81e-14	4.25e-12
regulation of leukocyte proliferation (GO:0070663)	269	50	13.13	3.81	4.12e-14	4.57e-12
negative regulation of cell communication (GO:0010648)	1361	135	66.43	2.03	6.52e-14	7.18e-12
negative regulation of signaling (GO:0023057)	1362	135	66.48	2.03	6.72e-14	7.35e-12
cell chemotaxis (GO:0060326)	215	44	10.49	4.19	7.85e-14	8.52e-12
positive regulation of lymphocyte activation (GO:0051251)	330	55	16.11	3.41	1.17e-13	1.26e-11
regulation of chemotaxis (GO:0050920)	228	45	11.13	4.04	1.25e-13	1.34e-11
positive regulation of nitrogen compound metabolic process (GO:0051173)	3121	245	152.34	1.61	1.33e-13	1.41e-11
negative regulation of response to external stimulus (GO:0032102)	423	63	20.65	3.05	1.75e-13	1.85e-11
regulation of hemopoiesis (GO:1903706)	403	61	19.67	3.1	2.3e-13	2.41e-11
pattern recognition receptor signaling pathway (GO:0002221)	109	31	5.32	5.83	2.79e-13	2.91e-11
hemopoiesis (GO:0030097)	685	84	33.44	2.51	3.22e-13	3.34e-11
angiogenesis (GO:0001525)	340	55	16.6	3.31	3.4e-13	3.5e-11
regulation of angiogenesis (GO:0045765)	287	50	14.01	3.57	3.6e-13	3.68e-11
cell development (GO:0048468)	2185	186	106.66	1.74	4.19e-13	4.25e-11
positive regulation of inflammatory response (GO:0050729)	145	35	7.08	4.95	4.91e-13	4.95e-11
regulation of vasculature development (GO:1901342)	291	50	14.2	3.52	5.7e-13	5.71e-11
cellular response to oxygen-containing compound (GO:1901701)	1146	117	55.94	2.09	6.05e-13	6.02e-11
tissue development (GO:0009888)	1753	158	85.57	1.85	6.33e-13	6.26e-11
activation of immune response (GO:0002253)	370	57	18.06	3.16	7.54e-13	7.41e-11
positive regulation of leukocyte proliferation (GO:0070665)	166	37	8.1	4.57	8.44e-13	8.24e-11
immune response-activating signaling pathway (GO:0002757)	306	51	14.94	3.41	9.25e-13	8.98e-11
response to tumor necrosis factor (GO:0034612)	205	41	10.01	4.1	1.06e-12	1.03e-10
cellular response to lipid (GO:0071396)	527	70	25.72	2.72	1.36e-12	1.3e-10
anatomical structure formation involved in morphogenesis (GO:0048646)	961	103	46.91	2.2	1.4e-12	1.34e-10
positive regulation of molecular function (GO:0044093)	1519	141	74.15	1.9	1.7e-12	1.6e-10
regulation of primary metabolic process (GO:0080090)	5825	391	284.33	1.38	1.69e-12	1.6e-10
regulation of leukocyte migration (GO:0002685)	229	43	11.18	3.85	1.89e-12	1.77e-10
positive regulation of biosynthetic process (GO:0009891)	2081	177	101.58	1.74	2.01e-12	1.87e-10
immune response-regulating signaling pathway (GO:0002764)	338	53	16.5	3.21	2.68e-12	2.48e-10
innate immune response-activating signaling pathway (GO:0002758)	130	32	6.35	5.04	3.14e-12	2.89e-10
regulation of mononuclear cell proliferation (GO:0032944)	245	44	11.96	3.68	3.89e-12	3.56e-10
response to endogenous stimulus (GO:0009719)	1464	136	71.46	1.9	4.3e-12	3.91e-10
regulation of leukocyte differentiation (GO:1902105)	321	51	15.67	3.25	4.52e-12	4.08e-10
leukocyte differentiation (GO:0002521)	424	60	20.7	2.9	4.57e-12	4.1e-10
regulation of ERK1 and ERK2 cascade (GO:0070372)	301	49	14.69	3.34	5.52e-12	4.93e-10
regulation of leukocyte mediated immunity (GO:0002703)	248	44	12.11	3.63	5.57e-12	4.94e-10
cell death (GO:0008219)	1105	111	53.94	2.06	7.96e-12	7.03e-10
activation of innate immune response (GO:0002218)	154	34	7.52	4.52	8.92e-12	7.83e-10
positive regulation of adaptive immune response (GO:0002821)	128	31	6.25	4.96	9.79e-12	8.54e-10
regulation of DNA-binding transcription factor activity (GO:0051090)	446	61	21.77	2.8	1.08e-11	9.37e-10
regulation of MAPK cascade (GO:0043408)	672	79	32.8	2.41	1.13e-11	9.78e-10
response to organic cyclic compound (GO:0014070)	871	94	42.52	2.21	1.15e-11	9.87e-10
lymphocyte activation (GO:0046649)	478	64	23.33	2.74	1.19e-11	1.01e-09
positive regulation of vasculature development (GO:1904018)	166	35	8.1	4.32	1.35e-11	1.14e-09
positive regulation of angiogenesis (GO:0045766)	166	35	8.1	4.32	1.35e-11	1.15e-09
regulation of programmed cell death (GO:0043067)	1521	138	74.24	1.86	1.5e-11	1.26e-09
regulation of T cell activation (GO:0050863)	379	55	18.5	2.97	1.53e-11	1.27e-09
positive regulation of adaptive immune response based on somatic recombination of immune receptors built from immunoglobulin superfamily domains (GO:0002824)	122	30	5.96	5.04	1.53e-11	1.28e-09
positive regulation of transcription by RNA polymerase II (GO:0045944)	1269	121	61.94	1.95	1.67e-11	1.38e-09
positive regulation of mononuclear cell proliferation (GO:0032946)	149	33	7.27	4.54	1.68e-11	1.38e-09
programmed cell death (GO:0012501)	1093	109	53.35	2.04	1.74e-11	1.42e-09
apoptotic process (GO:0006915)	1047	106	51.11	2.07	1.77e-11	1.44e-09
positive regulation of cell development (GO:0010720)	441	60	21.53	2.79	1.94e-11	1.57e-09
negative regulation of cell population proliferation (GO:0008285)	708	81	34.56	2.34	2.1e-11	1.68e-09
negative regulation of immune response (GO:0050777)	198	38	9.66	3.93	2.09e-11	1.69e-09
positive regulation of cellular metabolic process (GO:0031325)	2976	227	145.27	1.56	2.42e-11	1.93e-09
response to chemokine (GO:1990868)	92	26	4.49	5.79	2.6e-11	2.05e-09
cellular response to chemokine (GO:1990869)	92	26	4.49	5.79	2.6e-11	2.06e-09
regulation of lymphocyte proliferation (GO:0050670)	241	42	11.76	3.57	2.79e-11	2.19e-09
positive regulation of type II interferon production (GO:0032729)	78	24	3.81	6.3	3.46e-11	2.7e-09
regulation of apoptotic process (GO:0042981)	1471	133	71.8	1.85	4.25e-11	3.3e-09
negative regulation of viral process (GO:0048525)	95	26	4.64	5.61	4.73e-11	3.62e-09
positive regulation of cellular biosynthetic process (GO:0031328)	2022	168	98.7	1.7	4.69e-11	3.63e-09
regulation of nitrogen compound metabolic process (GO:0051171)	5646	374	275.6	1.36	4.72e-11	3.63e-09
regulation of cytokine production involved in immune response (GO:0002718)	122	29	5.96	4.87	6.68e-11	5.08e-09
negative regulation of developmental process (GO:0051093)	919	95	44.86	2.12	6.74e-11	5.11e-09
cell population proliferation (GO:0008283)	729	81	35.58	2.28	7.65e-11	5.77e-09
positive regulation of MAPK cascade (GO:0043410)	483	62	23.58	2.63	8.12e-11	6.09e-09
cellular response to tumor necrosis factor (GO:0071356)	179	35	8.74	4.01	8.31e-11	6.21e-09
positive regulation of T cell activation (GO:0050870)	251	42	12.25	3.43	8.6e-11	6.39e-09
cell adhesion (GO:0007155)	967	98	47.2	2.08	1.12e-10	8.29e-09
regulation of production of molecular mediator of immune response (GO:0002700)	192	36	9.37	3.84	1.25e-10	9.18e-09
leukocyte migration (GO:0050900)	246	41	12.01	3.41	1.61e-10	1.18e-08
positive regulation of lymphocyte proliferation (GO:0050671)	146	31	7.13	4.35	1.71e-10	1.25e-08
negative regulation of viral genome replication (GO:0045071)	56	20	2.73	7.32	1.72e-10	1.25e-08
regulation of type II interferon production (GO:0032649)	119	28	5.81	4.82	1.74e-10	1.26e-08
regulation of I-kappaB kinase/NF-kappaB signaling (GO:0043122)	258	42	12.59	3.34	1.83e-10	1.31e-08
regulation of cellular metabolic process (GO:0031323)	5482	362	267.59	1.35	2.16e-10	1.55e-08
regulation of viral process (GO:0050792)	167	33	8.15	4.05	2.26e-10	1.61e-08
positive regulation of DNA-templated transcription (GO:0045893)	1716	146	83.76	1.74	2.52e-10	1.79e-08
positive regulation of leukocyte migration (GO:0002687)	151	31	7.37	4.21	3.52e-10	2.48e-08
positive regulation of RNA biosynthetic process (GO:1902680)	1723	146	84.1	1.74	3.82e-10	2.68e-08
positive regulation of transport (GO:0051050)	925	93	45.15	2.06	3.86e-10	2.7e-08
mononuclear cell differentiation (GO:1903131)	335	48	16.35	2.94	4.48e-10	3.12e-08
response to abiotic stimulus (GO:0009628)	1118	106	54.57	1.94	4.86e-10	3.37e-08
positive regulation of cytokine production involved in immune response (GO:0002720)	83	23	4.05	5.68	5.02e-10	3.43e-08
regulation of viral life cycle (GO:1903900)	144	30	7.03	4.27	4.99e-10	3.44e-08
chemokine-mediated signaling pathway (GO:0070098)	83	23	4.05	5.68	5.02e-10	3.45e-08
positive regulation of macromolecule biosynthetic process (GO:0010557)	1942	159	94.79	1.68	5.37e-10	3.66e-08
regulation of response to cytokine stimulus (GO:0060759)	164	32	8.01	4	5.59e-10	3.79e-08
positive regulation of protein metabolic process (GO:0051247)	1425	126	69.56	1.81	5.98e-10	4.02e-08
positive regulation of programmed cell death (GO:0043068)	533	64	26.02	2.46	5.97e-10	4.03e-08
positive regulation of hemopoiesis (GO:1903708)	185	34	9.03	3.77	6.44e-10	4.29e-08
positive regulation of leukocyte differentiation (GO:1902107)	185	34	9.03	3.77	6.44e-10	4.31e-08
negative regulation of metabolic process (GO:0009892)	2985	221	145.71	1.52	6.98e-10	4.63e-08
positive regulation of production of molecular mediator of immune response (GO:0002702)	137	29	6.69	4.34	7.03e-10	4.64e-08
negative regulation of defense response (GO:0031348)	272	42	13.28	3.16	7.64e-10	5.01e-08
positive regulation of DNA-binding transcription factor activity (GO:0051091)	272	42	13.28	3.16	7.64e-10	5.03e-08
regulation of viral genome replication (GO:0045069)	86	23	4.2	5.48	9.01e-10	5.86e-08
positive regulation of leukocyte mediated immunity (GO:0002705)	150	30	7.32	4.1	1.16e-09	7.47e-08
leukocyte chemotaxis (GO:0030595)	150	30	7.32	4.1	1.16e-09	7.5e-08
cytosolic pattern recognition receptor signaling pathway (GO:0002753)	50	18	2.44	7.38	1.27e-09	8.13e-08
regulation of transport (GO:0051049)	1776	147	86.69	1.7	1.36e-09	8.72e-08
regulation of catalytic activity (GO:0050790)	1827	150	89.18	1.68	1.54e-09	9.8e-08
positive regulation of ERK1 and ERK2 cascade (GO:0070374)	215	36	10.49	3.43	1.88e-09	1.19e-07
regulation of localization (GO:0032879)	2131	168	104.02	1.62	1.92e-09	1.21e-07
regulation of lymphocyte mediated immunity (GO:0002706)	185	33	9.03	3.65	2.22e-09	1.4e-07
positive regulation of phosphate metabolic process (GO:0045937)	845	85	41.25	2.06	2.33e-09	1.46e-07
positive regulation of phosphorus metabolic process (GO:0010562)	845	85	41.25	2.06	2.33e-09	1.46e-07
positive regulation of lymphocyte mediated immunity (GO:0002708)	127	27	6.2	4.36	2.49e-09	1.54e-07
response to interleukin-1 (GO:0070555)	127	27	6.2	4.36	2.49e-09	1.55e-07
negative regulation of cytokine production (GO:0001818)	296	43	14.45	2.98	2.52e-09	1.55e-07
multicellular organismal-level homeostasis (GO:0048871)	594	67	28.99	2.31	2.57e-09	1.57e-07
cellular response to type II interferon (GO:0071346)	109	25	5.32	4.7	2.57e-09	1.58e-07
cellular response to endogenous stimulus (GO:0071495)	1201	109	58.62	1.86	2.7e-09	1.64e-07
regulation of biological quality (GO:0065008)	2934	215	143.22	1.5	2.95e-09	1.79e-07
regulation of phosphate metabolic process (GO:0019220)	1315	116	64.19	1.81	3.63e-09	2.19e-07
positive regulation of apoptotic process (GO:0043065)	510	60	24.89	2.41	3.73e-09	2.23e-07
regulation of phosphorus metabolic process (GO:0051174)	1316	116	64.24	1.81	3.71e-09	2.23e-07
regulation of protein metabolic process (GO:0051246)	2462	187	120.18	1.56	3.77e-09	2.24e-07
intracellular receptor signaling pathway (GO:0030522)	169	31	8.25	3.76	3.79e-09	2.25e-07
nervous system development (GO:0007399)	2233	173	109	1.59	3.9e-09	2.3e-07
negative regulation of cell differentiation (GO:0045596)	670	72	32.7	2.2	4.02e-09	2.36e-07
positive regulation of RNA metabolic process (GO:0051254)	1856	150	90.6	1.66	4.01e-09	2.36e-07
negative regulation of innate immune response (GO:0045824)	86	22	4.2	5.24	4.19e-09	2.45e-07
I-kappaB kinase/NF-kappaB signaling (GO:0007249)	70	20	3.42	5.85	4.34e-09	2.52e-07
T cell activation (GO:0042110)	315	44	15.38	2.86	4.78e-09	2.77e-07
regulation of protein modification process (GO:0031399)	1443	124	70.44	1.76	5.04e-09	2.91e-07
animal organ morphogenesis (GO:0009887)	991	94	48.37	1.94	5.23e-09	3.01e-07
negative regulation of response to biotic stimulus (GO:0002832)	133	27	6.49	4.16	5.9e-09	3.38e-07
negative regulation of macromolecule metabolic process (GO:0010605)	2755	203	134.48	1.51	6.3e-09	3.6e-07
regulation of interleukin-6 production (GO:0032675)	154	29	7.52	3.86	7.19e-09	4.09e-07
regulation of protein phosphorylation (GO:0001932)	1071	99	52.28	1.89	7.54e-09	4.26e-07
positive regulation of protein modification process (GO:0031401)	935	90	45.64	1.97	7.53e-09	4.27e-07
regulation of epithelial cell migration (GO:0010632)	229	36	11.18	3.22	8.2e-09	4.62e-07
regulation of T cell proliferation (GO:0042129)	186	32	9.08	3.52	8.37e-09	4.69e-07
neurogenesis (GO:0022008)	1321	115	64.48	1.78	8.59e-09	4.8e-07
regulation of phosphorylation (GO:0042325)	1170	105	57.11	1.84	9.33e-09	5.19e-07
regulation of endothelial cell migration (GO:0010594)	169	30	8.25	3.64	1.3e-08	7.23e-07
positive regulation of protein phosphorylation (GO:0001934)	711	73	34.71	2.1	1.85e-08	1.02e-06
muscle structure development (GO:0061061)	504	58	24.6	2.36	1.89e-08	1.04e-06
response to hypoxia (GO:0001666)	272	39	13.28	2.94	1.9e-08	1.04e-06
regulation of defense response to virus by host (GO:0050691)	47	16	2.29	6.97	2.01e-08	1.09e-06
positive regulation of I-kappaB kinase/NF-kappaB signaling (GO:0043123)	194	32	9.47	3.38	2.03e-08	1.1e-06
negative regulation of growth (GO:0045926)	250	37	12.2	3.03	2.11e-08	1.14e-06
granulocyte chemotaxis (GO:0071621)	87	21	4.25	4.95	2.24e-08	1.2e-06
regulation of cytokine-mediated signaling pathway (GO:0001959)	153	28	7.47	3.75	2.23e-08	1.2e-06
negative regulation of apoptotic process (GO:0043066)	892	85	43.54	1.95	2.38e-08	1.27e-06
cellular response to virus (GO:0098586)	80	20	3.9	5.12	2.93e-08	1.56e-06
negative regulation of cell activation (GO:0050866)	220	34	10.74	3.17	3.08e-08	1.63e-06
regulation of T cell mediated immunity (GO:0002709)	98	22	4.78	4.6	3.2e-08	1.69e-06
response to oxygen levels (GO:0070482)	314	42	15.33	2.74	3.24e-08	1.7e-06
positive regulation of nucleobase-containing compound metabolic process (GO:0045935)	2052	158	100.16	1.58	3.36e-08	1.76e-06
homeostatic process (GO:0042592)	1415	119	69.07	1.72	3.43e-08	1.79e-06
neutrophil chemotaxis (GO:0030593)	81	20	3.95	5.06	3.5e-08	1.82e-06
muscle tissue development (GO:0060537)	334	44	16.3	2.7	3.56e-08	1.85e-06
positive regulation of chemotaxis (GO:0050921)	147	27	7.18	3.76	3.71e-08	1.92e-06
positive regulation of interleukin-6 production (GO:0032755)	99	22	4.83	4.55	3.74e-08	1.93e-06
leukocyte proliferation (GO:0070661)	148	27	7.22	3.74	4.2e-08	2.16e-06
cellular response to interleukin-1 (GO:0071347)	100	22	4.88	4.51	4.37e-08	2.24e-06
regulation of type I interferon production (GO:0032479)	119	24	5.81	4.13	4.56e-08	2.33e-06
response to wounding (GO:0009611)	456	53	22.26	2.38	4.66e-08	2.37e-06
regulation of biosynthetic process (GO:0009889)	4177	278	203.89	1.36	5.15e-08	2.62e-06
myeloid leukocyte differentiation (GO:0002573)	150	27	7.32	3.69	5.35e-08	2.71e-06
negative regulation of programmed cell death (GO:0043069)	920	86	44.91	1.92	5.5e-08	2.77e-06
response to decreased oxygen levels (GO:0036293)	286	39	13.96	2.79	6.33e-08	3.18e-06
regulation of defense response to virus (GO:0050688)	85	20	4.15	4.82	6.92e-08	3.46e-06
regulation of smooth muscle cell proliferation (GO:0048660)	142	26	6.93	3.75	6.99e-08	3.49e-06
negative regulation of cell development (GO:0010721)	279	38	13.62	2.79	9.59e-08	4.76e-06
regulation of CD4-positive, alpha-beta T cell differentiation (GO:0043370)	54	16	2.64	6.07	9.99e-08	4.94e-06
positive regulation of phosphorylation (GO:0042327)	771	75	37.63	1.99	1.02e-07	5.03e-06
positive regulation of monoatomic ion transport (GO:0043270)	233	34	11.37	2.99	1.06e-07	5.2e-06
positive regulation of T cell proliferation (GO:0042102)	106	22	5.17	4.25	1.06e-07	5.21e-06
myeloid leukocyte activation (GO:0002274)	156	27	7.61	3.55	1.08e-07	5.29e-06
positive regulation of chemokine production (GO:0032722)	71	18	3.47	5.19	1.2e-07	5.82e-06
regulation of lymphocyte differentiation (GO:0045619)	212	32	10.35	3.09	1.26e-07	6.11e-06
negative regulation of molecular function (GO:0044092)	975	88	47.59	1.85	1.32e-07	6.41e-06
regulation of myeloid cell differentiation (GO:0045637)	202	31	9.86	3.14	1.42e-07	6.87e-06
regulation of interleukin-12 production (GO:0032655)	64	17	3.12	5.44	1.52e-07	7.3e-06
regulation of hydrolase activity (GO:0051336)	964	87	47.06	1.85	1.67e-07	7.98e-06
regulation of wound healing (GO:0061041)	129	24	6.3	3.81	1.71e-07	8.15e-06
regulation of blood vessel endothelial cell migration (GO:0043535)	91	20	4.44	4.5	1.8e-07	8.59e-06
positive regulation of response to cytokine stimulus (GO:0060760)	65	17	3.17	5.36	1.83e-07	8.7e-06
granulocyte migration (GO:0097530)	101	21	4.93	4.26	2.01e-07	9.51e-06
neutrophil migration (GO:1990266)	92	20	4.49	4.45	2.1e-07	9.91e-06
positive regulation of lymphocyte differentiation (GO:0045621)	131	24	6.39	3.75	2.19e-07	1.03e-05
regulation of apoptotic signaling pathway (GO:2001233)	375	45	18.3	2.46	2.2e-07	1.03e-05
regulation of cellular biosynthetic process (GO:0031326)	4068	268	198.57	1.35	2.3e-07	1.08e-05
response to hormone (GO:0009725)	791	75	38.61	1.94	2.32e-07	1.08e-05
NIK/NF-kappaB signaling (GO:0038061)	43	14	2.1	6.67	2.42e-07	1.12e-05
regulation of RNA biosynthetic process (GO:2001141)	3473	235	169.53	1.39	2.55e-07	1.18e-05
apoptotic signaling pathway (GO:0097190)	314	40	15.33	2.61	2.6e-07	1.2e-05
circulatory system process (GO:0003013)	494	54	24.11	2.24	2.67e-07	1.23e-05
regulation of T-helper 1 type immune response (GO:0002825)	30	12	1.46	8.19	2.93e-07	1.35e-05
regulation of RNA metabolic process (GO:0051252)	3766	251	183.83	1.37	3.03e-07	1.39e-05
regulation of chemokine production (GO:0032642)	95	20	4.64	4.31	3.28e-07	1.5e-05
cellular response to stress (GO:0033554)	1603	126	78.25	1.61	3.65e-07	1.65e-05
regulation of alpha-beta T cell activation (GO:0046634)	115	22	5.61	3.92	3.64e-07	1.65e-05
regulation of DNA-templated transcription (GO:0006355)	3450	233	168.4	1.38	3.7e-07	1.67e-05
positive regulation of T cell mediated immunity (GO:0002711)	69	17	3.37	5.05	3.78e-07	1.7e-05
regulation of T cell differentiation (GO:0045580)	180	28	8.79	3.19	4.44e-07	1.99e-05
positive regulation of catalytic activity (GO:0043085)	1112	95	54.28	1.75	4.75e-07	2.13e-05
regulation of leukocyte chemotaxis (GO:0002688)	128	23	6.25	3.68	5.25e-07	2.34e-05
positive regulation of type I interferon production (GO:0032481)	71	17	3.47	4.91	5.33e-07	2.37e-05
cellular response to growth factor stimulus (GO:0071363)	479	52	23.38	2.22	5.44e-07	2.42e-05
renal system development (GO:0072001)	313	39	15.28	2.55	5.59e-07	2.47e-05
myeloid leukocyte migration (GO:0097529)	139	24	6.78	3.54	5.66e-07	2.5e-05
enzyme-linked receptor protein signaling pathway (GO:0007167)	639	63	31.19	2.02	6.16e-07	2.71e-05
mesenchyme development (GO:0060485)	243	33	11.86	2.78	7.01e-07	3.07e-05
response to growth factor (GO:0070848)	510	54	24.89	2.17	7.09e-07	3.1e-05
wound healing (GO:0042060)	338	41	16.5	2.49	7.39e-07	3.23e-05
positive regulation of tumor necrosis factor production (GO:0032760)	101	20	4.93	4.06	7.64e-07	3.32e-05
positive regulation of acute inflammatory response (GO:0002675)	27	11	1.32	8.35	7.94e-07	3.45e-05
response to nitrogen compound (GO:1901698)	1060	91	51.74	1.76	8e-07	3.46e-05
regulation of tumor necrosis factor production (GO:0032680)	164	26	8.01	3.25	8.26e-07	3.56e-05
extracellular matrix organization (GO:0030198)	276	36	13.47	2.67	8.42e-07	3.61e-05
negative regulation of leukocyte activation (GO:0002695)	198	29	9.66	3	8.42e-07	3.62e-05
extracellular structure organization (GO:0043062)	277	36	13.52	2.66	8.7e-07	3.72e-05
regulation of cell killing (GO:0031341)	112	21	5.47	3.84	8.89e-07	3.79e-05
external encapsulating structure organization (GO:0045229)	279	36	13.62	2.64	9.38e-07	3.99e-05
heart development (GO:0007507)	563	57	27.48	2.07	9.48e-07	4.02e-05
lipid localization (GO:0010876)	384	44	18.74	2.35	1.07e-06	4.52e-05
muscle organ development (GO:0007517)	310	38	15.13	2.51	1.08e-06	4.57e-05
negative regulation of intracellular signal transduction (GO:1902532)	524	54	25.58	2.11	1.11e-06	4.67e-05
negative regulation of immune effector process (GO:0002698)	124	22	6.05	3.63	1.11e-06	4.67e-05
positive regulation of defense response to virus by host (GO:0002230)	35	12	1.71	7.02	1.12e-06	4.67e-05
regulation of CD4-positive, alpha-beta T cell activation (GO:2000514)	76	17	3.71	4.58	1.2e-06	5.01e-05
regulation of growth (GO:0040008)	624	61	30.46	2	1.2e-06	5.02e-05
regulation of myeloid leukocyte differentiation (GO:0002761)	125	22	6.1	3.61	1.25e-06	5.2e-05
positive regulation of tumor necrosis factor superfamily cytokine production (GO:1903557)	105	20	5.13	3.9	1.3e-06	5.36e-05
antigen processing and presentation (GO:0019882)	105	20	5.13	3.9	1.3e-06	5.38e-05
myeloid cell differentiation (GO:0030099)	286	36	13.96	2.58	1.32e-06	5.45e-05
regulation of epithelial cell proliferation (GO:0050678)	372	43	18.16	2.37	1.35e-06	5.54e-05
regulation of tumor necrosis factor superfamily cytokine production (GO:1903555)	169	26	8.25	3.15	1.36e-06	5.59e-05
regulation of leukocyte mediated cytotoxicity (GO:0001910)	96	19	4.69	4.05	1.44e-06	5.9e-05
regulation of interferon-beta production (GO:0032648)	60	15	2.93	5.12	1.55e-06	6.32e-05
regulation of interleukin-10 production (GO:0032653)	60	15	2.93	5.12	1.55e-06	6.34e-05
lymphocyte differentiation (GO:0030098)	290	36	14.16	2.54	1.67e-06	6.78e-05
regulation of pattern recognition receptor signaling pathway (GO:0062207)	107	20	5.22	3.83	1.68e-06	6.78e-05
second-messenger-mediated signaling (GO:0019932)	230	31	11.23	2.76	1.74e-06	7.01e-05
regulation of nucleobase-containing compound metabolic process (GO:0019219)	4051	262	197.74	1.32	1.75e-06	7.04e-05
antigen processing and presentation of peptide antigen via MHC class I (GO:0002474)	37	12	1.81	6.64	1.81e-06	7.24e-05
adaptive immune response based on somatic recombination of immune receptors built from immunoglobulin superfamily domains (GO:0002460)	264	34	12.89	2.64	2.02e-06	8.07e-05
positive regulation of epithelial cell migration (GO:0010634)	151	24	7.37	3.26	2.08e-06	8.28e-05
antigen processing and presentation of endogenous peptide antigen via MHC class I (GO:0019885)	24	10	1.17	8.54	2.15e-06	8.55e-05
positive regulation of T-helper 1 type immune response (GO:0002827)	18	9	0.88	10.24	2.17e-06	8.59e-05
regulation of response to wounding (GO:1903034)	163	25	7.96	3.14	2.27e-06	8.99e-05
regulation of T-helper 17 type immune response (GO:2000316)	31	11	1.51	7.27	2.38e-06	9.38e-05
positive regulation of lipid localization (GO:1905954)	110	20	5.37	3.72	2.44e-06	9.58e-05
response to inorganic substance (GO:0010035)	539	54	26.31	2.05	2.51e-06	9.82e-05
regulation of monoatomic ion transport (GO:0043269)	592	58	28.9	2.01	2.55e-06	9.97e-05
response to mechanical stimulus (GO:0009612)	223	30	10.89	2.76	2.64e-06	0.000103
regulation of alpha-beta T cell differentiation (GO:0046637)	72	16	3.51	4.55	2.66e-06	0.000103
regulation of system process (GO:0044057)	569	56	27.77	2.02	2.78e-06	0.000107
regulation of NIK/NF-kappaB signaling (GO:1901222)	101	19	4.93	3.85	2.79e-06	0.000108
tissue morphogenesis (GO:0048729)	570	56	27.82	2.01	2.87e-06	0.000111
regulation of lipid biosynthetic process (GO:0046890)	177	26	8.64	3.01	2.92e-06	0.000112
negative regulation of cytokine-mediated signaling pathway (GO:0001960)	73	16	3.56	4.49	3.1e-06	0.000119
regulation of macromolecule biosynthetic process (GO:0010556)	3961	255	193.35	1.32	3.25e-06	0.000124
positive regulation of T cell cytokine production (GO:0002726)	26	10	1.27	7.88	3.83e-06	0.000146
antigen processing and presentation of endogenous peptide antigen (GO:0002483)	26	10	1.27	7.88	3.83e-06	0.000146
antigen processing and presentation of endogenous antigen (GO:0019883)	33	11	1.61	6.83	3.92e-06	0.000148
positive regulation of CD4-positive, alpha-beta T cell differentiation (GO:0043372)	33	11	1.61	6.83	3.92e-06	0.000148
lymphocyte proliferation (GO:0046651)	125	21	6.1	3.44	4.15e-06	0.000156
regulation of extrinsic apoptotic signaling pathway (GO:2001236)	158	24	7.71	3.11	4.18e-06	0.000157
regulation of calcium ion transport (GO:0051924)	264	33	12.89	2.56	4.22e-06	0.000158
multi-multicellular organism process (GO:0044706)	205	28	10.01	2.8	4.34e-06	0.000163
regulation of interleukin-17 production (GO:0032660)	41	12	2	6	4.4e-06	0.000164
regulation of T-helper cell differentiation (GO:0045622)	41	12	2	6	4.4e-06	0.000164
vascular process in circulatory system (GO:0003018)	265	33	12.94	2.55	4.46e-06	0.000166
positive regulation of stress-activated MAPK cascade (GO:0032874)	126	21	6.15	3.41	4.63e-06	0.000171
negative regulation of gene expression (GO:0010629)	955	81	46.62	1.74	4.79e-06	0.000177
positive regulation of T cell differentiation (GO:0045582)	116	20	5.66	3.53	4.96e-06	0.000182
regulation of positive chemotaxis (GO:0050926)	27	10	1.32	7.59	5.03e-06	0.000185
positive regulation of NF-kappaB transcription factor activity (GO:0051092)	160	24	7.81	3.07	5.06e-06	0.000185
multi-organism reproductive process (GO:0044703)	195	27	9.52	2.84	5.11e-06	0.000187
lymphocyte chemotaxis (GO:0048247)	50	13	2.44	5.33	5.33e-06	0.000194
positive regulation of interferon-beta production (GO:0032728)	42	12	2.05	5.85	5.42e-06	0.000197
negative regulation of response to cytokine stimulus (GO:0060761)	77	16	3.76	4.26	5.62e-06	0.000203
immune response-regulating cell surface receptor signaling pathway (GO:0002768)	269	33	13.13	2.51	5.63e-06	0.000203
positive regulation of stress-activated protein kinase signaling cascade (GO:0070304)	128	21	6.25	3.36	5.75e-06	0.000207
humoral immune response (GO:0006959)	256	32	12.5	2.56	6e-06	0.000216
negative regulation of cell-cell adhesion (GO:0022408)	197	27	9.62	2.81	6.05e-06	0.000217
mononuclear cell proliferation (GO:0032943)	129	21	6.3	3.34	6.4e-06	0.000229
blood circulation (GO:0008015)	403	43	19.67	2.19	6.52e-06	0.000233
positive regulation of interleukin-17 production (GO:0032740)	28	10	1.37	7.32	6.55e-06	0.000233
negative regulation of cell adhesion (GO:0007162)	292	35	14.25	2.46	6.87e-06	0.000244
positive regulation of hydrolase activity (GO:0051345)	571	55	27.87	1.97	7.03e-06	0.000249
immune effector process (GO:0002252)	474	48	23.14	2.07	7.3e-06	0.000258
regulation of epithelial cell apoptotic process (GO:1904035)	99	18	4.83	3.72	7.67e-06	0.00027
positive regulation of calcium ion transport (GO:0051928)	131	21	6.39	3.28	7.9e-06	0.000278
CD4-positive, alpha-beta T cell activation (GO:0035710)	70	15	3.42	4.39	7.94e-06	0.000278
embryonic organ development (GO:0048568)	458	47	22.36	2.1	8.06e-06	0.000282
positive regulation of interleukin-12 production (GO:0032735)	44	12	2.15	5.59	8.1e-06	0.000283
skeletal system development (GO:0001501)	504	50	24.6	2.03	8.23e-06	0.000287
regulation of fat cell differentiation (GO:0045598)	132	21	6.44	3.26	8.76e-06	0.000304
regulation of lipid localization (GO:1905952)	166	24	8.1	2.96	8.83e-06	0.000306
defense response to bacterium (GO:0042742)	300	35	14.64	2.39	9.11e-06	0.000315
positive regulation of alpha-beta T cell activation (GO:0046635)	71	15	3.47	4.33	9.21e-06	0.000316
antigen processing and presentation of peptide antigen (GO:0048002)	71	15	3.47	4.33	9.21e-06	0.000317
calcium-mediated signaling (GO:0019722)	155	23	7.57	3.04	9.26e-06	0.000318
response to organonitrogen compound (GO:0010243)	986	82	48.13	1.7	9.35e-06	0.00032
B cell activation (GO:0042113)	191	26	9.32	2.79	9.96e-06	0.000339
negative regulation of cell growth (GO:0030308)	191	26	9.32	2.79	9.96e-06	0.00034
kidney development (GO:0001822)	303	35	14.79	2.37	1.04e-05	0.000355
MAPK cascade (GO:0000165)	216	28	10.54	2.66	1.05e-05	0.000356
response to type I interferon (GO:0034340)	54	13	2.64	4.93	1.09e-05	0.000367
positive regulation of blood vessel endothelial cell migration (GO:0043536)	54	13	2.64	4.93	1.09e-05	0.000368
immune response-activating cell surface receptor signaling pathway (GO:0002429)	238	30	11.62	2.58	1.11e-05	0.000373
T cell differentiation (GO:0030217)	181	25	8.84	2.83	1.17e-05	0.000394
positive regulation of peptidyl-tyrosine phosphorylation (GO:0050731)	181	25	8.84	2.83	1.17e-05	0.000394
regulation of mononuclear cell migration (GO:0071675)	124	20	6.05	3.3	1.19e-05	0.000399
regulation of T cell cytokine production (GO:0002724)	38	11	1.85	5.93	1.2e-05	0.0004
regulation of peptidase activity (GO:0052547)	408	43	19.92	2.16	1.2e-05	0.0004
vasculogenesis (GO:0001570)	73	15	3.56	4.21	1.23e-05	0.000408
regulation of metal ion transport (GO:0010959)	410	43	20.01	2.15	1.25e-05	0.000413
interleukin-27-mediated signaling pathway (GO:0070106)	7	6	0.34	17.56	1.3e-05	0.000428
regulation of small molecule metabolic process (GO:0062012)	331	37	16.16	2.29	1.36e-05	0.000447
mesenchymal cell differentiation (GO:0048762)	171	24	8.35	2.88	1.38e-05	0.000453
positive regulation of pattern recognition receptor signaling pathway (GO:0062208)	47	12	2.29	5.23	1.43e-05	0.000469
CD4-positive, alpha-beta T cell differentiation (GO:0043367)	56	13	2.73	4.76	1.52e-05	0.000497
glomerulus development (GO:0032835)	56	13	2.73	4.76	1.52e-05	0.000498
generation of neurons (GO:0048699)	1151	91	56.18	1.62	1.54e-05	0.000503
positive regulation of type 2 immune response (GO:0002830)	18	8	0.88	9.11	1.58e-05	0.000514
positive regulation of epithelial cell proliferation (GO:0050679)	209	27	10.2	2.65	1.59e-05	0.000515
cell killing (GO:0001906)	161	23	7.86	2.93	1.6e-05	0.00052
regulation of proteolysis (GO:0030162)	709	63	34.61	1.82	1.65e-05	0.000531
regulation of kinase activity (GO:0043549)	709	63	34.61	1.82	1.65e-05	0.000532
positive regulation of smooth muscle cell proliferation (GO:0048661)	85	16	4.15	3.86	1.66e-05	0.000535
acute inflammatory response (GO:0002526)	85	16	4.15	3.86	1.66e-05	0.000536
positive regulation of gliogenesis (GO:0014015)	66	14	3.22	4.35	1.75e-05	0.000559
alpha-beta T cell activation (GO:0046631)	106	18	5.17	3.48	1.74e-05	0.00056
regulation of endopeptidase activity (GO:0052548)	320	36	15.62	2.3	1.77e-05	0.000566
tumor necrosis factor-mediated signaling pathway (GO:0033209)	57	13	2.78	4.67	1.79e-05	0.00057
T cell mediated immunity (GO:0002456)	40	11	1.95	5.63	1.8e-05	0.000574
regulation of interleukin-8 production (GO:0032677)	86	16	4.2	3.81	1.89e-05	0.0006
development of primary sexual characteristics (GO:0045137)	234	29	11.42	2.54	1.92e-05	0.000607
positive regulation of endothelial cell migration (GO:0010595)	107	18	5.22	3.45	1.95e-05	0.000617
response to toxic substance (GO:0009636)	235	29	11.47	2.53	2.02e-05	0.000636
regulation of muscle system process (GO:0090257)	235	29	11.47	2.53	2.02e-05	0.000637
skeletal muscle organ development (GO:0060538)	152	22	7.42	2.97	2.03e-05	0.000639
antiviral innate immune response (GO:0140374)	49	12	2.39	5.02	2.04e-05	0.000639
regulation of acute inflammatory response (GO:0002673)	49	12	2.39	5.02	2.04e-05	0.00064
regulation of blood pressure (GO:0008217)	188	25	9.18	2.72	2.09e-05	0.000653
positive regulation of cytokine-mediated signaling pathway (GO:0001961)	58	13	2.83	4.59	2.1e-05	0.000654
negative regulation of DNA-binding transcription factor activity (GO:0043433)	176	24	8.59	2.79	2.1e-05	0.000655
regulation of blood circulation (GO:1903522)	250	30	12.2	2.46	2.13e-05	0.000663
regulation of monocyte differentiation (GO:0045655)	19	8	0.93	8.63	2.15e-05	0.000666
regulation of type 2 immune response (GO:0002828)	33	10	1.61	6.21	2.15e-05	0.000666
regulation of type I interferon-mediated signaling pathway (GO:0060338)	41	11	2	5.5	2.19e-05	0.000677
homeostasis of number of cells (GO:0048872)	271	32	13.23	2.42	2.2e-05	0.000678
positive regulation of positive chemotaxis (GO:0050927)	26	9	1.27	7.09	2.33e-05	0.000718
negative regulation of nitrogen compound metabolic process (GO:0051172)	2376	162	115.98	1.4	2.4e-05	0.000736
negative regulation of leukocyte differentiation (GO:1902106)	109	18	5.32	3.38	2.43e-05	0.000741
regulation of T cell mediated cytotoxicity (GO:0001914)	50	12	2.44	4.92	2.42e-05	0.000741
regulation of B cell activation (GO:0050864)	131	20	6.39	3.13	2.42e-05	0.000741
interferon-mediated signaling pathway (GO:0140888)	59	13	2.88	4.51	2.45e-05	0.000747
intrinsic apoptotic signaling pathway (GO:0097193)	166	23	8.1	2.84	2.48e-05	0.000752
negative regulation of lymphocyte activation (GO:0051250)	166	23	8.1	2.84	2.48e-05	0.000753
positive regulation of CD4-positive, alpha-beta T cell activation (GO:2000516)	42	11	2.05	5.37	2.65e-05	0.000801
negative regulation of cellular metabolic process (GO:0031324)	2217	153	108.22	1.41	2.67e-05	0.000805
negative regulation of leukocyte mediated immunity (GO:0002704)	69	14	3.37	4.16	2.69e-05	0.000808
cell-cell adhesion (GO:0098609)	543	51	26.51	1.92	2.69e-05	0.000809
negative regulation of developmental growth (GO:0048640)	110	18	5.37	3.35	2.71e-05	0.000811
central nervous system development (GO:0007417)	1069	85	52.18	1.63	2.76e-05	0.000825
response to nicotine (GO:0035094)	51	12	2.49	4.82	2.87e-05	0.000854
positive regulation of alpha-beta T cell differentiation (GO:0046638)	51	12	2.49	4.82	2.87e-05	0.000855
negative regulation of blood pressure (GO:0045776)	51	12	2.49	4.82	2.87e-05	0.000857
cellular response to nitrogen compound (GO:1901699)	633	57	30.9	1.84	2.94e-05	0.000872
toll-like receptor signaling pathway (GO:0002224)	43	11	2.1	5.24	3.19e-05	0.000944
gonad development (GO:0008406)	229	28	11.18	2.5	3.19e-05	0.000945
cellular response to organic cyclic compound (GO:0071407)	502	48	24.5	1.96	3.21e-05	0.000947
positive regulation of kinase activity (GO:0033674)	430	43	20.99	2.05	3.29e-05	0.000967
response to interferon-beta (GO:0035456)	35	10	1.71	5.85	3.29e-05	0.000968
regulation of granulocyte chemotaxis (GO:0071622)	52	12	2.54	4.73	3.38e-05	0.000993
regulation of leukocyte apoptotic process (GO:2000106)	91	16	4.44	3.6	3.48e-05	0.00102
negative regulation of hemopoiesis (GO:1903707)	113	18	5.52	3.26	3.71e-05	0.00109
positive regulation of protein kinase activity (GO:0045860)	365	38	17.82	2.13	3.72e-05	0.00109
regulation of transcription by RNA polymerase II (GO:0006357)	2594	173	126.62	1.37	3.84e-05	0.00111
positive regulation of T-helper cell differentiation (GO:0045624)	21	8	1.03	7.8	3.83e-05	0.00111
negative regulation of adaptive immune response (GO:0002820)	62	13	3.03	4.3	3.85e-05	0.00111
regulation of peptidyl-tyrosine phosphorylation (GO:0050730)	246	29	12.01	2.42	3.83e-05	0.00112
lipid transport (GO:0006869)	348	37	16.99	2.18	3.87e-05	0.00112
platelet-derived growth factor receptor signaling pathway (GO:0048008)	36	10	1.76	5.69	4.03e-05	0.00116
T cell proliferation (GO:0042098)	72	14	3.51	3.98	4.06e-05	0.00117
regulation of phagocytosis (GO:0050764)	103	17	5.03	3.38	4.08e-05	0.00117
neuron differentiation (GO:0030182)	1081	85	52.77	1.61	4.14e-05	0.00119
positive regulation of transmembrane transport (GO:0034764)	234	28	11.42	2.45	4.24e-05	0.00121
positive regulation of peptidase activity (GO:0010952)	185	24	9.03	2.66	4.34e-05	0.00124
cellular response to vascular endothelial growth factor stimulus (GO:0035924)	45	11	2.2	5.01	4.56e-05	0.0013
ERK1 and ERK2 cascade (GO:0070371)	54	12	2.64	4.55	4.66e-05	0.00133
epithelium development (GO:0060429)	1103	86	53.84	1.6	4.89e-05	0.00139
regulation of protein kinase activity (GO:0045859)	615	55	30.02	1.83	5.11e-05	0.00145
negative regulation of locomotion (GO:0040013)	338	36	16.5	2.18	5.2e-05	0.00147
negative regulation of myeloid cell differentiation (GO:0045638)	84	15	4.1	3.66	5.18e-05	0.00147
response to reactive oxygen species (GO:0000302)	175	23	8.54	2.69	5.19e-05	0.00147
response to peptide (GO:1901652)	454	44	22.16	1.99	5.3e-05	0.00149
cellular response to type I interferon (GO:0071357)	46	11	2.25	4.9	5.41e-05	0.00152
positive regulation of JNK cascade (GO:0046330)	95	16	4.64	3.45	5.5e-05	0.00154
response to nutrient (GO:0007584)	152	21	7.42	2.83	5.71e-05	0.0016
reproductive structure development (GO:0048608)	301	33	14.69	2.25	5.76e-05	0.00161
positive regulation of B cell activation (GO:0050871)	85	15	4.15	3.62	5.83e-05	0.00163
regulation of neurogenesis (GO:0050767)	386	39	18.84	2.07	5.83e-05	0.00163
positive regulation of interleukin-8 production (GO:0032757)	65	13	3.17	4.1	5.89e-05	0.00164
positive regulation of phagocytosis (GO:0050766)	75	14	3.66	3.82	5.99e-05	0.00167
negative regulation of leukocyte cell-cell adhesion (GO:1903038)	141	20	6.88	2.91	6.13e-05	0.0017
response to dsRNA (GO:0043331)	56	12	2.73	4.39	6.32e-05	0.00175
leukocyte cell-cell adhesion (GO:0007159)	56	12	2.73	4.39	6.32e-05	0.00175
negative regulation of T cell activation (GO:0050868)	130	19	6.35	2.99	6.49e-05	0.00179
T-helper 1 type immune response (GO:0042088)	23	8	1.12	7.13	6.48e-05	0.00179
reproductive system development (GO:0061458)	305	33	14.89	2.22	6.58e-05	0.00181
regulation of developmental growth (GO:0048638)	321	34	15.67	2.17	6.58e-05	0.00181
gliogenesis (GO:0042063)	266	30	12.98	2.31	6.72e-05	0.00184
regulation of epithelial cell differentiation (GO:0030856)	154	21	7.52	2.79	6.76e-05	0.00185
alpha-beta T cell differentiation (GO:0046632)	76	14	3.71	3.77	6.8e-05	0.00185
stress-activated MAPK cascade (GO:0051403)	76	14	3.71	3.77	6.8e-05	0.00186
negative regulation of adaptive immune response based on somatic recombination of immune receptors built from immunoglobulin superfamily domains (GO:0002823)	57	12	2.78	4.31	7.33e-05	0.00199
regulation of alpha-beta T cell proliferation (GO:0046640)	48	11	2.34	4.69	7.54e-05	0.00205
regulation of smooth muscle cell migration (GO:0014910)	67	13	3.27	3.98	7.73e-05	0.00209
regulation of lipid metabolic process (GO:0019216)	352	36	17.18	2.1	8.09e-05	0.00219
cellular response to chemical stress (GO:0062197)	270	30	13.18	2.28	8.13e-05	0.0022
transmembrane receptor protein tyrosine kinase signaling pathway (GO:0007169)	423	41	20.65	1.99	8.17e-05	0.0022
regulation of organ growth (GO:0046620)	88	15	4.3	3.49	8.26e-05	0.00222
positive regulation of lipid transport (GO:0032370)	88	15	4.3	3.49	8.26e-05	0.00222
regulation of heart contraction (GO:0008016)	203	25	9.91	2.52	8.33e-05	0.00223
mononuclear cell migration (GO:0071674)	110	17	5.37	3.17	8.44e-05	0.00226
positive regulation of leukocyte chemotaxis (GO:0002690)	99	16	4.83	3.31	8.48e-05	0.00226
artery development (GO:0060840)	99	16	4.83	3.31	8.48e-05	0.00226
regulation of nitric oxide biosynthetic process (GO:0045428)	58	12	2.83	4.24	8.48e-05	0.00227
skeletal system morphogenesis (GO:0048705)	232	27	11.32	2.38	8.53e-05	0.00227
regulation of cellular extravasation (GO:0002691)	40	10	1.95	5.12	8.57e-05	0.00227
positive regulation of interleukin-10 production (GO:0032733)	40	10	1.95	5.12	8.57e-05	0.00227
lymphocyte migration (GO:0072676)	78	14	3.81	3.68	8.69e-05	0.0023
negative regulation of wound healing (GO:0061045)	68	13	3.32	3.92	8.82e-05	0.00233
regulation of alcohol biosynthetic process (GO:1902930)	49	11	2.39	4.6	8.85e-05	0.00233
regulation of toll-like receptor signaling pathway (GO:0034121)	32	9	1.56	5.76	9.01e-05	0.00237
regulation of stress-activated MAPK cascade (GO:0032872)	189	24	9.23	2.6	9.59e-05	0.00252
negative regulation of epithelial cell apoptotic process (GO:1904036)	59	12	2.88	4.17	9.78e-05	0.00257
neural crest cell development (GO:0014032)	79	14	3.86	3.63	9.8e-05	0.00257
regulation of blood coagulation (GO:0030193)	69	13	3.37	3.86	0.0001	0.00261
positive regulation of NIK/NF-kappaB signaling (GO:1901224)	69	13	3.37	3.86	0.0001	0.00262
artery morphogenesis (GO:0048844)	69	13	3.37	3.86	0.0001	0.00262
positive regulation of leukocyte mediated cytotoxicity (GO:0001912)	69	13	3.37	3.86	0.0001	0.00262
positive regulation of protein binding (GO:0032092)	90	15	4.39	3.41	0.000103	0.00267
antigen processing and presentation of peptide antigen via MHC class Ib (GO:0002428)	18	7	0.88	7.97	0.000106	0.00275
regulation of stress-activated protein kinase signaling cascade (GO:0070302)	193	24	9.42	2.55	0.00011	0.00283
positive regulation of myeloid leukocyte differentiation (GO:0002763)	60	12	2.93	4.1	0.000112	0.00289
extrinsic apoptotic signaling pathway (GO:0097191)	113	17	5.52	3.08	0.000113	0.0029
regulation of interleukin-1 production (GO:0032652)	113	17	5.52	3.08	0.000113	0.0029
endothelium development (GO:0003158)	102	16	4.98	3.21	0.000116	0.00295
regulation of gliogenesis (GO:0014013)	102	16	4.98	3.21	0.000116	0.00296
positive regulation of myeloid cell differentiation (GO:0045639)	102	16	4.98	3.21	0.000116	0.00296
embryo development (GO:0009790)	1054	81	51.45	1.57	0.000117	0.00299
regulation of lipid storage (GO:0010883)	51	11	2.49	4.42	0.000121	0.00307
lipopolysaccharide-mediated signaling pathway (GO:0031663)	42	10	2.05	4.88	0.000121	0.00307
cell junction organization (GO:0034330)	531	48	25.92	1.85	0.000121	0.00307
T cell activation involved in immune response (GO:0002286)	81	14	3.95	3.54	0.000124	0.00312
neural crest cell differentiation (GO:0014033)	92	15	4.49	3.34	0.000128	0.00321
roof of mouth development (GO:0060021)	92	15	4.49	3.34	0.000128	0.00321
regulation of hemostasis (GO:1900046)	71	13	3.47	3.75	0.000129	0.00323
interleukin-4-mediated signaling pathway (GO:0035771)	7	5	0.34	14.63	0.00013	0.00324
negative regulation of leukocyte mediated cytotoxicity (GO:0001911)	26	8	1.27	6.3	0.000132	0.00328
response to fluid shear stress (GO:0034405)	34	9	1.66	5.42	0.000133	0.00331
protein kinase B signaling (GO:0043491)	52	11	2.54	4.33	0.00014	0.00346
negative regulation of type I interferon-mediated signaling pathway (GO:0060339)	19	7	0.93	7.55	0.00014	0.00346
negative regulation of fat cell differentiation (GO:0045599)	52	11	2.54	4.33	0.00014	0.00346
regulation of osteoblast differentiation (GO:0045667)	127	18	6.2	2.9	0.000142	0.00349
stem cell differentiation (GO:0048863)	182	23	8.88	2.59	0.000143	0.00352
regulation of JNK cascade (GO:0046328)	139	19	6.78	2.8	0.000143	0.00352
positive regulation of release of sequestered calcium ion into cytosol (GO:0051281)	43	10	2.1	4.76	0.000143	0.00353
stress-activated protein kinase signaling cascade (GO:0031098)	83	14	4.05	3.46	0.000156	0.00381
skeletal muscle tissue development (GO:0007519)	140	19	6.83	2.78	0.000156	0.00381
regulation of interleukin-1 beta production (GO:0032651)	94	15	4.59	3.27	0.000158	0.00387
negative regulation of myeloid leukocyte differentiation (GO:0002762)	53	11	2.59	4.25	0.000162	0.00395
regulation of nitric oxide metabolic process (GO:0080164)	63	12	3.08	3.9	0.000168	0.00409
heart morphogenesis (GO:0003007)	255	28	12.45	2.25	0.000168	0.00409
response to ethanol (GO:0045471)	129	18	6.3	2.86	0.000169	0.0041
negative regulation of protein metabolic process (GO:0051248)	986	76	48.13	1.58	0.000177	0.0043
negative regulation of natural killer cell mediated cytotoxicity (GO:0045953)	20	7	0.98	7.17	0.000181	0.00438
regulation of coagulation (GO:0050818)	74	13	3.61	3.6	0.000186	0.00449
cellular response to metal ion (GO:0071248)	204	24	9.96	2.41	0.000189	0.00454
regulation of cellular component organization (GO:0051128)	2439	160	119.05	1.34	0.00019	0.00457
positive regulation of tyrosine phosphorylation of STAT protein (GO:0042531)	64	12	3.12	3.84	0.000191	0.00459
positive regulation of myeloid leukocyte cytokine production involved in immune response (GO:0061081)	36	9	1.76	5.12	0.000193	0.00461
epithelial cell differentiation involved in kidney development (GO:0035850)	36	9	1.76	5.12	0.000193	0.00462
stem cell development (GO:0048864)	85	14	4.15	3.37	0.000194	0.00463
striated muscle tissue development (GO:0014706)	190	23	9.27	2.48	0.000196	0.00465
type I interferon-mediated signaling pathway (GO:0060337)	45	10	2.2	4.55	0.000198	0.00468
cell activation involved in immune response (GO:0002263)	205	24	10.01	2.4	0.0002	0.00472
cytokine production (GO:0001816)	28	8	1.37	5.85	0.000202	0.00477
intrinsic apoptotic signaling pathway in response to DNA damage (GO:0008630)	75	13	3.66	3.55	0.000209	0.00492
positive regulation of mononuclear cell migration (GO:0071677)	75	13	3.66	3.55	0.000209	0.00492
sex differentiation (GO:0007548)	285	30	13.91	2.16	0.000211	0.00494
cellular response to transforming growth factor beta stimulus (GO:0071560)	156	20	7.61	2.63	0.00021	0.00495
positive regulation of monoatomic ion transmembrane transport (GO:0034767)	175	22	8.54	2.58	0.000214	0.00502
leukocyte homeostasis (GO:0001776)	97	15	4.73	3.17	0.000215	0.00503
regulation of cysteine-type endopeptidase activity (GO:2000116)	228	26	11.13	2.34	0.000217	0.00506
negative regulation of cell migration (GO:0030336)	286	30	13.96	2.15	0.000219	0.0051
inflammatory response to wounding (GO:0090594)	14	6	0.68	8.78	0.000221	0.00515
morphogenesis of an epithelium (GO:0002009)	458	42	22.36	1.88	0.000224	0.00522
maintenance of blood-brain barrier (GO:0035633)	37	9	1.81	4.98	0.00023	0.00534
negative chemotaxis (GO:0050919)	46	10	2.25	4.45	0.000231	0.00534
negative regulation of natural killer cell mediated immunity (GO:0002716)	21	7	1.03	6.83	0.000232	0.00535
regulation of neutrophil migration (GO:1902622)	46	10	2.25	4.45	0.000231	0.00535
regulation of T-helper 17 cell differentiation (GO:2000319)	21	7	1.03	6.83	0.000232	0.00535
glomerulus vasculature development (GO:0072012)	21	7	1.03	6.83	0.000232	0.00536
positive regulation of cell killing (GO:0031343)	76	13	3.71	3.5	0.000234	0.00538
response to osmotic stress (GO:0006970)	76	13	3.71	3.5	0.000234	0.00539
neuron development (GO:0048666)	864	68	42.17	1.61	0.000237	0.00543
respiratory system development (GO:0060541)	208	24	10.15	2.36	0.000237	0.00543
positive regulation of alpha-beta T cell proliferation (GO:0046641)	29	8	1.42	5.65	0.000248	0.00563
negative regulation of cell killing (GO:0031342)	29	8	1.42	5.65	0.000248	0.00564
response to protozoan (GO:0001562)	29	8	1.42	5.65	0.000248	0.00565
response to vitamin D (GO:0033280)	29	8	1.42	5.65	0.000248	0.00566
negative regulation of protein modification process (GO:0031400)	462	42	22.55	1.86	0.000249	0.00566
positive regulation of natural killer cell activation (GO:0032816)	29	8	1.42	5.65	0.000248	0.00566
positive regulation of transferase activity (GO:0051347)	523	46	25.53	1.8	0.00026	0.00589
outflow tract morphogenesis (GO:0003151)	77	13	3.76	3.46	0.000262	0.00594
antigen receptor-mediated signaling pathway (GO:0050851)	159	20	7.76	2.58	0.000264	0.00597
cellular response to organonitrogen compound (GO:0071417)	593	51	28.95	1.76	0.000268	0.00605
neuroinflammatory response (GO:0150076)	47	10	2.29	4.36	0.000268	0.00606
glial cell activation (GO:0061900)	38	9	1.85	4.85	0.000273	0.00614
regulation of phosphatidylinositol 3-kinase signaling (GO:0014066)	111	16	5.42	2.95	0.000275	0.00618
regulation of transferase activity (GO:0051338)	847	67	41.34	1.62	0.000278	0.00624
regulation of binding (GO:0051098)	371	36	18.11	1.99	0.000294	0.00659
positive regulation of lipid biosynthetic process (GO:0046889)	89	14	4.34	3.22	0.000296	0.00662
extracellular matrix assembly (GO:0085029)	30	8	1.46	5.46	0.000301	0.00672
placenta blood vessel development (GO:0060674)	30	8	1.46	5.46	0.000301	0.00673
glomerulus morphogenesis (GO:0072102)	9	5	0.44	11.38	0.000304	0.00678
cardiac muscle tissue development (GO:0048738)	184	22	8.98	2.45	0.000307	0.00683
regulation of extrinsic apoptotic signaling pathway via death domain receptors (GO:1902041)	48	10	2.34	4.27	0.000311	0.0069
T cell differentiation involved in immune response (GO:0002292)	48	10	2.34	4.27	0.000311	0.00691
positive regulation of miRNA metabolic process (GO:2000630)	58	11	2.83	3.89	0.000322	0.00712
JNK cascade (GO:0007254)	58	11	2.83	3.89	0.000322	0.00713
negative regulation of NF-kappaB transcription factor activity (GO:0032088)	90	14	4.39	3.19	0.000327	0.00723
regulation of lipid transport (GO:0032368)	137	18	6.69	2.69	0.000328	0.00723
cardiac chamber morphogenesis (GO:0003206)	125	17	6.1	2.79	0.000332	0.0073
cellular response to hypoxia (GO:0071456)	125	17	6.1	2.79	0.000332	0.00731
leukocyte mediated immunity (GO:0002443)	307	31	14.99	2.07	0.000349	0.00767
cell-cell signaling (GO:0007267)	1092	81	53.3	1.52	0.00035	0.00767
leukocyte activation involved in immune response (GO:0002366)	201	23	9.81	2.34	0.000353	0.00772
positive regulation of apoptotic signaling pathway (GO:2001235)	138	18	6.74	2.67	0.000355	0.00775
regulation of vascular permeability (GO:0043114)	49	10	2.39	4.18	0.000359	0.00782
response to exogenous dsRNA (GO:0043330)	49	10	2.39	4.18	0.000359	0.00783
regulation of receptor signaling pathway via STAT (GO:1904892)	91	14	4.44	3.15	0.000362	0.00787
regulation of macrophage derived foam cell differentiation (GO:0010743)	31	8	1.51	5.29	0.000363	0.00789
renal system vasculature development (GO:0061437)	23	7	1.12	6.24	0.000368	0.00793
positive regulation of interleukin-1 beta production (GO:0032731)	59	11	2.88	3.82	0.000366	0.00794
kidney vasculature development (GO:0061440)	23	7	1.12	6.24	0.000368	0.00794
cell morphogenesis (GO:0000902)	687	56	33.53	1.67	0.000369	0.00795
positive regulation of leukocyte adhesion to vascular endothelial cell (GO:1904996)	23	7	1.12	6.24	0.000368	0.00795
cellular response to dsRNA (GO:0071359)	23	7	1.12	6.24	0.000368	0.00796
regulation of nervous system development (GO:0051960)	466	42	22.75	1.85	0.000371	0.00798
regulation of protein binding (GO:0043393)	202	23	9.86	2.33	0.000374	0.00803
positive regulation of T cell mediated cytotoxicity (GO:0001916)	40	9	1.95	4.61	0.000378	0.00812
positive regulation of T-helper 17 type immune response (GO:2000318)	16	6	0.78	7.68	0.000393	0.0084
preganglionic parasympathetic fiber development (GO:0021783)	16	6	0.78	7.68	0.000393	0.00841
positive regulation of small GTPase mediated signal transduction (GO:0051057)	70	12	3.42	3.51	0.000396	0.00844
cardiac septum morphogenesis (GO:0060411)	70	12	3.42	3.51	0.000396	0.00845
multicellular organismal-level chemical homeostasis (GO:0140962)	70	12	3.42	3.51	0.000396	0.00846
regulation of heart growth (GO:0060420)	60	11	2.93	3.76	0.000415	0.00882
regulation of transmembrane transport (GO:0034762)	597	50	29.14	1.72	0.000426	0.00904
muscle cell differentiation (GO:0042692)	270	28	13.18	2.12	0.000427	0.00904
negative regulation of organ growth (GO:0046621)	32	8	1.56	5.12	0.000436	0.00918
response to oxidative stress (GO:0006979)	367	35	17.91	1.95	0.000434	0.00919
regulation of interferon-alpha production (GO:0032647)	32	8	1.56	5.12	0.000436	0.0092
endothelial cell activation (GO:0042118)	10	5	0.49	10.24	0.000439	0.0092
face morphogenesis (GO:0060325)	32	8	1.56	5.12	0.000436	0.00921
lymphocyte mediated immunity (GO:0002449)	251	27	12.25	2.2	0.000438	0.00921
germinal center formation (GO:0002467)	10	5	0.49	10.24	0.000439	0.00921
nerve development (GO:0021675)	93	14	4.54	3.08	0.00044	0.00921
regulation of chronic inflammatory response (GO:0002676)	10	5	0.49	10.24	0.000439	0.00923
regulation of transforming growth factor beta production (GO:0071634)	41	9	2	4.5	0.000443	0.00925
positive regulation of interleukin-1 production (GO:0032732)	71	12	3.47	3.46	0.000444	0.00926
cell surface toll-like receptor signaling pathway (GO:0140895)	24	7	1.17	5.98	0.000456	0.00951
heart valve morphogenesis (GO:0003179)	61	11	2.98	3.69	0.00047	0.00976
maternal process involved in female pregnancy (GO:0060135)	61	11	2.98	3.69	0.00047	0.00978
regulation of monooxygenase activity (GO:0032768)	51	10	2.49	4.02	0.000474	0.00983

## Sheet: Biotype_all_TNF-regulated
Protein coding, upregulated				lncRNAs, upregulated				pseudogenes, upregulated					Protein coding, downregulated				lncRNAs, downregualted				pseudogenes, downregulated
ID	Gene symbol	time		ID	Gene symbol	time		ID	Gene symbol	time			ID	Gene symbol	time		ID	Gene symbol	time		ID	Gene symbol	time
ENSG00000120738	EGR1	0.5		ENSG00000259863	SH3RF3-AS1	72		ENSG00000257564	AC068993.1	12			ENSG00000141338	ABCA8	8		ENSG00000233237	LINC00472	4		ENSG00000183935	HTR7P1	4
ENSG00000136244	IL6	0.5		ENSG00000270157	AC004918.3	8		ENSG00000257564	AC068993.1	24			ENSG00000141338	ABCA8	12		ENSG00000248429	FAM198B-AS1	4		ENSG00000183935	HTR7P1	6
ENSG00000139289	PHLDA1	0.5		ENSG00000247081	BAALC-AS1	72		ENSG00000257564	AC068993.1	36			ENSG00000141338	ABCA8	24		ENSG00000204588	LINC01123	4		ENSG00000183935	HTR7P1	8
ENSG00000162772	ATF3	0.5		ENSG00000270069	MIR222HG	12		ENSG00000257564	AC068993.1	48			ENSG00000141338	ABCA8	36		ENSG00000175772	LINC01106	4		ENSG00000283511	AC137936.2	24
ENSG00000171223	JUNB	0.5		ENSG00000247081	BAALC-AS1	12		ENSG00000257564	AC068993.1	72			ENSG00000141338	ABCA8	48		ENSG00000250303	LINC02762	6		ENSG00000283511	AC137936.2	36
ENSG00000144802	NFKBIZ	0.5		ENSG00000270069	MIR222HG	4		ENSG00000213144	AC084880.1	4			ENSG00000141338	ABCA8	72		ENSG00000260244	AC104083.1	6		ENSG00000283511	AC137936.2	48
ENSG00000137331	IER3	0.5		ENSG00000280303	ERICD	24		ENSG00000213144	AC084880.1	6			ENSG00000085563	ABCB1	12		ENSG00000215386	MIR99AHG	6		ENSG00000283511	AC137936.2	72
ENSG00000100906	NFKBIA	0.5		ENSG00000236304	AP001189.1	48		ENSG00000213144	AC084880.1	8			ENSG00000085563	ABCB1	24		ENSG00000247809	NR2F2-AS1	6
ENSG00000081041	CXCL2	0.5		ENSG00000237181	PRKAR1B-AS1	8		ENSG00000213144	AC084880.1	12			ENSG00000085563	ABCB1	36		ENSG00000233237	LINC00472	6
ENSG00000163734	CXCL3	0.5		ENSG00000259863	SH3RF3-AS1	12		ENSG00000263535	AK4P1	4			ENSG00000085563	ABCB1	48		ENSG00000204588	LINC01123	6
ENSG00000186480	INSIG1	1		ENSG00000280303	ERICD	48		ENSG00000263535	AK4P1	6			ENSG00000085563	ABCB1	72		ENSG00000175772	LINC01106	6
ENSG00000187678	SPRY4	1		ENSG00000269906	AL606834.1	8		ENSG00000263535	AK4P1	8			ENSG00000118777	ABCG2	12		ENSG00000248429	FAM198B-AS1	6
ENSG00000183696	UPP1	1		ENSG00000260231	KDM7A-DT	2		ENSG00000263535	AK4P1	12			ENSG00000118777	ABCG2	24		ENSG00000203706	SERTAD4-AS1	8
ENSG00000139318	DUSP6	1		ENSG00000272269	NUP153-AS1	6		ENSG00000232702	AL158050.1	4			ENSG00000118777	ABCG2	36		ENSG00000233237	LINC00472	8
ENSG00000067082	KLF6	1		ENSG00000237989	LINC01679	24		ENSG00000232702	AL158050.1	6			ENSG00000118777	ABCG2	48		ENSG00000247809	NR2F2-AS1	8
ENSG00000185022	MAFF	1		ENSG00000285106	AC016831.6	8		ENSG00000232702	AL158050.1	8			ENSG00000118777	ABCG2	72		ENSG00000250303	LINC02762	8
ENSG00000104312	RIPK2	1		ENSG00000285106	AC016831.6	4		ENSG00000232702	AL158050.1	12			ENSG00000172350	ABCG4	4		ENSG00000175772	LINC01106	8
ENSG00000142961	MOB3C	1		ENSG00000260231	KDM7A-DT	48		ENSG00000232702	AL158050.1	24			ENSG00000172350	ABCG4	6		ENSG00000258943	AL049871.1	8
ENSG00000122861	PLAU	1		ENSG00000197536	IRF1-AS1	36		ENSG00000232702	AL158050.1	36			ENSG00000172350	ABCG4	8		ENSG00000260244	AC104083.1	8
ENSG00000111912	NCOA7	1		ENSG00000238164	TNFRSF14-AS1	4		ENSG00000232702	AL158050.1	48			ENSG00000172350	ABCG4	12		ENSG00000223813	AC007255.1	8
ENSG00000112096	SOD2	1		ENSG00000272269	NUP153-AS1	48		ENSG00000232702	AL158050.1	72			ENSG00000172350	ABCG4	24		ENSG00000251095	AC093866.1	8
ENSG00000165997	ARL5B	1		ENSG00000270069	MIR222HG	1		ENSG00000220412	AL356234.1	4			ENSG00000172350	ABCG4	48		ENSG00000248429	FAM198B-AS1	8
ENSG00000006210	CX3CL1	1		ENSG00000250742	LINC02381	4		ENSG00000220412	AL356234.1	6			ENSG00000185567	AHNAK2	6		ENSG00000215386	MIR99AHG	8
ENSG00000090339	ICAM1	1		ENSG00000247081	BAALC-AS1	36		ENSG00000220412	AL356234.1	8			ENSG00000185567	AHNAK2	8		ENSG00000204588	LINC01123	8
ENSG00000108691	CCL2	1		ENSG00000271856	LINC01215	2		ENSG00000220412	AL356234.1	12			ENSG00000185567	AHNAK2	12		ENSG00000247809	NR2F2-AS1	12
ENSG00000145365	TIFA	1		ENSG00000250742	LINC02381	6		ENSG00000220412	AL356234.1	24			ENSG00000165092	ALDH1A1	8		ENSG00000204588	LINC01123	12
ENSG00000159200	RCAN1	1		ENSG00000261468	AC096921.2	24		ENSG00000220412	AL356234.1	36			ENSG00000165092	ALDH1A1	12		ENSG00000175772	LINC01106	12
ENSG00000179862	CITED4	1		ENSG00000261468	AC096921.2	36		ENSG00000220412	AL356234.1	48			ENSG00000165092	ALDH1A1	24		ENSG00000203706	SERTAD4-AS1	12
ENSG00000158859	ADAMTS4	1		ENSG00000284543	LINC01226	12		ENSG00000220412	AL356234.1	72			ENSG00000165092	ALDH1A1	36		ENSG00000250303	LINC02762	12
ENSG00000134107	BHLHE40	1		ENSG00000225938	AL109741.1	6		ENSG00000261239	ANKRD26P1	12			ENSG00000165092	ALDH1A1	48		ENSG00000233237	LINC00472	12
ENSG00000124145	SDC4	1		ENSG00000261971	MMP25-AS1	48		ENSG00000261239	ANKRD26P1	24			ENSG00000165092	ALDH1A1	72		ENSG00000258943	AL049871.1	12
ENSG00000023445	BIRC3	1		ENSG00000236304	AP001189.1	36		ENSG00000261239	ANKRD26P1	36			ENSG00000011201	ANOS1	6		ENSG00000248429	FAM198B-AS1	12
ENSG00000162783	IER5	1		ENSG00000277969	AC006449.6	12		ENSG00000261239	ANKRD26P1	48			ENSG00000011201	ANOS1	8		ENSG00000260244	AC104083.1	12
ENSG00000175592	FOSL1	1		ENSG00000197536	IRF1-AS1	24		ENSG00000261239	ANKRD26P1	72			ENSG00000011201	ANOS1	12		ENSG00000223813	AC007255.1	12
ENSG00000095739	BAMBI	1		ENSG00000261971	MMP25-AS1	6		ENSG00000124549	BTN2A3P	4			ENSG00000011201	ANOS1	24		ENSG00000251095	AC093866.1	12
ENSG00000144655	CSRNP1	1		ENSG00000261468	AC096921.2	12		ENSG00000124549	BTN2A3P	6			ENSG00000011201	ANOS1	36		ENSG00000215386	MIR99AHG	12
ENSG00000087074	PPP1R15A	1		ENSG00000259863	SH3RF3-AS1	8		ENSG00000124549	BTN2A3P	8			ENSG00000011201	ANOS1	48		ENSG00000204588	LINC01123	24
ENSG00000172602	RND1	1		ENSG00000238164	TNFRSF14-AS1	6		ENSG00000124549	BTN2A3P	12			ENSG00000011201	ANOS1	72		ENSG00000260244	AC104083.1	24
ENSG00000145632	PLK2	1		ENSG00000285106	AC016831.6	24		ENSG00000124549	BTN2A3P	24			ENSG00000070718	AP3M2	2		ENSG00000272240	AC004908.1	24
ENSG00000173334	TRIB1	1		ENSG00000261971	MMP25-AS1	24		ENSG00000124549	BTN2A3P	36			ENSG00000070718	AP3M2	4		ENSG00000203706	SERTAD4-AS1	24
ENSG00000120738	EGR1	1		ENSG00000277969	AC006449.6	6		ENSG00000124549	BTN2A3P	48			ENSG00000070718	AP3M2	6		ENSG00000250303	LINC02762	24
ENSG00000123358	NR4A1	1		ENSG00000272269	NUP153-AS1	12		ENSG00000124549	BTN2A3P	72			ENSG00000165272	AQP3	24		ENSG00000258943	AL049871.1	24
ENSG00000164949	GEM	1		ENSG00000277969	AC006449.6	8		ENSG00000236972	FABP5P1	4			ENSG00000165272	AQP3	36		ENSG00000251095	AC093866.1	24
ENSG00000132510	KDM6B	1		ENSG00000250742	LINC02381	72		ENSG00000236972	FABP5P1	6			ENSG00000165272	AQP3	48		ENSG00000215386	MIR99AHG	24
ENSG00000158246	TENT5B	1		ENSG00000247081	BAALC-AS1	48		ENSG00000236972	FABP5P1	8			ENSG00000165272	AQP3	72		ENSG00000223813	AC007255.1	24
ENSG00000139289	PHLDA1	1		ENSG00000223799	IL10RB-DT	24		ENSG00000236972	FABP5P1	12			ENSG00000146376	ARHGAP18	6		ENSG00000250303	LINC02762	36
ENSG00000073756	PTGS2	1		ENSG00000270157	AC004918.3	48		ENSG00000236972	FABP5P1	24			ENSG00000146376	ARHGAP18	8		ENSG00000175772	LINC01106	36
ENSG00000138166	DUSP5	1		ENSG00000261971	MMP25-AS1	12		ENSG00000236972	FABP5P1	36			ENSG00000146376	ARHGAP18	12		ENSG00000272240	AC004908.1	36
ENSG00000112149	CD83	1		ENSG00000250742	LINC02381	48		ENSG00000236972	FABP5P1	48			ENSG00000146376	ARHGAP18	48		ENSG00000226950	DANCR	36
ENSG00000167034	NKX3-1	1		ENSG00000255382	LINC02734	36		ENSG00000236972	FABP5P1	72			ENSG00000006740	ARHGAP44	12		ENSG00000260244	AC104083.1	36
ENSG00000169242	EFNA1	1		ENSG00000251442	LINC01094	72		ENSG00000240122	FABP5P11	4			ENSG00000006740	ARHGAP44	24		ENSG00000203706	SERTAD4-AS1	36
ENSG00000137331	IER3	1		ENSG00000251442	LINC01094	48		ENSG00000240122	FABP5P11	6			ENSG00000006740	ARHGAP44	36		ENSG00000251095	AC093866.1	36
ENSG00000151014	NOCT	1		ENSG00000285106	AC016831.6	6		ENSG00000240122	FABP5P11	8			ENSG00000214944	ARHGEF28	4		ENSG00000204588	LINC01123	36
ENSG00000163874	ZC3H12A	1		ENSG00000261971	MMP25-AS1	8		ENSG00000240122	FABP5P11	12			ENSG00000214944	ARHGEF28	6		ENSG00000215386	MIR99AHG	36
ENSG00000159388	BTG2	1		ENSG00000237181	PRKAR1B-AS1	72		ENSG00000240122	FABP5P11	24			ENSG00000214944	ARHGEF28	8		ENSG00000223813	AC007255.1	36
ENSG00000162772	ATF3	1		ENSG00000253210	AC040970.1	72		ENSG00000240122	FABP5P11	36			ENSG00000214944	ARHGEF28	12		ENSG00000258943	AL049871.1	36
ENSG00000162711	NLRP3	1		ENSG00000237181	PRKAR1B-AS1	12		ENSG00000240122	FABP5P11	48			ENSG00000150347	ARID5B	8		ENSG00000247809	NR2F2-AS1	48
ENSG00000169429	CXCL8	1		ENSG00000277782	AC068870.2	24		ENSG00000240122	FABP5P11	72			ENSG00000150347	ARID5B	12		ENSG00000260244	AC104083.1	48
ENSG00000171223	JUNB	1		ENSG00000269906	AL606834.1	6		ENSG00000234964	FABP5P7	4			ENSG00000188042	ARL4C	8		ENSG00000226950	DANCR	48
ENSG00000187479	C11orf96	1		ENSG00000270157	AC004918.3	12		ENSG00000234964	FABP5P7	6			ENSG00000188042	ARL4C	12		ENSG00000203706	SERTAD4-AS1	48
ENSG00000198535	C2CD4A	1		ENSG00000204261	PSMB8-AS1	72		ENSG00000234964	FABP5P7	8			ENSG00000181652	ATG9B	6		ENSG00000215386	MIR99AHG	48
ENSG00000179388	EGR3	1		ENSG00000225938	AL109741.1	48		ENSG00000234964	FABP5P7	12			ENSG00000181652	ATG9B	8		ENSG00000272240	AC004908.1	48
ENSG00000125347	IRF1	1		ENSG00000277782	AC068870.2	6		ENSG00000234964	FABP5P7	24			ENSG00000181652	ATG9B	12		ENSG00000204588	LINC01123	48
ENSG00000136244	IL6	1		ENSG00000277782	AC068870.2	4		ENSG00000234964	FABP5P7	36			ENSG00000181652	ATG9B	24		ENSG00000258943	AL049871.1	48
ENSG00000163545	NUAK2	1		ENSG00000253210	AC040970.1	24		ENSG00000234964	FABP5P7	48			ENSG00000181652	ATG9B	36		ENSG00000251095	AC093866.1	48
ENSG00000275302	CCL4	1		ENSG00000277782	AC068870.2	36		ENSG00000234964	FABP5P7	72			ENSG00000181652	ATG9B	48		ENSG00000223813	AC007255.1	48
ENSG00000185215	TNFAIP2	1		ENSG00000270157	AC004918.3	72		ENSG00000223361	FTH1P10	12			ENSG00000181652	ATG9B	72		ENSG00000260244	AC104083.1	72
ENSG00000100906	NFKBIA	1		ENSG00000284543	LINC01226	72		ENSG00000223361	FTH1P10	24			ENSG00000074370	ATP2A3	8		ENSG00000250303	LINC02762	72
ENSG00000108342	CSF3	1		ENSG00000251136	AF117829.1	72		ENSG00000223361	FTH1P10	36			ENSG00000074370	ATP2A3	12		ENSG00000175772	LINC01106	72
ENSG00000170345	FOS	1		ENSG00000277969	AC006449.6	4		ENSG00000223361	FTH1P10	48			ENSG00000074370	ATP2A3	24		ENSG00000215386	MIR99AHG	72
ENSG00000128342	LIF	1		ENSG00000204682	MIR1915HG	24		ENSG00000223361	FTH1P10	72			ENSG00000074370	ATP2A3	36		ENSG00000272240	AC004908.1	72
ENSG00000125740	FOSB	1		ENSG00000253522	MIR3142HG	48		ENSG00000237264	FTH1P11	12			ENSG00000124406	ATP8A1	8		ENSG00000226950	DANCR	72
ENSG00000115008	IL1A	1		ENSG00000251442	LINC01094	12		ENSG00000237264	FTH1P11	24			ENSG00000124406	ATP8A1	12		ENSG00000258943	AL049871.1	72
ENSG00000140379	BCL2A1	1		ENSG00000236304	AP001189.1	24		ENSG00000237264	FTH1P11	36			ENSG00000124406	ATP8A1	24		ENSG00000203706	SERTAD4-AS1	72
ENSG00000144802	NFKBIZ	1		ENSG00000261971	MMP25-AS1	36		ENSG00000237264	FTH1P11	48			ENSG00000124406	ATP8A1	48		ENSG00000223813	AC007255.1	72
ENSG00000118503	TNFAIP3	1		ENSG00000223799	IL10RB-DT	8		ENSG00000237264	FTH1P11	72			ENSG00000124406	ATP8A1	72		ENSG00000251095	AC093866.1	72
ENSG00000163739	CXCL1	1		ENSG00000235513	L3MBTL2-AS1	36		ENSG00000213362	FTH1P12	8			ENSG00000176697	BDNF	4
ENSG00000125538	IL1B	1		ENSG00000284543	LINC01226	48		ENSG00000213362	FTH1P12	12			ENSG00000176697	BDNF	6
ENSG00000007908	SELE	1		ENSG00000260231	KDM7A-DT	72		ENSG00000213362	FTH1P12	24			ENSG00000176697	BDNF	8
ENSG00000117525	F3	1		ENSG00000270607	AC009549.1	2		ENSG00000213362	FTH1P12	36			ENSG00000176697	BDNF	12
ENSG00000205502	C2CD4B	1		ENSG00000162888	C1orf147	4		ENSG00000213362	FTH1P12	48			ENSG00000176697	BDNF	24
ENSG00000115009	CCL20	1		ENSG00000237989	LINC01679	36		ENSG00000213362	FTH1P12	72			ENSG00000176697	BDNF	36
ENSG00000232810	TNF	1		ENSG00000197536	IRF1-AS1	72		ENSG00000218980	FTH1P15	12			ENSG00000176697	BDNF	48
ENSG00000163734	CXCL3	1		ENSG00000223799	IL10RB-DT	12		ENSG00000218980	FTH1P15	24			ENSG00000176697	BDNF	72
ENSG00000081041	CXCL2	1		ENSG00000238164	TNFRSF14-AS1	8		ENSG00000218980	FTH1P15	36			ENSG00000133169	BEX1	12
ENSG00000164400	CSF2	1		ENSG00000250742	LINC02381	36		ENSG00000218980	FTH1P15	48			ENSG00000133169	BEX1	24
ENSG00000110330	BIRC2	2		ENSG00000225938	AL109741.1	12		ENSG00000227376	FTH1P16	6			ENSG00000133169	BEX1	36
ENSG00000151748	SAV1	2		ENSG00000277782	AC068870.2	8		ENSG00000227376	FTH1P16	8			ENSG00000133169	BEX1	48
ENSG00000109787	KLF3	2		ENSG00000253210	AC040970.1	36		ENSG00000227376	FTH1P16	24			ENSG00000164619	BMPER	6
ENSG00000187193	MT1X	2		ENSG00000253616	AC107959.3	72		ENSG00000227376	FTH1P16	36			ENSG00000164619	BMPER	8
ENSG00000145901	TNIP1	2		ENSG00000253210	AC040970.1	48		ENSG00000227376	FTH1P16	48			ENSG00000164619	BMPER	12
ENSG00000003402	CFLAR	2		ENSG00000253210	AC040970.1	6		ENSG00000234975	FTH1P2	12			ENSG00000164619	BMPER	24
ENSG00000070404	FSTL3	2		ENSG00000235513	L3MBTL2-AS1	72		ENSG00000234975	FTH1P2	24			ENSG00000164619	BMPER	36
ENSG00000103257	SLC7A5	2		ENSG00000259863	SH3RF3-AS1	24		ENSG00000234975	FTH1P2	36			ENSG00000164619	BMPER	48
ENSG00000138623	SEMA7A	2		ENSG00000204261	PSMB8-AS1	36		ENSG00000234975	FTH1P2	72			ENSG00000010671	BTK	6
ENSG00000176597	B3GNT5	2		ENSG00000270069	MIR222HG	2		ENSG00000226564	FTH1P20	12			ENSG00000010671	BTK	8
ENSG00000067082	KLF6	2		ENSG00000269906	AL606834.1	4		ENSG00000226564	FTH1P20	24			ENSG00000010671	BTK	12
ENSG00000152137	HSPB8	2		ENSG00000259863	SH3RF3-AS1	48		ENSG00000226564	FTH1P20	36			ENSG00000010671	BTK	24
ENSG00000086062	B4GALT1	2		ENSG00000204261	PSMB8-AS1	12		ENSG00000226564	FTH1P20	72			ENSG00000010671	BTK	36
ENSG00000156427	FGF18	2		ENSG00000253522	MIR3142HG	36		ENSG00000242960	FTH1P23	6			ENSG00000010671	BTK	48
ENSG00000131669	NINJ1	2		ENSG00000238164	TNFRSF14-AS1	24		ENSG00000242960	FTH1P23	8			ENSG00000239887	C1orf226	6
ENSG00000034152	MAP2K3	2		ENSG00000206337	HCP5	24		ENSG00000242960	FTH1P23	24			ENSG00000239887	C1orf226	8
ENSG00000099992	TBC1D10A	2		ENSG00000237989	LINC01679	72		ENSG00000242960	FTH1P23	36			ENSG00000239887	C1orf226	12
ENSG00000159216	RUNX1	2		ENSG00000272269	NUP153-AS1	36		ENSG00000242960	FTH1P23	48			ENSG00000239887	C1orf226	24
ENSG00000112715	VEGFA	2		ENSG00000197536	IRF1-AS1	8		ENSG00000242960	FTH1P23	72			ENSG00000239887	C1orf226	36
ENSG00000205189	ZBTB10	2		ENSG00000251442	LINC01094	24		ENSG00000232187	FTH1P7	6			ENSG00000239887	C1orf226	48
ENSG00000149289	ZC3H12C	2		ENSG00000204261	PSMB8-AS1	24		ENSG00000232187	FTH1P7	8			ENSG00000064989	CALCRL	6
ENSG00000172738	TMEM217	2		ENSG00000270607	AC009549.1	4		ENSG00000232187	FTH1P7	24			ENSG00000064989	CALCRL	8
ENSG00000087074	PPP1R15A	2		ENSG00000197536	IRF1-AS1	48		ENSG00000232187	FTH1P7	36			ENSG00000064989	CALCRL	12
ENSG00000147454	SLC25A37	2		ENSG00000280303	ERICD	12		ENSG00000232187	FTH1P7	48			ENSG00000178033	CALHM5	6
ENSG00000125845	BMP2	2		ENSG00000253616	AC107959.3	6		ENSG00000232187	FTH1P7	72			ENSG00000178033	CALHM5	8
ENSG00000146278	PNRC1	2		ENSG00000238164	TNFRSF14-AS1	36		ENSG00000219507	FTH1P8	12			ENSG00000178033	CALHM5	12
ENSG00000143067	ZNF697	2		ENSG00000197536	IRF1-AS1	4		ENSG00000219507	FTH1P8	24			ENSG00000178033	CALHM5	24
ENSG00000118263	KLF7	2		ENSG00000237499	WAKMAR2	48		ENSG00000219507	FTH1P8	36			ENSG00000178033	CALHM5	48
ENSG00000159128	IFNGR2	2		ENSG00000237499	WAKMAR2	72		ENSG00000219507	FTH1P8	48			ENSG00000151468	CCDC3	12
ENSG00000113070	HBEGF	2		ENSG00000270157	AC004918.3	24		ENSG00000219507	FTH1P8	72			ENSG00000151468	CCDC3	24
ENSG00000185022	MAFF	2		ENSG00000251442	LINC01094	36		ENSG00000225492	GBP1P1	4			ENSG00000151468	CCDC3	36
ENSG00000146457	WTAP	2		ENSG00000225938	AL109741.1	2		ENSG00000225492	GBP1P1	6			ENSG00000151468	CCDC3	48
ENSG00000186174	BCL9L	2		ENSG00000269906	AL606834.1	1		ENSG00000225492	GBP1P1	8			ENSG00000151468	CCDC3	72
ENSG00000139318	DUSP6	2		ENSG00000238164	TNFRSF14-AS1	12		ENSG00000225492	GBP1P1	12			ENSG00000166510	CCDC68	8
ENSG00000107968	MAP3K8	2		ENSG00000215483	LINC00598	4		ENSG00000225492	GBP1P1	24			ENSG00000166510	CCDC68	12
ENSG00000161940	BCL6B	2		ENSG00000162888	C1orf147	48		ENSG00000225492	GBP1P1	36			ENSG00000241399	CD302	12
ENSG00000010818	HIVEP2	2		ENSG00000204682	MIR1915HG	12		ENSG00000225492	GBP1P1	48			ENSG00000241399	CD302	24
ENSG00000184588	PDE4B	2		ENSG00000284543	LINC01226	36		ENSG00000225492	GBP1P1	72			ENSG00000241399	CD302	36
ENSG00000135604	STX11	2		ENSG00000268873	AC022601.1	8		ID	Gene symbol	time			ENSG00000241399	CD302	48
ENSG00000162407	PLPP3	2		ENSG00000253522	MIR3142HG	72		ENSG00000254838	GVINP1	12			ENSG00000241399	CD302	72
ENSG00000108688	CCL7	2		ENSG00000253616	AC107959.3	12		ENSG00000254838	GVINP1	24			ENSG00000174059	CD34	12
ENSG00000125148	MT2A	2		ENSG00000253616	AC107959.3	48		ENSG00000254838	GVINP1	36			ENSG00000174059	CD34	24
ENSG00000162783	IER5	2		ENSG00000253616	AC107959.3	36		ENSG00000254838	GVINP1	48			ENSG00000174059	CD34	36
ENSG00000170989	S1PR1	2		ENSG00000272463	AL357054.4	36		ENSG00000254838	GVINP1	72			ENSG00000174059	CD34	48
ENSG00000173451	THAP2	2		ENSG00000272449	AL139246.5	12		ENSG00000206341	HLA-H	6			ENSG00000000971	CFH	24
ENSG00000101384	JAG1	2		ENSG00000253522	MIR3142HG	24		ENSG00000206341	HLA-H	8			ENSG00000000971	CFH	36
ENSG00000185650	ZFP36L1	2		ENSG00000272269	NUP153-AS1	24		ENSG00000206341	HLA-H	12			ENSG00000000971	CFH	48
ENSG00000069399	BCL3	2		ENSG00000272463	AL357054.4	24		ENSG00000206341	HLA-H	24			ENSG00000138028	CGREF1	24
ENSG00000109320	NFKB1	2		ENSG00000260231	KDM7A-DT	8		ENSG00000206341	HLA-H	36			ENSG00000138028	CGREF1	36
ENSG00000134954	ETS1	2		ENSG00000260231	KDM7A-DT	4		ENSG00000206341	HLA-H	48			ENSG00000138028	CGREF1	48
ENSG00000168398	BDKRB2	2		ENSG00000237181	PRKAR1B-AS1	36		ENSG00000206341	HLA-H	72			ENSG00000138028	CGREF1	72
ENSG00000183696	UPP1	2		ENSG00000253210	AC040970.1	4		ENSG00000243753	HLA-L	2			ENSG00000164442	CITED2	4
ENSG00000077150	NFKB2	2		ENSG00000197536	IRF1-AS1	12		ENSG00000243753	HLA-L	4			ENSG00000164442	CITED2	6
ENSG00000187678	SPRY4	2		ENSG00000277782	AC068870.2	12		ENSG00000243753	HLA-L	6			ENSG00000164442	CITED2	8
ENSG00000041982	TNC	2		ENSG00000197536	IRF1-AS1	6		ENSG00000243753	HLA-L	8			ENSG00000164442	CITED2	12
ENSG00000073756	PTGS2	2		ENSG00000251136	AF117829.1	8		ENSG00000243753	HLA-L	12			ENSG00000164442	CITED2	24
ENSG00000103044	HAS3	2		ENSG00000234883	MIR155HG	1		ENSG00000243753	HLA-L	24			ENSG00000164442	CITED2	36
ENSG00000277117	FP565260.3	2		ENSG00000253522	MIR3142HG	8		ENSG00000243753	HLA-L	36			ENSG00000164442	CITED2	48
ENSG00000267534	S1PR2	2		ENSG00000277782	AC068870.2	48		ENSG00000243753	HLA-L	48			ENSG00000164442	CITED2	72
ENSG00000101187	SLCO4A1	2		ENSG00000162888	C1orf147	24		ENSG00000243753	HLA-L	72			ENSG00000166165	CKB	12
ENSG00000186480	INSIG1	2		ENSG00000260231	KDM7A-DT	6		ENSG00000230067	HSPD1P6	6			ENSG00000166165	CKB	24
ENSG00000115604	IL18R1	2		ENSG00000204682	MIR1915HG	2		ENSG00000230067	HSPD1P6	8			ENSG00000166165	CKB	36
ENSG00000111912	NCOA7	2		ENSG00000272567	AC109347.2	48		ENSG00000230067	HSPD1P6	12			ENSG00000166165	CKB	72
ENSG00000164236	ANKRD33B	2		ENSG00000277782	AC068870.2	72		ENSG00000230067	HSPD1P6	24			ENSG00000256660	CLEC12B	8
ENSG00000134070	IRAK2	2		ENSG00000204261	PSMB8-AS1	48		ENSG00000230067	HSPD1P6	36			ENSG00000256660	CLEC12B	12
ENSG00000160223	ICOSLG	2		ENSG00000269906	AL606834.1	2		ENSG00000230067	HSPD1P6	48			ENSG00000176435	CLEC14A	6
ENSG00000179833	SERTAD2	2		ENSG00000223799	IL10RB-DT	6		ENSG00000230067	HSPD1P6	72			ENSG00000176435	CLEC14A	8
ENSG00000142178	SIK1	2		ENSG00000237181	PRKAR1B-AS1	24		ENSG00000162840	MT2P1	4			ENSG00000176435	CLEC14A	12
ENSG00000121797	CCRL2	2		ENSG00000272567	AC109347.2	72		ENSG00000162840	MT2P1	6			ENSG00000176435	CLEC14A	24
ENSG00000184371	CSF1	2		ENSG00000162888	C1orf147	12		ENSG00000162840	MT2P1	8			ENSG00000176435	CLEC14A	36
ENSG00000153721	CNKSR3	2		ENSG00000238164	TNFRSF14-AS1	72		ENSG00000162840	MT2P1	12			ENSG00000176435	CLEC14A	48
ENSG00000145632	PLK2	2		ENSG00000284543	LINC01226	24		ENSG00000162840	MT2P1	24			ENSG00000176435	CLEC14A	72
ENSG00000176692	FOXC2	2		ENSG00000251136	AF117829.1	24		ENSG00000162840	MT2P1	36			ENSG00000163815	CLEC3B	24
ENSG00000144655	CSRNP1	2		ENSG00000253522	MIR3142HG	6		ENSG00000162840	MT2P1	48			ENSG00000163815	CLEC3B	36
ENSG00000175592	FOSL1	2		ENSG00000272567	AC109347.2	24		ENSG00000162840	MT2P1	72			ENSG00000163815	CLEC3B	48
ENSG00000144476	ACKR3	2		ENSG00000260231	KDM7A-DT	12		ENSG00000118976	OTUD4P1	4			ENSG00000163815	CLEC3B	72
ENSG00000141582	CBX4	2		ENSG00000215483	LINC00598	8		ENSG00000118976	OTUD4P1	6			ENSG00000174600	CMKLR1	4
ENSG00000131979	GCH1	2		ENSG00000204261	PSMB8-AS1	4		ENSG00000118976	OTUD4P1	8			ENSG00000174600	CMKLR1	6
ENSG00000147883	CDKN2B	2		ENSG00000272269	NUP153-AS1	8		ENSG00000118976	OTUD4P1	12			ENSG00000174600	CMKLR1	8
ENSG00000120738	EGR1	2		ENSG00000260944	FOXC2-AS1	4		ENSG00000118976	OTUD4P1	24			ENSG00000174600	CMKLR1	12
ENSG00000110944	IL23A	2		ENSG00000260944	FOXC2-AS1	8		ENSG00000118976	OTUD4P1	36			ENSG00000174600	CMKLR1	24
ENSG00000113504	SLC12A7	2		ENSG00000273174	AC108673.2	24		ENSG00000238000	PSME2P1	4			ENSG00000174600	CMKLR1	36
ENSG00000158615	PPP1R15B	2		ENSG00000234883	MIR155HG	72		ENSG00000238000	PSME2P1	6			ENSG00000130176	CNN1	12
ENSG00000165997	ARL5B	2		ENSG00000253522	MIR3142HG	2		ENSG00000238000	PSME2P1	8			ENSG00000130176	CNN1	24
ENSG00000110047	EHD1	2		ENSG00000237989	LINC01679	48		ENSG00000238000	PSME2P1	12			ENSG00000130176	CNN1	36
ENSG00000188215	DCUN1D3	2		ENSG00000251136	AF117829.1	48		ENSG00000238000	PSME2P1	24			ENSG00000118432	CNR1	4
ENSG00000116514	RNF19B	2		ENSG00000280303	ERICD	8		ENSG00000238000	PSME2P1	36			ENSG00000118432	CNR1	6
ENSG00000137331	IER3	2		ENSG00000270607	AC009549.1	8		ENSG00000238000	PSME2P1	48			ENSG00000118432	CNR1	8
ENSG00000172183	ISG20	2		ENSG00000215483	LINC00598	12		ENSG00000238000	PSME2P1	72			ENSG00000118432	CNR1	12
ENSG00000139289	PHLDA1	2		ENSG00000237499	WAKMAR2	4		ENSG00000225131	PSME2P2	8			ENSG00000118432	CNR1	24
ENSG00000141682	PMAIP1	2		ENSG00000225938	AL109741.1	4		ENSG00000225131	PSME2P2	12			ENSG00000118432	CNR1	36
ENSG00000104312	RIPK2	2		ENSG00000272463	AL357054.4	12		ENSG00000225131	PSME2P2	24			ENSG00000118432	CNR1	48
ENSG00000100234	TIMP3	2		ENSG00000272463	AL357054.4	48		ENSG00000225131	PSME2P2	36			ENSG00000106714	CNTNAP3	8
ENSG00000122861	PLAU	2		ENSG00000270157	AC004918.3	36		ENSG00000225131	PSME2P2	48			ENSG00000106714	CNTNAP3	12
ENSG00000162924	REL	2		ENSG00000260231	KDM7A-DT	36		ENSG00000225131	PSME2P2	72			ENSG00000106714	CNTNAP3	24
ENSG00000170689	HOXB9	2		ENSG00000260231	KDM7A-DT	24		ENSG00000249936	RAC1P2	6			ENSG00000106714	CNTNAP3	36
ENSG00000142961	MOB3C	2		ENSG00000270607	AC009549.1	6		ENSG00000249936	RAC1P2	8			ENSG00000106714	CNTNAP3	48
ENSG00000162692	VCAM1	2		ENSG00000250742	LINC02381	12		ENSG00000249936	RAC1P2	12			ENSG00000106714	CNTNAP3	72
ENSG00000138166	DUSP5	2		ENSG00000253616	AC107959.3	8		ENSG00000249936	RAC1P2	24			ENSG00000050767	COL23A1	24
ENSG00000103241	FOXF1	2		ENSG00000232624	LINC01517	4							ENSG00000050767	COL23A1	36
ENSG00000166592	RRAD	2		ENSG00000268873	AC022601.1	12							ENSG00000050767	COL23A1	48
ENSG00000050730	TNIP3	2		ENSG00000272449	AL139246.5	8							ENSG00000050767	COL23A1	72
ENSG00000173334	TRIB1	2		ENSG00000237499	WAKMAR2	6							ENSG00000168542	COL3A1	12
ENSG00000163735	CXCL5	2		ENSG00000270571	AC007681.1	72							ENSG00000168542	COL3A1	24
ENSG00000112096	SOD2	2		ENSG00000251136	AF117829.1	6							ENSG00000168542	COL3A1	36
ENSG00000188015	S100A3	2		ENSG00000273174	AC108673.2	72							ENSG00000168542	COL3A1	48
ENSG00000159200	RCAN1	2		ENSG00000272449	AL139246.5	6							ENSG00000168542	COL3A1	72
ENSG00000162772	ATF3	2		ENSG00000273174	AC108673.2	12							ENSG00000128510	CPA4	8
ENSG00000159388	BTG2	2		ENSG00000215483	LINC00598	36							ENSG00000128510	CPA4	12
ENSG00000108691	CCL2	2		ENSG00000261644	AC007728.2	4							ENSG00000128510	CPA4	24
ENSG00000197520	FAM177B	2		ENSG00000225886	AL445490.1	72							ENSG00000128510	CPA4	36
ENSG00000145779	TNFAIP8	2		ENSG00000230943	LINC02541	24							ENSG00000128510	CPA4	48
ENSG00000158859	ADAMTS4	2		ENSG00000260944	FOXC2-AS1	12							ENSG00000128510	CPA4	72
ENSG00000127311	HELB	2		ENSG00000270607	AC009549.1	72							ENSG00000164465	DCBLD1	4
ENSG00000154548	SRSF12	2		ENSG00000234883	MIR155HG	48							ENSG00000164465	DCBLD1	6
ENSG00000124145	SDC4	2		ENSG00000215483	LINC00598	24							ENSG00000164465	DCBLD1	8
ENSG00000179862	CITED4	2		ENSG00000255382	LINC02734	24							ENSG00000164465	DCBLD1	12
ENSG00000196664	TLR7	2		ENSG00000238164	TNFRSF14-AS1	48							ENSG00000170456	DENND5B	8
ENSG00000145365	TIFA	2		ENSG00000206337	HCP5	12							ENSG00000170456	DENND5B	12
ENSG00000172602	RND1	2		ENSG00000253616	AC107959.3	24							ENSG00000170456	DENND5B	36
ENSG00000134107	BHLHE40	2		ENSG00000235513	L3MBTL2-AS1	48							ENSG00000170456	DENND5B	48
ENSG00000127533	F2RL3	2		ENSG00000235947	EGOT	4							ENSG00000139549	DHH	6
ENSG00000145911	N4BP3	2		ENSG00000280303	ERICD	2							ENSG00000139549	DHH	8
ENSG00000158246	TENT5B	2		ENSG00000237181	PRKAR1B-AS1	48							ENSG00000139549	DHH	12
ENSG00000164949	GEM	2		ENSG00000271856	LINC01215	4							ENSG00000139549	DHH	24
ENSG00000090339	ICAM1	2		ENSG00000223799	IL10RB-DT	4							ENSG00000139549	DHH	36
ENSG00000163874	ZC3H12A	2		ENSG00000255382	LINC02734	12							ENSG00000139549	DHH	48
ENSG00000095739	BAMBI	2		ENSG00000162888	C1orf147	6							ENSG00000139549	DHH	72
ENSG00000144802	NFKBIZ	2		ENSG00000215483	LINC00598	6							ENSG00000181744	DIPK2A	6
ENSG00000100906	NFKBIA	2		ENSG00000273174	AC108673.2	36							ENSG00000181744	DIPK2A	8
ENSG00000056558	TRAF1	2		ENSG00000232624	LINC01517	48							ENSG00000181744	DIPK2A	12
ENSG00000112149	CD83	2		ENSG00000251136	AF117829.1	12							ENSG00000181744	DIPK2A	24
ENSG00000171246	NPTX1	2		ENSG00000251136	AF117829.1	4							ENSG00000181744	DIPK2A	48
ENSG00000176928	GCNT4	2		ENSG00000270607	AC009549.1	36							ENSG00000181744	DIPK2A	72
ENSG00000006210	CX3CL1	2		ENSG00000204682	MIR1915HG	6							ENSG00000162616	DNAJB4	6
ENSG00000123358	NR4A1	2		ENSG00000237499	WAKMAR2	8							ENSG00000162616	DNAJB4	8
ENSG00000271503	CCL5	2		ENSG00000280303	ERICD	4							ENSG00000162616	DNAJB4	12
ENSG00000162711	NLRP3	2		ENSG00000253522	MIR3142HG	12							ENSG00000108001	EBF3	8
ENSG00000179388	EGR3	2		ENSG00000204682	MIR1915HG	4							ENSG00000108001	EBF3	12
ENSG00000178860	MSC	2		ENSG00000271856	LINC01215	6							ENSG00000108001	EBF3	24
ENSG00000132510	KDM6B	2		ENSG00000261644	AC007728.2	6							ENSG00000108001	EBF3	36
ENSG00000125740	FOSB	2		ENSG00000272449	AL139246.5	24							ENSG00000108001	EBF3	48
ENSG00000023445	BIRC3	2		ENSG00000272567	AC109347.2	4							ENSG00000108001	EBF3	72
ENSG00000119508	NR4A3	2		ENSG00000280303	ERICD	6							ENSG00000164176	EDIL3	36
ENSG00000110848	CD69	2		ENSG00000268873	AC022601.1	48							ENSG00000164176	EDIL3	48
ENSG00000167034	NKX3-1	2		ENSG00000270607	AC009549.1	24							ENSG00000164176	EDIL3	72
ENSG00000275302	CCL4	2		ENSG00000270571	AC007681.1	24							ENSG00000149218	ENDOD1	6
ENSG00000163121	NEURL3	2		ENSG00000268873	AC022601.1	24							ENSG00000149218	ENDOD1	8
ENSG00000151014	NOCT	2		ENSG00000235947	EGOT	72							ENSG00000149218	ENDOD1	12
ENSG00000169242	EFNA1	2		ENSG00000234883	MIR155HG	36							ENSG00000149218	ENDOD1	24
ENSG00000125538	IL1B	2		ENSG00000273174	AC108673.2	48							ENSG00000149218	ENDOD1	36
ENSG00000232810	TNF	2		ENSG00000235947	EGOT	24							ENSG00000149218	ENDOD1	48
ENSG00000169429	CXCL8	2		ENSG00000272567	AC109347.2	36							ENSG00000149218	ENDOD1	72
ENSG00000136244	IL6	2		ENSG00000271856	LINC01215	8							ENSG00000111674	ENO2	8
ENSG00000125347	IRF1	2		ENSG00000251136	AF117829.1	36							ENSG00000111674	ENO2	12
ENSG00000163545	NUAK2	2		ENSG00000270607	AC009549.1	48							ENSG00000151491	EPS8	8
ENSG00000187479	C11orf96	2		ENSG00000270607	AC009549.1	12							ENSG00000151491	EPS8	12
ENSG00000115008	IL1A	2		ENSG00000260583	AP000223.1	6							ENSG00000151491	EPS8	24
ENSG00000185215	TNFAIP2	2		ENSG00000230943	LINC02541	72							ENSG00000151491	EPS8	36
ENSG00000140379	BCL2A1	2		ENSG00000204682	MIR1915HG	8							ENSG00000151491	EPS8	48
ENSG00000117525	F3	2		ENSG00000237499	WAKMAR2	2							ENSG00000225830	ERCC6	4
ENSG00000118503	TNFAIP3	2		ENSG00000232624	LINC01517	6							ENSG00000225830	ERCC6	6
ENSG00000205502	C2CD4B	2		ENSG00000234883	MIR155HG	24							ENSG00000139055	ERP27	8
ENSG00000163739	CXCL1	2		ENSG00000272463	AL357054.4	72							ENSG00000139055	ERP27	12
ENSG00000108342	CSF3	2		ENSG00000235947	EGOT	8							ENSG00000139055	ERP27	36
ENSG00000081041	CXCL2	2		ENSG00000272463	AL357054.4	8							ENSG00000139055	ERP27	48
ENSG00000115009	CCL20	2		ENSG00000237499	WAKMAR2	12							ENSG00000139055	ERP27	72
ENSG00000007908	SELE	2		ENSG00000215483	LINC00598	72							ENSG00000196159	FAT4	6
ENSG00000128342	LIF	2		ENSG00000227824	AC122136.1	12							ENSG00000196159	FAT4	8
ENSG00000198535	C2CD4A	2		ENSG00000235947	EGOT	6							ENSG00000196159	FAT4	12
ENSG00000163734	CXCL3	2		ENSG00000215483	LINC00598	48							ENSG00000196159	FAT4	24
ENSG00000164400	CSF2	2		ENSG00000272567	AC109347.2	8							ENSG00000196159	FAT4	36
ENSG00000125898	FAM110A	4		ENSG00000234883	MIR155HG	6							ENSG00000196159	FAT4	48
ENSG00000132669	RIN2	4		ENSG00000267607	AC011511.5	48							ENSG00000163520	FBLN2	24
ENSG00000008294	SPAG9	4		ENSG00000235947	EGOT	48							ENSG00000163520	FBLN2	36
ENSG00000160179	ABCG1	4		ENSG00000206337	HCP5	36							ENSG00000163520	FBLN2	48
ENSG00000143153	ATP1B1	4		ENSG00000283265	AL356234.3	4							ENSG00000163520	FBLN2	72
ENSG00000006459	KDM7A	4		ENSG00000270571	AC007681.1	12							ENSG00000140092	FBLN5	8
ENSG00000185022	MAFF	4		ENSG00000261644	AC007728.2	12							ENSG00000140092	FBLN5	12
ENSG00000176692	FOXC2	4		ENSG00000267607	AC011511.5	2							ENSG00000140092	FBLN5	24
ENSG00000114742	WDR48	4		ENSG00000260583	AP000223.1	8							ENSG00000140092	FBLN5	36
ENSG00000159388	BTG2	4		ENSG00000227824	AC122136.1	36							ENSG00000140092	FBLN5	48
ENSG00000101187	SLCO4A1	4		ENSG00000260583	AP000223.1	12							ENSG00000140092	FBLN5	72
ENSG00000166833	NAV2	4		ENSG00000234883	MIR155HG	2							ENSG00000127418	FGFRL1	8
ENSG00000013374	NUB1	4		ENSG00000237499	WAKMAR2	1							ENSG00000127418	FGFRL1	12
ENSG00000124201	ZNFX1	4		ENSG00000267607	AC011511.5	24							ENSG00000127418	FGFRL1	24
ENSG00000110330	BIRC2	4		ENSG00000283265	AL356234.3	6							ENSG00000127418	FGFRL1	72
ENSG00000197576	HOXA4	4		ENSG00000235947	EGOT	36							ENSG00000138759	FRAS1	12
ENSG00000168310	IRF2	4		ENSG00000232624	LINC01517	36							ENSG00000138759	FRAS1	24
ENSG00000164430	CGAS	4		ENSG00000261644	AC007728.2	8							ENSG00000138759	FRAS1	36
ENSG00000100342	APOL1	4		ENSG00000234883	MIR155HG	4							ENSG00000138759	FRAS1	48
ENSG00000102934	PLLP	4		ENSG00000268873	AC022601.1	36							ENSG00000138759	FRAS1	72
ENSG00000177105	RHOG	4		ENSG00000232624	LINC01517	72							ENSG00000073910	FRY	6
ENSG00000166750	SLFN5	4		ENSG00000234883	MIR155HG	8							ENSG00000073910	FRY	8
ENSG00000163131	CTSS	4		ENSG00000271856	LINC01215	72							ENSG00000073910	FRY	12
ENSG00000162695	SLC30A7	4		ENSG00000270571	AC007681.1	36							ENSG00000073910	FRY	24
ENSG00000147324	MFHAS1	4		ENSG00000272567	AC109347.2	6							ENSG00000073910	FRY	36
ENSG00000132109	TRIM21	4		ENSG00000230943	LINC02541	36							ENSG00000073910	FRY	48
ENSG00000162496	DHRS3	4		ENSG00000267607	AC011511.5	4							ENSG00000187210	GCNT1	4
ENSG00000166347	CYB5A	4		ENSG00000260944	FOXC2-AS1	6							ENSG00000187210	GCNT1	6
ENSG00000143157	POGK	4		ENSG00000267607	AC011511.5	72							ENSG00000187210	GCNT1	8
ENSG00000166224	SGPL1	4		ENSG00000270571	AC007681.1	48							ENSG00000187210	GCNT1	12
ENSG00000114529	C3orf52	4		ENSG00000232624	LINC01517	8							ENSG00000187210	GCNT1	24
ENSG00000154359	LONRF1	4		ENSG00000267607	AC011511.5	6							ENSG00000187210	GCNT1	36
ENSG00000128641	MYO1B	4		ENSG00000206337	HCP5	72							ENSG00000187210	GCNT1	48
ENSG00000058668	ATP2B4	4		ENSG00000232624	LINC01517	12							ENSG00000187210	GCNT1	72
ENSG00000139926	FRMD6	4		ENSG00000237372	UNQ6494	12							ENSG00000145990	GFOD1	4
ENSG00000100503	NIN	4		ENSG00000234883	MIR155HG	12							ENSG00000145990	GFOD1	6
ENSG00000205364	MT1M	4		ENSG00000235531	MSC-AS1	6							ENSG00000145990	GFOD1	8
ENSG00000130940	CASZ1	4		ENSG00000271856	LINC01215	12							ENSG00000145990	GFOD1	12
ENSG00000171236	LRG1	4		ENSG00000206337	HCP5	48							ENSG00000145990	GFOD1	24
ENSG00000109787	KLF3	4		ENSG00000225886	AL445490.1	48							ENSG00000145990	GFOD1	36
ENSG00000162654	GBP4	4		ENSG00000227824	AC122136.1	8							ENSG00000145990	GFOD1	48
ENSG00000214530	STARD10	4		ENSG00000227824	AC122136.1	72							ENSG00000127955	GNAI1	6
ENSG00000162433	AK4	4		ENSG00000230943	LINC02541	12							ENSG00000127955	GNAI1	8
ENSG00000135378	PRRG4	4		ENSG00000283265	AL356234.3	8							ENSG00000127955	GNAI1	12
ENSG00000178078	STAP2	4		ENSG00000235531	MSC-AS1	8							ENSG00000127955	GNAI1	24
ENSG00000130066	SAT1	4		ENSG00000267712	LINC01539	8							ENSG00000163328	GPR155	6
ENSG00000105810	CDK6	4		ENSG00000230943	LINC02541	48							ENSG00000163328	GPR155	8
ENSG00000157873	TNFRSF14	4		ENSG00000227824	AC122136.1	48							ENSG00000163328	GPR155	12
ENSG00000165997	ARL5B	4		ENSG00000271856	LINC01215	24							ENSG00000023171	GRAMD1B	4
ENSG00000031081	ARHGAP31	4		ENSG00000232624	LINC01517	24							ENSG00000023171	GRAMD1B	6
ENSG00000151012	SLC7A11	4		ENSG00000225886	AL445490.1	36							ENSG00000023171	GRAMD1B	12
ENSG00000144959	NCEH1	4		ENSG00000261618	LINC02605	6							ENSG00000023171	GRAMD1B	24
ENSG00000170989	S1PR1	4		ENSG00000271856	LINC01215	48							ENSG00000023171	GRAMD1B	36
ENSG00000158683	PKD1L1	4		ENSG00000237372	UNQ6494	72							ENSG00000213366	GSTM2	12
ENSG00000123908	AGO2	4		ENSG00000271856	LINC01215	36							ENSG00000213366	GSTM2	24
ENSG00000146112	PPP1R18	4		ENSG00000267607	AC011511.5	36							ENSG00000213366	GSTM2	36
ENSG00000172738	TMEM217	4		ENSG00000272567	AC109347.2	12							ENSG00000213366	GSTM2	48
ENSG00000125089	SH3TC1	4		ENSG00000267607	AC011511.5	8							ENSG00000213366	GSTM2	72
ENSG00000154655	L3MBTL4	4		ENSG00000260583	AP000223.1	4							ENSG00000164116	GUCY1A1	8
ENSG00000183696	UPP1	4		ENSG00000283265	AL356234.3	12							ENSG00000164116	GUCY1A1	12
ENSG00000184922	FMNL1	4		ENSG00000235531	MSC-AS1	24							ENSG00000164116	GUCY1A1	24
ENSG00000100403	ZC3H7B	4		ENSG00000227824	AC122136.1	24							ENSG00000164116	GUCY1A1	36
ENSG00000003987	MTMR7	4		ENSG00000229922	LINC02865	48							ENSG00000164116	GUCY1A1	48
ENSG00000276600	RAB7B	4		ENSG00000267607	AC011511.5	12							ENSG00000164116	GUCY1A1	72
ENSG00000141384	TAF4B	4		ENSG00000250929	LINC01181	12							ENSG00000071794	HLTF	6
ENSG00000277462	ZNF670	4		ENSG00000285744	AC083837.1	72							ENSG00000071794	HLTF	8
ENSG00000152484	USP12	4		ENSG00000250929	LINC01181	8							ENSG00000071794	HLTF	12
ENSG00000169715	MT1E	4		ENSG00000235947	EGOT	12							ENSG00000143341	HMCN1	24
ENSG00000164318	EGFLAM	4		ENSG00000229922	LINC02865	72							ENSG00000143341	HMCN1	36
ENSG00000137216	TMEM63B	4		ENSG00000261618	LINC02605	36							ENSG00000143341	HMCN1	48
ENSG00000164164	OTUD4	4		ENSG00000250929	LINC01181	36							ENSG00000143341	HMCN1	72
ENSG00000073756	PTGS2	4		ENSG00000283265	AL356234.3	24							ENSG00000198157	HMGN5	24
ENSG00000133069	TMCC2	4		ENSG00000267712	LINC01539	48							ENSG00000198157	HMGN5	36
ENSG00000137767	SQOR	4		ENSG00000235531	MSC-AS1	12							ENSG00000198157	HMGN5	48
ENSG00000161940	BCL6B	4		ENSG00000237372	UNQ6494	8							ENSG00000253293	HOXA10	4
ENSG00000108669	CYTH1	4		ENSG00000235531	MSC-AS1	72							ENSG00000005073	HOXA11	4
ENSG00000058085	LAMC2	4		ENSG00000229922	LINC02865	8							ENSG00000078399	HOXA9	4
ENSG00000099992	TBC1D10A	4		ENSG00000283265	AL356234.3	36							ENSG00000253293	HOXA10	6
ENSG00000112715	VEGFA	4		ENSG00000250929	LINC01181	24							ENSG00000005073	HOXA11	6
ENSG00000138944	SHISAL1	4		ENSG00000230943	LINC02541	6							ENSG00000106006	HOXA6	6
ENSG00000075223	SEMA3C	4		ENSG00000283265	AL356234.3	72							ENSG00000078399	HOXA9	6
ENSG00000162924	REL	4		ENSG00000268873	AC022601.1	72							ENSG00000175879	HOXD8	6
ENSG00000172331	BPGM	4		ENSG00000230943	LINC02541	8							ENSG00000253293	HOXA10	8
ENSG00000146232	NFKBIE	4		ENSG00000261618	LINC02605	8							ENSG00000005073	HOXA11	8
ENSG00000154217	PITPNC1	4		ENSG00000230943	LINC02541	4							ENSG00000106006	HOXA6	8
ENSG00000127328	RAB3IP	4		ENSG00000261618	LINC02605	48							ENSG00000078399	HOXA9	8
ENSG00000110218	PANX1	4		ENSG00000237372	UNQ6494	24							ENSG00000175879	HOXD8	8
ENSG00000055208	TAB2	4		ENSG00000229922	LINC02865	24							ENSG00000253293	HOXA10	12
ENSG00000150782	IL18	4		ENSG00000267712	LINC01539	12							ENSG00000005073	HOXA11	12
ENSG00000104368	PLAT	4		ENSG00000235531	MSC-AS1	48							ENSG00000106006	HOXA6	12
ENSG00000163874	ZC3H12A	4		ENSG00000285744	AC083837.1	12							ENSG00000175879	HOXD8	12
ENSG00000184588	PDE4B	4		ENSG00000283265	AL356234.3	48							ENSG00000005073	HOXA11	24
ENSG00000242802	AP5Z1	4		ENSG00000267712	LINC01539	36							ENSG00000106006	HOXA6	24
ENSG00000196639	HRH1	4		ENSG00000285744	AC083837.1	36							ENSG00000005073	HOXA11	36
ENSG00000170345	FOS	4		ENSG00000237372	UNQ6494	48							ENSG00000106006	HOXA6	36
ENSG00000112139	MDGA1	4		ENSG00000229922	LINC02865	12							ENSG00000005073	HOXA11	48
ENSG00000234745	HLA-B	4		ENSG00000229922	LINC02865	36							ENSG00000106006	HOXA6	48
ENSG00000136560	TANK	4		ENSG00000235531	MSC-AS1	36							ENSG00000106006	HOXA6	72
ENSG00000134470	IL15RA	4		ENSG00000285744	AC083837.1	48							ENSG00000196196	HRCT1	4
ENSG00000163661	PTX3	4		ENSG00000261618	LINC02605	72							ENSG00000196196	HRCT1	6
ENSG00000113070	HBEGF	4		ENSG00000237372	UNQ6494	36							ENSG00000196196	HRCT1	8
ENSG00000128274	A4GALT	4		ENSG00000267712	LINC01539	24							ENSG00000196196	HRCT1	12
ENSG00000179148	ALOXE3	4		ENSG00000267712	LINC01539	72							ENSG00000196196	HRCT1	24
ENSG00000187678	SPRY4	4		ENSG00000261618	LINC02605	4							ENSG00000196196	HRCT1	36
ENSG00000225614	ZNF469	4											ENSG00000196196	HRCT1	48
ENSG00000128965	CHAC1	4											ENSG00000196196	HRCT1	72
ENSG00000135540	NHSL1	4											ENSG00000132470	ITGB4	8
ENSG00000176915	ANKLE2	4											ENSG00000132470	ITGB4	12
ENSG00000197951	ZNF71	4											ENSG00000132470	ITGB4	24
ENSG00000067082	KLF6	4											ENSG00000132470	ITGB4	36
ENSG00000157368	IL34	4											ENSG00000132470	ITGB4	48
ENSG00000140950	MEAK7	4											ENSG00000150995	ITPR1	6
ENSG00000123983	ACSL3	4											ENSG00000150995	ITPR1	8
ENSG00000205336	ADGRG1	4											ENSG00000116396	KCNC4	6
ENSG00000151748	SAV1	4											ENSG00000116396	KCNC4	8
ENSG00000136514	RTP4	4											ENSG00000116396	KCNC4	12
ENSG00000181826	RELL1	4											ENSG00000178695	KCTD12	4
ENSG00000100647	SUSD6	4											ENSG00000178695	KCTD12	6
ENSG00000137802	MAPKBP1	4											ENSG00000178695	KCTD12	8
ENSG00000186480	INSIG1	4											ENSG00000178695	KCTD12	12
ENSG00000109079	TNFAIP1	4											ENSG00000178695	KCTD12	36
ENSG00000175183	CSRP2	4											ENSG00000178695	KCTD12	48
ENSG00000184602	SNN	4											ENSG00000163884	KLF15	4
ENSG00000136048	DRAM1	4											ENSG00000163884	KLF15	6
ENSG00000027697	IFNGR1	4											ENSG00000163884	KLF15	8
ENSG00000130766	SESN2	4											ENSG00000163884	KLF15	12
ENSG00000140464	PML	4											ENSG00000163884	KLF15	36
ENSG00000092969	TGFB2	4											ENSG00000163884	KLF15	48
ENSG00000135750	KCNK1	4											ENSG00000163884	KLF15	72
ENSG00000158352	SHROOM4	4											ENSG00000102349	KLF8	6
ENSG00000181585	TMIE	4											ENSG00000102349	KLF8	8
ENSG00000162777	DENND2D	4											ENSG00000102349	KLF8	12
ENSG00000187123	LYPD6	4											ENSG00000003096	KLHL13	8
ENSG00000121577	POPDC2	4											ENSG00000003096	KLHL13	12
ENSG00000157927	RADIL	4											ENSG00000003096	KLHL13	48
ENSG00000155287	SLC25A28	4											ENSG00000111057	KRT18	12
ENSG00000118263	KLF7	4											ENSG00000111057	KRT18	24
ENSG00000158321	AUTS2	4											ENSG00000111057	KRT18	36
ENSG00000064393	HIPK2	4											ENSG00000111057	KRT18	48
ENSG00000086061	DNAJA1	4											ENSG00000111057	KRT18	72
ENSG00000267534	S1PR2	4											ENSG00000071282	LMCD1	4
ENSG00000125733	TRIP10	4											ENSG00000071282	LMCD1	6
ENSG00000119714	GPR68	4											ENSG00000071282	LMCD1	8
ENSG00000074660	SCARF1	4											ENSG00000071282	LMCD1	12
ENSG00000153714	LURAP1L	4											ENSG00000071282	LMCD1	24
ENSG00000139289	PHLDA1	4											ENSG00000071282	LMCD1	36
ENSG00000152894	PTPRK	4											ENSG00000071282	LMCD1	48
ENSG00000026950	BTN3A1	4											ENSG00000071282	LMCD1	72
ENSG00000137267	TUBB2A	4											ENSG00000135363	LMO2	6
ENSG00000113645	WWC1	4											ENSG00000135363	LMO2	8
ENSG00000028277	POU2F2	4											ENSG00000135363	LMO2	12
ENSG00000154928	EPHB1	4											ENSG00000135363	LMO2	24
ENSG00000160191	PDE9A	4											ENSG00000135363	LMO2	36
ENSG00000196843	ARID5A	4											ENSG00000135363	LMO2	48
ENSG00000164683	HEY1	4											ENSG00000135363	LMO2	72
ENSG00000163132	MSX1	4											ENSG00000136153	LMO7	6
ENSG00000243649	CFB	4											ENSG00000136153	LMO7	8
ENSG00000160326	SLC2A6	4											ENSG00000136153	LMO7	12
ENSG00000196935	SRGAP1	4											ENSG00000136153	LMO7	24
ENSG00000162402	USP24	4											ENSG00000136153	LMO7	36
ENSG00000100003	SEC14L2	4											ENSG00000136153	LMO7	48
ENSG00000128165	ADM2	4											ENSG00000136153	LMO7	72
ENSG00000240065	PSMB9	4											ENSG00000175556	LONRF3	4
ENSG00000125148	MT2A	4											ENSG00000175556	LONRF3	6
ENSG00000170873	MTSS1	4											ENSG00000175556	LONRF3	8
ENSG00000168884	TNIP2	4											ENSG00000175556	LONRF3	12
ENSG00000003402	CFLAR	4											ENSG00000087253	LPCAT2	6
ENSG00000101109	STK4	4											ENSG00000087253	LPCAT2	8
ENSG00000139318	DUSP6	4											ENSG00000087253	LPCAT2	12
ENSG00000148154	UGCG	4											ENSG00000087253	LPCAT2	24
ENSG00000168398	BDKRB2	4											ENSG00000087253	LPCAT2	36
ENSG00000127124	HIVEP3	4											ENSG00000087253	LPCAT2	48
ENSG00000110446	SLC15A3	4											ENSG00000176454	LPCAT4	8
ENSG00000158615	PPP1R15B	4											ENSG00000176454	LPCAT4	12
ENSG00000166949	SMAD3	4											ENSG00000176454	LPCAT4	24
ENSG00000169946	ZFPM2	4											ENSG00000176454	LPCAT4	36
ENSG00000118985	ELL2	4											ENSG00000157193	LRP8	8
ENSG00000120889	TNFRSF10B	4											ENSG00000157193	LRP8	12
ENSG00000081277	PKP1	4											ENSG00000157193	LRP8	48
ENSG00000124508	BTN2A2	4											ENSG00000186105	LRRC70	4
ENSG00000095951	HIVEP1	4											ENSG00000186105	LRRC70	6
ENSG00000156427	FGF18	4											ENSG00000186105	LRRC70	8
ENSG00000269113	TRABD2B	4											ENSG00000186105	LRRC70	12
ENSG00000003989	SLC7A2	4											ENSG00000049323	LTBP1	24
ENSG00000141582	CBX4	4											ENSG00000049323	LTBP1	36
ENSG00000164687	FABP5	4											ENSG00000049323	LTBP1	48
ENSG00000119917	IFIT3	4											ENSG00000049323	LTBP1	72
ENSG00000144655	CSRNP1	4											ENSG00000150551	LYPD1	6
ENSG00000257594	GALNT4	4											ENSG00000150551	LYPD1	8
ENSG00000196739	COL27A1	4											ENSG00000150551	LYPD1	12
ENSG00000104951	IL4I1	4											ENSG00000150551	LYPD1	36
ENSG00000166592	RRAD	4											ENSG00000150551	LYPD1	48
ENSG00000137193	PIM1	4											ENSG00000150551	LYPD1	72
ENSG00000173598	NUDT4	4											ENSG00000013619	MAMLD1	12
ENSG00000163932	PRKCD	4											ENSG00000013619	MAMLD1	24
ENSG00000101384	JAG1	4											ENSG00000013619	MAMLD1	36
ENSG00000172575	RASGRP1	4											ENSG00000189221	MAOA	8
ENSG00000107968	MAP3K8	4											ENSG00000189221	MAOA	12
ENSG00000130589	HELZ2	4											ENSG00000189221	MAOA	24
ENSG00000100234	TIMP3	4											ENSG00000189221	MAOA	36
ENSG00000166979	EVA1C	4											ENSG00000189221	MAOA	48
ENSG00000135604	STX11	4											ENSG00000189221	MAOA	72
ENSG00000179833	SERTAD2	4											ENSG00000166963	MAP1A	8
ENSG00000186088	GSAP	4											ENSG00000166963	MAP1A	12
ENSG00000185015	CA13	4											ENSG00000166963	MAP1A	24
ENSG00000133401	PDZD2	4											ENSG00000078018	MAP2	8
ENSG00000081059	TCF7	4											ENSG00000078018	MAP2	12
ENSG00000168062	BATF2	4											ENSG00000172197	MBOAT1	6
ENSG00000162783	IER5	4											ENSG00000172197	MBOAT1	8
ENSG00000122861	PLAU	4											ENSG00000172197	MBOAT1	12
ENSG00000149289	ZC3H12C	4											ENSG00000081189	MEF2C	4
ENSG00000088756	ARHGAP28	4											ENSG00000081189	MEF2C	6
ENSG00000125845	BMP2	4											ENSG00000081189	MEF2C	8
ENSG00000105639	JAK3	4											ENSG00000081189	MEF2C	12
ENSG00000173451	THAP2	4											ENSG00000106484	MEST	8
ENSG00000125730	C3	4											ENSG00000106484	MEST	12
ENSG00000163840	DTX3L	4											ENSG00000106484	MEST	24
ENSG00000127311	HELB	4											ENSG00000106484	MEST	36
ENSG00000127533	F2RL3	4											ENSG00000106484	MEST	48
ENSG00000159216	RUNX1	4											ENSG00000106484	MEST	72
ENSG00000140332	TLE3	4											ENSG00000151690	MFSD6	24
ENSG00000170961	HAS2	4											ENSG00000151690	MFSD6	36
ENSG00000104856	RELB	4											ENSG00000111341	MGP	24
ENSG00000119508	NR4A3	4											ENSG00000111341	MGP	36
ENSG00000105855	ITGB8	4											ENSG00000111341	MGP	48
ENSG00000177409	SAMD9L	4											ENSG00000111341	MGP	72
ENSG00000128284	APOL3	4											ENSG00000138722	MMRN1	12
ENSG00000108771	DHX58	4											ENSG00000138722	MMRN1	24
ENSG00000186174	BCL9L	4											ENSG00000138722	MMRN1	36
ENSG00000165449	SLC16A9	4											ENSG00000138722	MMRN1	48
ENSG00000090776	EFNB1	4											ENSG00000138722	MMRN1	72
ENSG00000168209	DDIT4	4											ENSG00000169184	MN1	4
ENSG00000205189	ZBTB10	4											ENSG00000169184	MN1	12
ENSG00000175155	YPEL2	4											ENSG00000169184	MN1	24
ENSG00000111801	BTN3A3	4											ENSG00000169184	MN1	36
ENSG00000169403	PTAFR	4											ENSG00000169184	MN1	48
ENSG00000159128	IFNGR2	4											ENSG00000169184	MN1	72
ENSG00000179388	EGR3	4											ENSG00000150054	MPP7	24
ENSG00000196878	LAMB3	4											ENSG00000150054	MPP7	36
ENSG00000277443	MARCKS	4											ENSG00000135324	MRAP2	8
ENSG00000152689	RASGRP3	4											ENSG00000135324	MRAP2	12
ENSG00000170323	FABP4	4											ENSG00000135324	MRAP2	24
ENSG00000132510	KDM6B	4											ENSG00000135324	MRAP2	36
ENSG00000165868	HSPA12A	4											ENSG00000135324	MRAP2	48
ENSG00000136367	ZFHX2	4											ENSG00000135324	MRAP2	72
ENSG00000147454	SLC25A37	4											ENSG00000149534	MS4A2	4
ENSG00000119922	IFIT2	4											ENSG00000149534	MS4A2	6
ENSG00000139597	N4BP2L1	4											ENSG00000149534	MS4A2	8
ENSG00000188215	DCUN1D3	4											ENSG00000149534	MS4A2	12
ENSG00000133065	SLC41A1	4											ENSG00000149534	MS4A2	24
ENSG00000026508	CD44	4											ENSG00000149534	MS4A2	36
ENSG00000132819	RBM38	4											ENSG00000149534	MS4A2	48
ENSG00000064309	CDON	4											ENSG00000149534	MS4A2	72
ENSG00000164136	IL15	4											ENSG00000168502	MTCL1	4
ENSG00000107201	DDX58	4											ENSG00000168502	MTCL1	6
ENSG00000107338	SHB	4											ENSG00000168502	MTCL1	8
ENSG00000178764	ZHX2	4											ENSG00000168502	MTCL1	12
ENSG00000273604	EPOP	4											ENSG00000168502	MTCL1	24
ENSG00000101017	CD40	4											ENSG00000170011	MYRIP	8
ENSG00000035664	DAPK2	4											ENSG00000170011	MYRIP	12
ENSG00000137285	TUBB2B	4											ENSG00000170011	MYRIP	24
ENSG00000106665	CLIP2	4											ENSG00000170011	MYRIP	36
ENSG00000144802	NFKBIZ	4											ENSG00000170011	MYRIP	48
ENSG00000169860	P2RY1	4											ENSG00000170011	MYRIP	72
ENSG00000168394	TAP1	4											ENSG00000186310	NAP1L3	6
ENSG00000234465	PINLYP	4											ENSG00000186310	NAP1L3	8
ENSG00000137331	IER3	4											ENSG00000186310	NAP1L3	12
ENSG00000138166	DUSP5	4											ENSG00000186310	NAP1L3	24
ENSG00000101096	NFATC2	4											ENSG00000186310	NAP1L3	36
ENSG00000115267	IFIH1	4											ENSG00000172260	NEGR1	24
ENSG00000108691	CCL2	4											ENSG00000172260	NEGR1	36
ENSG00000146278	PNRC1	4											ENSG00000172260	NEGR1	48
ENSG00000170689	HOXB9	4											ENSG00000172260	NEGR1	72
ENSG00000205683	DPF3	4											ENSG00000162599	NFIA	6
ENSG00000117228	GBP1	4											ENSG00000162599	NFIA	8
ENSG00000077150	NFKB2	4											ENSG00000162599	NFIA	12
ENSG00000117226	GBP3	4											ENSG00000162599	NFIA	24
ENSG00000069399	BCL3	4											ENSG00000162599	NFIA	36
ENSG00000160223	ICOSLG	4											ENSG00000162599	NFIA	48
ENSG00000145911	N4BP3	4											ENSG00000162599	NFIA	72
ENSG00000136052	SLC41A2	4											ENSG00000198929	NOS1AP	12
ENSG00000111912	NCOA7	4											ENSG00000198929	NOS1AP	24
ENSG00000083799	CYLD	4											ENSG00000198929	NOS1AP	36
ENSG00000084734	GCKR	4											ENSG00000198929	NOS1AP	48
ENSG00000166348	USP54	4											ENSG00000164867	NOS3	6
ENSG00000123685	BATF3	4											ENSG00000164867	NOS3	8
ENSG00000146457	WTAP	4											ENSG00000164867	NOS3	12
ENSG00000147883	CDKN2B	4											ENSG00000164867	NOS3	24
ENSG00000133056	PIK3C2B	4											ENSG00000164867	NOS3	36
ENSG00000166444	DENND2B	4											ENSG00000164867	NOS3	48
ENSG00000134539	KLRD1	4											ENSG00000164867	NOS3	72
ENSG00000131669	NINJ1	4											ENSG00000221890	NPTXR	8
ENSG00000197632	SERPINB2	4											ENSG00000221890	NPTXR	12
ENSG00000110047	EHD1	4											ENSG00000221890	NPTXR	24
ENSG00000138735	PDE5A	4											ENSG00000221890	NPTXR	36
ENSG00000166670	MMP10	4											ENSG00000221890	NPTXR	48
ENSG00000141497	ZMYND15	4											ENSG00000185551	NR2F2	4
ENSG00000164932	CTHRC1	4											ENSG00000185551	NR2F2	6
ENSG00000185650	ZFP36L1	4											ENSG00000185551	NR2F2	8
ENSG00000126561	STAT5A	4											ENSG00000074590	NUAK1	4
ENSG00000164949	GEM	4											ENSG00000074590	NUAK1	6
ENSG00000086062	B4GALT1	4											ENSG00000074590	NUAK1	8
ENSG00000034152	MAP2K3	4											ENSG00000170917	NUDT6	8
ENSG00000087085	ACHE	4											ENSG00000170917	NUDT6	12
ENSG00000117586	TNFSF4	4											ENSG00000170917	NUDT6	24
ENSG00000173193	PARP14	4											ENSG00000170917	NUDT6	36
ENSG00000128335	APOL2	4											ENSG00000170917	NUDT6	48
ENSG00000145365	TIFA	4											ENSG00000170917	NUDT6	72
ENSG00000145901	TNIP1	4											ENSG00000197444	OGDHL	8
ENSG00000198785	GRIN3A	4											ENSG00000197444	OGDHL	12
ENSG00000221963	APOL6	4											ENSG00000197444	OGDHL	24
ENSG00000110944	IL23A	4											ENSG00000197444	OGDHL	36
ENSG00000134853	PDGFRA	4											ENSG00000197444	OGDHL	48
ENSG00000162407	PLPP3	4											ENSG00000197444	OGDHL	72
ENSG00000109320	NFKB1	4											ENSG00000144645	OSBPL10	8
ENSG00000153721	CNKSR3	4											ENSG00000144645	OSBPL10	12
ENSG00000103044	HAS3	4											ENSG00000144645	OSBPL10	24
ENSG00000134107	BHLHE40	4											ENSG00000144645	OSBPL10	36
ENSG00000100906	NFKBIA	4											ENSG00000099260	PALMD	4
ENSG00000163638	ADAMTS9	4											ENSG00000099260	PALMD	6
ENSG00000079335	CDC14A	4											ENSG00000099260	PALMD	8
ENSG00000121797	CCRL2	4											ENSG00000099260	PALMD	12
ENSG00000134070	IRAK2	4											ENSG00000099260	PALMD	24
ENSG00000105376	ICAM5	4											ENSG00000099260	PALMD	36
ENSG00000105327	BBC3	4											ENSG00000099260	PALMD	48
ENSG00000099937	SERPIND1	4											ENSG00000099260	PALMD	72
ENSG00000173334	TRIB1	4											ENSG00000138650	PCDH10	8
ENSG00000162772	ATF3	4											ENSG00000138650	PCDH10	12
ENSG00000010030	ETV7	4											ENSG00000138650	PCDH10	24
ENSG00000134954	ETS1	4											ENSG00000138650	PCDH10	36
ENSG00000135842	NIBAN1	4											ENSG00000138650	PCDH10	48
ENSG00000136732	GYPC	4											ENSG00000138650	PCDH10	72
ENSG00000113504	SLC12A7	4											ENSG00000169851	PCDH7	6
ENSG00000121440	PDZRN3	4											ENSG00000169851	PCDH7	8
ENSG00000067798	NAV3	4											ENSG00000169851	PCDH7	12
ENSG00000176928	GCNT4	4											ENSG00000169851	PCDH7	24
ENSG00000152137	HSPB8	4											ENSG00000169851	PCDH7	36
ENSG00000164236	ANKRD33B	4											ENSG00000169851	PCDH7	48
ENSG00000168685	IL7R	4											ENSG00000169851	PCDH7	72
ENSG00000108688	CCL7	4											ENSG00000170962	PDGFD	24
ENSG00000142961	MOB3C	4											ENSG00000170962	PDGFD	36
ENSG00000105088	OLFM2	4											ENSG00000170962	PDGFD	48
ENSG00000181656	GPR88	4											ENSG00000170962	PDGFD	72
ENSG00000143494	VASH2	4											ENSG00000113721	PDGFRB	12
ENSG00000277117	FP565260.3	4											ENSG00000113721	PDGFRB	24
ENSG00000124145	SDC4	4											ENSG00000113721	PDGFRB	36
ENSG00000131979	GCH1	4											ENSG00000113721	PDGFRB	48
ENSG00000173918	C1QTNF1	4											ENSG00000113721	PDGFRB	72
ENSG00000149654	CDH22	4											ENSG00000091622	PITPNM3	8
ENSG00000141682	PMAIP1	4											ENSG00000091622	PITPNM3	12
ENSG00000152229	PSTPIP2	4											ENSG00000091622	PITPNM3	24
ENSG00000163545	NUAK2	4											ENSG00000091622	PITPNM3	36
ENSG00000095739	BAMBI	4											ENSG00000091622	PITPNM3	48
ENSG00000010818	HIVEP2	4											ENSG00000091622	PITPNM3	72
ENSG00000100739	BDKRB1	4											ENSG00000161714	PLCD3	8
ENSG00000204642	HLA-F	4											ENSG00000161714	PLCD3	12
ENSG00000196664	TLR7	4											ENSG00000161714	PLCD3	24
ENSG00000152784	PRDM8	4											ENSG00000166689	PLEKHA7	6
ENSG00000163735	CXCL5	4											ENSG00000166689	PLEKHA7	8
ENSG00000115604	IL18R1	4											ENSG00000166689	PLEKHA7	12
ENSG00000184371	CSF1	4											ENSG00000166689	PLEKHA7	24
ENSG00000164761	TNFRSF11B	4											ENSG00000166689	PLEKHA7	36
ENSG00000049249	TNFRSF9	4											ENSG00000120594	PLXDC2	8
ENSG00000185101	ANO9	4											ENSG00000120594	PLXDC2	12
ENSG00000172183	ISG20	4											ENSG00000120594	PLXDC2	24
ENSG00000005102	MEOX1	4											ENSG00000120594	PLXDC2	36
ENSG00000261594	TPBGL	4											ENSG00000120594	PLXDC2	48
ENSG00000116132	PRRX1	4											ENSG00000120594	PLXDC2	72
ENSG00000163082	SGPP2	4											ENSG00000221866	PLXNA4	6
ENSG00000136244	IL6	4											ENSG00000221866	PLXNA4	8
ENSG00000163694	RBM47	4											ENSG00000221866	PLXNA4	12
ENSG00000144476	ACKR3	4											ENSG00000221866	PLXNA4	24
ENSG00000118513	MYB	4											ENSG00000221866	PLXNA4	36
ENSG00000116514	RNF19B	4											ENSG00000221866	PLXNA4	48
ENSG00000173391	OLR1	4											ENSG00000221866	PLXNA4	72
ENSG00000188015	S100A3	4											ENSG00000124429	POF1B	8
ENSG00000105246	EBI3	4											ENSG00000124429	POF1B	12
ENSG00000151014	NOCT	4											ENSG00000188783	PRELP	12
ENSG00000108576	SLC6A4	4											ENSG00000188783	PRELP	24
ENSG00000178538	CA8	4											ENSG00000188783	PRELP	36
ENSG00000159200	RCAN1	4											ENSG00000188783	PRELP	48
ENSG00000154548	SRSF12	4											ENSG00000139174	PRICKLE1	4
ENSG00000163739	CXCL1	4											ENSG00000139174	PRICKLE1	6
ENSG00000070404	FSTL3	4											ENSG00000139174	PRICKLE1	8
ENSG00000023445	BIRC3	4											ENSG00000139174	PRICKLE1	12
ENSG00000179862	CITED4	4											ENSG00000139174	PRICKLE1	24
ENSG00000227507	LTB	4											ENSG00000139174	PRICKLE1	36
ENSG00000162711	NLRP3	4											ENSG00000139174	PRICKLE1	48
ENSG00000183421	RIPK4	4											ENSG00000139174	PRICKLE1	72
ENSG00000169242	EFNA1	4											ENSG00000142875	PRKACB	6
ENSG00000104312	RIPK2	4											ENSG00000142875	PRKACB	8
ENSG00000171246	NPTX1	4											ENSG00000142875	PRKACB	12
ENSG00000140505	CYP1A2	4											ENSG00000142875	PRKACB	24
ENSG00000110848	CD69	4											ENSG00000142875	PRKACB	36
ENSG00000112149	CD83	4											ENSG00000142875	PRKACB	48
ENSG00000081041	CXCL2	4											ENSG00000007062	PROM1	6
ENSG00000172602	RND1	4											ENSG00000007062	PROM1	8
ENSG00000069493	CLEC2D	4											ENSG00000007062	PROM1	12
ENSG00000187479	C11orf96	4											ENSG00000007062	PROM1	24
ENSG00000134460	IL2RA	4											ENSG00000007062	PROM1	36
ENSG00000136237	RAPGEF5	4											ENSG00000007062	PROM1	48
ENSG00000112297	CRYBG1	4											ENSG00000007062	PROM1	72
ENSG00000103241	FOXF1	4											ENSG00000176532	PRR15	4
ENSG00000090339	ICAM1	4											ENSG00000176532	PRR15	6
ENSG00000115008	IL1A	4											ENSG00000176532	PRR15	8
ENSG00000158859	ADAMTS4	4											ENSG00000176532	PRR15	12
ENSG00000145779	TNFAIP8	4											ENSG00000176532	PRR15	24
ENSG00000056558	TRAF1	4											ENSG00000176532	PRR15	36
ENSG00000162692	VCAM1	4											ENSG00000176532	PRR15	48
ENSG00000100678	SLC8A3	4											ENSG00000176532	PRR15	72
ENSG00000125347	IRF1	4											ENSG00000119943	PYROXD2	8
ENSG00000125538	IL1B	4											ENSG00000119943	PYROXD2	12
ENSG00000124875	CXCL6	4											ENSG00000119943	PYROXD2	24
ENSG00000232810	TNF	4											ENSG00000119943	PYROXD2	36
ENSG00000064270	ATP2C2	4											ENSG00000137502	RAB30	4
ENSG00000118503	TNFAIP3	4											ENSG00000137502	RAB30	6
ENSG00000205502	C2CD4B	4											ENSG00000137502	RAB30	8
ENSG00000099365	STX1B	4											ENSG00000137502	RAB30	36
ENSG00000167034	NKX3-1	4											ENSG00000137502	RAB30	48
ENSG00000131459	GFPT2	4											ENSG00000131477	RAMP2	12
ENSG00000180616	SSTR2	4											ENSG00000131477	RAMP2	24
ENSG00000050730	TNIP3	4											ENSG00000131477	RAMP2	36
ENSG00000169429	CXCL8	4											ENSG00000134533	RERG	8
ENSG00000163121	NEURL3	4											ENSG00000134533	RERG	12
ENSG00000041982	TNC	4											ENSG00000134533	RERG	24
ENSG00000165379	LRFN5	4											ENSG00000134533	RERG	36
ENSG00000170075	GPR37L1	4											ENSG00000134533	RERG	48
ENSG00000166016	ABTB2	4											ENSG00000134533	RERG	72
ENSG00000237988	OR2I1P	4											ENSG00000117152	RGS4	4
ENSG00000112096	SOD2	4											ENSG00000117152	RGS4	6
ENSG00000197520	FAM177B	4											ENSG00000117152	RGS4	8
ENSG00000163734	CXCL3	4											ENSG00000117152	RGS4	12
ENSG00000165685	TMEM52B	4											ENSG00000117152	RGS4	24
ENSG00000185215	TNFAIP2	4											ENSG00000117152	RGS4	36
ENSG00000117525	F3	4											ENSG00000117152	RGS4	48
ENSG00000172817	CYP7B1	4											ENSG00000117152	RGS4	72
ENSG00000108342	CSF3	4											ENSG00000115963	RND3	6
ENSG00000070190	DAPP1	4											ENSG00000115963	RND3	8
ENSG00000006210	CX3CL1	4											ENSG00000115963	RND3	12
ENSG00000137571	SLCO5A1	4											ENSG00000115963	RND3	24
ENSG00000178860	MSC	4											ENSG00000115963	RND3	36
ENSG00000007908	SELE	4											ENSG00000115963	RND3	48
ENSG00000128342	LIF	4											ENSG00000115963	RND3	72
ENSG00000198535	C2CD4A	4											ENSG00000158717	RNF166	8
ENSG00000120337	TNFSF18	4											ENSG00000158717	RNF166	12
ENSG00000167207	NOD2	4											ENSG00000158717	RNF166	24
ENSG00000115009	CCL20	4											ENSG00000215012	RTL10	2
ENSG00000271503	CCL5	4											ENSG00000215012	RTL10	4
ENSG00000123610	TNFAIP6	4											ENSG00000215012	RTL10	6
ENSG00000140379	BCL2A1	4											ENSG00000215012	RTL10	8
ENSG00000187037	GPR141	4											ENSG00000215012	RTL10	12
ENSG00000164181	ELOVL7	4											ENSG00000171509	RXFP1	12
ENSG00000123689	G0S2	4											ENSG00000171509	RXFP1	24
ENSG00000186827	TNFRSF4	4											ENSG00000171509	RXFP1	36
ENSG00000164400	CSF2	4											ENSG00000171509	RXFP1	48
ENSG00000159166	LAD1	4											ENSG00000171509	RXFP1	72
ENSG00000167083	GNGT2	6											ENSG00000105711	SCN1B	8
ENSG00000029153	ARNTL2	6											ENSG00000105711	SCN1B	12
ENSG00000101255	TRIB3	6											ENSG00000105711	SCN1B	24
ENSG00000123240	OPTN	6											ENSG00000105711	SCN1B	36
ENSG00000182752	PAPPA	6											ENSG00000196876	SCN8A	8
ENSG00000087074	PPP1R15A	6											ENSG00000196876	SCN8A	12
ENSG00000100503	NIN	6											ENSG00000169439	SDC2	12
ENSG00000134250	NOTCH2	6											ENSG00000169439	SDC2	24
ENSG00000031081	ARHGAP31	6											ENSG00000169439	SDC2	36
ENSG00000167100	SAMD14	6											ENSG00000169439	SDC2	48
ENSG00000138623	SEMA7A	6											ENSG00000169439	SDC2	72
ENSG00000155962	CLIC2	6											ENSG00000250722	SELENOP	12
ENSG00000073756	PTGS2	6											ENSG00000250722	SELENOP	24
ENSG00000166224	SGPL1	6											ENSG00000250722	SELENOP	36
ENSG00000135919	SERPINE2	6											ENSG00000250722	SELENOP	48
ENSG00000165801	ARHGEF40	6											ENSG00000001617	SEMA3F	8
ENSG00000123908	AGO2	6											ENSG00000001617	SEMA3F	12
ENSG00000109787	KLF3	6											ENSG00000001617	SEMA3F	24
ENSG00000135899	SP110	6											ENSG00000001617	SEMA3F	36
ENSG00000122574	WIPF3	6											ENSG00000001617	SEMA3F	48
ENSG00000140511	HAPLN3	6											ENSG00000137872	SEMA6D	8
ENSG00000067082	KLF6	6											ENSG00000137872	SEMA6D	12
ENSG00000003987	MTMR7	6											ENSG00000170624	SGCD	8
ENSG00000170989	S1PR1	6											ENSG00000170624	SGCD	12
ENSG00000130309	COLGALT1	6											ENSG00000170624	SGCD	24
ENSG00000145681	HAPLN1	6											ENSG00000170624	SGCD	36
ENSG00000169946	ZFPM2	6											ENSG00000170624	SGCD	48
ENSG00000136141	LRCH1	6											ENSG00000170624	SGCD	72
ENSG00000101670	LIPG	6											ENSG00000169291	SHE	6
ENSG00000148154	UGCG	6											ENSG00000169291	SHE	8
ENSG00000135540	NHSL1	6											ENSG00000169291	SHE	12
ENSG00000158315	RHBDL2	6											ENSG00000138771	SHROOM3	4
ENSG00000114529	C3orf52	6											ENSG00000138771	SHROOM3	6
ENSG00000176463	SLCO3A1	6											ENSG00000138771	SHROOM3	8
ENSG00000137802	MAPKBP1	6											ENSG00000138771	SHROOM3	12
ENSG00000160190	SLC37A1	6											ENSG00000138771	SHROOM3	24
ENSG00000188215	DCUN1D3	6											ENSG00000138771	SHROOM3	36
ENSG00000149115	TNKS1BP1	6											ENSG00000138771	SHROOM3	48
ENSG00000161921	CXCL16	6											ENSG00000138771	SHROOM3	72
ENSG00000277462	ZNF670	6											ENSG00000143554	SLC27A3	8
ENSG00000177875	CCDC184	6											ENSG00000143554	SLC27A3	12
ENSG00000285816	AP000944.5	6											ENSG00000138449	SLC40A1	4
ENSG00000139899	CBLN3	6											ENSG00000138449	SLC40A1	6
ENSG00000171236	LRG1	6											ENSG00000138449	SLC40A1	8
ENSG00000173705	SUSD5	6											ENSG00000138449	SLC40A1	12
ENSG00000137486	ARRB1	6											ENSG00000138449	SLC40A1	24
ENSG00000101265	RASSF2	6											ENSG00000138449	SLC40A1	36
ENSG00000162402	USP24	6											ENSG00000138449	SLC40A1	48
ENSG00000100368	CSF2RB	6											ENSG00000138449	SLC40A1	72
ENSG00000100342	APOL1	6											ENSG00000092068	SLC7A8	4
ENSG00000025772	TOMM34	6											ENSG00000092068	SLC7A8	6
ENSG00000068079	IFI35	6											ENSG00000092068	SLC7A8	8
ENSG00000151012	SLC7A11	6											ENSG00000092068	SLC7A8	12
ENSG00000176788	BASP1	6											ENSG00000145335	SNCA	8
ENSG00000132669	RIN2	6											ENSG00000145335	SNCA	12
ENSG00000231925	TAPBP	6											ENSG00000178996	SNX18	4
ENSG00000146112	PPP1R18	6											ENSG00000178996	SNX18	6
ENSG00000100647	SUSD6	6											ENSG00000178996	SNX18	8
ENSG00000185507	IRF7	6											ENSG00000178996	SNX18	12
ENSG00000166750	SLFN5	6											ENSG00000178996	SNX18	24
ENSG00000139289	PHLDA1	6											ENSG00000178996	SNX18	36
ENSG00000185022	MAFF	6											ENSG00000178996	SNX18	48
ENSG00000137496	IL18BP	6											ENSG00000178996	SNX18	72
ENSG00000154721	JAM2	6											ENSG00000095637	SORBS1	6
ENSG00000151748	SAV1	6											ENSG00000095637	SORBS1	8
ENSG00000160111	CPAMD8	6											ENSG00000095637	SORBS1	12
ENSG00000143153	ATP1B1	6											ENSG00000154556	SORBS2	6
ENSG00000204525	HLA-C	6											ENSG00000154556	SORBS2	8
ENSG00000131435	PDLIM4	6											ENSG00000154556	SORBS2	12
ENSG00000059378	PARP12	6											ENSG00000235387	SPAAR	4
ENSG00000166394	CYB5R2	6											ENSG00000235387	SPAAR	6
ENSG00000112715	VEGFA	6											ENSG00000235387	SPAAR	8
ENSG00000152484	USP12	6											ENSG00000235387	SPAAR	12
ENSG00000114742	WDR48	6											ENSG00000235387	SPAAR	24
ENSG00000196776	CD47	6											ENSG00000235387	SPAAR	36
ENSG00000058668	ATP2B4	6											ENSG00000072195	SPEG	6
ENSG00000135905	DOCK10	6											ENSG00000072195	SPEG	8
ENSG00000187193	MT1X	6											ENSG00000072195	SPEG	12
ENSG00000065320	NTN1	6											ENSG00000072195	SPEG	24
ENSG00000115226	FNDC4	6											ENSG00000072195	SPEG	72
ENSG00000118257	NRP2	6											ENSG00000164056	SPRY1	2
ENSG00000143157	POGK	6											ENSG00000164056	SPRY1	4
ENSG00000257594	GALNT4	6											ENSG00000164056	SPRY1	6
ENSG00000085831	TTC39A	6											ENSG00000164056	SPRY1	8
ENSG00000164164	OTUD4	6											ENSG00000113532	ST8SIA4	4
ENSG00000183696	UPP1	6											ENSG00000113532	ST8SIA4	6
ENSG00000125089	SH3TC1	6											ENSG00000113532	ST8SIA4	8
ENSG00000144802	NFKBIZ	6											ENSG00000113532	ST8SIA4	12
ENSG00000127124	HIVEP3	6											ENSG00000113532	ST8SIA4	24
ENSG00000081059	TCF7	6											ENSG00000113532	ST8SIA4	36
ENSG00000124201	ZNFX1	6											ENSG00000113532	ST8SIA4	48
ENSG00000099992	TBC1D10A	6											ENSG00000113532	ST8SIA4	72
ENSG00000158352	SHROOM4	6											ENSG00000243244	STON1	6
ENSG00000146950	SHROOM2	6											ENSG00000243244	STON1	8
ENSG00000206503	HLA-A	6											ENSG00000243244	STON1	12
ENSG00000145555	MYO10	6											ENSG00000243244	STON1	24
ENSG00000143067	ZNF697	6											ENSG00000243244	STON1	36
ENSG00000176597	B3GNT5	6											ENSG00000243244	STON1	48
ENSG00000135736	CCDC102A	6											ENSG00000243244	STON1	72
ENSG00000012211	PRICKLE3	6											ENSG00000060140	STYK1	4
ENSG00000140548	ZNF710	6											ENSG00000060140	STYK1	6
ENSG00000011132	APBA3	6											ENSG00000060140	STYK1	8
ENSG00000104783	KCNN4	6											ENSG00000060140	STYK1	12
ENSG00000006459	KDM7A	6											ENSG00000109193	SULT1E1	6
ENSG00000139926	FRMD6	6											ENSG00000109193	SULT1E1	8
ENSG00000171608	PIK3CD	6											ENSG00000109193	SULT1E1	12
ENSG00000137821	LRRC49	6											ENSG00000109193	SULT1E1	24
ENSG00000120549	KIAA1217	6											ENSG00000109193	SULT1E1	36
ENSG00000177105	RHOG	6											ENSG00000109193	SULT1E1	48
ENSG00000008294	SPAG9	6											ENSG00000109193	SULT1E1	72
ENSG00000137462	TLR2	6											ENSG00000165929	TC2N	6
ENSG00000003402	CFLAR	6											ENSG00000165929	TC2N	8
ENSG00000070961	ATP2B1	6											ENSG00000165929	TC2N	12
ENSG00000275023	MLLT6	6											ENSG00000165929	TC2N	24
ENSG00000166888	STAT6	6											ENSG00000165929	TC2N	36
ENSG00000133313	CNDP2	6											ENSG00000165929	TC2N	48
ENSG00000111331	OAS3	6											ENSG00000165929	TC2N	72
ENSG00000130066	SAT1	6											ENSG00000151090	THRB	6
ENSG00000095951	HIVEP1	6											ENSG00000151090	THRB	8
ENSG00000144837	PLA1A	6											ENSG00000151090	THRB	24
ENSG00000181634	TNFSF15	6											ENSG00000151090	THRB	36
ENSG00000129219	PLD2	6											ENSG00000151090	THRB	48
ENSG00000113070	HBEGF	6											ENSG00000151090	THRB	72
ENSG00000157870	PRXL2B	6											ENSG00000164124	TMEM144	6
ENSG00000132510	KDM6B	6											ENSG00000164124	TMEM144	8
ENSG00000162496	DHRS3	6											ENSG00000164124	TMEM144	12
ENSG00000169902	TPST1	6											ENSG00000205269	TMEM170B	4
ENSG00000055208	TAB2	6											ENSG00000205269	TMEM170B	6
ENSG00000162777	DENND2D	6											ENSG00000205269	TMEM170B	24
ENSG00000154217	PITPNC1	6											ENSG00000205269	TMEM170B	36
ENSG00000154928	EPHB1	6											ENSG00000205269	TMEM170B	48
ENSG00000105699	LSR	6											ENSG00000205269	TMEM170B	72
ENSG00000178719	GRINA	6											ENSG00000171227	TMEM37	4
ENSG00000131378	RFTN1	6											ENSG00000171227	TMEM37	6
ENSG00000077238	IL4R	6											ENSG00000171227	TMEM37	8
ENSG00000155287	SLC25A28	6											ENSG00000171227	TMEM37	12
ENSG00000168961	LGALS9	6											ENSG00000171227	TMEM37	24
ENSG00000003989	SLC7A2	6											ENSG00000171227	TMEM37	36
ENSG00000121577	POPDC2	6											ENSG00000171227	TMEM37	48
ENSG00000074416	MGLL	6											ENSG00000171227	TMEM37	72
ENSG00000159216	RUNX1	6											ENSG00000164983	TMEM65	6
ENSG00000137193	PIM1	6											ENSG00000164983	TMEM65	8
ENSG00000167772	ANGPTL4	6											ENSG00000164983	TMEM65	12
ENSG00000092969	TGFB2	6											ENSG00000164983	TMEM65	24
ENSG00000158321	AUTS2	6											ENSG00000164983	TMEM65	36
ENSG00000139597	N4BP2L1	6											ENSG00000164983	TMEM65	48
ENSG00000169860	P2RY1	6											ENSG00000164983	TMEM65	72
ENSG00000157601	MX1	6											ENSG00000133687	TMTC1	8
ENSG00000104825	NFKBIB	6											ENSG00000133687	TMTC1	12
ENSG00000153714	LURAP1L	6											ENSG00000133687	TMTC1	24
ENSG00000132109	TRIM21	6											ENSG00000133687	TMTC1	36
ENSG00000108669	CYTH1	6											ENSG00000133687	TMTC1	48
ENSG00000276600	RAB7B	6											ENSG00000133687	TMTC1	72
ENSG00000172331	BPGM	6											ENSG00000173530	TNFRSF10D	48
ENSG00000205189	ZBTB10	6											ENSG00000173530	TNFRSF10D	72
ENSG00000100911	PSME2	6											ENSG00000111077	TNS2	6
ENSG00000118985	ELL2	6											ENSG00000111077	TNS2	8
ENSG00000188112	C6orf132	6											ENSG00000111077	TNS2	12
ENSG00000140950	MEAK7	6											ENSG00000111077	TNS2	24
ENSG00000101187	SLCO4A1	6											ENSG00000111077	TNS2	36
ENSG00000102934	PLLP	6											ENSG00000198846	TOX	6
ENSG00000100767	PAPLN	6											ENSG00000198846	TOX	8
ENSG00000185291	IL3RA	6											ENSG00000198846	TOX	12
ENSG00000184584	STING1	6											ENSG00000198846	TOX	24
ENSG00000141384	TAF4B	6											ENSG00000198846	TOX	36
ENSG00000088826	SMOX	6											ENSG00000198846	TOX	48
ENSG00000136560	TANK	6											ENSG00000076554	TPD52	8
ENSG00000204267	TAP2	6											ENSG00000076554	TPD52	12
ENSG00000130813	SHFL	6											ENSG00000076554	TPD52	24
ENSG00000129667	RHBDF2	6											ENSG00000076554	TPD52	36
ENSG00000178078	STAP2	6											ENSG00000076554	TPD52	48
ENSG00000101109	STK4	6											ENSG00000076554	TPD52	72
ENSG00000162654	GBP4	6											ENSG00000065308	TRAM2	4
ENSG00000163132	MSX1	6											ENSG00000065308	TRAM2	6
ENSG00000178038	ALS2CL	6											ENSG00000065308	TRAM2	8
ENSG00000185015	CA13	6											ENSG00000065308	TRAM2	12
ENSG00000121858	TNFSF10	6											ENSG00000065308	TRAM2	24
ENSG00000135750	KCNK1	6											ENSG00000065308	TRAM2	36
ENSG00000116852	KIF21B	6											ENSG00000134198	TSPAN2	8
ENSG00000275993	SIK1B	6											ENSG00000134198	TSPAN2	12
ENSG00000170345	FOS	6											ENSG00000134198	TSPAN2	24
ENSG00000128965	CHAC1	6											ENSG00000134198	TSPAN2	36
ENSG00000130584	ZBTB46	6											ENSG00000134198	TSPAN2	48
ENSG00000173926	MARCHF3	6											ENSG00000127824	TUBA4A	8
ENSG00000197971	MBP	6											ENSG00000127824	TUBA4A	12
ENSG00000175183	CSRP2	6											ENSG00000127824	TUBA4A	24
ENSG00000120889	TNFRSF10B	6											ENSG00000197355	UAP1L1	6
ENSG00000147324	MFHAS1	6											ENSG00000197355	UAP1L1	8
ENSG00000119922	IFIT2	6											ENSG00000197355	UAP1L1	12
ENSG00000110218	PANX1	6											ENSG00000114812	VIPR1	6
ENSG00000168209	DDIT4	6											ENSG00000114812	VIPR1	8
ENSG00000140464	PML	6											ENSG00000114812	VIPR1	12
ENSG00000100003	SEC14L2	6											ENSG00000114812	VIPR1	24
ENSG00000157368	IL34	6											ENSG00000114812	VIPR1	36
ENSG00000173451	THAP2	6											ENSG00000114812	VIPR1	48
ENSG00000064309	CDON	6											ENSG00000114812	VIPR1	72
ENSG00000162433	AK4	6											ENSG00000179456	ZBTB18	6
ENSG00000008517	IL32	6											ENSG00000179456	ZBTB18	8
ENSG00000163131	CTSS	6											ENSG00000179456	ZBTB18	12
ENSG00000242802	AP5Z1	6											ENSG00000179456	ZBTB18	36
ENSG00000154451	GBP5	6											ENSG00000179456	ZBTB18	48
ENSG00000187678	SPRY4	6											ENSG00000179456	ZBTB18	72
ENSG00000179833	SERTAD2	6											ENSG00000165424	ZCCHC24	8
ENSG00000112139	MDGA1	6											ENSG00000165424	ZCCHC24	12
ENSG00000109079	TNFAIP1	6											ENSG00000174306	ZHX3	4
ENSG00000149289	ZC3H12C	6											ENSG00000174306	ZHX3	6
ENSG00000166979	EVA1C	6											ENSG00000138311	ZNF365	4
ENSG00000214530	STARD10	6											ENSG00000138311	ZNF365	6
ENSG00000187123	LYPD6	6											ENSG00000138311	ZNF365	8
ENSG00000185972	CCIN	6											ENSG00000138311	ZNF365	12
ENSG00000178685	PARP10	6											ENSG00000138311	ZNF365	24
ENSG00000164251	F2RL1	6											ENSG00000138311	ZNF365	36
ENSG00000113645	WWC1	6											ENSG00000138311	ZNF365	48
ENSG00000064393	HIPK2	6											ENSG00000138311	ZNF365	72
ENSG00000135378	PRRG4	6											ENSG00000186918	ZNF395	4
ENSG00000127328	RAB3IP	6											ENSG00000186918	ZNF395	6
ENSG00000196935	SRGAP1	6											ENSG00000186918	ZNF395	8
ENSG00000137216	TMEM63B	6											ENSG00000186918	ZNF395	12
ENSG00000132003	ZSWIM4	6											ENSG00000186918	ZNF395	36
ENSG00000166347	CYB5A	6											ENSG00000186918	ZNF395	48
ENSG00000176692	FOXC2	6											ENSG00000186918	ZNF395	72
ENSG00000143226	FCGR2A	6											ENSG00000198795	ZNF521	6
ENSG00000122861	PLAU	6											ENSG00000198795	ZNF521	8
ENSG00000163661	PTX3	6											ENSG00000198795	ZNF521	12
ENSG00000125845	BMP2	6											ENSG00000198795	ZNF521	48
ENSG00000196639	HRH1	6											ENSG00000180884	ZNF792	1
ENSG00000127561	SYNGR3	6											ENSG00000180884	ZNF792	2
ENSG00000167550	RHEBL1	6											ENSG00000180884	ZNF792	4
ENSG00000161011	SQSTM1	6											ENSG00000180884	ZNF792	6
ENSG00000103522	IL21R	6											ENSG00000180884	ZNF792	8
ENSG00000118263	KLF7	6											ENSG00000162415	ZSWIM5	4
ENSG00000162882	HAAO	6											ENSG00000162415	ZSWIM5	6
ENSG00000086061	DNAJA1	6											ENSG00000162415	ZSWIM5	8
ENSG00000105855	ITGB8	6											ENSG00000162415	ZSWIM5	12
ENSG00000140853	NLRC5	6
ENSG00000177374	HIC1	6
ENSG00000171056	SOX7	6
ENSG00000161940	BCL6B	6
ENSG00000213088	ACKR1	6
ENSG00000121797	CCRL2	6
ENSG00000144959	NCEH1	6
ENSG00000108688	CCL7	6
ENSG00000137767	SQOR	6
ENSG00000173598	NUDT4	6
ENSG00000169715	MT1E	6
ENSG00000134853	PDGFRA	6
ENSG00000135604	STX11	6
ENSG00000100234	TIMP3	6
ENSG00000178764	ZHX2	6
ENSG00000160191	PDE9A	6
ENSG00000134539	KLRD1	6
ENSG00000100403	ZC3H7B	6
ENSG00000158683	PKD1L1	6
ENSG00000027697	IFNGR1	6
ENSG00000119508	NR4A3	6
ENSG00000172738	TMEM217	6
ENSG00000150782	IL18	6
ENSG00000277443	MARCKS	6
ENSG00000107968	MAP3K8	6
ENSG00000181826	RELL1	6
ENSG00000234745	HLA-B	6
ENSG00000234465	PINLYP	6
ENSG00000104368	PLAT	6
ENSG00000164687	FABP5	6
ENSG00000124508	BTN2A2	6
ENSG00000088756	ARHGAP28	6
ENSG00000013374	NUB1	6
ENSG00000126391	FRMD8	6
ENSG00000132819	RBM38	6
ENSG00000125733	TRIP10	6
ENSG00000128805	ARHGAP22	6
ENSG00000175592	FOSL1	6
ENSG00000133069	TMCC2	6
ENSG00000130766	SESN2	6
ENSG00000205220	PSMB10	6
ENSG00000119917	IFIT3	6
ENSG00000123983	ACSL3	6
ENSG00000125898	FAM110A	6
ENSG00000165449	SLC16A9	6
ENSG00000130940	CASZ1	6
ENSG00000101384	JAG1	6
ENSG00000171729	TMEM51	6
ENSG00000168884	TNIP2	6
ENSG00000026508	CD44	6
ENSG00000168310	IRF2	6
ENSG00000107201	DDX58	6
ENSG00000205336	ADGRG1	6
ENSG00000137267	TUBB2A	6
ENSG00000074660	SCARF1	6
ENSG00000144655	CSRNP1	6
ENSG00000152894	PTPRK	6
ENSG00000141582	CBX4	6
ENSG00000163840	DTX3L	6
ENSG00000225614	ZNF469	6
ENSG00000169248	CXCL11	6
ENSG00000105397	TYK2	6
ENSG00000263528	IKBKE	6
ENSG00000164949	GEM	6
ENSG00000130477	UNC13A	6
ENSG00000128165	ADM2	6
ENSG00000141497	ZMYND15	6
ENSG00000179148	ALOXE3	6
ENSG00000267534	S1PR2	6
ENSG00000123342	MMP19	6
ENSG00000168398	BDKRB2	6
ENSG00000121039	RDH10	6
ENSG00000136048	DRAM1	6
ENSG00000132530	XAF1	6
ENSG00000239713	APOBEC3G	6
ENSG00000186174	BCL9L	6
ENSG00000172575	RASGRP1	6
ENSG00000136514	RTP4	6
ENSG00000128274	A4GALT	6
ENSG00000186088	GSAP	6
ENSG00000107338	SHB	6
ENSG00000159128	IFNGR2	6
ENSG00000146278	PNRC1	6
ENSG00000240065	PSMB9	6
ENSG00000181585	TMIE	6
ENSG00000086062	B4GALT1	6
ENSG00000075223	SEMA3C	6
ENSG00000181649	PHLDA2	6
ENSG00000197576	HOXA4	6
ENSG00000160326	SLC2A6	6
ENSG00000133056	PIK3C2B	6
ENSG00000147454	SLC25A37	6
ENSG00000175155	YPEL2	6
ENSG00000166444	DENND2B	6
ENSG00000133401	PDZD2	6
ENSG00000109320	NFKB1	6
ENSG00000146457	WTAP	6
ENSG00000160179	ABCG1	6
ENSG00000205364	MT1M	6
ENSG00000163932	PRKCD	6
ENSG00000184602	SNN	6
ENSG00000111801	BTN3A3	6
ENSG00000165868	HSPA12A	6
ENSG00000197951	ZNF71	6
ENSG00000163874	ZC3H12A	6
ENSG00000154655	L3MBTL4	6
ENSG00000090776	EFNB1	6
ENSG00000269113	TRABD2B	6
ENSG00000176915	ANKLE2	6
ENSG00000119714	GPR68	6
ENSG00000136367	ZFHX2	6
ENSG00000138166	DUSP5	6
ENSG00000077150	NFKB2	6
ENSG00000079335	CDC14A	6
ENSG00000162783	IER5	6
ENSG00000164136	IL15	6
ENSG00000157927	RADIL	6
ENSG00000128284	APOL3	6
ENSG00000137331	IER3	6
ENSG00000138735	PDE5A	6
ENSG00000173334	TRIB1	6
ENSG00000138944	SHISAL1	6
ENSG00000166949	SMAD3	6
ENSG00000035664	DAPK2	6
ENSG00000115267	IFIH1	6
ENSG00000170323	FABP4	6
ENSG00000111912	NCOA7	6
ENSG00000058085	LAMC2	6
ENSG00000130589	HELZ2	6
ENSG00000117228	GBP1	6
ENSG00000125730	C3	6
ENSG00000152784	PRDM8	6
ENSG00000157873	TNFRSF14	6
ENSG00000101096	NFATC2	6
ENSG00000166348	USP54	6
ENSG00000110446	SLC15A3	6
ENSG00000105639	JAK3	6
ENSG00000028277	POU2F2	6
ENSG00000170873	MTSS1	6
ENSG00000128335	APOL2	6
ENSG00000164683	HEY1	6
ENSG00000154319	FAM167A	6
ENSG00000156427	FGF18	6
ENSG00000136052	SLC41A2	6
ENSG00000184922	FMNL1	6
ENSG00000128641	MYO1B	6
ENSG00000205683	DPF3	6
ENSG00000146232	NFKBIE	6
ENSG00000162407	PLPP3	6
ENSG00000196843	ARID5A	6
ENSG00000101017	CD40	6
ENSG00000177409	SAMD9L	6
ENSG00000137285	TUBB2B	6
ENSG00000100985	MMP9	6
ENSG00000113504	SLC12A7	6
ENSG00000124145	SDC4	6
ENSG00000126561	STAT5A	6
ENSG00000026950	BTN3A1	6
ENSG00000081277	PKP1	6
ENSG00000162881	OXER1	6
ENSG00000136244	IL6	6
ENSG00000150556	LYPD6B	6
ENSG00000221963	APOL6	6
ENSG00000084734	GCKR	6
ENSG00000275302	CCL4	6
ENSG00000142961	MOB3C	6
ENSG00000121440	PDZRN3	6
ENSG00000180616	SSTR2	6
ENSG00000125148	MT2A	6
ENSG00000103044	HAS3	6
ENSG00000104856	RELB	6
ENSG00000083799	CYLD	6
ENSG00000273604	EPOP	6
ENSG00000106665	CLIP2	6
ENSG00000104951	IL4I1	6
ENSG00000075213	SEMA3A	6
ENSG00000069399	BCL3	6
ENSG00000196739	COL27A1	6
ENSG00000034152	MAP2K3	6
ENSG00000277117	FP565260.3	6
ENSG00000153721	CNKSR3	6
ENSG00000105327	BBC3	6
ENSG00000117226	GBP3	6
ENSG00000133065	SLC41A1	6
ENSG00000110047	EHD1	6
ENSG00000154548	SRSF12	6
ENSG00000134470	IL15RA	6
ENSG00000196188	CTSE	6
ENSG00000166592	RRAD	6
ENSG00000140332	TLE3	6
ENSG00000185650	ZFP36L1	6
ENSG00000162772	ATF3	6
ENSG00000067798	NAV3	6
ENSG00000173193	PARP14	6
ENSG00000169403	PTAFR	6
ENSG00000145901	TNIP1	6
ENSG00000147883	CDKN2B	6
ENSG00000127533	F2RL3	6
ENSG00000159200	RCAN1	6
ENSG00000164932	CTHRC1	6
ENSG00000144476	ACKR3	6
ENSG00000134954	ETS1	6
ENSG00000196878	LAMB3	6
ENSG00000137868	STRA6	6
ENSG00000226979	LTA	6
ENSG00000100906	NFKBIA	6
ENSG00000131669	NINJ1	6
ENSG00000170689	HOXB9	6
ENSG00000123685	BATF3	6
ENSG00000095739	BAMBI	6
ENSG00000164236	ANKRD33B	6
ENSG00000178538	CA8	6
ENSG00000166670	MMP10	6
ENSG00000105088	OLFM2	6
ENSG00000010818	HIVEP2	6
ENSG00000171223	JUNB	6
ENSG00000152689	RASGRP3	6
ENSG00000181656	GPR88	6
ENSG00000117586	TNFSF4	6
ENSG00000145365	TIFA	6
ENSG00000168394	TAP1	6
ENSG00000163694	RBM47	6
ENSG00000145911	N4BP3	6
ENSG00000198785	GRIN3A	6
ENSG00000136732	GYPC	6
ENSG00000162711	NLRP3	6
ENSG00000198771	RCSD1	6
ENSG00000163735	CXCL5	6
ENSG00000163638	ADAMTS9	6
ENSG00000158714	SLAMF8	6
ENSG00000176928	GCNT4	6
ENSG00000151014	NOCT	6
ENSG00000143494	VASH2	6
ENSG00000232810	TNF	6
ENSG00000108771	DHX58	6
ENSG00000160223	ICOSLG	6
ENSG00000135842	NIBAN1	6
ENSG00000115607	IL18RAP	6
ENSG00000023445	BIRC3	6
ENSG00000100739	BDKRB1	6
ENSG00000134107	BHLHE40	6
ENSG00000187479	C11orf96	6
ENSG00000103888	CEMIP	6
ENSG00000108691	CCL2	6
ENSG00000152229	PSTPIP2	6
ENSG00000110944	IL23A	6
ENSG00000168685	IL7R	6
ENSG00000141682	PMAIP1	6
ENSG00000152137	HSPB8	6
ENSG00000134070	IRAK2	6
ENSG00000196664	TLR7	6
ENSG00000137203	TFAP2A	6
ENSG00000070404	FSTL3	6
ENSG00000115604	IL18R1	6
ENSG00000145779	TNFAIP8	6
ENSG00000156206	CFAP161	6
ENSG00000104312	RIPK2	6
ENSG00000087085	ACHE	6
ENSG00000188015	S100A3	6
ENSG00000136237	RAPGEF5	6
ENSG00000010030	ETV7	6
ENSG00000005102	MEOX1	6
ENSG00000069493	CLEC2D	6
ENSG00000169242	EFNA1	6
ENSG00000108576	SLC6A4	6
ENSG00000184371	CSF1	6
ENSG00000116514	RNF19B	6
ENSG00000131979	GCH1	6
ENSG00000204642	HLA-F	6
ENSG00000197632	SERPINB2	6
ENSG00000134460	IL2RA	6
ENSG00000163347	CLDN1	6
ENSG00000172602	RND1	6
ENSG00000116132	PRRX1	6
ENSG00000103241	FOXF1	6
ENSG00000185101	ANO9	6
ENSG00000115008	IL1A	6
ENSG00000179862	CITED4	6
ENSG00000090339	ICAM1	6
ENSG00000105376	ICAM5	6
ENSG00000064270	ATP2C2	6
ENSG00000117525	F3	6
ENSG00000070190	DAPP1	6
ENSG00000104415	CCN4	6
ENSG00000158859	ADAMTS4	6
ENSG00000105246	EBI3	6
ENSG00000172183	ISG20	6
ENSG00000174502	SLC26A9	6
ENSG00000227507	LTB	6
ENSG00000125538	IL1B	6
ENSG00000124875	CXCL6	6
ENSG00000163739	CXCL1	6
ENSG00000099365	STX1B	6
ENSG00000186827	TNFRSF4	6
ENSG00000131459	GFPT2	6
ENSG00000050730	TNIP3	6
ENSG00000140505	CYP1A2	6
ENSG00000108342	CSF3	6
ENSG00000149654	CDH22	6
ENSG00000112149	CD83	6
ENSG00000205436	EXOC3L4	6
ENSG00000173918	C1QTNF1	6
ENSG00000169245	CXCL10	6
ENSG00000056558	TRAF1	6
ENSG00000112297	CRYBG1	6
ENSG00000165379	LRFN5	6
ENSG00000162692	VCAM1	6
ENSG00000049249	TNFRSF9	6
ENSG00000183421	RIPK4	6
ENSG00000163082	SGPP2	6
ENSG00000164761	TNFRSF11B	6
ENSG00000163734	CXCL3	6
ENSG00000041982	TNC	6
ENSG00000167207	NOD2	6
ENSG00000125347	IRF1	6
ENSG00000171246	NPTX1	6
ENSG00000110848	CD69	6
ENSG00000099937	SERPIND1	6
ENSG00000169429	CXCL8	6
ENSG00000081041	CXCL2	6
ENSG00000163545	NUAK2	6
ENSG00000185215	TNFAIP2	6
ENSG00000100678	SLC8A3	6
ENSG00000173391	OLR1	6
ENSG00000205502	C2CD4B	6
ENSG00000170075	GPR37L1	6
ENSG00000118513	MYB	6
ENSG00000167034	NKX3-1	6
ENSG00000137571	SLCO5A1	6
ENSG00000118503	TNFAIP3	6
ENSG00000165685	TMEM52B	6
ENSG00000112096	SOD2	6
ENSG00000172817	CYP7B1	6
ENSG00000007908	SELE	6
ENSG00000166016	ABTB2	6
ENSG00000120332	TNN	6
ENSG00000006210	CX3CL1	6
ENSG00000197520	FAM177B	6
ENSG00000198535	C2CD4A	6
ENSG00000115353	TACR1	6
ENSG00000115009	CCL20	6
ENSG00000128342	LIF	6
ENSG00000166523	CLEC4E	6
ENSG00000163121	NEURL3	6
ENSG00000140379	BCL2A1	6
ENSG00000271503	CCL5	6
ENSG00000237988	OR2I1P	6
ENSG00000178860	MSC	6
ENSG00000187037	GPR141	6
ENSG00000123610	TNFAIP6	6
ENSG00000159166	LAD1	6
ENSG00000164181	ELOVL7	6
ENSG00000164400	CSF2	6
ENSG00000123689	G0S2	6
ENSG00000120549	KIAA1217	8
ENSG00000146112	PPP1R18	8
ENSG00000187554	TLR5	8
ENSG00000070882	OSBPL3	8
ENSG00000149948	HMGA2	8
ENSG00000179833	SERTAD2	8
ENSG00000100234	TIMP3	8
ENSG00000161940	BCL6B	8
ENSG00000121797	CCRL2	8
ENSG00000113070	HBEGF	8
ENSG00000133657	ATP13A3	8
ENSG00000092010	PSME1	8
ENSG00000137496	IL18BP	8
ENSG00000127124	HIVEP3	8
ENSG00000158615	PPP1R15B	8
ENSG00000138496	PARP9	8
ENSG00000197142	ACSL5	8
ENSG00000100503	NIN	8
ENSG00000129219	PLD2	8
ENSG00000162695	SLC30A7	8
ENSG00000164930	FZD6	8
ENSG00000180530	NRIP1	8
ENSG00000143153	ATP1B1	8
ENSG00000164307	ERAP1	8
ENSG00000183696	UPP1	8
ENSG00000189077	TMEM120A	8
ENSG00000108669	CYTH1	8
ENSG00000123240	OPTN	8
ENSG00000164430	CGAS	8
ENSG00000133056	PIK3C2B	8
ENSG00000137628	DDX60	8
ENSG00000188215	DCUN1D3	8
ENSG00000183638	RP1L1	8
ENSG00000132510	KDM6B	8
ENSG00000175592	FOSL1	8
ENSG00000176907	TCIM	8
ENSG00000185947	ZNF267	8
ENSG00000175040	CHST2	8
ENSG00000257093	DENND11	8
ENSG00000161921	CXCL16	8
ENSG00000168310	IRF2	8
ENSG00000172379	ARNT2	8
ENSG00000025772	TOMM34	8
ENSG00000100647	SUSD6	8
ENSG00000137216	TMEM63B	8
ENSG00000204264	PSMB8	8
ENSG00000161091	MFSD12	8
ENSG00000105397	TYK2	8
ENSG00000136842	TMOD1	8
ENSG00000160191	PDE9A	8
ENSG00000058668	ATP2B4	8
ENSG00000145681	HAPLN1	8
ENSG00000135540	NHSL1	8
ENSG00000239713	APOBEC3G	8
ENSG00000110330	BIRC2	8
ENSG00000159403	C1R	8
ENSG00000166979	EVA1C	8
ENSG00000132819	RBM38	8
ENSG00000135378	PRRG4	8
ENSG00000187678	SPRY4	8
ENSG00000154721	JAM2	8
ENSG00000067066	SP100	8
ENSG00000140044	JDP2	8
ENSG00000143157	POGK	8
ENSG00000152484	USP12	8
ENSG00000113739	STC2	8
ENSG00000067082	KLF6	8
ENSG00000144802	NFKBIZ	8
ENSG00000099992	TBC1D10A	8
ENSG00000166888	STAT6	8
ENSG00000181381	DDX60L	8
ENSG00000135919	SERPINE2	8
ENSG00000137821	LRRC49	8
ENSG00000055208	TAB2	8
ENSG00000181649	PHLDA2	8
ENSG00000169946	ZFPM2	8
ENSG00000130309	COLGALT1	8
ENSG00000145555	MYO10	8
ENSG00000104825	NFKBIB	8
ENSG00000118985	ELL2	8
ENSG00000165801	ARHGEF40	8
ENSG00000130813	SHFL	8
ENSG00000144655	CSRNP1	8
ENSG00000139329	LUM	8
ENSG00000198832	SELENOM	8
ENSG00000173705	SUSD5	8
ENSG00000003402	CFLAR	8
ENSG00000162496	DHRS3	8
ENSG00000075223	SEMA3C	8
ENSG00000107338	SHB	8
ENSG00000139899	CBLN3	8
ENSG00000132669	RIN2	8
ENSG00000171608	PIK3CD	8
ENSG00000123908	AGO2	8
ENSG00000064309	CDON	8
ENSG00000115226	FNDC4	8
ENSG00000166224	SGPL1	8
ENSG00000062282	DGAT2	8
ENSG00000100003	SEC14L2	8
ENSG00000136141	LRCH1	8
ENSG00000184588	PDE4B	8
ENSG00000186470	BTN3A2	8
ENSG00000134250	NOTCH2	8
ENSG00000078269	SYNJ2	8
ENSG00000170989	S1PR1	8
ENSG00000186951	PPARA	8
ENSG00000114742	WDR48	8
ENSG00000272636	DOC2B	8
ENSG00000277462	ZNF670	8
ENSG00000184584	STING1	8
ENSG00000175155	YPEL2	8
ENSG00000019582	CD74	8
ENSG00000119917	IFIT3	8
ENSG00000231925	TAPBP	8
ENSG00000170961	HAS2	8
ENSG00000151023	ENKUR	8
ENSG00000101255	TRIB3	8
ENSG00000103257	SLC7A5	8
ENSG00000186174	BCL9L	8
ENSG00000142178	SIK1	8
ENSG00000176788	BASP1	8
ENSG00000003987	MTMR7	8
ENSG00000163661	PTX3	8
ENSG00000109787	KLF3	8
ENSG00000144560	VGLL4	8
ENSG00000166833	NAV2	8
ENSG00000092969	TGFB2	8
ENSG00000164318	EGFLAM	8
ENSG00000172331	BPGM	8
ENSG00000169902	TPST1	8
ENSG00000178038	ALS2CL	8
ENSG00000170558	CDH2	8
ENSG00000101109	STK4	8
ENSG00000158683	PKD1L1	8
ENSG00000177875	CCDC184	8
ENSG00000275023	MLLT6	8
ENSG00000125733	TRIP10	8
ENSG00000166394	CYB5R2	8
ENSG00000169860	P2RY1	8
ENSG00000172985	SH3RF3	8
ENSG00000074416	MGLL	8
ENSG00000204525	HLA-C	8
ENSG00000133083	DCLK1	8
ENSG00000012211	PRICKLE3	8
ENSG00000188112	C6orf132	8
ENSG00000110047	EHD1	8
ENSG00000059378	PARP12	8
ENSG00000105855	ITGB8	8
ENSG00000151748	SAV1	8
ENSG00000162882	HAAO	8
ENSG00000100911	PSME2	8
ENSG00000177105	RHOG	8
ENSG00000133313	CNDP2	8
ENSG00000130584	ZBTB46	8
ENSG00000126391	FRMD8	8
ENSG00000065320	NTN1	8
ENSG00000145685	LHFPL2	8
ENSG00000127328	RAB3IP	8
ENSG00000158555	GDPD5	8
ENSG00000143067	ZNF697	8
ENSG00000189120	SP6	8
ENSG00000145819	ARHGAP26	8
ENSG00000139289	PHLDA1	8
ENSG00000112715	VEGFA	8
ENSG00000008517	IL32	8
ENSG00000148154	UGCG	8
ENSG00000176463	SLCO3A1	8
ENSG00000204267	TAP2	8
ENSG00000176692	FOXC2	8
ENSG00000136560	TANK	8
ENSG00000120889	TNFRSF10B	8
ENSG00000132530	XAF1	8
ENSG00000185972	CCIN	8
ENSG00000102934	PLLP	8
ENSG00000130066	SAT1	8
ENSG00000086061	DNAJA1	8
ENSG00000269113	TRABD2B	8
ENSG00000165449	SLC16A9	8
ENSG00000205189	ZBTB10	8
ENSG00000128965	CHAC1	8
ENSG00000132109	TRIM21	8
ENSG00000070961	ATP2B1	8
ENSG00000140548	ZNF710	8
ENSG00000187193	MT1X	8
ENSG00000104368	PLAT	8
ENSG00000146232	NFKBIE	8
ENSG00000165868	HSPA12A	8
ENSG00000196776	CD47	8
ENSG00000135736	CCDC102A	8
ENSG00000182326	C1S	8
ENSG00000154359	LONRF1	8
ENSG00000127863	TNFRSF19	8
ENSG00000155962	CLIC2	8
ENSG00000117228	GBP1	8
ENSG00000074660	SCARF1	8
ENSG00000100767	PAPLN	8
ENSG00000133216	EPHB2	8
ENSG00000263528	IKBKE	8
ENSG00000164164	OTUD4	8
ENSG00000178764	ZHX2	8
ENSG00000196639	HRH1	8
ENSG00000166347	CYB5A	8
ENSG00000100368	CSF2RB	8
ENSG00000276600	RAB7B	8
ENSG00000168209	DDIT4	8
ENSG00000125089	SH3TC1	8
ENSG00000121577	POPDC2	8
ENSG00000013374	NUB1	8
ENSG00000027697	IFNGR1	8
ENSG00000178719	GRINA	8
ENSG00000008294	SPAG9	8
ENSG00000169715	MT1E	8
ENSG00000185507	IRF7	8
ENSG00000133069	TMCC2	8
ENSG00000131435	PDLIM4	8
ENSG00000006459	KDM7A	8
ENSG00000158321	AUTS2	8
ENSG00000149115	TNKS1BP1	8
ENSG00000105810	CDK6	8
ENSG00000196843	ARID5A	8
ENSG00000100342	APOL1	8
ENSG00000157368	IL34	8
ENSG00000150782	IL18	8
ENSG00000131378	RFTN1	8
ENSG00000159200	RCAN1	8
ENSG00000140853	NLRC5	8
ENSG00000166750	SLFN5	8
ENSG00000031081	ARHGAP31	8
ENSG00000100403	ZC3H7B	8
ENSG00000114529	C3orf52	8
ENSG00000184922	FMNL1	8
ENSG00000134321	RSAD2	8
ENSG00000112139	MDGA1	8
ENSG00000136205	TNS3	8
ENSG00000242802	AP5Z1	8
ENSG00000170323	FABP4	8
ENSG00000164949	GEM	8
ENSG00000187123	LYPD6	8
ENSG00000130477	UNC13A	8
ENSG00000176597	B3GNT5	8
ENSG00000141582	CBX4	8
ENSG00000185291	IL3RA	8
ENSG00000162777	DENND2D	8
ENSG00000146950	SHROOM2	8
ENSG00000205364	MT1M	8
ENSG00000206503	HLA-A	8
ENSG00000153721	CNKSR3	8
ENSG00000028277	POU2F2	8
ENSG00000090661	CERS4	8
ENSG00000166444	DENND2B	8
ENSG00000168961	LGALS9	8
ENSG00000160190	SLC37A1	8
ENSG00000196935	SRGAP1	8
ENSG00000173926	MARCHF3	8
ENSG00000140464	PML	8
ENSG00000140511	HAPLN3	8
ENSG00000153714	LURAP1L	8
ENSG00000161011	SQSTM1	8
ENSG00000146278	PNRC1	8
ENSG00000104783	KCNN4	8
ENSG00000164512	ANKRD55	8
ENSG00000137331	IER3	8
ENSG00000136048	DRAM1	8
ENSG00000118263	KLF7	8
ENSG00000205336	ADGRG1	8
ENSG00000121440	PDZRN3	8
ENSG00000135604	STX11	8
ENSG00000137486	ARRB1	8
ENSG00000185022	MAFF	8
ENSG00000177374	HIC1	8
ENSG00000135905	DOCK10	8
ENSG00000122574	WIPF3	8
ENSG00000129667	RHBDF2	8
ENSG00000151012	SLC7A11	8
ENSG00000173451	THAP2	8
ENSG00000163874	ZC3H12A	8
ENSG00000122861	PLAU	8
ENSG00000137462	TLR2	8
ENSG00000113504	SLC12A7	8
ENSG00000011132	APBA3	8
ENSG00000185015	CA13	8
ENSG00000073756	PTGS2	8
ENSG00000111801	BTN3A3	8
ENSG00000109320	NFKB1	8
ENSG00000175183	CSRP2	8
ENSG00000168398	BDKRB2	8
ENSG00000130940	CASZ1	8
ENSG00000178685	PARP10	8
ENSG00000128335	APOL2	8
ENSG00000088826	SMOX	8
ENSG00000257594	GALNT4	8
ENSG00000159216	RUNX1	8
ENSG00000136244	IL6	8
ENSG00000070404	FSTL3	8
ENSG00000148700	ADD3	8
ENSG00000205683	DPF3	8
ENSG00000141384	TAF4B	8
ENSG00000197576	HOXA4	8
ENSG00000163932	PRKCD	8
ENSG00000101096	NFATC2	8
ENSG00000167772	ANGPTL4	8
ENSG00000234745	HLA-B	8
ENSG00000139926	FRMD6	8
ENSG00000035664	DAPK2	8
ENSG00000132003	ZSWIM4	8
ENSG00000029153	ARNTL2	8
ENSG00000206190	ATP10A	8
ENSG00000157927	RADIL	8
ENSG00000101384	JAG1	8
ENSG00000197971	MBP	8
ENSG00000125845	BMP2	8
ENSG00000103522	IL21R	8
ENSG00000160111	CPAMD8	8
ENSG00000101265	RASSF2	8
ENSG00000077238	IL4R	8
ENSG00000225614	ZNF469	8
ENSG00000171056	SOX7	8
ENSG00000214530	STARD10	8
ENSG00000156427	FGF18	8
ENSG00000134539	KLRD1	8
ENSG00000138623	SEMA7A	8
ENSG00000111331	OAS3	8
ENSG00000110218	PANX1	8
ENSG00000146457	WTAP	8
ENSG00000119922	IFIT2	8
ENSG00000168884	TNIP2	8
ENSG00000135114	OASL	8
ENSG00000164687	FABP5	8
ENSG00000162881	OXER1	8
ENSG00000277443	MARCKS	8
ENSG00000154217	PITPNC1	8
ENSG00000147324	MFHAS1	8
ENSG00000131370	SH3BP5	8
ENSG00000158315	RHBDL2	8
ENSG00000109079	TNFAIP1	8
ENSG00000157873	TNFRSF14	8
ENSG00000163131	CTSS	8
ENSG00000177409	SAMD9L	8
ENSG00000166949	SMAD3	8
ENSG00000081059	TCF7	8
ENSG00000107201	DDX58	8
ENSG00000197951	ZNF71	8
ENSG00000159128	IFNGR2	8
ENSG00000173598	NUDT4	8
ENSG00000149289	ZC3H12C	8
ENSG00000116852	KIF21B	8
ENSG00000126561	STAT5A	8
ENSG00000139597	N4BP2L1	8
ENSG00000135750	KCNK1	8
ENSG00000176915	ANKLE2	8
ENSG00000163132	MSX1	8
ENSG00000150556	LYPD6B	8
ENSG00000142961	MOB3C	8
ENSG00000125148	MT2A	8
ENSG00000181826	RELL1	8
ENSG00000081277	PKP1	8
ENSG00000204482	LST1	8
ENSG00000137767	SQOR	8
ENSG00000064393	HIPK2	8
ENSG00000133106	EPSTI1	8
ENSG00000152894	PTPRK	8
ENSG00000003989	SLC7A2	8
ENSG00000134470	IL15RA	8
ENSG00000130766	SESN2	8
ENSG00000127561	SYNGR3	8
ENSG00000137267	TUBB2A	8
ENSG00000141497	ZMYND15	8
ENSG00000103044	HAS3	8
ENSG00000136367	ZFHX2	8
ENSG00000157601	MX1	8
ENSG00000154548	SRSF12	8
ENSG00000123983	ACSL3	8
ENSG00000144959	NCEH1	8
ENSG00000275993	SIK1B	8
ENSG00000155974	GRIP1	8
ENSG00000025708	TYMP	8
ENSG00000128805	ARHGAP22	8
ENSG00000117226	GBP3	8
ENSG00000162772	ATF3	8
ENSG00000106665	CLIP2	8
ENSG00000164251	F2RL1	8
ENSG00000086062	B4GALT1	8
ENSG00000164136	IL15	8
ENSG00000034152	MAP2K3	8
ENSG00000147454	SLC25A37	8
ENSG00000095739	BAMBI	8
ENSG00000167100	SAMD14	8
ENSG00000181585	TMIE	8
ENSG00000184602	SNN	8
ENSG00000186088	GSAP	8
ENSG00000234465	PINLYP	8
ENSG00000083799	CYLD	8
ENSG00000183486	MX2	8
ENSG00000162433	AK4	8
ENSG00000113645	WWC1	8
ENSG00000118257	NRP2	8
ENSG00000179148	ALOXE3	8
ENSG00000173334	TRIB1	8
ENSG00000144837	PLA1A	8
ENSG00000154928	EPHB1	8
ENSG00000162654	GBP4	8
ENSG00000172738	TMEM217	8
ENSG00000205220	PSMB10	8
ENSG00000182752	PAPPA	8
ENSG00000124508	BTN2A2	8
ENSG00000105088	OLFM2	8
ENSG00000143226	FCGR2A	8
ENSG00000075213	SEMA3A	8
ENSG00000178078	STAP2	8
ENSG00000125730	C3	8
ENSG00000136514	RTP4	8
ENSG00000133401	PDZD2	8
ENSG00000125898	FAM110A	8
ENSG00000267534	S1PR2	8
ENSG00000128165	ADM2	8
ENSG00000163840	DTX3L	8
ENSG00000130589	HELZ2	8
ENSG00000178538	CA8	8
ENSG00000171729	TMEM51	8
ENSG00000104951	IL4I1	8
ENSG00000111912	NCOA7	8
ENSG00000172575	RASGRP1	8
ENSG00000232810	TNF	8
ENSG00000085831	TTC39A	8
ENSG00000110446	SLC15A3	8
ENSG00000158714	SLAMF8	8
ENSG00000101670	LIPG	8
ENSG00000196739	COL27A1	8
ENSG00000123342	MMP19	8
ENSG00000273604	EPOP	8
ENSG00000140332	TLE3	8
ENSG00000128274	A4GALT	8
ENSG00000070190	DAPP1	8
ENSG00000160326	SLC2A6	8
ENSG00000154451	GBP5	8
ENSG00000108576	SLC6A4	8
ENSG00000157870	PRXL2B	8
ENSG00000164236	ANKRD33B	8
ENSG00000137203	TFAP2A	8
ENSG00000170703	TTLL6	8
ENSG00000079335	CDC14A	8
ENSG00000171236	LRG1	8
ENSG00000121039	RDH10	8
ENSG00000100985	MMP9	8
ENSG00000115267	IFIH1	8
ENSG00000162783	IER5	8
ENSG00000117586	TNFSF4	8
ENSG00000026950	BTN3A1	8
ENSG00000143494	VASH2	8
ENSG00000131669	NINJ1	8
ENSG00000124145	SDC4	8
ENSG00000160179	ABCG1	8
ENSG00000105327	BBC3	8
ENSG00000162407	PLPP3	8
ENSG00000136052	SLC41A2	8
ENSG00000138735	PDE5A	8
ENSG00000136237	RAPGEF5	8
ENSG00000026508	CD44	8
ENSG00000261594	TPBGL	8
ENSG00000116132	PRRX1	8
ENSG00000101017	CD40	8
ENSG00000067798	NAV3	8
ENSG00000285816	AP000944.5	8
ENSG00000010818	HIVEP2	8
ENSG00000163638	ADAMTS9	8
ENSG00000138166	DUSP5	8
ENSG00000144476	ACKR3	8
ENSG00000156206	CFAP161	8
ENSG00000133065	SLC41A1	8
ENSG00000084734	GCKR	8
ENSG00000154655	L3MBTL4	8
ENSG00000277117	FP565260.3	8
ENSG00000108771	DHX58	8
ENSG00000226979	LTA	8
ENSG00000166670	MMP10	8
ENSG00000169248	CXCL11	8
ENSG00000138944	SHISAL1	8
ENSG00000100906	NFKBIA	8
ENSG00000166348	USP54	8
ENSG00000181634	TNFSF15	8
ENSG00000101187	SLCO4A1	8
ENSG00000119714	GPR68	8
ENSG00000077150	NFKB2	8
ENSG00000163694	RBM47	8
ENSG00000181656	GPR88	8
ENSG00000164932	CTHRC1	8
ENSG00000128284	APOL3	8
ENSG00000108342	CSF3	8
ENSG00000134954	ETS1	8
ENSG00000145901	TNIP1	8
ENSG00000145911	N4BP3	8
ENSG00000162711	NLRP3	8
ENSG00000123685	BATF3	8
ENSG00000176928	GCNT4	8
ENSG00000103888	CEMIP	8
ENSG00000090776	EFNB1	8
ENSG00000131979	GCH1	8
ENSG00000134107	BHLHE40	8
ENSG00000164683	HEY1	8
ENSG00000115604	IL18R1	8
ENSG00000170873	MTSS1	8
ENSG00000240065	PSMB9	8
ENSG00000100739	BDKRB1	8
ENSG00000134460	IL2RA	8
ENSG00000168394	TAP1	8
ENSG00000173193	PARP14	8
ENSG00000185650	ZFP36L1	8
ENSG00000169403	PTAFR	8
ENSG00000154319	FAM167A	8
ENSG00000152689	RASGRP3	8
ENSG00000166920	C15orf48	8
ENSG00000168685	IL7R	8
ENSG00000105639	JAK3	8
ENSG00000196878	LAMB3	8
ENSG00000134853	PDGFRA	8
ENSG00000171223	JUNB	8
ENSG00000163347	CLDN1	8
ENSG00000110944	IL23A	8
ENSG00000169242	EFNA1	8
ENSG00000058085	LAMC2	8
ENSG00000128641	MYO1B	8
ENSG00000145365	TIFA	8
ENSG00000111012	CYP27B1	8
ENSG00000221963	APOL6	8
ENSG00000166592	RRAD	8
ENSG00000152137	HSPB8	8
ENSG00000188015	S100A3	8
ENSG00000147883	CDKN2B	8
ENSG00000151014	NOCT	8
ENSG00000064270	ATP2C2	8
ENSG00000104856	RELB	8
ENSG00000140505	CYP1A2	8
ENSG00000112149	CD83	8
ENSG00000137285	TUBB2B	8
ENSG00000115607	IL18RAP	8
ENSG00000069399	BCL3	8
ENSG00000160223	ICOSLG	8
ENSG00000104312	RIPK2	8
ENSG00000005102	MEOX1	8
ENSG00000117525	F3	8
ENSG00000213088	ACKR1	8
ENSG00000141682	PMAIP1	8
ENSG00000170689	HOXB9	8
ENSG00000108691	CCL2	8
ENSG00000010030	ETV7	8
ENSG00000069493	CLEC2D	8
ENSG00000149654	CDH22	8
ENSG00000145779	TNFAIP8	8
ENSG00000152229	PSTPIP2	8
ENSG00000184371	CSF1	8
ENSG00000131459	GFPT2	8
ENSG00000099365	STX1B	8
ENSG00000087085	ACHE	8
ENSG00000134070	IRAK2	8
ENSG00000167034	NKX3-1	8
ENSG00000127533	F2RL3	8
ENSG00000204642	HLA-F	8
ENSG00000187479	C11orf96	8
ENSG00000185215	TNFAIP2	8
ENSG00000158859	ADAMTS4	8
ENSG00000179862	CITED4	8
ENSG00000116514	RNF19B	8
ENSG00000135842	NIBAN1	8
ENSG00000166523	CLEC4E	8
ENSG00000125347	IRF1	8
ENSG00000183813	CCR4	8
ENSG00000171246	NPTX1	8
ENSG00000103241	FOXF1	8
ENSG00000081041	CXCL2	8
ENSG00000163082	SGPP2	8
ENSG00000104415	CCN4	8
ENSG00000099937	SERPIND1	8
ENSG00000163545	NUAK2	8
ENSG00000198771	RCSD1	8
ENSG00000172183	ISG20	8
ENSG00000090339	ICAM1	8
ENSG00000131203	IDO1	8
ENSG00000185101	ANO9	8
ENSG00000163739	CXCL1	8
ENSG00000137868	STRA6	8
ENSG00000105246	EBI3	8
ENSG00000041982	TNC	8
ENSG00000163735	CXCL5	8
ENSG00000169245	CXCL10	8
ENSG00000118513	MYB	8
ENSG00000125538	IL1B	8
ENSG00000162692	VCAM1	8
ENSG00000173391	OLR1	8
ENSG00000136732	GYPC	8
ENSG00000196664	TLR7	8
ENSG00000197632	SERPINB2	8
ENSG00000227507	LTB	8
ENSG00000112297	CRYBG1	8
ENSG00000125726	CD70	8
ENSG00000173918	C1QTNF1	8
ENSG00000115008	IL1A	8
ENSG00000172602	RND1	8
ENSG00000110848	CD69	8
ENSG00000163121	NEURL3	8
ENSG00000124875	CXCL6	8
ENSG00000196188	CTSE	8
ENSG00000205502	C2CD4B	8
ENSG00000172817	CYP7B1	8
ENSG00000140379	BCL2A1	8
ENSG00000105376	ICAM5	8
ENSG00000023445	BIRC3	8
ENSG00000049249	TNFRSF9	8
ENSG00000050730	TNIP3	8
ENSG00000164761	TNFRSF11B	8
ENSG00000167207	NOD2	8
ENSG00000118503	TNFAIP3	8
ENSG00000163734	CXCL3	8
ENSG00000123610	TNFAIP6	8
ENSG00000056558	TRAF1	8
ENSG00000100678	SLC8A3	8
ENSG00000165685	TMEM52B	8
ENSG00000262406	MMP12	8
ENSG00000180616	SSTR2	8
ENSG00000169429	CXCL8	8
ENSG00000183421	RIPK4	8
ENSG00000112096	SOD2	8
ENSG00000128342	LIF	8
ENSG00000165379	LRFN5	8
ENSG00000187037	GPR141	8
ENSG00000164181	ELOVL7	8
ENSG00000166016	ABTB2	8
ENSG00000120332	TNN	8
ENSG00000007908	SELE	8
ENSG00000198535	C2CD4A	8
ENSG00000112299	VNN1	8
ENSG00000197520	FAM177B	8
ENSG00000006210	CX3CL1	8
ENSG00000178860	MSC	8
ENSG00000137571	SLCO5A1	8
ENSG00000120337	TNFSF18	8
ENSG00000170075	GPR37L1	8
ENSG00000115009	CCL20	8
ENSG00000140522	RLBP1	8
ENSG00000237988	OR2I1P	8
ENSG00000271503	CCL5	8
ENSG00000115353	TACR1	8
ENSG00000159166	LAD1	8
ENSG00000164400	CSF2	8
ENSG00000123689	G0S2	8
ENSG00000095951	HIVEP1	12
ENSG00000183578	TNFAIP8L3	12
ENSG00000177105	RHOG	12
ENSG00000123908	AGO2	12
ENSG00000187193	MT1X	12
ENSG00000182247	UBE2E2	12
ENSG00000086544	ITPKC	12
ENSG00000169715	MT1E	12
ENSG00000121797	CCRL2	12
ENSG00000120549	KIAA1217	12
ENSG00000163132	MSX1	12
ENSG00000163661	PTX3	12
ENSG00000158615	PPP1R15B	12
ENSG00000067066	SP100	12
ENSG00000073849	ST6GAL1	12
ENSG00000100503	NIN	12
ENSG00000197971	MBP	12
ENSG00000137726	FXYD6	12
ENSG00000239713	APOBEC3G	12
ENSG00000187678	SPRY4	12
ENSG00000025772	TOMM34	12
ENSG00000164283	ESM1	12
ENSG00000108797	CNTNAP1	12
ENSG00000133069	TMCC2	12
ENSG00000136141	LRCH1	12
ENSG00000161940	BCL6B	12
ENSG00000013374	NUB1	12
ENSG00000138448	ITGAV	12
ENSG00000137509	PRCP	12
ENSG00000092969	TGFB2	12
ENSG00000132003	ZSWIM4	12
ENSG00000100647	SUSD6	12
ENSG00000150782	IL18	12
ENSG00000068079	IFI35	12
ENSG00000137522	RNF121	12
ENSG00000188112	C6orf132	12
ENSG00000101255	TRIB3	12
ENSG00000162496	DHRS3	12
ENSG00000164284	GRPEL2	12
ENSG00000138642	HERC6	12
ENSG00000169946	ZFPM2	12
ENSG00000135899	SP110	12
ENSG00000055208	TAB2	12
ENSG00000172349	IL16	12
ENSG00000103257	SLC7A5	12
ENSG00000106665	CLIP2	12
ENSG00000137216	TMEM63B	12
ENSG00000100767	PAPLN	12
ENSG00000101109	STK4	12
ENSG00000156427	FGF18	12
ENSG00000175040	CHST2	12
ENSG00000166979	EVA1C	12
[truncated: 2,973 more rows]

## Sheet: Baseline_sex_differences
ID	Gene_name	log2FoldChange	padj	Direction	Chromosome	TNF regulated
ENSG00000241859	ANOS2P	-3.64605	0.0207676	higher in male	Y
ENSG00000215580	BCORP1	-6.58708	0.00817011	higher in male	Y
ENSG00000176728	TTTY14	-7.05241	0.00133697	higher in male	Y
ENSG00000229308	AC010737.1	-9.30201	1.06e-07	higher in male	Y
ENSG00000131002	TXLNGY	-9.83103	2e-09	higher in male	Y
ENSG00000183878	UTY	-9.43867	6.42e-10	higher in male	Y
ENSG00000165246	NLGN4Y	-10.5775	6.45e-11	higher in male	Y
ENSG00000198692	EIF1AY	-10.4774	3.62e-12	higher in male	Y
ENSG00000114374	USP9Y	-10.7413	2.61e-14	higher in male	Y
ENSG00000067646	ZFY	-7.99231	1.84e-14	higher in male	Y
ENSG00000012817	KDM5D	-9.36435	1.4e-24	higher in male	Y
ENSG00000099725	PRKY	-5.55333	7.25e-25	higher in male	Y
ENSG00000067048	DDX3Y	-9.53506	1.41e-52	higher in male	Y
ENSG00000129824	RPS4Y1	-10.515	4.71e-63	higher in male	Y
ENSG00000147394	ZNF185	-1.0284	0.0128525	higher in male	X
ENSG00000130054	FAM155B	4.24445	0.00139822	higher in female	X
ENSG00000229807	XIST	14.6832	3.43e-31	higher in female	X
ENSG00000010319	SEMA3G	1.45865	0.0477547	higher in female	Other
ENSG00000127564	PKMYT1	-1.47257	0.0434718	higher in male	Other
ENSG00000136235	GPNMB	1.26412	0.0416424	higher in female	Other
ENSG00000110077	MS4A6A	1.26751	0.0363074	higher in female	Other
ENSG00000108387	SEPTIN4	1.30895	0.032014	higher in female	Other
ENSG00000137033	IL33	1.70284	0.0312643	higher in female	Other
ENSG00000102837	OLFM4	1.86195	0.029756	higher in female	Other
ENSG00000137841	PLCB2	1.33898	0.0287013	higher in female	Other
ENSG00000244694	PTCHD4	1.25297	0.0269858	higher in female	Other
ENSG00000187134	AKR1C1	1.54671	0.0269485	higher in female	Other
ENSG00000162366	PDZK1IP1	1.12899	0.0268204	higher in female	Other
ENSG00000131620	ANO1	-1.00057	0.0249367	higher in male	Other
ENSG00000175899	A2M	1.45459	0.0248305	higher in female	Other
ENSG00000101098	RIMS4	2.04946	0.0237425	higher in female	Other
ENSG00000235109	ZSCAN31	1.08602	0.0223501	higher in female	Other
ENSG00000005108	THSD7A	1.10333	0.021386	higher in female	Other
ENSG00000062822	POLD1	-1.08401	0.0211073	higher in male	Other
ENSG00000165507	DEPP1	1.01482	0.0209817	higher in female	Other
ENSG00000175445	LPL	2.3022	0.0198228	higher in female	Other
ENSG00000057294	PKP2	-1.12667	0.0183754	higher in male	Other
ENSG00000129932	DOHH	-1.09394	0.0180565	higher in male	Other
ENSG00000178209	PLEC	-1.00559	0.0159239	higher in male	Other
ENSG00000125740	FOSB	-1.1847	0.0151516	higher in male	Other	up regulated
ENSG00000004799	PDK4	1.06748	0.0150158	higher in female	Other
ENSG00000196139	AKR1C3	1.66144	0.0146359	higher in female	Other
ENSG00000167513	CDT1	-1.31602	0.0145952	higher in male	Other
ENSG00000104998	IL27RA	-1.13208	0.0137681	higher in male	Other	up regulated
ENSG00000181649	PHLDA2	-1.62181	0.00116844	higher in male	Other	up regulated
ENSG00000133048	CHI3L1	3.44771	0.0112928	higher in female	Other
ENSG00000154930	ACSS1	1.29017	0.00939214	higher in female	Other
ENSG00000170558	CDH2	-1.07714	0.000627458	higher in male	Other	up regulated
ENSG00000125912	NCLN	-1.10367	0.00714562	higher in male	Other
ENSG00000198468	FLVCR1-DT	-2.11917	0.00541113	higher in male	Other
ENSG00000165029	ABCA1	1.02598	0.00487359	higher in female	Other
ENSG00000118473	SGIP1	1.47853	0.00430958	higher in female	Other
ENSG00000152207	CYSLTR2	1.62704	0.00428947	higher in female	Other
ENSG00000176619	LMNB2	-1.02707	0.00415671	higher in male	Other
ENSG00000164463	CREBRF	1.01362	0.00366572	higher in female	Other
ENSG00000092621	PHGDH	-1.10956	0.00336763	higher in male	Other
ENSG00000185585	OLFML2A	1.45208	0.00310297	higher in female	Other
ENSG00000091622	PITPNM3	-1.56043	0.00135508	higher in male	Other	down regulated
ENSG00000144649	GASK1A	3.11812	0.00244792	higher in female	Other
ENSG00000102962	CCL22	4.56909	0.00202281	higher in female	Other
ENSG00000120337	TNFSF18	-1.6971	0.0126081	higher in male	Other
ENSG00000186193	SAPCD2	-1.60585	0.00172346	higher in male	Other
ENSG00000139899	CBLN3	1.03589	0.00290765	higher in female	Other	up regulated
ENSG00000262406	MMP12	4.21602	0.00167518	higher in female	Other	up regulated
ENSG00000121858	TNFSF10	1.26405	0.000166372	higher in female	Other	up regulated
ENSG00000172986	GXYLT2	1.32513	0.00112765	higher in female	Other
ENSG00000166046	TCP11L2	1.2361	0.00103275	higher in female	Other
ENSG00000170271	FAXDC2	1.04483	0.000868031	higher in female	Other
ENSG00000091879	ANGPT2	1.24457	5.56e-05	higher in female	Other	up regulated
ENSG00000186281	GPAT2	-1.7181	0.000758501	higher in male	Other
ENSG00000152932	RAB3C	1.23436	0.000694734	higher in female	Other
ENSG00000102934	PLLP	1.32096	1.38e-05	higher in female	Other	up regulated
ENSG00000180113	TDRD6	2.99916	0.000614271	higher in female	Other
ENSG00000147408	CSGALNACT1	1.02571	0.000473533	higher in female	Other
ENSG00000134363	FST	-3.7008	0.000254227	higher in male	Other
ENSG00000114796	KLHL24	1.15793	0.000235225	higher in female	Other
ENSG00000198768	APCDD1L	-2.5227	0.000208358	higher in male	Other
ENSG00000188229	TUBB4B	-1.0047	0.000204675	higher in male	Other
ENSG00000260244	AC104083.1	1.17811	0.00838203	higher in female	Other	down regulated
ENSG00000064042	LIMCH1	1.07419	0.000116833	higher in female	Other
ENSG00000120594	PLXDC2	1.06861	0.000830479	higher in female	Other	down regulated
ENSG00000118785	SPP1	2.47596	5.07e-05	higher in female	Other
ENSG00000205038	PKHD1L1	1.45706	3.74e-05	higher in female	Other
ENSG00000176014	TUBB6	-1.10837	3.74e-05	higher in male	Other
ENSG00000183963	SMTN	-1.20172	3.48e-05	higher in male	Other
ENSG00000141338	ABCA8	1.6203	1.94e-05	higher in female	Other	down regulated
ENSG00000182836	PLCXD3	1.77403	1.38e-05	higher in female	Other
ENSG00000149534	MS4A2	2.05349	5.53e-06	higher in female	Other	down regulated
ENSG00000107984	DKK1	-1.05904	1.23e-05	higher in male	Other
ENSG00000154262	ABCA6	1.32792	1.2e-05	higher in female	Other
ENSG00000169252	ADRB2	-1.62142	1.02e-05	higher in male	Other
ENSG00000154258	ABCA9	1.70016	8.37e-06	higher in female	Other
ENSG00000003436	TFPI	1.02105	7.03e-06	higher in female	Other
ENSG00000237988	OR2I1P	2.44479	0.00185527	higher in female	Other
ENSG00000005187	ACSM3	1.45144	3.47e-06	higher in female	Other
ENSG00000069122	ADGRF5	1.45017	7.87e-07	higher in female	Other
ENSG00000149212	SESN3	1.30357	7.61e-07	higher in female	Other
ENSG00000180229	HERC2P3	2.58605	1.98e-17	higher in female	Other
ENSG00000183117	CSMD1	5.71956	6.77e-20	higher in female	Other

## Sheet: Module_GO_terms
1. ORANGE								2. PURPLE								3. BLACK								4. ROYAL BLUE								5. TAN								6. TURQUOISE
Analysis Type:	PANTHER Overrepresentation Test (Released 20230705)							Analysis Type:	PANTHER Overrepresentation Test (Released 20230705)							Analysis Type:	PANTHER Overrepresentation Test (Released 20230705)							Analysis Type:	PANTHER Overrepresentation Test (Released 20230705)							Analysis Type:	PANTHER Overrepresentation Test (Released 20230705)							Analysis Type:	PANTHER Overrepresentation Test (Released 20230705)
Annotation Version and Release Date:	GO Ontology database DOI: 10,5281/zenodo,7942786 Released 2023-05-10							Annotation Version and Release Date:	GO Ontology database DOI: 10,5281/zenodo,7942786 Released 2023-05-10							Annotation Version and Release Date:	GO Ontology database DOI: 10,5281/zenodo,7942786 Released 2023-05-10							Annotation Version and Release Date:	GO Ontology database DOI: 10,5281/zenodo,7942786 Released 2023-05-10							Annotation Version and Release Date:	GO Ontology database DOI: 10,5281/zenodo,7942786 Released 2023-05-10							Annotation Version and Release Date:	GO Ontology database DOI: 10,5281/zenodo,7942786 Released 2023-05-10
Analyzed List:	upload_1 (Homo sapiens)							Analyzed List:	upload_1 (Homo sapiens)							Analyzed List:	upload_1 (Homo sapiens)							Analyzed List:	upload_1 (Homo sapiens)							Analyzed List:	upload_1 (Homo sapiens)							Analyzed List:	upload_1 (Homo sapiens)
Reference List:	Homo sapiens (all genes in database)							Reference List:	Homo sapiens (all genes in database)							Reference List:	Homo sapiens (all genes in database)							Reference List:	Homo sapiens (all genes in database)							Reference List:	Homo sapiens (all genes in database)							Reference List:	Homo sapiens (all genes in database)
Test Type:	FISHER							Test Type:	FISHER							Test Type:	FISHER							Test Type:	FISHER							Test Type:	FISHER							Test Type:	FISHER
Correction:	FDR							Correction:	FDR							Correction:	FDR							Correction:	FDR							Correction:	FDR							Correction:	FDR
GO biological process complete	Homo sapiens - REFLIST	upload_1	Expected	Fold Enrichment	Raw P-value	FDR		GO biological process complete	Homo sapiens - REFLIST	upload_1	Expected	Fold Enrichment	Raw P-value	FDR		GO biological process complete	Homo sapiens - REFLIST	upload_1	Expected	Fold Enrichment	Raw P-value	FDR		GO biological process complete	Homo sapiens - REFLIST	upload_1	Expected	Fold Enrichment	Raw P-value	FDR		GO biological process complete	Homo sapiens - REFLIST	upload_1	Expected	Fold Enrichment	Raw P-value	FDR		GO biological process complete	Homo sapiens - REFLIST	upload_1	Expected	Fold Enrichment	Raw P-value	FDR
inflammatory response (GO:0006954)	560	29	2.64	10.99	5.5e-22	8.54e-18		positive regulation of biological process (GO:0048518)	6219	51	26.58	1.92	7.83e-08	0.00122		stem cell differentiation (GO:0048863)	182	10	0.98	10.19	8.53e-08	0.00133		immune response (GO:0006955)	1649	58	14.9	3.89	1.13e-19	1.76e-15		response to virus (GO:0009615)	372	24	1.19	20.13	9.08e-25	1.41e-20		response to external biotic stimulus (GO:0043207)	1376	25	4.28	5.84	1.52e-13	5.89e-10
response to stress (GO:0006950)	3424	54	16.13	3.35	3.59e-18	2.79e-14		positive regulation of cellular process (GO:0048522)	5511	45	23.55	1.91	1.41e-06	0.011		regulation of locomotion (GO:0040012)	1036	20	5.59	3.58	7.65e-07	0.00297		response to external biotic stimulus (GO:0043207)	1376	52	12.43	4.18	8.06e-19	3.13e-15		defense response to symbiont (GO:0140546)	271	21	0.87	24.17	3.51e-23	1.82e-19		response to other organism (GO:0051707)	1373	25	4.27	5.86	1.45e-13	7.48e-10
defense response (GO:0006952)	1431	35	6.74	5.19	1.57e-16	8.1e-13		regulation of primary metabolic process (GO:0080090)	5825	43	24.9	1.73	4.55e-05	0.0442		regulation of cell motility (GO:2000145)	991	20	5.34	3.74	3.86e-07	0.003		response to other organism (GO:0051707)	1373	52	12.4	4.19	7.36e-19	3.81e-15		defense response to virus (GO:0051607)	270	21	0.87	24.26	3.26e-23	2.53e-19		response to biotic stimulus (GO:0009607)	1421	25	4.42	5.66	3.08e-13	7.98e-10
response to lipopolysaccharide (GO:0032496)	324	19	1.53	12.45	1.96e-15	6.08e-12		negative regulation of alcohol biosynthetic process (GO:1902931)	13	3	0.06	53.99	4.01e-05	0.0445		regulation of cell migration (GO:0030334)	933	19	5.03	3.78	6.9e-07	0.00357		immune system process (GO:0002376)	2277	67	20.57	3.26	6.15e-19	4.77e-15		response to external biotic stimulus (GO:0043207)	1376	33	4.41	7.48	1.84e-21	5.71e-18		biological process involved in interspecies interaction between organisms (GO:0044419)	1553	26	4.83	5.39	2.66e-13	8.25e-10
cytokine-mediated signaling pathway (GO:0019221)	373	20	1.76	11.38	1.66e-15	6.44e-12		regulation of biological process (GO:0050789)	11806	69	50.46	1.37	5.02e-05	0.0459		inflammatory response (GO:0006954)	560	14	3.02	4.64	2.41e-06	0.0075		response to biotic stimulus (GO:0009607)	1421	52	12.84	4.05	3.07e-18	9.53e-15		response to other organism (GO:0051707)	1373	33	4.4	7.5	1.72e-21	6.68e-18		immune response (GO:0006955)	1649	27	5.13	5.27	1.28e-13	9.93e-10
response to molecule of bacterial origin (GO:0002237)	342	19	1.61	11.79	4.97e-15	1.29e-11		negative regulation of cellular metabolic process (GO:0031324)	2217	23	9.48	2.43	4.48e-05	0.0464										response to external stimulus (GO:0009605)	2422	67	21.88	3.06	1.44e-17	3.73e-14		response to biotic stimulus (GO:0009607)	1421	33	4.56	7.24	4.87e-21	1.26e-17		response to external stimulus (GO:0009605)	2422	32	7.53	4.25	8.01e-14	1.24e-09
response to cytokine (GO:0034097)	819	26	3.86	6.74	9.48e-15	1.84e-11		anatomical structure development (GO:0048856)	5201	40	22.23	1.8	4e-05	0.0478										biological process involved in interspecies interaction between organisms (GO:0044419)	1553	52	14.03	3.71	1.17e-16	2.59e-13		immune response (GO:0006955)	1649	34	5.29	6.43	3.67e-20	8.13e-17		response to virus (GO:0009615)	372	15	1.16	12.97	6.52e-13	1.45e-09
positive regulation of immune system process (GO:0002684)	977	28	4.6	6.08	8.52e-15	1.89e-11		negative regulation of myeloid cell differentiation (GO:0045638)	84	5	0.36	13.93	3.9e-05	0.0505										positive regulation of response to stimulus (GO:0048584)	2203	59	19.9	2.96	1.13e-14	1.75e-11		biological process involved in interspecies interaction between organisms (GO:0044419)	1553	33	4.98	6.63	7.09e-20	1.38e-16		immune system process (GO:0002376)	2277	30	7.08	4.24	8.17e-13	1.59e-09
regulation of immune system process (GO:0002682)	1488	33	7.01	4.71	2.4e-14	4.14e-11		negative regulation of hormone metabolic process (GO:0032351)	12	3	0.05	58.49	3.27e-05	0.0507										defense response (GO:0006952)	1431	47	12.93	3.64	1.03e-14	1.78e-11		defense response to other organism (GO:0098542)	1008	28	3.23	8.67	1.56e-19	2.69e-16		defense response (GO:0006952)	1431	24	4.45	5.4	2.99e-12	5.16e-09
cellular response to cytokine stimulus (GO:0071345)	721	24	3.4	7.07	4.56e-14	7.08e-11		myeloid cell differentiation (GO:0030099)	286	8	1.22	6.54	3.65e-05	0.0515										regulation of immune system process (GO:0002682)	1488	48	13.44	3.57	9.62e-15	1.87e-11		immune system process (GO:0002376)	2277	37	7.3	5.07	8.56e-19	1.33e-15		defense response to other organism (GO:0098542)	1008	20	3.13	6.38	1.77e-11	2.74e-08
positive regulation of response to external stimulus (GO:0032103)	532	21	2.51	8.38	9.64e-14	1.36e-10		negative regulation of cellular process (GO:0048523)	4705	38	20.11	1.89	3.17e-05	0.0547										regulation of response to external stimulus (GO:0032101)	1062	40	9.59	4.17	2.19e-14	2.84e-11		innate immune response (GO:0045087)	760	24	2.44	9.85	7.82e-18	1.1e-14		positive regulation of immune system process (GO:0002684)	977	19	3.04	6.26	8.98e-11	1.27e-07
immune system process (GO:0002376)	2277	39	10.73	3.64	1.7e-13	2.2e-10		regulation of immune system process (GO:0002682)	1488	19	6.36	2.99	1.52e-05	0.0591										defense response to other organism (GO:0098542)	1008	39	9.11	4.28	2.15e-14	3.04e-11		defense response (GO:0006952)	1431	30	4.59	6.54	1.06e-17	1.37e-14		regulation of response to external stimulus (GO:0032101)	1062	19	3.3	5.76	3.59e-10	4.65e-07
positive regulation of response to stimulus (GO:0048584)	2203	38	10.38	3.66	3.25e-13	3.89e-10		regulation of myeloid cell differentiation (GO:0045637)	202	7	0.86	8.11	3.1e-05	0.0601										regulation of defense response (GO:0031347)	754	33	6.81	4.84	1.14e-13	1.27e-10		response to external stimulus (GO:0009605)	2422	36	7.76	4.64	6.07e-17	7.25e-14		positive regulation of response to external stimulus (GO:0032103)	532	14	1.65	8.47	9.82e-10	1.09e-06
regulation of response to external stimulus (GO:0032101)	1062	27	5	5.4	4.64e-13	5.14e-10		regulation of multicellular organismal process (GO:0051239)	2983	29	12.75	2.27	1.18e-05	0.0608										regulation of multicellular organismal process (GO:0051239)	2983	68	26.95	2.52	1.1e-13	1.31e-10		regulation of viral process (GO:0050792)	167	14	0.54	26.15	4.93e-16	5.47e-13		positive regulation of immune response (GO:0050778)	633	15	1.97	7.62	9.19e-10	1.1e-06
response to external biotic stimulus (GO:0043207)	1376	30	6.48	4.63	8.01e-13	7.78e-10		negative regulation of hormone biosynthetic process (GO:0032353)	10	3	0.04	70.19	2.07e-05	0.0642										regulation of response to biotic stimulus (GO:0002831)	478	26	4.32	6.02	5.95e-13	6.16e-10		negative regulation of viral process (GO:0048525)	95	12	0.3	39.4	7.73e-16	8e-13		regulation of immune response (GO:0050776)	889	17	2.76	6.15	1.4e-09	1.45e-06
response to other organism (GO:0051707)	1373	30	6.47	4.64	7.59e-13	7.85e-10		regulation of metabolic process (GO:0019222)	6719	48	28.72	1.67	3.03e-05	0.0672										innate immune response (GO:0045087)	760	32	6.87	4.66	7.69e-13	7.47e-10		regulation of viral life cycle (GO:1903900)	144	13	0.46	28.16	2.47e-15	2.4e-12		regulation of cytokine production (GO:0001817)	778	16	2.42	6.62	1.7e-09	1.65e-06
regulation of response to stimulus (GO:0048583)	3960	50	18.66	2.68	1.27e-12	1.16e-09		regulation of cellular metabolic process (GO:0031323)	5482	42	23.43	1.79	2.82e-05	0.0729										positive regulation of immune system process (GO:0002684)	977	36	8.83	4.08	1.02e-12	9.34e-10		negative regulation of viral genome replication (GO:0045071)	56	10	0.18	55.71	9.97e-15	9.11e-12		regulation of immune system process (GO:0002682)	1488	21	4.63	4.54	2.33e-09	2.13e-06
cellular response to lipopolysaccharide (GO:0071222)	200	14	0.94	14.86	1.38e-12	1.19e-09																		response to stimulus (GO:0050896)	8243	121	74.47	1.62	9.04e-12	7.8e-09		regulation of viral genome replication (GO:0045069)	86	10	0.28	36.27	4.95e-13	4.27e-10		innate immune response (GO:0045087)	760	15	2.36	6.35	1.03e-08	8.93e-06
response to lipid (GO:0033993)	854	24	4.02	5.97	1.56e-12	1.28e-09																		response to bacterium (GO:0009617)	688	29	6.22	4.67	1.02e-11	7.89e-09		response to cytokine (GO:0034097)	819	18	2.63	6.86	7.94e-11	6.49e-08		response to stress (GO:0006950)	3424	30	10.64	2.82	1.93e-08	1.58e-05
regulation of response to stress (GO:0080134)	1418	30	6.68	4.49	1.7e-12	1.32e-09																		regulation of response to stress (GO:0080134)	1418	42	12.81	3.28	9.86e-12	8.06e-09		response to stress (GO:0006950)	3424	34	10.98	3.1	9.05e-11	7.03e-08		regulation of defense response (GO:0031347)	754	14	2.34	5.97	7.32e-08	5.68e-05
response to biotic stimulus (GO:0009607)	1421	30	6.69	4.48	1.79e-12	1.32e-09																		regulation of response to stimulus (GO:0048583)	3960	76	35.77	2.12	1.7e-11	1.2e-08		response to stimulus (GO:0050896)	8243	52	26.42	1.97	1.92e-10	1.42e-07		positive regulation of response to stimulus (GO:0048584)	2203	23	6.85	3.36	9.03e-08	6.68e-05
cellular response to molecule of bacterial origin (GO:0071219)	211	14	0.99	14.08	2.72e-12	1.92e-09																		regulation of innate immune response (GO:0045088)	385	22	3.48	6.33	1.66e-11	1.23e-08		response to interferon-alpha (GO:0035455)	21	5	0.07	74.27	1.78e-08	1.26e-05		defense response to symbiont (GO:0140546)	271	9	0.84	10.68	1.95e-07	0.000132
regulation of inflammatory response (GO:0050727)	387	17	1.82	9.32	5.68e-12	3.84e-09																		response to cytokine (GO:0034097)	819	31	7.4	4.19	2.52e-11	1.7e-08		interleukin-27-mediated signaling pathway (GO:0070106)	7	4	0.02	> 100	3.08e-08	2.08e-05		defense response to virus (GO:0051607)	270	9	0.84	10.72	1.89e-07	0.000134
positive regulation of defense response (GO:0031349)	390	17	1.84	9.25	6.39e-12	4.13e-09																		regulation of immune response (GO:0050776)	889	32	8.03	3.98	4.02e-11	2.6e-08		response to type I interferon (GO:0034340)	54	6	0.17	34.66	3.69e-08	2.39e-05		response to stimulus (GO:0050896)	8243	46	25.62	1.8	3.02e-07	0.000195
cellular response to lipid (GO:0071396)	527	19	2.48	7.65	7.74e-12	4.62e-09																		response to stress (GO:0006950)	3424	68	30.93	2.2	7.51e-11	4.67e-08		regulation of response to biotic stimulus (GO:0002831)	478	12	1.53	7.83	4.28e-08	2.66e-05		positive regulation of defense response (GO:0031349)	390	10	1.21	8.25	3.96e-07	0.000246
regulation of defense response (GO:0031347)	754	22	3.55	6.19	7.73e-12	4.8e-09																		positive regulation of response to external stimulus (GO:0032103)	532	24	4.81	4.99	1.98e-10	1.18e-07		regulation of ribonuclease activity (GO:0060700)	9	4	0.03	> 100	6.65e-08	3.83e-05		positive regulation of inflammatory response (GO:0050729)	145	7	0.45	15.53	4.45e-07	0.000266
regulation of multicellular organismal process (GO:0051239)	2983	42	14.05	2.99	8.5e-12	4.89e-09																		positive regulation of biological process (GO:0048518)	6219	98	56.18	1.74	3.13e-10	1.74e-07		cellular response to cytokine stimulus (GO:0071345)	721	14	2.31	6.06	6.43e-08	3.84e-05		regulation of chemotaxis (GO:0050920)	228	8	0.71	11.29	6.59e-07	0.000379
pattern recognition receptor signaling pathway (GO:0002221)	109	11	0.51	21.42	1.03e-11	5.69e-09																		antigen processing and presentation of endogenous peptide antigen via MHC class I (GO:0019885)	24	8	0.22	36.9	3.11e-10	1.79e-07		response to interferon-beta (GO:0035456)	35	5	0.11	44.56	1.72e-07	9.56e-05		response to cytokine (GO:0034097)	819	13	2.55	5.11	1.31e-06	0.000728
cellular response to biotic stimulus (GO:0071216)	238	14	1.12	12.49	1.26e-11	6.74e-09																		antigen processing and presentation of endogenous peptide antigen (GO:0002483)	26	8	0.23	34.06	5.28e-10	2.83e-07		cytokine-mediated signaling pathway (GO:0019221)	373	10	1.2	8.36	3.58e-07	0.000192		killing of cells of another organism (GO:0031640)	112	6	0.35	17.23	1.75e-06	0.000938
biological process involved in interspecies interaction between organisms (GO:0044419)	1553	30	7.32	4.1	1.61e-11	8.05e-09																		cellular response to cytokine stimulus (GO:0071345)	721	27	6.51	4.15	7.05e-10	3.65e-07		regulation of innate immune response (GO:0045088)	385	10	1.23	8.1	4.75e-07	0.000246		cytokine-mediated signaling pathway (GO:0019221)	373	9	1.16	7.76	2.59e-06	0.00134
positive regulation of biological process (GO:0048518)	6219	62	29.3	2.12	1.57e-11	8.11e-09																		regulation of cytokine production (GO:0001817)	778	28	7.03	3.98	7.78e-10	3.9e-07		cellular response to type I interferon (GO:0071357)	46	5	0.15	33.91	5.99e-07	0.0003		positive regulation of cytokine production (GO:0001819)	490	10	1.52	6.57	2.97e-06	0.00149
regulation of cell adhesion (GO:0030155)	789	22	3.72	5.92	1.82e-11	8.85e-09																		negative regulation of immune response (GO:0050777)	198	15	1.79	8.39	8.97e-10	4.22e-07		negative regulation of type I interferon-mediated signaling pathway (GO:0060339)	19	4	0.06	65.67	8.04e-07	0.000378		regulation of response to stress (GO:0080134)	1418	16	4.41	3.63	5.42e-06	0.00263
cell activation (GO:0001775)	724	21	3.41	6.16	2.79e-11	1.31e-08																		positive regulation of defense response (GO:0031349)	390	20	3.52	5.68	8.84e-10	4.29e-07		antiviral innate immune response (GO:0140374)	49	5	0.16	31.83	8e-07	0.000388		positive regulation of biological process (GO:0048518)	6219	37	19.33	1.91	6.83e-06	0.00321
signal transduction (GO:0007165)	4819	53	22.7	2.33	4.29e-11	1.91e-08																		response to organic substance (GO:0010033)	2592	55	23.42	2.35	1.18e-09	5.41e-07		regulation of nuclease activity (GO:0032069)	22	4	0.07	56.72	1.35e-06	0.000616		positive regulation of chemotaxis (GO:0050921)	147	6	0.46	13.13	7.88e-06	0.0035
response to organic substance (GO:0010033)	2592	38	12.21	3.11	4.43e-11	1.91e-08																		cellular response to chemical stimulus (GO:0070887)	2397	52	21.65	2.4	1.58e-09	7.01e-07		positive regulation of innate immune response (GO:0045089)	255	8	0.82	9.79	1.88e-06	0.000836		regulation of response to stimulus (GO:0048583)	3960	28	12.31	2.27	7.8e-06	0.00356
positive regulation of cellular process (GO:0048522)	5511	57	25.96	2.2	4.21e-11	1.92e-08																		cytokine-mediated signaling pathway (GO:0019221)	373	19	3.37	5.64	2.65e-09	1.08e-06		positive regulation of response to biotic stimulus (GO:0002833)	284	8	0.91	8.79	4.09e-06	0.00176		inflammatory response (GO:0006954)	560	10	1.74	5.74	9.4e-06	0.00405
response to stimulus (GO:0050896)	8243	71	38.83	1.83	5.03e-11	2.11e-08																		antigen processing and presentation of endogenous antigen (GO:0019883)	33	8	0.3	26.83	2.64e-09	1.11e-06		regulation of defense response (GO:0031347)	754	12	2.42	4.96	4.85e-06	0.00204		regulation of lymphocyte proliferation (GO:0050670)	241	7	0.75	9.34	1.15e-05	0.00482
innate immune response-activating signaling pathway (GO:0002758)	130	11	0.61	17.96	6e-11	2.45e-08																		antigen processing and presentation of peptide antigen (GO:0048002)	71	10	0.64	15.59	2.81e-09	1.12e-06		regulation of response to external stimulus (GO:0032101)	1062	14	3.4	4.11	6.07e-06	0.00248		cell killing (GO:0001906)	161	6	0.5	11.99	1.3e-05	0.00505
immune response (GO:0006955)	1649	30	7.77	3.86	6.91e-11	2.75e-08																		cellular response to organic substance (GO:0071310)	1777	43	16.05	2.68	2.63e-09	1.13e-06		regulation of molecular function (GO:0065009)	2569	22	8.24	2.67	9.62e-06	0.00383		regulation of mononuclear cell proliferation (GO:0032944)	245	7	0.76	9.19	1.27e-05	0.00507
response to bacterium (GO:0009617)	688	20	3.24	6.17	8.56e-11	3.32e-08																		positive regulation of multicellular organismal process (GO:0051240)	1654	41	14.94	2.74	3.44e-09	1.33e-06		response to organic substance (GO:0010033)	2592	22	8.31	2.65	1.11e-05	0.00431		positive regulation of gene expression (GO:0010628)	1173	14	3.65	3.84	1.27e-05	0.0052
intracellular signal transduction (GO:0035556)	1558	29	7.34	3.95	9.32e-11	3.53e-08																		negative regulation of immune system process (GO:0002683)	481	21	4.35	4.83	5.09e-09	1.93e-06		response to bacterium (GO:0009617)	688	11	2.21	4.99	1.22e-05	0.0046		cellular response to cytokine stimulus (GO:0071345)	721	11	2.24	4.91	1.38e-05	0.00522
regulation of cytokine production (GO:0001817)	778	21	3.67	5.73	1.02e-10	3.75e-08																		antigen processing and presentation of peptide antigen via MHC class I (GO:0002474)	37	8	0.33	23.93	5.77e-09	2.13e-06		regulation of type I interferon-mediated signaling pathway (GO:0060338)	41	4	0.13	30.43	1.28e-05	0.00464		positive regulation of interleukin-12 production (GO:0032735)	44	4	0.14	29.25	1.47e-05	0.00545
cell communication (GO:0007154)	5278	55	24.87	2.21	1.08e-10	3.89e-08																		antigen processing and presentation (GO:0019882)	105	11	0.95	11.6	7.66e-09	2.76e-06		regulation of catalytic activity (GO:0050790)	1827	18	5.86	3.07	1.27e-05	0.00471		regulation of multicellular organismal process (GO:0051239)	2983	23	9.27	2.48	1.76e-05	0.00634
response to external stimulus (GO:0009605)	2422	36	11.41	3.15	1.26e-10	4.46e-08																		response to chemical (GO:0042221)	3899	69	35.22	1.96	8.9e-09	3.14e-06		positive regulation of interferon-beta production (GO:0032728)	42	4	0.13	29.71	1.4e-05	0.00495		regulation of response to biotic stimulus (GO:0002831)	478	9	1.49	6.06	1.82e-05	0.00644
signaling (GO:0023052)	5119	54	24.12	2.24	1.33e-10	4.59e-08																		pattern recognition receptor signaling pathway (GO:0002221)	109	11	0.98	11.17	1.1e-08	3.78e-06		type I interferon-mediated signaling pathway (GO:0060337)	45	4	0.14	27.73	1.81e-05	0.00624		negative regulation of immune system process (GO:0002683)	481	9	1.5	6.02	1.91e-05	0.0066
positive regulation of cell adhesion (GO:0045785)	486	17	2.29	7.42	1.75e-10	5.9e-08																		positive regulation of signal transduction (GO:0009967)	1549	38	13.99	2.72	1.92e-08	6.49e-06		regulation of immune response (GO:0050776)	889	12	2.85	4.21	2.47e-05	0.00834		regulation of leukocyte proliferation (GO:0070663)	269	7	0.84	8.37	2.29e-05	0.00772
positive regulation of inflammatory response (GO:0050729)	145	11	0.68	16.1	1.79e-10	5.92e-08																		positive regulation of innate immune response (GO:0045089)	255	15	2.3	6.51	2.25e-08	7.43e-06		surfactant homeostasis (GO:0043129)	16	3	0.05	58.49	2.91e-05	0.00962		positive regulation of immune effector process (GO:0002699)	276	7	0.86	8.16	2.68e-05	0.00887
cell surface receptor signaling pathway (GO:0007166)	2093	33	9.86	3.35	2.31e-10	7.48e-08																		positive regulation of immune response (GO:0050778)	633	23	5.72	4.02	2.48e-08	8.01e-06
activation of innate immune response (GO:0002218)	154	11	0.73	15.16	3.27e-10	1.04e-07																		regulation of immune effector process (GO:0002697)	393	18	3.55	5.07	3.38e-08	1.07e-05
regulation of leukocyte cell-cell adhesion (GO:1903037)	371	15	1.75	8.58	3.41e-10	1.06e-07																		cell surface receptor signaling pathway (GO:0007166)	2093	45	18.91	2.38	3.69e-08	1.15e-05
cellular response to organic substance (GO:0071310)	1777	30	8.37	3.58	4.13e-10	1.26e-07																		regulation of cell activation (GO:0050865)	653	23	5.9	3.9	4.28e-08	1.3e-05
regulation of leukocyte activation (GO:0002694)	596	18	2.81	6.41	4.73e-10	1.41e-07																		defense response to virus (GO:0051607)	270	15	2.44	6.15	4.6e-08	1.37e-05
leukocyte activation (GO:0045321)	601	18	2.83	6.36	5.39e-10	1.58e-07																		defense response to symbiont (GO:0140546)	271	15	2.45	6.13	4.82e-08	1.41e-05
positive regulation of cell-cell adhesion (GO:0022409)	323	14	1.52	9.2	5.86e-10	1.69e-07																		regulation of lymphocyte activation (GO:0051249)	504	20	4.55	4.39	5.49e-08	1.58e-05
regulation of leukocyte proliferation (GO:0070663)	269	13	1.27	10.26	7.15e-10	2.02e-07																		innate immune response-activating signaling pathway (GO:0002758)	130	11	1.17	9.37	5.9e-08	1.67e-05
positive regulation of leukocyte cell-cell adhesion (GO:1903039)	274	13	1.29	10.07	8.86e-10	2.46e-07																		negative regulation of response to biotic stimulus (GO:0002832)	133	11	1.2	9.16	7.33e-08	2.03e-05
cellular response to stimulus (GO:0051716)	6472	60	30.49	1.97	9.18e-10	2.5e-07																		regulation of biological process (GO:0050789)	11806	142	106.65	1.33	8.77e-08	2.35e-05
regulation of response to biotic stimulus (GO:0002831)	478	16	2.25	7.1	1.18e-09	3.15e-07																		positive regulation of response to biotic stimulus (GO:0002833)	284	15	2.57	5.85	8.62e-08	2.35e-05
regulation of cell-cell adhesion (GO:0022407)	486	16	2.29	6.99	1.48e-09	3.91e-07																		regulation of leukocyte mediated immunity (GO:0002703)	248	14	2.24	6.25	1.09e-07	2.87e-05
positive regulation of macromolecule metabolic process (GO:0010604)	3514	42	16.56	2.54	1.56e-09	4.04e-07																		regulation of leukocyte activation (GO:0002694)	596	21	5.38	3.9	1.72e-07	4.46e-05
positive regulation of cytokine production (GO:0001819)	490	16	2.31	6.93	1.66e-09	4.23e-07																		negative regulation of innate immune response (GO:0045824)	86	9	0.78	11.58	1.85e-07	4.7e-05
regulation of cell activation (GO:0050865)	653	18	3.08	5.85	1.93e-09	4.85e-07																		activation of innate immune response (GO:0002218)	154	11	1.39	7.91	2.93e-07	7.34e-05
regulation of macromolecule metabolic process (GO:0060255)	6188	58	29.15	1.99	2.17e-09	5.34e-07																		positive regulation of cell communication (GO:0010647)	1727	38	15.6	2.44	3.65e-07	8.85e-05
regulation of cell population proliferation (GO:0042127)	1674	28	7.89	3.55	2.34e-09	5.68e-07																		positive regulation of signaling (GO:0023056)	1726	38	15.59	2.44	3.61e-07	8.9e-05
regulation of lymphocyte activation (GO:0051249)	504	16	2.37	6.74	2.46e-09	5.78e-07																		response to virus (GO:0009615)	372	16	3.36	4.76	4.54e-07	0.000108
positive regulation of nitrogen compound metabolic process (GO:0051173)	3121	39	14.7	2.65	2.43e-09	5.81e-07																		regulation of adaptive immune response (GO:0002819)	204	12	1.84	6.51	6e-07	0.000141
regulation of signal transduction (GO:0009966)	2992	38	14.1	2.7	2.79e-09	6.46e-07																		positive regulation of cytokine production (GO:0001819)	490	18	4.43	4.07	7.76e-07	0.00018
immune response-activating signaling pathway (GO:0002757)	306	13	1.44	9.02	3.19e-09	7.28e-07																		regulation of signal transduction (GO:0009966)	2992	53	27.03	1.96	1.04e-06	0.000238
response to chemical (GO:0042221)	3899	44	18.37	2.4	4.2e-09	9.45e-07																		regulation of cell population proliferation (GO:0042127)	1674	36	15.12	2.38	1.23e-06	0.000273
positive regulation of innate immune response (GO:0045089)	255	12	1.2	9.99	4.5e-09	9.98e-07																		antigen processing and presentation of endogenous peptide antigen via MHC class Ib (GO:0002476)	17	5	0.15	32.56	1.27e-06	0.000274
regulation of intracellular signal transduction (GO:1902531)	1727	28	8.14	3.44	4.62e-09	1.01e-06																		immune response-activating signaling pathway (GO:0002757)	306	14	2.76	5.06	1.22e-06	0.000274
response to tumor necrosis factor (GO:0034612)	205	11	0.97	11.39	5.65e-09	1.22e-06																		antigen processing and presentation of endogenous peptide antigen via MHC class I via ER pathway (GO:0002484)	17	5	0.15	32.56	1.27e-06	0.000277
regulation of multicellular organismal development (GO:2000026)	1401	25	6.6	3.79	6e-09	1.28e-06																		regulation of cell killing (GO:0031341)	112	9	1.01	8.9	1.45e-06	0.000309
cellular response to chemical stimulus (GO:0070887)	2397	33	11.29	2.92	7.12e-09	1.49e-06																		antigen processing and presentation of peptide antigen via MHC class Ib (GO:0002428)	18	5	0.16	30.75	1.61e-06	0.000338
positive regulation of metabolic process (GO:0009893)	3825	43	18.02	2.39	7.71e-09	1.6e-06																		biological regulation (GO:0065007)	12228	142	110.47	1.29	1.8e-06	0.000373
positive regulation of multicellular organismal process (GO:0051240)	1654	27	7.79	3.46	8.22e-09	1.68e-06																		regulation of adaptive immune response based on somatic recombination of immune receptors built from immunoglobulin superfamily domains (GO:0002822)	189	11	1.71	6.44	1.97e-06	0.000403
positive regulation of immune response (GO:0050778)	633	17	2.98	5.7	8.4e-09	1.69e-06																		activation of immune response (GO:0002253)	370	15	3.34	4.49	2.12e-06	0.000428
cell death (GO:0008219)	1105	22	5.21	4.23	8.8e-09	1.73e-06																		positive regulation of cellular process (GO:0048522)	5511	80	49.79	1.61	2.52e-06	0.000502
cytosolic pattern recognition receptor signaling pathway (GO:0002753)	50	7	0.24	29.72	8.74e-09	1.74e-06																		positive regulation of lymphocyte activation (GO:0051251)	330	14	2.98	4.7	2.84e-06	0.000551
positive regulation of signal transduction (GO:0009967)	1549	26	7.3	3.56	9.59e-09	1.86e-06																		positive regulation of leukocyte activation (GO:0002696)	379	15	3.42	4.38	2.82e-06	0.000554
immune response-regulating signaling pathway (GO:0002764)	338	13	1.59	8.16	1e-08	1.92e-06																		regulation of locomotion (GO:0040012)	1036	26	9.36	2.78	3.08e-06	0.00059
response to abiotic stimulus (GO:0009628)	1118	22	5.27	4.18	1.08e-08	2.05e-06																		negative regulation of immune effector process (GO:0002698)	124	9	1.12	8.03	3.19e-06	0.000605
protein kinase B signaling (GO:0043491)	52	7	0.24	28.57	1.12e-08	2.09e-06																		signal transduction (GO:0007165)	4819	72	43.53	1.65	3.38e-06	0.000633
response to oxygen-containing compound (GO:1901700)	1681	27	7.92	3.41	1.15e-08	2.13e-06																		immune response-regulating signaling pathway (GO:0002764)	338	14	3.05	4.58	3.7e-06	0.000685
negative regulation of multicellular organismal process (GO:0051241)	1125	22	5.3	4.15	1.21e-08	2.21e-06																		regulation of leukocyte mediated cytotoxicity (GO:0001910)	96	8	0.87	9.22	4.4e-06	0.000803
regulation of cell development (GO:0060284)	829	19	3.91	4.86	1.23e-08	2.21e-06																		regulation of cell motility (GO:2000145)	991	25	8.95	2.79	4.45e-06	0.000804
regulation of gene expression (GO:0010468)	4888	49	23.03	2.13	1.26e-08	2.25e-06																		positive regulation of cell activation (GO:0050867)	396	15	3.58	4.19	4.71e-06	0.00084
positive regulation of response to biotic stimulus (GO:0002833)	284	12	1.34	8.97	1.42e-08	2.51e-06																		inflammatory response (GO:0006954)	560	18	5.06	3.56	4.78e-06	0.000843
response to interleukin-1 (GO:0070555)	127	9	0.6	15.04	1.54e-08	2.69e-06																		regulation of cell migration (GO:0030334)	933	24	8.43	2.85	5.12e-06	0.000883
positive regulation of cell communication (GO:0010647)	1727	27	8.14	3.32	2.02e-08	3.41e-06																		regulation of T cell mediated immunity (GO:0002709)	98	8	0.89	9.04	5.07e-06	0.000884
cellular response to tumor necrosis factor (GO:0071356)	179	10	0.84	11.86	2.02e-08	3.44e-06																		negative regulation of leukocyte mediated immunity (GO:0002704)	69	7	0.62	11.23	5.35e-06	0.000912
positive regulation of signaling (GO:0023056)	1726	27	8.13	3.32	2e-08	3.45e-06																		positive regulation of type I interferon production (GO:0032481)	71	7	0.64	10.91	6.36e-06	0.00107
regulation of metabolic process (GO:0019222)	6719	59	31.65	1.86	2.26e-08	3.77e-06																		antigen processing and presentation via MHC class Ib (GO:0002475)	25	5	0.23	22.14	6.48e-06	0.00108
regulation of signaling (GO:0023051)	3396	39	16	2.44	2.66e-08	4.39e-06																		positive regulation of cell population proliferation (GO:0008284)	950	24	8.58	2.8	6.88e-06	0.00114
activation of immune response (GO:0002253)	370	13	1.74	7.46	2.81e-08	4.59e-06																		signaling (GO:0023052)	5119	74	46.24	1.6	8.11e-06	0.00133
negative regulation of response to stimulus (GO:0048585)	1637	26	7.71	3.37	2.92e-08	4.72e-06																		positive regulation of gene expression (GO:0010628)	1173	27	10.6	2.55	9.24e-06	0.00148
regulation of mononuclear cell proliferation (GO:0032944)	245	11	1.15	9.53	3.27e-08	5.19e-06																		regulation of leukocyte proliferation (GO:0070663)	269	12	2.43	4.94	9.16e-06	0.00148
positive regulation of cellular metabolic process (GO:0031325)	2976	36	14.02	2.57	3.26e-08	5.22e-06																		negative regulation of response to external stimulus (GO:0032102)	423	15	3.82	3.93	1.01e-05	0.0016
leukocyte migration (GO:0050900)	246	11	1.16	9.49	3.41e-08	5.35e-06																		negative regulation of defense response (GO:0031348)	272	12	2.46	4.88	1.02e-05	0.0016
positive regulation of leukocyte activation (GO:0002696)	379	13	1.79	7.28	3.69e-08	5.61e-06																		cytosolic pattern recognition receptor signaling pathway (GO:0002753)	50	6	0.45	13.28	1.06e-05	0.0016
programmed cell death (GO:0012501)	1093	21	5.15	4.08	3.73e-08	5.63e-06																		regulation of lymphocyte mediated immunity (GO:0002706)	185	10	1.67	5.98	1.08e-05	0.00161
regulation of immune response (GO:0050776)	889	19	4.19	4.54	3.65e-08	5.66e-06																		antigen processing and presentation of exogenous antigen (GO:0019884)	50	6	0.45	13.28	1.06e-05	0.00162
regulation of T cell activation (GO:0050863)	379	13	1.79	7.28	3.69e-08	5.67e-06																		regulation of cell communication (GO:0010646)	3405	55	30.76	1.79	1.05e-05	0.00163
positive regulation of cell migration (GO:0030335)	534	15	2.52	5.96	3.94e-08	5.88e-06																		regulation of T cell mediated cytotoxicity (GO:0001914)	50	6	0.45	13.28	1.06e-05	0.00164
positive regulation of T cell activation (GO:0050870)	251	11	1.18	9.3	4.15e-08	6.08e-06																		regulation of T cell activation (GO:0050863)	379	14	3.42	4.09	1.29e-05	0.00191
negative regulation of cell population proliferation (GO:0008285)	708	17	3.34	5.1	4.15e-08	6.14e-06																		positive regulation of leukocyte mediated immunity (GO:0002705)	150	9	1.36	6.64	1.37e-05	0.002
regulation of innate immune response (GO:0045088)	385	13	1.81	7.17	4.4e-08	6.39e-06																		cell communication (GO:0007154)	5278	75	47.68	1.57	1.44e-05	0.0021
regulation of NIK/NF-kappaB signaling (GO:1901222)	101	8	0.48	16.81	4.49e-08	6.46e-06																		regulation of lymphocyte proliferation (GO:0050670)	241	11	2.18	5.05	1.78e-05	0.00256
regulation of cell differentiation (GO:0045595)	1558	25	7.34	3.41	4.76e-08	6.79e-06																		regulation of type I interferon production (GO:0032479)	119	8	1.08	7.44	1.92e-05	0.00271
positive regulation of intracellular signal transduction (GO:1902533)	1006	20	4.74	4.22	4.84e-08	6.83e-06																		regulation of type II interferon production (GO:0032649)	119	8	1.08	7.44	1.92e-05	0.00274
regulation of cell communication (GO:0010646)	3405	39	16.04	2.43	4.89e-08	6.85e-06																		response to molecule of bacterial origin (GO:0002237)	342	13	3.09	4.21	1.99e-05	0.00279
defense response to other organism (GO:0098542)	1008	20	4.75	4.21	5e-08	6.93e-06																		regulation of mononuclear cell proliferation (GO:0032944)	245	11	2.21	4.97	2.06e-05	0.00285
regulation of protein metabolic process (GO:0051246)	2462	32	11.6	2.76	5.17e-08	7.1e-06																		negative regulation of lymphocyte mediated immunity (GO:0002707)	57	6	0.51	11.65	2.11e-05	0.00288
positive regulation of cell activation (GO:0050867)	396	13	1.87	6.97	6.05e-08	8.24e-06																		negative regulation of adaptive immune response based on somatic recombination of immune receptors built from immunoglobulin superfamily domains (GO:0002823)	57	6	0.51	11.65	2.11e-05	0.0029
positive regulation of lymphocyte activation (GO:0051251)	330	12	1.55	7.72	6.97e-08	9.41e-06																		positive regulation of adaptive immune response based on somatic recombination of immune receptors built from immunoglobulin superfamily domains (GO:0002824)	122	8	1.1	7.26	2.27e-05	0.00307
positive regulation of cell motility (GO:2000147)	559	15	2.63	5.7	7.05e-08	9.44e-06																		cell migration (GO:0016477)	892	22	8.06	2.73	2.45e-05	0.00328
regulation of hemopoiesis (GO:1903706)	403	13	1.9	6.85	7.37e-08	9.7e-06																		regulation of signaling (GO:0023051)	3396	54	30.68	1.76	2.5e-05	0.00332
I-kappaB kinase/NF-kappaB signaling (GO:0007249)	70	7	0.33	21.23	7.36e-08	9.77e-06																		positive regulation of T cell activation (GO:0050870)	251	11	2.27	4.85	2.55e-05	0.00335
regulation of cell migration (GO:0030334)	933	19	4.4	4.32	7.68e-08	1e-05																		detection of bacterium (GO:0016045)	16	4	0.14	27.67	2.69e-05	0.00349
cellular response to oxygen-containing compound (GO:1901701)	1146	21	5.4	3.89	8.23e-08	1.06e-05																		antigen processing and presentation of endogenous peptide antigen via MHC class I via ER pathway, TAP-independent (GO:0002486)	16	4	0.14	27.67	2.69e-05	0.00352
apoptotic process (GO:0006915)	1047	20	4.93	4.05	9.18e-08	1.18e-05																		regulation of interleukin-10 production (GO:0032653)	60	6	0.54	11.07	2.76e-05	0.00355
positive regulation of locomotion (GO:0040017)	575	15	2.71	5.54	1.01e-07	1.28e-05																		positive regulation of adaptive immune response (GO:0002821)	128	8	1.16	6.92	3.15e-05	0.00401
positive regulation of leukocyte proliferation (GO:0070665)	166	9	0.78	11.51	1.36e-07	1.72e-05																		negative regulation of adaptive immune response (GO:0002820)	62	6	0.56	10.71	3.28e-05	0.00411
response to organic cyclic compound (GO:0014070)	871	18	4.1	4.39	1.44e-07	1.8e-05																		cellular response to stimulus (GO:0051716)	6472	86	58.47	1.47	3.26e-05	0.00411
positive regulation of protein metabolic process (GO:0051247)	1425	23	6.71	3.43	1.69e-07	2.1e-05																		regulation of wound healing (GO:0061041)	129	8	1.17	6.86	3.32e-05	0.00412
neutrophil chemotaxis (GO:0030593)	81	7	0.38	18.34	1.86e-07	2.28e-05																		negative regulation of response to stimulus (GO:0048585)	1637	32	14.79	2.16	3.52e-05	0.00434
regulation of developmental process (GO:0050793)	2462	31	11.6	2.67	1.86e-07	2.29e-05																		negative regulation of multicellular organismal process (GO:0051241)	1125	25	10.16	2.46	3.62e-05	0.00443
regulation of cell motility (GO:2000145)	991	19	4.67	4.07	1.92e-07	2.33e-05																		regulation of interleukin-12 production (GO:0032655)	64	6	0.58	10.38	3.87e-05	0.0047
positive regulation of cell development (GO:0010720)	441	13	2.08	6.26	2.02e-07	2.43e-05																		regulation of cell adhesion (GO:0030155)	789	20	7.13	2.81	4.05e-05	0.00488
chemokine-mediated signaling pathway (GO:0070098)	83	7	0.39	17.9	2.18e-07	2.6e-05																		positive regulation of response to cytokine stimulus (GO:0060760)	65	6	0.59	10.22	4.2e-05	0.00502
regulation of DNA-binding transcription factor activity (GO:0051090)	446	13	2.1	6.19	2.29e-07	2.71e-05																		detection of other organism (GO:0098543)	19	4	0.17	23.3	4.82e-05	0.00572
regulation of ERK1 and ERK2 cascade (GO:0070372)	301	11	1.42	7.76	2.42e-07	2.85e-05																		positive regulation of T cell mediated cytotoxicity (GO:0001916)	40	5	0.36	13.84	4.98e-05	0.00586
regulation of nitrogen compound metabolic process (GO:0051171)	5646	51	26.6	1.92	2.49e-07	2.91e-05																		response to lipopolysaccharide (GO:0032496)	324	12	2.93	4.1	5.32e-05	0.00612
acute inflammatory response (GO:0002526)	85	7	0.4	17.48	2.53e-07	2.94e-05																		biological_process (GO:0008150)	17812	178	160.91	1.11	5.27e-05	0.00615
negative regulation of biological process (GO:0048519)	5320	49	25.06	1.96	2.74e-07	3.16e-05																		positive regulation of leukocyte cell-cell adhesion (GO:1903039)	274	11	2.48	4.44	5.48e-05	0.00625
regulation of lymphocyte proliferation (GO:0050670)	241	10	1.14	8.81	2.88e-07	3.29e-05																		antigen processing and presentation of exogenous peptide antigen (GO:0002478)	41	5	0.37	13.5	5.55e-05	0.00629
regulation of apoptotic process (GO:0042981)	1471	23	6.93	3.32	2.95e-07	3.32e-05																		positive regulation of leukocyte mediated cytotoxicity (GO:0001912)	69	6	0.62	9.63	5.73e-05	0.00645
granulocyte chemotaxis (GO:0071621)	87	7	0.41	17.08	2.94e-07	3.33e-05																		extracellular matrix organization (GO:0030198)	276	11	2.49	4.41	5.83e-05	0.00651
positive regulation of hemopoiesis (GO:1903708)	185	9	0.87	10.33	3.27e-07	3.63e-05																		extracellular structure organization (GO:0043062)	277	11	2.5	4.4	6.02e-05	0.00667
positive regulation of leukocyte differentiation (GO:1902107)	185	9	0.87	10.33	3.27e-07	3.66e-05																		external encapsulating structure organization (GO:0045229)	279	11	2.52	4.36	6.4e-05	0.00705
cellular response to stress (GO:0033554)	1603	24	7.55	3.18	3.35e-07	3.69e-05																		regulation of pattern recognition receptor signaling pathway (GO:0062207)	107	7	0.97	7.24	7.56e-05	0.00827
regulation of T cell proliferation (GO:0042129)	186	9	0.88	10.27	3.42e-07	3.74e-05																		leukocyte proliferation (GO:0070661)	148	8	1.34	5.98	8.34e-05	0.00905
regulation of locomotion (GO:0040012)	1036	19	4.88	3.89	3.75e-07	4.07e-05																		positive regulation of locomotion (GO:0040017)	575	16	5.19	3.08	8.75e-05	0.00944
neutrophil migration (GO:1990266)	92	7	0.43	16.15	4.19e-07	4.46e-05
response to chemokine (GO:1990868)	92	7	0.43	16.15	4.19e-07	4.49e-05
cellular response to chemokine (GO:1990869)	92	7	0.43	16.15	4.19e-07	4.52e-05
positive regulation of transcription by RNA polymerase II (GO:0045944)	1269	21	5.98	3.51	4.36e-07	4.61e-05
regulation of leukocyte differentiation (GO:1902105)	321	11	1.51	7.27	4.49e-07	4.71e-05
myeloid leukocyte migration (GO:0097529)	139	8	0.65	12.22	4.55e-07	4.71e-05
leukocyte cell-cell adhesion (GO:0007159)	56	6	0.26	22.74	4.52e-07	4.71e-05
regulation of programmed cell death (GO:0043067)	1521	23	7.17	3.21	5.27e-07	5.38e-05
regulation of I-kappaB kinase/NF-kappaB signaling (GO:0043122)	258	10	1.22	8.23	5.26e-07	5.41e-05
positive regulation of gene expression (GO:0010628)	1173	20	5.53	3.62	5.47e-07	5.55e-05
positive regulation of cell differentiation (GO:0045597)	857	17	4.04	4.21	5.87e-07	5.92e-05
regulation of cellular process (GO:0050794)	11039	76	52.01	1.46	5.99e-07	6e-05
regulation of primary metabolic process (GO:0080090)	5825	51	27.44	1.86	6.47e-07	6.44e-05
cellular response to interleukin-1 (GO:0071347)	100	7	0.47	14.86	7.12e-07	7.04e-05
regulation of adaptive immune response (GO:0002819)	204	9	0.96	9.36	7.17e-07	7.05e-05
positive regulation of mononuclear cell proliferation (GO:0032946)	149	8	0.7	11.4	7.51e-07	7.34e-05
granulocyte migration (GO:0097530)	101	7	0.48	14.71	7.59e-07	7.36e-05
positive regulation of DNA-binding transcription factor activity (GO:0051091)	272	10	1.28	7.8	8.37e-07	8.02e-05
response to hypoxia (GO:0001666)	272	10	1.28	7.8	8.37e-07	8.07e-05
regulation of protein modification process (GO:0031399)	1443	22	6.8	3.24	8.61e-07	8.21e-05
positive regulation of immune effector process (GO:0002699)	276	10	1.3	7.69	9.51e-07	9.01e-05
cell migration (GO:0016477)	892	17	4.2	4.05	1.01e-06	9.5e-05
myeloid leukocyte activation (GO:0002274)	156	8	0.73	10.89	1.04e-06	9.77e-05
cell chemotaxis (GO:0060326)	215	9	1.01	8.89	1.09e-06	0.000101
regulation of extrinsic apoptotic signaling pathway (GO:2001236)	158	8	0.74	10.75	1.14e-06	0.000105
tube development (GO:0035295)	900	17	4.24	4.01	1.14e-06	0.000105
positive regulation of NF-kappaB transcription factor activity (GO:0051092)	160	8	0.75	10.61	1.25e-06	0.000114
positive regulation of RNA metabolic process (GO:0051254)	1856	25	8.74	2.86	1.25e-06	0.000114
response to decreased oxygen levels (GO:0036293)	286	10	1.35	7.42	1.3e-06	0.000117
nucleotide-binding oligomerization domain containing signaling pathway (GO:0070423)	14	4	0.07	60.65	1.32e-06	0.000119
negative regulation of signal transduction in absence of ligand (GO:1901099)	36	5	0.17	29.48	1.34e-06	0.000119
negative regulation of extrinsic apoptotic signaling pathway in absence of ligand (GO:2001240)	36	5	0.17	29.48	1.34e-06	0.00012
positive regulation of protein phosphorylation (GO:0001934)	711	15	3.35	4.48	1.4e-06	0.000123
positive regulation of NIK/NF-kappaB signaling (GO:1901224)	69	6	0.33	18.46	1.41e-06	0.000124
extrinsic apoptotic signaling pathway (GO:0097191)	113	7	0.53	13.15	1.55e-06	0.000135
nucleotide-binding domain, leucine rich repeat containing receptor signaling pathway (GO:0035872)	15	4	0.07	56.6	1.67e-06	0.000145
negative regulation of signal transduction (GO:0009968)	1266	20	5.96	3.35	1.76e-06	0.000152
regulation of leukocyte migration (GO:0002685)	229	9	1.08	8.34	1.8e-06	0.000155
intracellular receptor signaling pathway (GO:0030522)	169	8	0.8	10.05	1.85e-06	0.000158
regulation of macromolecule biosynthetic process (GO:0010556)	3961	39	18.66	2.09	1.88e-06	0.000159
positive regulation of protein modification process (GO:0031401)	935	17	4.41	3.86	1.9e-06	0.00016
regulation of apoptotic signaling pathway (GO:2001233)	375	11	1.77	6.23	1.96e-06	0.000165
regulation of RNA metabolic process (GO:0051252)	3766	38	17.74	2.14	2e-06	0.000167
stress-activated MAPK cascade (GO:0051403)	76	6	0.36	16.76	2.39e-06	0.000196
positive regulation of phosphate metabolic process (GO:0045937)	845	16	3.98	4.02	2.38e-06	0.000196
positive regulation of phosphorus metabolic process (GO:0010562)	845	16	3.98	4.02	2.38e-06	0.000197
regulation of biological process (GO:0050789)	11806	78	55.62	1.4	2.42e-06	0.000197
regulation of cytokine production involved in immune response (GO:0002718)	122	7	0.57	12.18	2.51e-06	0.000203
positive regulation of adaptive immune response based on somatic recombination of immune receptors built from immunoglobulin superfamily domains (GO:0002824)	122	7	0.57	12.18	2.51e-06	0.000204
lipopolysaccharide-mediated signaling pathway (GO:0031663)	42	5	0.2	25.27	2.68e-06	0.000215
regulation of protein phosphorylation (GO:0001932)	1071	18	5.05	3.57	2.71e-06	0.000216
cellular extravasation (GO:0045123)	42	5	0.2	25.27	2.68e-06	0.000216
response to oxygen levels (GO:0070482)	314	10	1.48	6.76	2.92e-06	0.00023
positive regulation of biosynthetic process (GO:0009891)	2081	26	9.8	2.65	2.91e-06	0.000231
regulation of phosphate metabolic process (GO:0019220)	1315	20	6.2	3.23	3.11e-06	0.000244
regulation of phosphorus metabolic process (GO:0051174)	1316	20	6.2	3.23	3.15e-06	0.000245
positive regulation of developmental process (GO:0051094)	1319	20	6.21	3.22	3.25e-06	0.000253
regulation of catalytic activity (GO:0050790)	1827	24	8.61	2.79	3.34e-06	0.000258
positive regulation of hydrolase activity (GO:0051345)	571	13	2.69	4.83	3.37e-06	0.000259
positive regulation of adaptive immune response (GO:0002821)	128	7	0.6	11.61	3.4e-06	0.00026
positive regulation of phosphorylation (GO:0042327)	771	15	3.63	4.13	3.7e-06	0.000282
regulation of MAPK cascade (GO:0043408)	672	14	3.17	4.42	3.75e-06	0.000284
positive regulation of cytokine production involved in immune response (GO:0002720)	83	6	0.39	15.34	3.86e-06	0.00029
stress-activated protein kinase signaling cascade (GO:0031098)	83	6	0.39	15.34	3.86e-06	0.000291
regulation of extrinsic apoptotic signaling pathway in absence of ligand (GO:2001239)	46	5	0.22	23.07	4.05e-06	0.000302
regulation of adaptive immune response based on somatic recombination of immune receptors built from immunoglobulin superfamily domains (GO:0002822)	189	8	0.89	8.98	4.11e-06	0.000305
response to type II interferon (GO:0034341)	133	7	0.63	11.17	4.33e-06	0.00032
negative regulation of cellular process (GO:0048523)	4705	43	22.17	1.94	4.37e-06	0.000322
positive regulation of catalytic activity (GO:0043085)	1112	18	5.24	3.44	4.54e-06	0.000332
regulation of production of molecular mediator of immune response (GO:0002700)	192	8	0.9	8.84	4.6e-06	0.000334
tube morphogenesis (GO:0035239)	684	14	3.22	4.34	4.58e-06	0.000334
negative regulation of apoptotic process (GO:0043066)	892	16	4.2	3.81	4.69e-06	0.000339
regulation of cellular metabolic process (GO:0031323)	5482	47	25.83	1.82	4.85e-06	0.000349
positive regulation of I-kappaB kinase/NF-kappaB signaling (GO:0043123)	194	8	0.91	8.75	4.95e-06	0.000354
mononuclear cell differentiation (GO:1903131)	335	10	1.58	6.34	5.08e-06	0.000362
cell differentiation (GO:0030154)	3590	36	16.91	2.13	5.11e-06	0.000363
negative regulation of cell communication (GO:0010648)	1361	20	6.41	3.12	5.18e-06	0.000366
positive regulation of production of molecular mediator of immune response (GO:0002702)	137	7	0.65	10.85	5.21e-06	0.000366
negative regulation of signaling (GO:0023057)	1362	20	6.42	3.12	5.24e-06	0.000366
regulation of acute inflammatory response (GO:0002673)	49	5	0.23	21.66	5.39e-06	0.000375
cellular developmental process (GO:0048869)	3614	36	17.03	2.11	5.5e-06	0.000381
biological regulation (GO:0065007)	12228	79	57.61	1.37	5.74e-06	0.000396
negative regulation of response to external stimulus (GO:0032102)	423	11	1.99	5.52	6.01e-06	0.000413
leukocyte differentiation (GO:0002521)	424	11	2	5.51	6.15e-06	0.000421
negative regulation of programmed cell death (GO:0043069)	920	16	4.33	3.69	6.88e-06	0.000469
cell development (GO:0048468)	2185	26	10.29	2.53	7.04e-06	0.000476
regulation of molecular function (GO:0065009)	2569	29	12.1	2.4	7.03e-06	0.000477
positive regulation of nucleobase-containing compound metabolic process (GO:0045935)	2052	25	9.67	2.59	7.43e-06	0.0005
regulation of interleukin-1 beta production (GO:0032651)	94	6	0.44	13.55	7.6e-06	0.000506
regulation of RNA biosynthetic process (GO:2001141)	3473	35	16.36	2.14	7.59e-06	0.000508
positive regulation of lymphocyte proliferation (GO:0050671)	146	7	0.69	10.18	7.77e-06	0.000516
positive regulation of immature T cell proliferation (GO:0033091)	6	3	0.03	> 100	8.23e-06	0.000541
positive regulation of immature T cell proliferation in thymus (GO:0033092)	6	3	0.03	> 100	8.23e-06	0.000544
regulation of phosphorylation (GO:0042325)	1170	18	5.51	3.27	9.03e-06	0.000592
leukocyte chemotaxis (GO:0030595)	150	7	0.71	9.91	9.2e-06	0.000598
regulation of lymphocyte differentiation (GO:0045619)	212	8	1	8.01	9.25e-06	0.000598
regulation of nucleobase-containing compound metabolic process (GO:0019219)	4051	38	19.09	1.99	9.19e-06	0.0006
cell population proliferation (GO:0008283)	729	14	3.43	4.08	9.32e-06	0.0006
positive regulation of macromolecule biosynthetic process (GO:0010557)	1942	24	9.15	2.62	9.4e-06	0.000603
cell motility (GO:0048870)	1057	17	4.98	3.41	9.44e-06	0.000603
negative regulation of extrinsic apoptotic signaling pathway (GO:2001237)	98	6	0.46	13	9.53e-06	0.000606
system development (GO:0048731)	3553	35	16.74	2.09	9.62e-06	0.000607
positive regulation of leukocyte migration (GO:0002687)	151	7	0.71	9.84	9.59e-06	0.000608
multicellular organismal process (GO:0032501)	6713	53	31.63	1.68	1.01e-05	0.000633
positive regulation of ERK1 and ERK2 cascade (GO:0070374)	215	8	1.01	7.9	1.02e-05	0.000639
regulation of biosynthetic process (GO:0009889)	4177	39	19.68	1.98	1.05e-05	0.000653
MAPK cascade (GO:0000165)	216	8	1.02	7.86	1.05e-05	0.000655
regulation of interleukin-6 production (GO:0032675)	154	7	0.73	9.65	1.08e-05	0.000671
negative regulation of gene expression (GO:0010629)	955	16	4.5	3.56	1.09e-05	0.000671
locomotion (GO:0040011)	543	12	2.56	4.69	1.11e-05	0.00068
calcium-mediated signaling (GO:0019722)	155	7	0.73	9.59	1.13e-05	0.00069
JNK cascade (GO:0007254)	58	5	0.27	18.3	1.16e-05	0.000705
response to interleukin-18 (GO:0070673)	7	3	0.03	90.97	1.17e-05	0.00071
response to wounding (GO:0009611)	456	11	2.15	5.12	1.2e-05	0.000723
positive regulation of acute inflammatory response (GO:0002675)	27	4	0.13	31.45	1.3e-05	0.000781
response to mechanical stimulus (GO:0009612)	223	8	1.05	7.61	1.32e-05	0.00079
positive regulation of DNA-templated transcription (GO:0045893)	1716	22	8.08	2.72	1.38e-05	0.000826
regulation of DNA-templated transcription (GO:0006355)	3450	34	16.25	2.09	1.43e-05	0.000852
positive regulation of T cell proliferation (GO:0042102)	106	6	0.5	12.01	1.46e-05	0.000861
innate immune response (GO:0045087)	760	14	3.58	3.91	1.47e-05	0.000864
alpha-beta T cell activation (GO:0046631)	106	6	0.5	12.01	1.46e-05	0.000864
positive regulation of RNA biosynthetic process (GO:1902680)	1723	22	8.12	2.71	1.47e-05	0.000866
negative regulation of apoptotic signaling pathway (GO:2001234)	229	8	1.08	7.42	1.59e-05	0.000926
second-messenger-mediated signaling (GO:0019932)	230	8	1.08	7.38	1.64e-05	0.000951
cellular response to type II interferon (GO:0071346)	109	6	0.51	11.68	1.7e-05	0.000982
negative regulation of cell differentiation (GO:0045596)	670	13	3.16	4.12	1.8e-05	0.00104
regulation of interleukin-2 production (GO:0032663)	64	5	0.3	16.58	1.81e-05	0.00104
lymphocyte activation (GO:0046649)	478	11	2.25	4.88	1.84e-05	0.00105
positive regulation of cellular biosynthetic process (GO:0031328)	2022	24	9.53	2.52	1.83e-05	0.00105
regulation of immune effector process (GO:0002697)	393	10	1.85	5.4	1.96e-05	0.00112
positive regulation of endopeptidase activity (GO:0010950)	170	7	0.8	8.74	2e-05	0.00114
positive regulation of MAPK cascade (GO:0043410)	483	11	2.28	4.83	2.02e-05	0.00114
regulation of interleukin-1 production (GO:0032652)	113	6	0.53	11.27	2.06e-05	0.00116
apoptotic signaling pathway (GO:0097190)	314	9	1.48	6.08	2.11e-05	0.00119
T cell activation (GO:0042110)	315	9	1.48	6.06	2.17e-05	0.00121
hemopoiesis (GO:0030097)	685	13	3.23	4.03	2.26e-05	0.00126
positive regulation of molecular function (GO:0044093)	1519	20	7.16	2.79	2.54e-05	0.00141
extrinsic apoptotic signaling pathway in absence of ligand (GO:0097192)	33	4	0.16	25.73	2.66e-05	0.00146
positive regulation of CD4-positive, alpha-beta T cell differentiation (GO:0043372)	33	4	0.16	25.73	2.66e-05	0.00147
signal transduction in absence of ligand (GO:0038034)	33	4	0.16	25.73	2.66e-05	0.00147
regulation of T cell differentiation (GO:0045580)	180	7	0.85	8.25	2.85e-05	0.00156
T cell differentiation (GO:0030217)	181	7	0.85	8.21	2.95e-05	0.00161
regulation of cellular biosynthetic process (GO:0031326)	4068	37	19.17	1.93	3.02e-05	0.00164
positive regulation of peptidase activity (GO:0010952)	185	7	0.87	8.03	3.38e-05	0.00183
positive regulation of interleukin-2 production (GO:0032743)	36	4	0.17	23.58	3.65e-05	0.00197
positive regulation of lymphocyte mediated immunity (GO:0002708)	127	6	0.6	10.03	3.86e-05	0.00207
chemotaxis (GO:0006935)	522	11	2.46	4.47	4.04e-05	0.00216
taxis (GO:0042330)	524	11	2.47	4.46	4.17e-05	0.00221
positive regulation of cell population proliferation (GO:0008284)	950	15	4.48	3.35	4.16e-05	0.00222
negative regulation of intracellular signal transduction (GO:1902532)	524	11	2.47	4.46	4.17e-05	0.00222
positive regulation of type II interferon production (GO:0032729)	78	5	0.37	13.61	4.44e-05	0.00234
glial cell activation (GO:0061900)	38	4	0.18	22.34	4.44e-05	0.00234
gliogenesis (GO:0042063)	266	8	1.25	6.38	4.47e-05	0.00234
multicellular organism development (GO:0007275)	3966	36	18.68	1.93	4.48e-05	0.00234
positive regulation of lymphocyte differentiation (GO:0045621)	131	6	0.62	9.72	4.56e-05	0.00238
regulation of hydrolase activity (GO:0051336)	964	15	4.54	3.3	4.9e-05	0.00254
activation of cysteine-type endopeptidase activity involved in apoptotic process (GO:0006919)	81	5	0.38	13.1	5.27e-05	0.00273
regulation of immature T cell proliferation (GO:0033083)	13	3	0.06	48.98	5.35e-05	0.00275
regulation of immature T cell proliferation in thymus (GO:0033084)	13	3	0.06	48.98	5.35e-05	0.00276
positive regulation of CD4-positive, alpha-beta T cell activation (GO:2000516)	42	4	0.2	20.22	6.37e-05	0.00327
inflammatory response to wounding (GO:0090594)	14	3	0.07	45.48	6.48e-05	0.0033
chronic inflammatory response (GO:0002544)	14	3	0.07	45.48	6.48e-05	0.00331
positive regulation of proteolysis (GO:0045862)	365	9	1.72	5.23	6.61e-05	0.00335
toll-like receptor signaling pathway (GO:0002224)	43	4	0.2	19.74	6.94e-05	0.0035
positive regulation of nitric oxide biosynthetic process (GO:0045429)	43	4	0.2	19.74	6.94e-05	0.00351
regulation of smooth muscle cell proliferation (GO:0048660)	142	6	0.67	8.97	7.01e-05	0.00352
lymphocyte differentiation (GO:0030098)	290	8	1.37	5.86	8.04e-05	0.00403
positive regulation of cysteine-type endopeptidase activity (GO:2001056)	146	6	0.69	8.72	8.13e-05	0.00406
positive regulation of nitric oxide metabolic process (GO:1904407)	45	4	0.21	18.87	8.19e-05	0.00408
leukocyte proliferation (GO:0070661)	148	6	0.7	8.61	8.73e-05	0.00433
developmental process (GO:0032502)	5702	45	26.86	1.68	9.25e-05	0.00456
negative regulation of cytokine production (GO:0001818)	296	8	1.39	5.74	9.24e-05	0.00457
positive regulation of leukocyte mediated immunity (GO:0002705)	150	6	0.71	8.49	9.38e-05	0.00461
neuroinflammatory response (GO:0150076)	47	4	0.22	18.06	9.59e-05	0.0047
regulation of nervous system process (GO:0031644)	151	6	0.71	8.43	9.71e-05	0.00474
negative regulation of osteoblast differentiation (GO:0045668)	48	4	0.23	17.69	0.000103	0.00504
regulation of endothelial cell development (GO:1901550)	17	3	0.08	37.46	0.000108	0.0052
regulation of establishment of endothelial barrier (GO:1903140)	17	3	0.08	37.46	0.000108	0.00522
negative regulation of developmental process (GO:0051093)	919	14	4.33	3.23	0.000112	0.00538
regulation of endothelial cell apoptotic process (GO:2000351)	49	4	0.23	17.33	0.000112	0.00538
negative regulation of metabolic process (GO:0009892)	2985	29	14.06	2.06	0.000118	0.00563
circulatory system development (GO:0072359)	926	14	4.36	3.21	0.000121	0.00578
positive regulation of T-helper 1 type immune response (GO:0002827)	18	3	0.08	35.38	0.000125	0.00594
astrocyte activation (GO:0048143)	18	3	0.08	35.38	0.000125	0.00596
regulation of mitotic cell cycle (GO:0007346)	494	10	2.33	4.3	0.000127	0.00603
positive regulation of alpha-beta T cell differentiation (GO:0046638)	51	4	0.24	16.65	0.000129	0.00609
regulation of epithelial cell apoptotic process (GO:1904035)	99	5	0.47	10.72	0.00013	0.00611
positive regulation of interleukin-6 production (GO:0032755)	99	5	0.47	10.72	0.00013	0.00613
anatomical structure development (GO:0048856)	5201	42	24.5	1.71	0.000142	0.00666
negative regulation of macromolecule metabolic process (GO:0010605)	2755	27	12.98	2.08	0.000151	0.00704
regulation of endopeptidase activity (GO:0052548)	320	8	1.51	5.31	0.000156	0.00725
regulation of CD4-positive, alpha-beta T cell differentiation (GO:0043370)	54	4	0.25	15.72	0.000159	0.00734
negative regulation of smooth muscle cell proliferation (GO:0048662)	54	4	0.25	15.72	0.000159	0.00736
leukocyte tethering or rolling (GO:0050901)	20	3	0.09	31.84	0.000165	0.00753
response to muramyl dipeptide (GO:0032495)	20	3	0.09	31.84	0.000165	0.00755
positive regulation of apoptotic process (GO:0043065)	510	10	2.4	4.16	0.000164	0.00757
positive regulation of amyloid-beta formation (GO:1902004)	20	3	0.09	31.84	0.000165	0.00758
negative regulation of inflammatory response (GO:0050728)	167	6	0.79	7.63	0.000165	0.00759
cellular response to external stimulus (GO:0071496)	328	8	1.55	5.18	0.000184	0.00834
positive regulation of T-helper cell differentiation (GO:0045624)	21	3	0.1	30.32	0.000188	0.0085
leukocyte migration involved in inflammatory response (GO:0002523)	21	3	0.1	30.32	0.000188	0.00853
regulation of nitric oxide biosynthetic process (GO:0045428)	58	4	0.27	14.64	0.000206	0.00924
positive regulation of cell-matrix adhesion (GO:0001954)	58	4	0.27	14.64	0.000206	0.00926
blood vessel development (GO:0001568)	526	10	2.48	4.04	0.00021	0.00938
positive regulation of calcidiol 1-monooxygenase activity (GO:0060559)	3	2	0.01	> 100	0.000216	0.00951
leukocyte adhesion to vascular endothelial cell (GO:0061756)	22	3	0.1	28.94	0.000213	0.00952
nucleotide-binding oligomerization domain containing 1 signaling pathway (GO:0070427)	3	2	0.01	> 100	0.000216	0.00954
fever generation (GO:0001660)	3	2	0.01	> 100	0.000216	0.00957
response to silicon dioxide (GO:0034021)	3	2	0.01	> 100	0.000216	0.0096
positive regulation of interleukin-1 beta production (GO:0032731)	59	4	0.28	14.39	0.000219	0.00963

## Sheet: Interferon_related_expression 
	FEMALE EC (mean TPM)																						MALE EC (mean TPM)
Gene	UT	UT	UT	UT	UT	UT	UT	UT	UT	UT	UT	+TNF	+TNF	+TNF	+TNF	+TNF	+TNF	+TNF	+TNF	+TNF	+TNF	+TNF	UT	UT	UT	UT	UT	UT	UT	UT	UT	UT	UT	+TNF	+TNF	+TNF	+TNF	+TNF	+TNF	+TNF	+TNF	+TNF	+TNF	+TNF
time	0.5	1	2	4	6	8	12	24	36	48	72	0.5	1	2	4	6	8	12	24	36	48	72	0.5	1	2	4	6	8	12	24	36	48	72	0.5	1	2	4	6	8	12	24	36	48	72
IFNB1	0	0	0	0	0	0.108082	0	0	0.177481	0.0924748	0	0	0	0	0	0	0	0.0985237	0.605816	0.461424	0.409213	0.281112	0	0	0	0	0	0	0	0	0	0	0.0751449	0	0	0	0	0	0	0	0	0.365426	0.651615	0.51734
IFNA1	0	0	0	0	0	0	0	0	0	0	0	0	0	0	0	0	0	0	0	0	0	0	0	0	0	0	0	0	0	0	0	0	0	0	0	0	0	0	0	0	0	0	0	0
IFNA10	0	0	0	0	0	0	0	0	0	0	0	0	0	0	0	0	0	0	0	0	0	0	0	0	0	0	0	0	0	0	0	0	0	0	0	0	0	0	0	0	0	0	0	0
IFNA11P	0	0	0	0	0	0	0	0	0	0	0	0	0	0	0	0	0	0	0	0	0	0	0	0	0	0	0	0	0	0	0	0	0	0	0	0	0	0	0	0	0	0	0	0
IFNA12P	0	0	0	0	0	0	0	0	0	0	0	0	0	0	0	0	0	0	0	0	0	0	0	0	0	0	0	0	0	0	0	0	0	0	0	0	0	0	0	0	0	0	0	0
IFNA13	0	0	0	0	0	0	0	0	0	0	0	0	0	0	0	0	0	0	0	0	0	0	0	0	0	0	0	0	0	0	0	0	0	0	0	0	0	0	0	0	0	0	0	0
IFNA14	0	0	0	0	0	0	0	0	0	0	0	0	0	0	0	0	0	0	0	0	0	0	0	0	0	0	0	0	0	0	0	0	0	0	0	0	0	0	0	0	0	0	0	0
IFNA16	0	0	0	0	0	0	0	0	0	0	0	0	0	0	0	0	0	0	0	0	0	0	0	0	0	0	0	0	0	0	0	0	0	0	0	0	0	0	0	0	0	0	0	0
IFNA17	0	0	0	0	0	0	0	0	0	0	0	0	0	0	0	0	0	0	0	0	0	0	0	0	0	0	0	0	0	0	0	0	0	0	0	0	0	0	0	0	0	0	0	0
IFNA2	0	0	0	0	0	0	0	0	0	0	0	0	0	0	0	0	0	0	0	0	0	0	0	0	0	0	0	0	0	0	0	0	0	0	0	0	0	0	0	0	0	0	0	0
IFNA20P	0.408308	0.162639	0.300704	0.564747	1.87214	0.397415	0.905752	0.789224	0.282021	0.583882	1.20279	0.784321	0	0.59306	2.35106	0.557971	1.61584	1.84474	0	0.282843	1.33474	0.603129	1.52369	0.972699	0.517085	0.914804	0.818552	0.782129	1.49649	0.743566	0.807837	0.643699	0.551027	0.254401	0.644149	0.536128	0.782585	1.27302	1.24984	2.56497	0.191862	0.812288	0.555739	0.765617
IFNA21	0	0	0	0	0	0	0	0	0	0	0	0	0	0	0	0	0	0	0.078322	0	0	0	0	0	0	0	0	0	0	0.0934601	0	0	0	0	0	0	0	0	0	0	0	0	0	0
IFNA22P	0	0	0	0	0	0	0	0	0	0	0	0	0	0	0	0	0	0.159219	0	0	0	0	0	0	0.0734871	0	0	0	0	0	0	0	0	0	0	0	0	0	0	0	0	0	0	0
IFNA4	0	0	0	0	0	0	0	0	0	0	0	0	0	0	0	0	0	0	0	0	0	0	0	0	0	0	0	0	0	0	0	0	0	0	0	0	0	0	0	0	0	0	0	0
IFNA5	0	0	0	0	0	0	0	0	0	0.0765256	0	0.108856	0	0	0	0	0	0	0	0	0	0	0	0	0	0	0	0	0	0	0	0	0	0	0	0	0	0	0	0	0	0	0	0
IFNA6	0	0	0	0	0	0	0	0	0	0	0	0	0	0	0	0	0	0	0	0	0	0	0	0	0	0	0	0	0	0	0	0	0	0	0	0	0	0	0	0	0	0	0	0
IFNA7	0	0	0	0	0	0	0	0	0	0	0	0	0	0	0	0	0	0	0	0	0	0	0	0	0	0	0	0	0	0	0	0	0	0	0	0	0	0	0	0	0	0	0	0
IFNA8	0	0	0	0	0	0	0	0	0	0	0	0	0	0	0	0	0	0	0	0	0	0	0	0	0	0	0	0	0	0	0	0	0	0	0	0	0	0	0	0	0	0	0	0
IFNE	0	0	0	0.105258	0	0	0	0	0	0	0	0	0	0	0.0505348	0.256372	0.0510701	0	0.054374	0	0.10326	0	0	0	0	0.0989793	0	0.0438127	0.0318313	0	0	0.0351523	0	0	0	0.191916	0.233317	0.0309264	0.426836	0.128866	0.0844106	0.0438878	0.12648	0.091355
IFNG	0	0	0	0	0	0	0	0	0	0	0	0	0	0	0	0	0	0	0	0	0	0	0	0	0	0	0	0	0	0	0	0	0	0	0	0	0	0	0	0	0	0	0	0
IFNG-AS1	0	0	0	0	0	0	0	0	0	0	0	0	0	0	0	0	0	0	0	0	0	0	0	0	0	0	0	0	0	0	0	0	0	0	0	0	0	0	0	0	0	0	0	0
IFNK	0	0	0	0	0.0831854	0	0	0	0	0	0	0	0	0	0	0	0	0	0.0703524	0	0	0	0	0	0	0	0	0	0	0	0	0	0	0	0	0	0	0	0	0	0	0	0	0
IFNL1	0	0	0	0	0	0	0	0	0	0	0	0	0	0	0	0	0	0	0	0	0	0	0	0	0	0	0	0	0	0	0	0	0	0	0	0	0	0	0	0	0	0	0.0860867	0
IFNL2	0	0	0	0	0	0	0	0	0	0	0	0	0	0	0	0	0	0	0	0	0	0	0	0	0	0	0	0	0	0	0	0	0	0	0	0	0	0	0	0	0	0	0	0
IFNL3	0	0	0	0	0	0	0	0	0	0	0	0	0	0	0	0	0	0	0	0	0	0	0	0	0	0	0	0	0	0	0	0	0	0	0	0	0	0	0	0	0	0	0	0
IFNL3P1	0	0	0	0	0	0	0	0	0	0	0	0	0	0	0	0	0	0	0	0	0	0	0	0	0	0	0	0	0	0	0	0	0	0	0	0	0	0	0	0	0	0	0	0
IFNL4	0	0.046772	0	0	0	0	0	0	0	0	0	0	0	0.0519195	0	0	0	0	0	0	0	0	0	0	0.0228146	0	0	0.0351981	0.0255725	0	0.0711065	0	0	0	0	0	0	0.029635	0	0.0305882	0	0	0	0
IFNL4P1	0	0	0	0	0	0	0	0	0	0	0	0	0	0	0	0	0	0	0	0	0	0	0	0	0	0	0	0	0	0	0	0	0	0	0	0	0	0	0	0	0	0	0	0
IFNNP1	0	0	0	0	0	0	0	0	0	0	0	0	0	0	0	0	0	0	0	0	0	0	0	0	0	0	0	0	0	0	0	0	0	0	0	0	0	0	0	0	0	0	0	0
IFNW1	0	0	0	0	0	0	0	0	0	0	0	0	0.0356418	0	0	0	0	0	0	0	0	0	0	0	0	0	0	0	0	0	0	0	0	0	0	0	0	0	0	0	0.0262171	0	0	0
IFNWP15	0	0	0	0	0	0	0	0	0	0	0	0	0	0	0	0	0	0	0	0	0	0	0	0	0	0	0	0	0	0	0	0	0	0	0	0	0	0	0	0	0	0	0	0
IFNWP18	0	0	0	0	0	0	0	0	0	0	0	0	0	0	0	0	0	0	0	0	0	0	0	0	0	0	0	0	0	0	0	0	0	0	0	0	0	0	0	0	0	0	0	0
IFNWP19	0.337563	0.455159	0	0.126264	0.167547	0.791773	0	0	0	0	0.449423	0	0	0.331946	0	0.147598	0.420955	0.612778	0.425097	0.131927	0	0.274988	0	0.114681	0.296026	0.370442	0.221392	0.325125	0	0.169087	0.106379	0.391848	0.269795	0.13482	0.197136	0.41287	0.216462	0.272855	0.582964	1.225	0.219975	0	0.164803	0.528798
IFNWP2	0	0	0	0	0	0	0	0	0.486395	0	0	0	0	0	0	0	0	0	0	0	0	0	0	0	0	0	0	0	0	0	0	0	0	0	0	0	0	0	0	0	0	0	0.11503	0
IFNWP4	0	0	0	0	0	0	0	0	0	0	0	0	0	0	0	0	0	0	0	0	0	0	0	0	0	0	0	0	0	0	0	0	0	0	0	0	0	0	0	0	0	0	0	0
IFNWP5	0	0	0	0	0	0	0	0	0	0	0	0	0	0	0	0	0	0	0	0	0	0	0	0	0	0	0	0	0	0	0	0	0	0	0	0	0	0	0	0	0	0	0	0
IFNWP9	0	0	0	0	0	0	0	0	0	0	0	0	0	0	0	0	0	0	0	0	0	0	0	0	0	0	0	0	0.0794435	0	0	0	0	0	0	0	0	0	0	0	0	0	0	0
	FEMALE																						MALE
Gene	UT	UT	UT	UT	UT	UT	UT	UT	UT	UT	UT	+TNF	+TNF	+TNF	+TNF	+TNF	+TNF	+TNF	+TNF	+TNF	+TNF	+TNF	UT	UT	UT	UT	UT	UT	UT	UT	UT	UT	UT	+TNF	+TNF	+TNF	+TNF	+TNF	+TNF	+TNF	+TNF	+TNF	+TNF	+TNF
time	0.5	1	2	4	6	8	12	24	36	48	72	0.5	1	2	4	6	8	12	24	36	48	72	0.5	1	2	4	6	8	12	24	36	48	72	0.5	1	2	4	6	8	12	24	36	48	72
IFNLR1	1.52691	1.15897	1.46784	0.89794	0.655175	0.717405	0.703663	2.38743	1.58954	1.51056	1.65339	1.27464	1.49241	0.701186	0.71389	0.217186	0.256403	0.312664	0.584669	0.922503	1.35004	1.72651	1.19853	0.835886	1.08667	0.629422	0.589171	0.62354	0.542202	1.40899	1.2365	0.828845	0.932849	1.25524	1.37956	0.784334	0.465773	0.295157	0.227251	0.0725823	0.891979	1.0065	1.33328	1.02787
IFNGR1	97.8296	84.6626	86.8738	96.914	89.874	83.1276	68.3274	95.5212	111.101	127.668	127.819	93.7664	78.6459	120.402	205.589	209.593	244.462	252.008	219.968	210.251	203.847	213.519	69.9705	66.0748	68.3258	75.4591	65.6416	55.373	61.6026	68.4844	62.7337	76.2122	106.31	69.2495	72.3193	86.2466	148.48	134.153	134.015	178.173	150.313	151.091	160.884	161.199
IFNGR2	97.9121	86.6855	92.5976	115.151	106.293	89.15	76.1461	95.7448	105.055	113.575	119.092	93.2031	86.973	190.919	340.532	324.849	247.915	221.124	197.897	185.097	167.227	177.548	77.9128	79.0241	81.3912	106.388	100.931	79.1243	71.3004	84.6988	76.9445	81.8254	106.684	78.6714	90.1725	143.708	312.772	304.362	231.853	234.297	169.562	154.828	162.44	184.064
IFNAR1	59.5123	50.9105	52.0499	61.2484	55.2656	54.4508	46.0664	60.5721	56.6051	54.8802	48.7634	56.5967	47.5185	51.1236	72.7786	69.1924	79.1368	76.9812	77.6363	66.9128	65.0141	69.2419	38.7595	35.784	40.3359	52.1995	45.9931	41.8242	44.4913	51.0068	39.2756	41.3404	46.9611	37.4421	35.9178	41.408	61.7041	59.59	63.9609	72.3925	59.3795	58.709	58.6009	52.8372
IFNAR2	3.18146	2.66943	2.87683	3.41506	3.27693	3.1583	1.98181	2.53386	2.91968	3.04559	2.9111	2.62119	2.41435	4.04779	6.40395	5.50057	5.08379	4.31385	4.08273	4.17431	3.6719	3.42349	1.57197	1.96708	1.64228	2.44375	2.20371	2.1829	1.9371	2.00637	2.05623	1.85565	2.126	2.43682	1.78212	2.31155	5.93124	3.77522	3.85675	3.88129	3.43154	2.69051	2.90396	3.01914
IL10RB	0.253853	0.493582	0.371337	0.392018	0.276461	0.370048	0.322608	0.32368	0.436804	0.567374	0.418421	0.631711	0.29071	0.392478	0.298695	0.453122	0.32639	0.220566	0.237722	0.40838	0.238577	0.29547	0.304606	0.429008	0.330363	0.265734	0.208622	0.179653	0.356537	0.381908	0.567823	0.422214	0.391351	0.482671	0.300074	0.178009	0.213859	0.309601	0.424711	0.350627	0.497344	0.468427	0.254959	0.481363

## Sheet: PubMed_Tan_Turquoise_Module
A: Tan module genes																	B: Turquoise module genes
Gene name	Type	Total hits	interferon	interferon %	virus	viral	antiviral	interferon stimulated gene	immune response	endothelial	interferon + endothelial	virus + endothelial	TNF	Example publication supporting functional link	Notes		Gene name		Total hits	interferon	interferon %	virus	viral	antiviral	interferon stimulated gene	immune response	endothelial	interferon + endothelial	virus + endothelial	TNF	Example publication supporting functional link
TLR3	protein_coding	5770	2118	36.7071	2145	2252	2455	538	3216	237	92	60	835	https://pubmed.ncbi.nlm.nih.gov/18262679/			CXCL10	protein_coding	8737	3352	38.3656	1914	1670	2196	613	2769	739	310	116	1569	https://pubmed.ncbi.nlm.nih.gov/20943413/
MX1	protein_coding	2324	1285	55.2926	1099	969	1216	436	595	71	39	23	103	https://pubmed.ncbi.nlm.nih.gov/23015724/			CXCL9	protein_coding	3331	1160	34.8244	502	405	745	149	1177	244	98	29	500	https://pubmed.ncbi.nlm.nih.gov/29379506/
IFIT1	protein_coding	558	451	80.8244	277	269	345	213	262	19	15	12	45	https://pubmed.ncbi.nlm.nih.gov/20943413/			CXCL11	protein_coding	1564	489	31.266	222	182	327	95	480	157	53	13	188	https://pubmed.ncbi.nlm.nih.gov/20943413/
OAS1	protein_coding	668	421	63.024	330	316	388	210	244	11	9	5	29	https://pubmed.ncbi.nlm.nih.gov/25902155/			CXCR4	protein_coding	15784	365	2.31247	4001	3235	2212	33	1553	1885	31	110	459	https://pubmed.ncbi.nlm.nih.gov/26212126/
IFITM1	protein_coding	438	305	69.6347	214	189	184	79	144	25	20	8	13	https://pubmed.ncbi.nlm.nih.gov/31921891/			IDO1	protein_coding	1985	328	16.5239	152	122	220	45	692	56	14	3	119	https://pubmed.ncbi.nlm.nih.gov/37145144/
MX2	protein_coding	1089	263	24.1506	244	210	260	115	154	9	6	3	30	https://pubmed.ncbi.nlm.nih.gov/30258007/			IFIT2	protein_coding	245	186	75.9184	112	113	132	104	108	8	6	6	19	https://pubmed.ncbi.nlm.nih.gov/25428874/
BST2	protein_coding	707	248	35.0778	505	474	326	57	194	10	5	3	13	https://pubmed.ncbi.nlm.nih.gov/31957537/			PSMB8	protein_coding	632	170	26.8987	105	97	121	24	227	9	4	0	25	https://pubmed.ncbi.nlm.nih.gov/35298836/
RSAD2	protein_coding	382	247	64.6597	204	178	229	130	170	7	5	3	22	https://pubmed.ncbi.nlm.nih.gov/25902155/			IL12RB1	protein_coding	345	138	40	38	18	96	12	142	2	1	0	17	https://pubmed.ncbi.nlm.nih.gov/15661020/
IFIT3	protein_coding	331	239	72.2054	124	107	164	111	133	11	8	7	17	https://pubmed.ncbi.nlm.nih.gov/31921891/			IL16	protein_coding	1262	135	10.6973	171	129	102	16	291	73	8	5	213	https://pubmed.ncbi.nlm.nih.gov/34630361/
USP18	protein_coding	342	232	67.8363	130	125	176	111	122	12	9	2	25	https://pubmed.ncbi.nlm.nih.gov/23558133/			APOBEC3G	protein_coding	1156	108	9.34256	992	888	556	33	245	5	4	2	10	https://pubmed.ncbi.nlm.nih.gov/20957108/
IFI27	protein_coding	259	173	66.7954	103	88	112	67	91	6	5	0	20	https://pubmed.ncbi.nlm.nih.gov/33868214/			LGALS9	protein_coding	526	81	15.3992	185	71	66	20	158	34	7	5	41	https://pubmed.ncbi.nlm.nih.gov/35380913/
SAMHD1	protein_coding	726	162	22.314	454	443	294	55	210	7	3	1	14	https://pubmed.ncbi.nlm.nih.gov/25769924/			TNFRSF4	protein_coding	636	73	11.478	98	67	55	7	338	32	2	7	118	https://pubmed.ncbi.nlm.nih.gov/28432083/
OASL	protein_coding	262	151	57.6336	152	125	146	66	116	4	1	1	24	https://pubmed.ncbi.nlm.nih.gov/32611756/			TNFSF4	protein_coding	548	71	12.9562	62	44	48	2	230	25	1	1	95	https://pubmed.ncbi.nlm.nih.gov/32140389/
OAS2	protein_coding	273	149	54.5788	142	119	160	60	118	8	5	4	25	https://pubmed.ncbi.nlm.nih.gov/18575461/			IFIT5	protein_coding	113	69	61.0619	56	54	58	33	71	4	3	3	3	https://pubmed.ncbi.nlm.nih.gov/25428874/
IFI44	protein_coding	223	148	66.3677	73	64	92	59	80	4	3	0	9	https://pubmed.ncbi.nlm.nih.gov/31455651/			GBP5	protein_coding	148	66	44.5946	39	31	36	20	65	2	1	0	8	https://pubmed.ncbi.nlm.nih.gov/32796072/
TNFSF13B	protein_coding	1359	131	9.63944	103	78	119	20	479	25	3	2	378	https://pubmed.ncbi.nlm.nih.gov/31285419/			CD74	protein_coding	1150	66	5.73913	72	58	56	11	276	53	3	2	57	https://pubmed.ncbi.nlm.nih.gov/36875520/
IFI6	protein_coding	189	129	68.254	68	53	80	48	66	9	6	4	6	https://pubmed.ncbi.nlm.nih.gov/23459883/			NMI	protein_coding	1355	58	4.28044	77	69	54	14	76	39	3	0	14	https://pubmed.ncbi.nlm.nih.gov/28913576/
IFI44L	protein_coding	181	122	67.4033	52	46	77	41	60	7	7	2	9	https://pubmed.ncbi.nlm.nih.gov/32611756/			IFI35	protein_coding	73	55	75.3425	23	22	34	9	26	2	2	0	2	https://pubmed.ncbi.nlm.nih.gov/33692214/
PLAAT4	protein_coding	193	115	59.5855	104	107	110	31	85	6	5	3	12	https://pubmed.ncbi.nlm.nih.gov/24390324/			XAF1	protein_coding	250	54	21.6	48	30	35	23	24	10	5	4	22	https://pubmed.ncbi.nlm.nih.gov/12029096/
OAS3	protein_coding	193	108	55.9585	102	92	107	32	72	2	2	1	12	https://pubmed.ncbi.nlm.nih.gov/35934228/			MMP12	protein_coding	1602	43	2.68414	40	38	39	3	132	97	3	1	153	https://pubmed.ncbi.nlm.nih.gov/22773692/
CCL8	protein_coding	692	88	12.7168	87	64	68	22	173	48	7	6	92	https://pubmed.ncbi.nlm.nih.gov/20943413/			DDX60	protein_coding	70	42	60	32	34	36	16	37	6	4	3	2	https://pubmed.ncbi.nlm.nih.gov/21478870/
TRIM22	protein_coding	167	71	42.515	85	81	82	27	54	2	1	2	11	https://pubmed.ncbi.nlm.nih.gov/23094138/			APOL1	protein_coding	943	39	4.13574	96	72	33	9	88	34	4	3	6	https://pubmed.ncbi.nlm.nih.gov/31664093/
HERC5	protein_coding	135	70	51.8519	49	49	55	35	43	3	1	2	2	https://pubmed.ncbi.nlm.nih.gov/34257278/			C1R	protein_coding	1166	39	3.34477	66	43	27	9	176	41	2	2	28	https://pubmed.ncbi.nlm.nih.gov/2552984/
LY6E	protein_coding	175	69	39.4286	48	37	63	25	39	6	1	4	5	https://pubmed.ncbi.nlm.nih.gov/27230555/			C1S	protein_coding	1784	36	2.01794	61	38	29	9	175	58	2	2	23	https://pubmed.ncbi.nlm.nih.gov/2552984/
PLSCR1	protein_coding	181	46	25.4144	31	29	39	12	23	7	1	0	3	https://pubmed.ncbi.nlm.nih.gov/10753839/			CFB	protein_coding	1505	27	1.79402	43	35	33	2	77	51	0	3	42	https://pubmed.ncbi.nlm.nih.gov/19473595/
LCN2	protein_coding	3605	46	1.27601	372	53	61	10	344	127	4	11	170	https://pubmed.ncbi.nlm.nih.gov/37321037/			RTP4	protein_coding	59	26	44.0678	14	11	14	14	16	0	0	0	2	https://pubmed.ncbi.nlm.nih.gov/21478870/
LGALS3BP	protein_coding	305	44	14.4262	63	50	46	14	46	14	1	2	12	https://pubmed.ncbi.nlm.nih.gov/31681284/			TNFSF15	protein_coding	465	25	5.37634	13	14	18	4	121	98	2	1	166	https://pubmed.ncbi.nlm.nih.gov/24141405/
CCR10	protein_coding	476	41	8.61345	48	36	27	1	155	52	2	2	34	https://pubmed.ncbi.nlm.nih.gov/30989429/			SP110	protein_coding	109	21	19.2661	16	18	11	2	32	0	0	0	6	https://pubmed.ncbi.nlm.nih.gov/11704856/
UBE2L6	protein_coding	81	34	41.9753	9	9	24	18	22	2	2	0	3	https://pubmed.ncbi.nlm.nih.gov/34773365/			TNFSF18	protein_coding	172	17	9.88372	25	14	14	3	72	15	0	1	62	https://pubmed.ncbi.nlm.nih.gov/25144375/
BATF2	protein_coding	91	30	32.967	8	5	12	6	21	2	0	0	3	https://pubmed.ncbi.nlm.nih.gov/29394132/			LUM	protein_coding	5397	82 [14]											https://pubmed.ncbi.nlm.nih.gov/36607476/*	N.B LUM is an author name [ ]: when removed 14 hits remain
CSF3	protein_coding	342	29	8.47953	22	17	14	15	85	26	4	1	56	https://pubmed.ncbi.nlm.nih.gov/7684703/			DTX4	protein_coding	33	7	21.2121	7	6	6	0	7	0	0	0	0	https://pubmed.ncbi.nlm.nih.gov/34908452/
KDR	protein_coding	6191	28	0.452269	298	133	65	3	111	4301	22	175	84	https://pubmed.ncbi.nlm.nih.gov/35326438/			ALOX5AP	protein_coding	516	6	1.16279	11	4	6	1	42	17	1	0	13	https://pubmed.ncbi.nlm.nih.gov/9150468/
PARP9	protein_coding	90	26	28.8889	18	19	24	5	25	1	1	0	3	https://pubmed.ncbi.nlm.nih.gov/35536484/			DDX60L	protein_coding	13	5	38.4615	6	3	3	4	4	0	0	0	2	https://pubmed.ncbi.nlm.nih.gov/26269178/
CMPK2	protein_coding	63	25	39.6825	23	17	23	15	24	4	1	1	4	https://pubmed.ncbi.nlm.nih.gov/33874983/			BTN3A3	protein_coding	41	4	9.7561	7	5	5	0	15	0	0	0	1	https://pubmed.ncbi.nlm.nih.gov/22970192/
EPSTI1	protein_coding	67	20	29.8507	12	7	12	10	20	2	0	0	4	https://pubmed.ncbi.nlm.nih.gov/24757137/			PGLYRP4	protein_coding	29	3	10.3448	1	2	1	0	16	0	0	0	2	https://pubmed.ncbi.nlm.nih.gov/20709292/
SAMD9	protein_coding	142	19	13.3803	26	22	21	6	19	3	0	0	5	https://pubmed.ncbi.nlm.nih.gov/21160498/			ARRB1	protein_coding	439	3	0.683371	16	9	6	0	14	15	0	0	12	https://pubmed.ncbi.nlm.nih.gov/28827704/
HERC6	protein_coding	46	18	39.1304	12	10	14	9	17	0	0	0	2	https://pubmed.ncbi.nlm.nih.gov/22272257/			TAPBPL	protein_coding	35	2	5.71429	1	0	3	0	22	0	0	0	0	https://pubmed.ncbi.nlm.nih.gov/23401559/
TRIM14	protein_coding	86	18	20.9302	20	20	17	6	25	5	0	0	2	https://pubmed.ncbi.nlm.nih.gov/27666593/			FBXO6	protein_coding	45	2	4.44444	3	3	2	0	8	1	0	0	0	https://pubmed.ncbi.nlm.nih.gov/36217277/
CTSK	protein_coding	1565	18	1.15016	25	7	21	5	47	38	2	1	98	https://pubmed.ncbi.nlm.nih.gov/34395635/			BTN3A2	protein_coding	48	2	4.16667	3	3	1	0	19	0	0	0	1	-
POU2F2	protein_coding	304	17	5.59211	50	36	10	3	35	1	0	0	2	https://pubmed.ncbi.nlm.nih.gov/12938212/			C6orf58	protein_coding	7	1	14.2857	1	1	1	0	4	0	0	0	0	https://pubmed.ncbi.nlm.nih.gov/26485378/
LAMP3	protein_coding	236	16	6.77966	30	17	18	4	39	15	1	1	7	https://pubmed.ncbi.nlm.nih.gov/26313525/			CBLN3	protein_coding	18	1	5.55556	0	0	0	0	1	0	0	0	0	https://pubmed.ncbi.nlm.nih.gov/32544399/*
RNF213	protein_coding	360	10	2.77778	7	6	8	3	15	38	3	0	3	https://pubmed.ncbi.nlm.nih.gov/32342250/			ATP10A	protein_coding	58	1	1.72414	1	2	1	1	1	3	0	0	0	https://pubmed.ncbi.nlm.nih.gov/35635731/*
CTSH	protein_coding	406	10	2.46305	7	5	8	3	17	1	0	0	3	https://pubmed.ncbi.nlm.nih.gov/7722423/			MYO1B	protein_coding	80	1	1.25	1	0	1	0	4	6	0	0	1	-
BTC	protein_coding	3124	10	0.320102	67	43	19	2	99	51	2	2	15	https://pubmed.ncbi.nlm.nih.gov/25926649/			HCP5	LncRNA	178	1	0.561798	27	22	12	0	24	1	0	0	6	https://pubmed.ncbi.nlm.nih.gov/21854194/*
TRIM69	protein_coding	24	6	25	8	8	6	3	7	1	1	1	0	https://pubmed.ncbi.nlm.nih.gov/30142214/			ARNT2	protein_coding	173	0	0	5	1	0	0	6	12	0	0	3
SECTM1	protein_coding	26	6	23.0769	3	3	6	3	5	1	0	0	1	https://pubmed.ncbi.nlm.nih.gov/21749909/			SEMA3D	protein_coding	102	0	0	1	1	0	0	4	13	0	0	0
LAP3	protein_coding	540	6	1.11111	18	8	11	3	6	4	0	0	4	https://pubmed.ncbi.nlm.nih.gov/35941558/			ARHGAP26	protein_coding	95	0	0	6	3	1	0	3	1	0	0	1
MOBP	protein_coding	145	5	3.44828	6	7	3	0	8	0	0	0	1	-			DCBLD2	protein_coding	62	0	0	1	0	3	0	5	15	0	0	4
PLA2G4C	protein_coding	55	3	5.45455	3	3	2	2	0	2	0	0	4	https://pubmed.ncbi.nlm.nih.gov/17459165/			OSBPL3	protein_coding	45	0	0	0	0	1	0	3	0	0	0	0
GVINP1	lncRNA	13	2	15.3846	1	0	1	1	5	0	0	0	0	https://pubmed.ncbi.nlm.nih.gov/12874213/			FXYD6	protein_coding	44	0	0	3	3	0	0	2	1	0	0	1
PLA2G5	protein_coding	94	2	2.12766	3	4	3	0	12	6	0	0	4	https://pubmed.ncbi.nlm.nih.gov/33383652/			KLHL6	protein_coding	38	0	0	2	1	0	0	3	1	0	0	1
GGH	protein_coding	511	2	0.391389	22	22	8	0	11	8	0	3	1	-	Term GGH used for ´ground glass hepatocytes´		GDPD5	protein_coding	33	0	0	1	0	0	0	1	0	0	0	0
PCDH12	protein_coding	40	1	2.5	0	0	0	0	1	19	1	0	0	https://pubmed.ncbi.nlm.nih.gov/34773825/			LINC01094	LncRNA	31	0	0	1	0	0	0	5	0	0	0	0
GPR143	protein_coding	187	1	0.534759	8	7	1	0	5	3	0	0	1	-			KIAA1217	protein_coding	23	0	0	0	0	0	0	0	0	0	0	0
SLC12A2	protein_coding	694	1	0.144092	6	4	11	0	10	16	0	0	2	https://pubmed.ncbi.nlm.nih.gov/12958023/			HMCN2	protein_coding	17	0	0	0	0	0	0	6	0	0	0	0
MCHR1	protein_coding	428	0	0	2	3	2	0	3	1	0	0	1				SYTL3	protein_coding	17	0	0	1	1	0	0	2	1	0	0	0
CNTNAP1	protein_coding	166	0	0	3	3	1	0	3	3	0	0	0				PABPC5	protein_coding	9	0	0	0	0	0	0	2	0	0	0	0
KIF17	protein_coding	125	0	0	3	0	0	0	0	1	0	0	2				ODF3B	protein_coding	8	0	0	0	0	0	0	0	0	0	0	0
RP1L1	protein_coding	74	0	0	0	0	0	0	0	1	0	0	0				ANKRD26P1	lncRNA	0	0	0	0	0	0	0	0	0	0	0	0
CHRNB1	protein_coding	61	0	0	0	0	1	0	2	1	0	0	0																		* denotes indirect link (e.g., network co-expression with IFN/genetics)
MOCOS	protein_coding	37	0	0	0	0	0	0	1	1	0	0	0
GMFG	protein_coding	29	0	0	0	0	1	0	5	4	0	0	1
HHIPL1	protein_coding	7	0	0	0	0	0	0	0	1	0	0	0
ANKRD53	protein_coding	2	0	0	0	0	0	0	0	0	0	0	0
N.B. This data is to give a guideline to the frequency with which the gene name has been reported together with the given terms as key words. This association does not necessarily translate to a functional connection, and may also reflect other indirect, or unrelated, links.
